# Supplementary material for: The genetic landscape of human functional brain connectivity
Source: Nat Commun. 2026 Feb 24;17:3120. doi: 10.1038/s41467-026-69442-9 (PMC13043896; doi:10.1038/s41467-026-69442-9)
Supplement: Supplementary file 3 — Supplementary Data 1 [file 41467_2026_69442_MOESM3_ESM.xlsx]

## Sheet: 1 - SNP-heritability
Supplementary Data 1 - Edgewise SNP-heritability
Edge: Functional Connection.
h2: SNP-heritability Estimate.
h2_se: Standard Error of Heritability Estimate.
Lambda_GC: genomic inflation coefficient.
Intercept: LDSC intercept.
Subnetworks: the subnetwork to which each edge belongs.
Topology:whether a connection is intrahemispheric. interhemispheric. cortico-subcortical or subcortical.
Significant: whether the heritability of an edge was considered significant.
Edge	h2	Intercept	Subnetworks	Topology	Significant
Right-Putamen_Left-Thalamus	0.0366	0.9953	Subcortical	Subcortical	FALSE
Right-Putamen_Left-Caudate	0.0436	0.9956	Subcortical	Subcortical	FALSE
Right-Putamen_Left-Putamen	0.0957	1001	Subcortical	Subcortical	TRUE
Right-Putamen_Left-Pallidum	0.0118	10008	Subcortical	Subcortical	FALSE
Right-Putamen_Left-Hippocampus	0.0127	0.9994	Subcortical	Subcortical	FALSE
Right-Putamen_Left-Amygdala	0.0247	10025	Subcortical	Subcortical	FALSE
Right-Putamen_Left-Accumbens-area	0	10103	Subcortical	Subcortical	FALSE
Right-Putamen_Right-Thalamus	0.025	0.9986	Subcortical	Subcortical	FALSE
Right-Putamen_Right-Caudate	0.0492	0.9942	Subcortical	Subcortical	FALSE
Right-Pallidum_Right-Putamen	0	10042	Subcortical	Subcortical	FALSE
Right-Pallidum_Left-Thalamus	0	0.996	Subcortical	Subcortical	FALSE
Right-Pallidum_Left-Caudate	0.0182	0.9976	Subcortical	Subcortical	FALSE
Right-Pallidum_Left-Putamen	0.0103	10001	Subcortical	Subcortical	FALSE
Right-Pallidum_Left-Pallidum	0	10059	Subcortical	Subcortical	FALSE
Right-Pallidum_Left-Hippocampus	0	1002	Subcortical	Subcortical	FALSE
Right-Pallidum_Left-Amygdala	0	0.9989	Subcortical	Subcortical	FALSE
Right-Pallidum_Left-Accumbens-area	0	10095	Subcortical	Subcortical	FALSE
Right-Pallidum_Right-Thalamus	0.0193	10025	Subcortical	Subcortical	FALSE
Right-Pallidum_Right-Caudate	0.0202	0.9955	Subcortical	Subcortical	FALSE
Right-Hippocampus_Right-Putamen	0.0061	10042	Subcortical	Subcortical	FALSE
Right-Hippocampus_Right-Pallidum	0	10044	Subcortical	Subcortical	FALSE
Right-Hippocampus_Left-Thalamus	0.0476	10018	Subcortical	Subcortical	TRUE
Right-Hippocampus_Left-Caudate	0.0236	0.9905	Subcortical	Subcortical	FALSE
Right-Hippocampus_Left-Putamen	0.0016	10032	Subcortical	Subcortical	FALSE
Right-Hippocampus_Left-Pallidum	0.0153	10015	Subcortical	Subcortical	FALSE
Right-Hippocampus_Left-Hippocampus	0.0464	0.9996	Subcortical	Subcortical	TRUE
Right-Hippocampus_Left-Amygdala	0.0354	10012	Subcortical	Subcortical	TRUE
Right-Hippocampus_Left-Accumbens-area	0.0072	0.9926	Subcortical	Subcortical	FALSE
Right-Hippocampus_Right-Thalamus	0.0265	10126	Subcortical	Subcortical	FALSE
Right-Hippocampus_Right-Caudate	0.0131	0.9977	Subcortical	Subcortical	FALSE
Right-Amygdala_Right-Putamen	0.0145	0.9911	Subcortical	Subcortical	FALSE
Right-Amygdala_Right-Pallidum	0	10073	Subcortical	Subcortical	FALSE
Right-Amygdala_Right-Hippocampus	0.0225	0.9997	Subcortical	Subcortical	FALSE
Right-Amygdala_Left-Thalamus	0.0654	0.9956	Subcortical	Subcortical	TRUE
Right-Amygdala_Left-Caudate	4.1984e-05	0.9995	Subcortical	Subcortical	FALSE
Right-Amygdala_Left-Putamen	0.0118	0.9941	Subcortical	Subcortical	FALSE
Right-Amygdala_Left-Pallidum	0	0.9994	Subcortical	Subcortical	FALSE
Right-Amygdala_Left-Hippocampus	0.0274	0.9995	Subcortical	Subcortical	FALSE
Right-Amygdala_Left-Amygdala	0.0559	0.9989	Subcortical	Subcortical	TRUE
Right-Amygdala_Left-Accumbens-area	0.0143	0.9898	Subcortical	Subcortical	FALSE
Right-Amygdala_Right-Thalamus	0.0508	0.9997	Subcortical	Subcortical	TRUE
Right-Amygdala_Right-Caudate	0	10041	Subcortical	Subcortical	FALSE
Right-Accumbens-area_Right-Putamen	0.0408	0.9977	Subcortical	Subcortical	TRUE
Right-Accumbens-area_Right-Pallidum	0.0235	0.9942	Subcortical	Subcortical	FALSE
Right-Accumbens-area_Right-Hippocampus	0	1006	Subcortical	Subcortical	FALSE
Right-Accumbens-area_Right-Amygdala	0	10037	Subcortical	Subcortical	FALSE
Right-Accumbens-area_Left-Thalamus	0.011	0.9988	Subcortical	Subcortical	FALSE
Right-Accumbens-area_Left-Caudate	0.0258	10035	Subcortical	Subcortical	FALSE
Right-Accumbens-area_Left-Putamen	0.0264	10014	Subcortical	Subcortical	FALSE
Right-Accumbens-area_Left-Pallidum	0.0411	0.9939	Subcortical	Subcortical	FALSE
Right-Accumbens-area_Left-Hippocampus	0	10034	Subcortical	Subcortical	FALSE
Right-Accumbens-area_Left-Amygdala	0.0013	0.9967	Subcortical	Subcortical	FALSE
Right-Accumbens-area_Left-Accumbens-area	0.0496	0.9917	Subcortical	Subcortical	FALSE
Right-Accumbens-area_Right-Thalamus	0.0017	10024	Subcortical	Subcortical	FALSE
Right-Accumbens-area_Right-Caudate	0.0365	0.9899	Subcortical	Subcortical	FALSE
ctx-lh-bankssts_Right-Putamen	0.064	0.9893	Cortico-Subcortical	Cortico-subcortical	TRUE
ctx-lh-bankssts_Right-Pallidum	0.1892	0.9957	Cortico-Subcortical	Cortico-subcortical	FALSE
ctx-lh-bankssts_Right-Hippocampus	0.0512	0.9957	Cortico-Subcortical	Cortico-subcortical	FALSE
ctx-lh-bankssts_Right-Amygdala	0.0111	10018	Cortico-Subcortical	Cortico-subcortical	FALSE
ctx-lh-bankssts_Right-Accumbens-area	0.0208	0.9949	Cortico-Subcortical	Cortico-subcortical	FALSE
ctx-lh-bankssts_Left-Thalamus	0.0434	10061	Cortico-Subcortical	Cortico-subcortical	TRUE
ctx-lh-bankssts_Left-Caudate	0.0562	10051	Cortico-Subcortical	Cortico-subcortical	TRUE
ctx-lh-bankssts_Left-Putamen	0.0482	0.993	Cortico-Subcortical	Cortico-subcortical	FALSE
ctx-lh-bankssts_Left-Pallidum	0.0262	0.9982	Cortico-Subcortical	Cortico-subcortical	FALSE
ctx-lh-bankssts_Left-Hippocampus	0.0199	10091	Cortico-Subcortical	Cortico-subcortical	FALSE
ctx-lh-bankssts_Left-Amygdala	0.0223	0.9909	Cortico-Subcortical	Cortico-subcortical	FALSE
ctx-lh-bankssts_Left-Accumbens-area	0.0298	0.9948	Cortico-Subcortical	Cortico-subcortical	FALSE
ctx-lh-bankssts_Right-Thalamus	0	1017	Cortico-Subcortical	Cortico-subcortical	FALSE
ctx-lh-bankssts_Right-Caudate	0.0424	10014	Cortico-Subcortical	Cortico-subcortical	TRUE
ctx-lh-caudalanteriorcingulate_Right-Putamen	0.0639	0.9991	Cortico-Subcortical	Cortico-subcortical	TRUE
ctx-lh-caudalanteriorcingulate_Right-Pallidum	0.0188	0.996	Cortico-Subcortical	Cortico-subcortical	FALSE
ctx-lh-caudalanteriorcingulate_Right-Hippocampus	0.0543	0.9903	Cortico-Subcortical	Cortico-subcortical	FALSE
ctx-lh-caudalanteriorcingulate_Right-Amygdala	0.0453	0.9977	Cortico-Subcortical	Cortico-subcortical	FALSE
ctx-lh-caudalanteriorcingulate_Right-Accumbens-area	0.0189	0.9994	Cortico-Subcortical	Cortico-subcortical	FALSE
ctx-lh-caudalanteriorcingulate_ctx-lh-bankssts	0.0626	0.9956	Between Network	Left	FALSE
ctx-lh-caudalanteriorcingulate_Left-Thalamus	0.0234	0.9975	Cortico-Subcortical	Cortico-subcortical	FALSE
ctx-lh-caudalanteriorcingulate_Left-Caudate	0.0677	0.9885	Cortico-Subcortical	Cortico-subcortical	TRUE
ctx-lh-caudalanteriorcingulate_Left-Putamen	0.0448	10006	Cortico-Subcortical	Cortico-subcortical	TRUE
ctx-lh-caudalanteriorcingulate_Left-Pallidum	0	10069	Cortico-Subcortical	Cortico-subcortical	FALSE
ctx-lh-caudalanteriorcingulate_Left-Hippocampus	0.0387	0.988	Cortico-Subcortical	Cortico-subcortical	FALSE
ctx-lh-caudalanteriorcingulate_Left-Amygdala	0	10013	Cortico-Subcortical	Cortico-subcortical	FALSE
ctx-lh-caudalanteriorcingulate_Left-Accumbens-area	0	10091	Cortico-Subcortical	Cortico-subcortical	FALSE
ctx-lh-caudalanteriorcingulate_Right-Thalamus	0.0375	0.9923	Cortico-Subcortical	Cortico-subcortical	FALSE
ctx-lh-caudalanteriorcingulate_Right-Caudate	0.054	0.9922	Cortico-Subcortical	Cortico-subcortical	FALSE
ctx-lh-caudalmiddlefrontal_Right-Putamen	0.0116	10119	Cortico-Subcortical	Cortico-subcortical	FALSE
ctx-lh-caudalmiddlefrontal_Right-Pallidum	0	10069	Cortico-Subcortical	Cortico-subcortical	FALSE
ctx-lh-caudalmiddlefrontal_Right-Hippocampus	0.0261	10032	Cortico-Subcortical	Cortico-subcortical	FALSE
ctx-lh-caudalmiddlefrontal_Right-Amygdala	0.0117	10077	Cortico-Subcortical	Cortico-subcortical	FALSE
ctx-lh-caudalmiddlefrontal_Right-Accumbens-area	0	0.9962	Cortico-Subcortical	Cortico-subcortical	FALSE
ctx-lh-caudalmiddlefrontal_ctx-lh-bankssts	0.1486	0.9922	Default Mode	Left	TRUE
ctx-lh-caudalmiddlefrontal_ctx-lh-caudalanteriorcingulate	0.0469	10029	Between Network	Left	TRUE
ctx-lh-caudalmiddlefrontal_Left-Thalamus	0.0217	10034	Cortico-Subcortical	Cortico-subcortical	FALSE
ctx-lh-caudalmiddlefrontal_Left-Caudate	0.0122	10043	Cortico-Subcortical	Cortico-subcortical	FALSE
ctx-lh-caudalmiddlefrontal_Left-Putamen	0.0302	0.9991	Cortico-Subcortical	Cortico-subcortical	FALSE
ctx-lh-caudalmiddlefrontal_Left-Pallidum	0.0131	0.9959	Cortico-Subcortical	Cortico-subcortical	FALSE
ctx-lh-caudalmiddlefrontal_Left-Hippocampus	0.0105	1004	Cortico-Subcortical	Cortico-subcortical	FALSE
ctx-lh-caudalmiddlefrontal_Left-Amygdala	0	10158	Cortico-Subcortical	Cortico-subcortical	FALSE
ctx-lh-caudalmiddlefrontal_Left-Accumbens-area	0	0.999	Cortico-Subcortical	Cortico-subcortical	FALSE
ctx-lh-caudalmiddlefrontal_Right-Thalamus	0.0071	10111	Cortico-Subcortical	Cortico-subcortical	FALSE
ctx-lh-caudalmiddlefrontal_Right-Caudate	0.023	10011	Cortico-Subcortical	Cortico-subcortical	FALSE
ctx-lh-cuneus_Right-Putamen	0	10098	Cortico-Subcortical	Cortico-subcortical	FALSE
ctx-lh-cuneus_Right-Pallidum	0	10087	Cortico-Subcortical	Cortico-subcortical	FALSE
ctx-lh-cuneus_Right-Hippocampus	0.0225	0.9943	Cortico-Subcortical	Cortico-subcortical	FALSE
ctx-lh-cuneus_Right-Amygdala	0.0079	10041	Cortico-Subcortical	Cortico-subcortical	FALSE
ctx-lh-cuneus_Right-Accumbens-area	0.0198	0.9944	Cortico-Subcortical	Cortico-subcortical	FALSE
ctx-lh-cuneus_ctx-lh-bankssts	0.0434	10055	Between Network	Left	TRUE
ctx-lh-cuneus_ctx-lh-caudalanteriorcingulate	0.0271	10022	Between Network	Left	FALSE
ctx-lh-cuneus_ctx-lh-caudalmiddlefrontal	0.0348	0.9996	Between Network	Left	FALSE
ctx-lh-cuneus_Left-Thalamus	0.019	10032	Cortico-Subcortical	Cortico-subcortical	FALSE
ctx-lh-cuneus_Left-Caudate	0.0256	0.9903	Cortico-Subcortical	Cortico-subcortical	FALSE
ctx-lh-cuneus_Left-Putamen	0	1016	Cortico-Subcortical	Cortico-subcortical	FALSE
ctx-lh-cuneus_Left-Pallidum	0.0115	1	Cortico-Subcortical	Cortico-subcortical	FALSE
ctx-lh-cuneus_Left-Hippocampus	0.0122	10012	Cortico-Subcortical	Cortico-subcortical	FALSE
ctx-lh-cuneus_Left-Amygdala	0.038	0.9914	Cortico-Subcortical	Cortico-subcortical	FALSE
ctx-lh-cuneus_Left-Accumbens-area	0.0091	0.9978	Cortico-Subcortical	Cortico-subcortical	FALSE
ctx-lh-cuneus_Right-Thalamus	0.0159	10075	Cortico-Subcortical	Cortico-subcortical	FALSE
ctx-lh-cuneus_Right-Caudate	0.0168	10026	Cortico-Subcortical	Cortico-subcortical	FALSE
ctx-lh-entorhinal_Right-Putamen	0	0.9974	Cortico-Subcortical	Cortico-subcortical	FALSE
ctx-lh-entorhinal_Right-Pallidum	0	10024	Cortico-Subcortical	Cortico-subcortical	FALSE
ctx-lh-entorhinal_Right-Hippocampus	0.0257	0.9962	Cortico-Subcortical	Cortico-subcortical	FALSE
ctx-lh-entorhinal_Right-Amygdala	0.0057	10015	Cortico-Subcortical	Cortico-subcortical	FALSE
ctx-lh-entorhinal_Right-Accumbens-area	0	0.9978	Cortico-Subcortical	Cortico-subcortical	FALSE
ctx-lh-entorhinal_ctx-lh-bankssts	0.0141	0.9951	Between Network	Left	FALSE
ctx-lh-entorhinal_ctx-lh-caudalanteriorcingulate	0.0201	0.9928	Between Network	Left	FALSE
ctx-lh-entorhinal_ctx-lh-caudalmiddlefrontal	0	1001	Between Network	Left	FALSE
ctx-lh-entorhinal_ctx-lh-cuneus	0	1001	Between Network	Left	FALSE
ctx-lh-entorhinal_Left-Thalamus	0	10097	Cortico-Subcortical	Cortico-subcortical	FALSE
ctx-lh-entorhinal_Left-Caudate	0.0246	0.9884	Cortico-Subcortical	Cortico-subcortical	FALSE
ctx-lh-entorhinal_Left-Putamen	0.0115	0.998	Cortico-Subcortical	Cortico-subcortical	FALSE
ctx-lh-entorhinal_Left-Pallidum	0	10057	Cortico-Subcortical	Cortico-subcortical	FALSE
ctx-lh-entorhinal_Left-Hippocampus	0.0178	10012	Cortico-Subcortical	Cortico-subcortical	FALSE
ctx-lh-entorhinal_Left-Amygdala	0.0129	10059	Cortico-Subcortical	Cortico-subcortical	FALSE
ctx-lh-entorhinal_Left-Accumbens-area	0.0018	0.9965	Cortico-Subcortical	Cortico-subcortical	FALSE
ctx-lh-entorhinal_Right-Thalamus	0.0036	10052	Cortico-Subcortical	Cortico-subcortical	FALSE
ctx-lh-entorhinal_Right-Caudate	0.0258	0.9946	Cortico-Subcortical	Cortico-subcortical	FALSE
ctx-lh-fusiform_Right-Putamen	0	10098	Cortico-Subcortical	Cortico-subcortical	FALSE
ctx-lh-fusiform_Right-Pallidum	0.0296	0.9972	Cortico-Subcortical	Cortico-subcortical	FALSE
ctx-lh-fusiform_Right-Hippocampus	0.0229	0.9919	Cortico-Subcortical	Cortico-subcortical	FALSE
ctx-lh-fusiform_Right-Amygdala	0	10057	Cortico-Subcortical	Cortico-subcortical	FALSE
ctx-lh-fusiform_Right-Accumbens-area	0	10116	Cortico-Subcortical	Cortico-subcortical	FALSE
ctx-lh-fusiform_ctx-lh-bankssts	0.0468	10019	Between Network	Left	TRUE
ctx-lh-fusiform_ctx-lh-caudalanteriorcingulate	0.0223	10034	Between Network	Left	FALSE
ctx-lh-fusiform_ctx-lh-caudalmiddlefrontal	0.043	0.9979	Between Network	Left	FALSE
ctx-lh-fusiform_ctx-lh-cuneus	0.0172	10028	Visual	Left	FALSE
ctx-lh-fusiform_ctx-lh-entorhinal	0.0016	10008	Between Network	Left	FALSE
ctx-lh-fusiform_Left-Thalamus	0	1011	Cortico-Subcortical	Cortico-subcortical	FALSE
ctx-lh-fusiform_Left-Caudate	0.0099	0.9975	Cortico-Subcortical	Cortico-subcortical	FALSE
ctx-lh-fusiform_Left-Putamen	0	10048	Cortico-Subcortical	Cortico-subcortical	FALSE
ctx-lh-fusiform_Left-Pallidum	0.0051	0.9985	Cortico-Subcortical	Cortico-subcortical	FALSE
ctx-lh-fusiform_Left-Hippocampus	0.0277	0.9901	Cortico-Subcortical	Cortico-subcortical	FALSE
ctx-lh-fusiform_Left-Amygdala	0.0226	0.9955	Cortico-Subcortical	Cortico-subcortical	FALSE
ctx-lh-fusiform_Left-Accumbens-area	0.0082	0.9973	Cortico-Subcortical	Cortico-subcortical	FALSE
ctx-lh-fusiform_Right-Thalamus	0	10108	Cortico-Subcortical	Cortico-subcortical	FALSE
ctx-lh-fusiform_Right-Caudate	0.0066	10091	Cortico-Subcortical	Cortico-subcortical	FALSE
ctx-lh-inferiorparietal_Right-Putamen	0.0156	10096	Cortico-Subcortical	Cortico-subcortical	FALSE
ctx-lh-inferiorparietal_Right-Pallidum	0.022	0.9984	Cortico-Subcortical	Cortico-subcortical	FALSE
ctx-lh-inferiorparietal_Right-Hippocampus	0.0446	0.9989	Cortico-Subcortical	Cortico-subcortical	TRUE
ctx-lh-inferiorparietal_Right-Amygdala	0.0216	10053	Cortico-Subcortical	Cortico-subcortical	FALSE
ctx-lh-inferiorparietal_Right-Accumbens-area	0.0169	0.9993	Cortico-Subcortical	Cortico-subcortical	FALSE
ctx-lh-inferiorparietal_ctx-lh-bankssts	0.1	10007	Default Mode	Left	TRUE
ctx-lh-inferiorparietal_ctx-lh-caudalanteriorcingulate	0.0773	0.9971	Between Network	Left	TRUE
ctx-lh-inferiorparietal_ctx-lh-caudalmiddlefrontal	0.0571	10014	Default Mode	Left	TRUE
ctx-lh-inferiorparietal_ctx-lh-cuneus	0.061	1002	Between Network	Left	TRUE
ctx-lh-inferiorparietal_ctx-lh-entorhinal	0.0053	0.998	Between Network	Left	FALSE
ctx-lh-inferiorparietal_Left-Thalamus	0.0154	0.9999	Cortico-Subcortical	Cortico-subcortical	FALSE
ctx-lh-inferiorparietal_ctx-lh-fusiform	0.0691	10008	Between Network	Left	TRUE
ctx-lh-inferiorparietal_Left-Caudate	0.0225	0.9932	Cortico-Subcortical	Cortico-subcortical	FALSE
ctx-lh-inferiorparietal_Left-Putamen	0.0265	0.9964	Cortico-Subcortical	Cortico-subcortical	FALSE
ctx-lh-inferiorparietal_Left-Pallidum	0	10049	Cortico-Subcortical	Cortico-subcortical	FALSE
ctx-lh-inferiorparietal_Left-Hippocampus	0.0156	10007	Cortico-Subcortical	Cortico-subcortical	FALSE
ctx-lh-inferiorparietal_Left-Amygdala	0.023	1005	Cortico-Subcortical	Cortico-subcortical	FALSE
ctx-lh-inferiorparietal_Left-Accumbens-area	0	1	Cortico-Subcortical	Cortico-subcortical	FALSE
ctx-lh-inferiorparietal_Right-Thalamus	0.0212	10016	Cortico-Subcortical	Cortico-subcortical	FALSE
ctx-lh-inferiorparietal_Right-Caudate	0.0371	0.9949	Cortico-Subcortical	Cortico-subcortical	FALSE
ctx-lh-inferiortemporal_Right-Putamen	0	10081	Cortico-Subcortical	Cortico-subcortical	FALSE
ctx-lh-inferiortemporal_Right-Pallidum	0	10002	Cortico-Subcortical	Cortico-subcortical	FALSE
ctx-lh-inferiortemporal_Right-Hippocampus	0.0034	10056	Cortico-Subcortical	Cortico-subcortical	FALSE
ctx-lh-inferiortemporal_Right-Amygdala	0.0229	10006	Cortico-Subcortical	Cortico-subcortical	FALSE
ctx-lh-inferiortemporal_Right-Accumbens-area	0.0341	0.9969	Cortico-Subcortical	Cortico-subcortical	TRUE
ctx-lh-inferiortemporal_ctx-lh-bankssts	0.0259	10066	Between Network	Left	FALSE
ctx-lh-inferiortemporal_ctx-lh-caudalanteriorcingulate	0.0376	10105	Between Network	Left	TRUE
ctx-lh-inferiortemporal_ctx-lh-caudalmiddlefrontal	0.1291	0.9949	Between Network	Left	TRUE
ctx-lh-inferiortemporal_ctx-lh-cuneus	0.0341	0.9894	Between Network	Left	FALSE
ctx-lh-inferiortemporal_ctx-lh-entorhinal	0.025	0.9945	Limbic	Left	FALSE
ctx-lh-inferiortemporal_Left-Thalamus	0.0127	10006	Cortico-Subcortical	Cortico-subcortical	FALSE
ctx-lh-inferiortemporal_ctx-lh-fusiform	0.0213	10018	Between Network	Left	FALSE
ctx-lh-inferiortemporal_ctx-lh-inferiorparietal	0.0777	10081	Between Network	Left	TRUE
ctx-lh-inferiortemporal_Left-Caudate	0.022	0.9917	Cortico-Subcortical	Cortico-subcortical	FALSE
ctx-lh-inferiortemporal_Left-Putamen	0.0023	10032	Cortico-Subcortical	Cortico-subcortical	FALSE
ctx-lh-inferiortemporal_Left-Pallidum	0	10034	Cortico-Subcortical	Cortico-subcortical	FALSE
ctx-lh-inferiortemporal_Left-Hippocampus	0.037	0.9983	Cortico-Subcortical	Cortico-subcortical	FALSE
ctx-lh-inferiortemporal_Left-Amygdala	0.0334	0.9981	Cortico-Subcortical	Cortico-subcortical	FALSE
ctx-lh-inferiortemporal_Left-Accumbens-area	0.0389	0.9966	Cortico-Subcortical	Cortico-subcortical	FALSE
ctx-lh-inferiortemporal_Right-Thalamus	0	10057	Cortico-Subcortical	Cortico-subcortical	FALSE
ctx-lh-inferiortemporal_Right-Caudate	0	0.9887	Cortico-Subcortical	Cortico-subcortical	FALSE
ctx-lh-isthmuscingulate_Right-Putamen	0.0359	0.9962	Cortico-Subcortical	Cortico-subcortical	FALSE
ctx-lh-isthmuscingulate_Right-Pallidum	0.003	0.9981	Cortico-Subcortical	Cortico-subcortical	FALSE
ctx-lh-isthmuscingulate_Right-Hippocampus	0.059	10012	Cortico-Subcortical	Cortico-subcortical	FALSE
ctx-lh-isthmuscingulate_Right-Amygdala	0.0345	0.997	Cortico-Subcortical	Cortico-subcortical	FALSE
ctx-lh-isthmuscingulate_Right-Accumbens-area	0.0332	10034	Cortico-Subcortical	Cortico-subcortical	FALSE
ctx-lh-isthmuscingulate_ctx-lh-bankssts	0.0487	10037	Default Mode	Left	TRUE
ctx-lh-isthmuscingulate_ctx-lh-caudalanteriorcingulate	0.0744	0.9958	Between Network	Left	TRUE
ctx-lh-isthmuscingulate_ctx-lh-caudalmiddlefrontal	0.0848	10007	Default Mode	Left	TRUE
ctx-lh-isthmuscingulate_ctx-lh-cuneus	0.0384	10047	Between Network	Left	TRUE
ctx-lh-isthmuscingulate_ctx-lh-entorhinal	0.0078	10011	Between Network	Left	FALSE
ctx-lh-isthmuscingulate_Left-Thalamus	0	10047	Cortico-Subcortical	Cortico-subcortical	FALSE
ctx-lh-isthmuscingulate_ctx-lh-fusiform	0.0273	0.9969	Between Network	Left	FALSE
ctx-lh-isthmuscingulate_ctx-lh-inferiorparietal	0.0592	1005	Default Mode	Left	TRUE
ctx-lh-isthmuscingulate_ctx-lh-inferiortemporal	0.112	10061	Between Network	Left	FALSE
ctx-lh-isthmuscingulate_Left-Caudate	0.0282	0.9933	Cortico-Subcortical	Cortico-subcortical	FALSE
ctx-lh-isthmuscingulate_Left-Putamen	0.0453	0.9912	Cortico-Subcortical	Cortico-subcortical	FALSE
ctx-lh-isthmuscingulate_Left-Pallidum	0	0.9988	Cortico-Subcortical	Cortico-subcortical	FALSE
ctx-lh-isthmuscingulate_Left-Hippocampus	0.0503	10032	Cortico-Subcortical	Cortico-subcortical	TRUE
ctx-lh-isthmuscingulate_Left-Amygdala	0.0648	0.99	Cortico-Subcortical	Cortico-subcortical	FALSE
ctx-lh-isthmuscingulate_Left-Accumbens-area	0.011	10003	Cortico-Subcortical	Cortico-subcortical	FALSE
ctx-lh-isthmuscingulate_Right-Thalamus	0.0008	10006	Cortico-Subcortical	Cortico-subcortical	FALSE
ctx-lh-isthmuscingulate_Right-Caudate	0.0258	0.9975	Cortico-Subcortical	Cortico-subcortical	FALSE
ctx-lh-lateraloccipital_Right-Putamen	0	10001	Cortico-Subcortical	Cortico-subcortical	FALSE
ctx-lh-lateraloccipital_Right-Pallidum	0.0038	0.9981	Cortico-Subcortical	Cortico-subcortical	FALSE
ctx-lh-lateraloccipital_Right-Hippocampus	0.0615	0.9859	Cortico-Subcortical	Cortico-subcortical	FALSE
ctx-lh-lateraloccipital_Right-Amygdala	0.0174	10011	Cortico-Subcortical	Cortico-subcortical	FALSE
ctx-lh-lateraloccipital_Right-Accumbens-area	0	1006	Cortico-Subcortical	Cortico-subcortical	FALSE
ctx-lh-lateraloccipital_ctx-lh-bankssts	0.0615	0.9972	Between Network	Left	TRUE
ctx-lh-lateraloccipital_ctx-lh-caudalanteriorcingulate	0.0354	10022	Between Network	Left	FALSE
ctx-lh-lateraloccipital_ctx-lh-caudalmiddlefrontal	0.0269	1005	Between Network	Left	FALSE
ctx-lh-lateraloccipital_ctx-lh-cuneus	0.0215	10072	Visual	Left	FALSE
ctx-lh-lateraloccipital_ctx-lh-entorhinal	0	10006	Between Network	Left	FALSE
ctx-lh-lateraloccipital_Left-Thalamus	0	10073	Cortico-Subcortical	Cortico-subcortical	FALSE
ctx-lh-lateraloccipital_ctx-lh-fusiform	0.0664	0.9966	Visual	Left	TRUE
ctx-lh-lateraloccipital_ctx-lh-inferiorparietal	0.0469	0.9999	Between Network	Left	FALSE
ctx-lh-lateraloccipital_ctx-lh-inferiortemporal	0.0153	0.9993	Between Network	Left	FALSE
ctx-lh-lateraloccipital_ctx-lh-isthmuscingulate	0.0009	10084	Between Network	Left	FALSE
ctx-lh-lateraloccipital_Left-Caudate	0	0.9995	Cortico-Subcortical	Cortico-subcortical	FALSE
ctx-lh-lateraloccipital_Left-Putamen	0	10057	Cortico-Subcortical	Cortico-subcortical	FALSE
ctx-lh-lateraloccipital_Left-Pallidum	0.0491	0.9922	Cortico-Subcortical	Cortico-subcortical	FALSE
ctx-lh-lateraloccipital_Left-Hippocampus	0.0401	0.9959	Cortico-Subcortical	Cortico-subcortical	FALSE
ctx-lh-lateraloccipital_Left-Amygdala	0.0233	0.9981	Cortico-Subcortical	Cortico-subcortical	FALSE
ctx-lh-lateraloccipital_Left-Accumbens-area	0.01	0.9993	Cortico-Subcortical	Cortico-subcortical	FALSE
ctx-lh-lateraloccipital_Right-Thalamus	0	10084	Cortico-Subcortical	Cortico-subcortical	FALSE
ctx-lh-lateraloccipital_Right-Caudate	0.014	10064	Cortico-Subcortical	Cortico-subcortical	FALSE
ctx-lh-lateralorbitofrontal_Right-Putamen	0.0319	0.9973	Cortico-Subcortical	Cortico-subcortical	FALSE
ctx-lh-lateralorbitofrontal_Right-Pallidum	0	10004	Cortico-Subcortical	Cortico-subcortical	FALSE
ctx-lh-lateralorbitofrontal_Right-Hippocampus	0.0317	0.9949	Cortico-Subcortical	Cortico-subcortical	FALSE
ctx-lh-lateralorbitofrontal_Right-Amygdala	0.0251	0.9998	Cortico-Subcortical	Cortico-subcortical	FALSE
ctx-lh-lateralorbitofrontal_Right-Accumbens-area	0	10113	Cortico-Subcortical	Cortico-subcortical	FALSE
ctx-lh-lateralorbitofrontal_ctx-lh-bankssts	0.0265	10066	Between Network	Left	FALSE
ctx-lh-lateralorbitofrontal_ctx-lh-caudalanteriorcingulate	0.0555	0.9999	Between Network	Left	TRUE
ctx-lh-lateralorbitofrontal_ctx-lh-caudalmiddlefrontal	0.023	10065	Between Network	Left	FALSE
ctx-lh-lateralorbitofrontal_ctx-lh-cuneus	0	10025	Between Network	Left	FALSE
ctx-lh-lateralorbitofrontal_ctx-lh-entorhinal	0.0363	0.9914	Limbic	Left	FALSE
ctx-lh-lateralorbitofrontal_Left-Thalamus	0.0342	0.991	Cortico-Subcortical	Cortico-subcortical	FALSE
ctx-lh-lateralorbitofrontal_ctx-lh-fusiform	0.0457	0.9928	Between Network	Left	FALSE
ctx-lh-lateralorbitofrontal_ctx-lh-inferiorparietal	0.0563	10046	Between Network	Left	TRUE
ctx-lh-lateralorbitofrontal_ctx-lh-inferiortemporal	0.0751	0.9891	Limbic	Left	TRUE
ctx-lh-lateralorbitofrontal_ctx-lh-isthmuscingulate	0.0479	10079	Between Network	Left	TRUE
ctx-lh-lateralorbitofrontal_ctx-lh-lateraloccipital	0.0164	10042	Between Network	Left	FALSE
ctx-lh-lateralorbitofrontal_Left-Caudate	0.0412	10011	Cortico-Subcortical	Cortico-subcortical	TRUE
ctx-lh-lateralorbitofrontal_Left-Putamen	0.0377	0.9919	Cortico-Subcortical	Cortico-subcortical	FALSE
ctx-lh-lateralorbitofrontal_Left-Pallidum	0.011	0.9991	Cortico-Subcortical	Cortico-subcortical	FALSE
ctx-lh-lateralorbitofrontal_Left-Hippocampus	0.016	1003	Cortico-Subcortical	Cortico-subcortical	FALSE
ctx-lh-lateralorbitofrontal_Left-Amygdala	0.0407	0.9885	Cortico-Subcortical	Cortico-subcortical	FALSE
ctx-lh-lateralorbitofrontal_Left-Accumbens-area	0	10034	Cortico-Subcortical	Cortico-subcortical	FALSE
ctx-lh-lateralorbitofrontal_Right-Thalamus	0.0515	0.9956	Cortico-Subcortical	Cortico-subcortical	FALSE
ctx-lh-lateralorbitofrontal_Right-Caudate	0.0271	1001	Cortico-Subcortical	Cortico-subcortical	FALSE
ctx-lh-lingual_Right-Putamen	0	10131	Cortico-Subcortical	Cortico-subcortical	FALSE
ctx-lh-lingual_Right-Pallidum	0.0105	10092	Cortico-Subcortical	Cortico-subcortical	FALSE
ctx-lh-lingual_Right-Hippocampus	0.0273	0.9936	Cortico-Subcortical	Cortico-subcortical	FALSE
ctx-lh-lingual_Right-Amygdala	0	10097	Cortico-Subcortical	Cortico-subcortical	FALSE
ctx-lh-lingual_Right-Accumbens-area	0	10014	Cortico-Subcortical	Cortico-subcortical	FALSE
ctx-lh-lingual_ctx-lh-bankssts	0.0293	10016	Between Network	Left	FALSE
ctx-lh-lingual_ctx-lh-caudalanteriorcingulate	3.067e-05	10134	Between Network	Left	FALSE
ctx-lh-lingual_ctx-lh-caudalmiddlefrontal	0.0455	0.9974	Between Network	Left	FALSE
ctx-lh-lingual_ctx-lh-cuneus	0.0011	10009	Visual	Left	FALSE
ctx-lh-lingual_ctx-lh-entorhinal	0	0.9997	Between Network	Left	FALSE
ctx-lh-lingual_Left-Thalamus	0.0138	1003	Cortico-Subcortical	Cortico-subcortical	FALSE
ctx-lh-lingual_ctx-lh-fusiform	0.0462	0.9926	Visual	Left	FALSE
ctx-lh-lingual_ctx-lh-inferiorparietal	0.0518	0.9993	Between Network	Left	TRUE
ctx-lh-lingual_ctx-lh-inferiortemporal	0.0358	0.9954	Between Network	Left	FALSE
ctx-lh-lingual_ctx-lh-isthmuscingulate	0.0189	10022	Between Network	Left	FALSE
ctx-lh-lingual_ctx-lh-lateraloccipital	0.0131	10058	Visual	Left	FALSE
ctx-lh-lingual_ctx-lh-lateralorbitofrontal	0.0157	0.999	Between Network	Left	FALSE
ctx-lh-lingual_Left-Caudate	0.0142	0.9945	Cortico-Subcortical	Cortico-subcortical	FALSE
ctx-lh-lingual_Left-Putamen	0	10134	Cortico-Subcortical	Cortico-subcortical	FALSE
ctx-lh-lingual_Left-Pallidum	0.0388	0.9895	Cortico-Subcortical	Cortico-subcortical	FALSE
ctx-lh-lingual_Left-Hippocampus	0	1008	Cortico-Subcortical	Cortico-subcortical	FALSE
ctx-lh-lingual_Left-Amygdala	0.0201	0.995	Cortico-Subcortical	Cortico-subcortical	FALSE
ctx-lh-lingual_Left-Accumbens-area	0.0155	0.9923	Cortico-Subcortical	Cortico-subcortical	FALSE
ctx-lh-lingual_Right-Thalamus	0.0106	10033	Cortico-Subcortical	Cortico-subcortical	FALSE
ctx-lh-lingual_Right-Caudate	0.0189	10055	Cortico-Subcortical	Cortico-subcortical	FALSE
ctx-lh-medialorbitofrontal_Right-Putamen	0.0158	1007	Cortico-Subcortical	Cortico-subcortical	FALSE
ctx-lh-medialorbitofrontal_Right-Pallidum	0	10064	Cortico-Subcortical	Cortico-subcortical	FALSE
ctx-lh-medialorbitofrontal_Right-Hippocampus	0.0463	0.9986	Cortico-Subcortical	Cortico-subcortical	TRUE
ctx-lh-medialorbitofrontal_Right-Amygdala	0.0351	0.9983	Cortico-Subcortical	Cortico-subcortical	FALSE
ctx-lh-medialorbitofrontal_Right-Accumbens-area	0.0064	10036	Cortico-Subcortical	Cortico-subcortical	FALSE
ctx-lh-medialorbitofrontal_ctx-lh-bankssts	0.0619	10014	Between Network	Left	TRUE
ctx-lh-medialorbitofrontal_ctx-lh-caudalanteriorcingulate	0.0743	0.9889	Between Network	Left	TRUE
ctx-lh-medialorbitofrontal_ctx-lh-caudalmiddlefrontal	0.0652	10114	Between Network	Left	TRUE
ctx-lh-medialorbitofrontal_ctx-lh-cuneus	0.0258	0.9928	Between Network	Left	FALSE
ctx-lh-medialorbitofrontal_ctx-lh-entorhinal	0.0148	0.9871	Limbic	Left	FALSE
ctx-lh-medialorbitofrontal_Left-Thalamus	0	10208	Cortico-Subcortical	Cortico-subcortical	FALSE
ctx-lh-medialorbitofrontal_ctx-lh-fusiform	0.0098	0.9972	Between Network	Left	FALSE
ctx-lh-medialorbitofrontal_ctx-lh-inferiorparietal	0.0478	1005	Between Network	Left	TRUE
ctx-lh-medialorbitofrontal_ctx-lh-inferiortemporal	0.0625	10029	Limbic	Left	TRUE
ctx-lh-medialorbitofrontal_ctx-lh-isthmuscingulate	0.0708	0.9926	Between Network	Left	TRUE
ctx-lh-medialorbitofrontal_ctx-lh-lateraloccipital	0	10044	Between Network	Left	FALSE
ctx-lh-medialorbitofrontal_ctx-lh-lateralorbitofrontal	0.0417	10028	Limbic	Left	FALSE
ctx-lh-medialorbitofrontal_ctx-lh-lingual	0.0158	0.993	Between Network	Left	FALSE
ctx-lh-medialorbitofrontal_Left-Caudate	0.0321	0.9852	Cortico-Subcortical	Cortico-subcortical	FALSE
ctx-lh-medialorbitofrontal_Left-Putamen	0	0.9985	Cortico-Subcortical	Cortico-subcortical	FALSE
ctx-lh-medialorbitofrontal_Left-Pallidum	0	10026	Cortico-Subcortical	Cortico-subcortical	FALSE
ctx-lh-medialorbitofrontal_Left-Hippocampus	0.0276	10046	Cortico-Subcortical	Cortico-subcortical	FALSE
ctx-lh-medialorbitofrontal_Left-Amygdala	0.0652	0.9869	Cortico-Subcortical	Cortico-subcortical	FALSE
ctx-lh-medialorbitofrontal_Left-Accumbens-area	0.0164	10038	Cortico-Subcortical	Cortico-subcortical	FALSE
ctx-lh-medialorbitofrontal_Right-Thalamus	0	10141	Cortico-Subcortical	Cortico-subcortical	FALSE
ctx-lh-medialorbitofrontal_Right-Caudate	0.0243	0.9936	Cortico-Subcortical	Cortico-subcortical	FALSE
ctx-lh-middletemporal_Right-Putamen	0	10135	Cortico-Subcortical	Cortico-subcortical	FALSE
ctx-lh-middletemporal_Right-Pallidum	0.0097	0.9992	Cortico-Subcortical	Cortico-subcortical	FALSE
ctx-lh-middletemporal_Right-Hippocampus	0.0091	10067	Cortico-Subcortical	Cortico-subcortical	FALSE
ctx-lh-middletemporal_Right-Amygdala	0.0244	10002	Cortico-Subcortical	Cortico-subcortical	FALSE
ctx-lh-middletemporal_Right-Accumbens-area	0.0135	10036	Cortico-Subcortical	Cortico-subcortical	FALSE
ctx-lh-middletemporal_ctx-lh-bankssts	0.089	0.9994	Default Mode	Left	TRUE
ctx-lh-middletemporal_ctx-lh-caudalanteriorcingulate	0.0656	0.9982	Between Network	Left	TRUE
ctx-lh-middletemporal_ctx-lh-caudalmiddlefrontal	0.1092	10023	Default Mode	Left	TRUE
ctx-lh-middletemporal_ctx-lh-cuneus	0.0203	0.9968	Between Network	Left	FALSE
ctx-lh-middletemporal_ctx-lh-entorhinal	0.006	10028	Between Network	Left	FALSE
ctx-lh-middletemporal_Left-Thalamus	0.0491	0.9951	Cortico-Subcortical	Cortico-subcortical	TRUE
ctx-lh-middletemporal_ctx-lh-fusiform	0.011	10021	Between Network	Left	FALSE
ctx-lh-middletemporal_ctx-lh-inferiorparietal	0.0634	10197	Default Mode	Left	TRUE
ctx-lh-middletemporal_ctx-lh-inferiortemporal	0.0822	0.9942	Between Network	Left	TRUE
ctx-lh-middletemporal_ctx-lh-isthmuscingulate	0.0788	10121	Default Mode	Left	TRUE
ctx-lh-middletemporal_ctx-lh-lateraloccipital	0.0234	0.9988	Between Network	Left	FALSE
ctx-lh-middletemporal_ctx-lh-lateralorbitofrontal	0.0278	10084	Between Network	Left	FALSE
ctx-lh-middletemporal_ctx-lh-lingual	0.0079	1002	Between Network	Left	FALSE
ctx-lh-middletemporal_ctx-lh-medialorbitofrontal	0.074	10128	Between Network	Left	TRUE
ctx-lh-middletemporal_Left-Caudate	0.0124	0.9987	Cortico-Subcortical	Cortico-subcortical	FALSE
ctx-lh-middletemporal_Left-Putamen	0.0022	10056	Cortico-Subcortical	Cortico-subcortical	FALSE
ctx-lh-middletemporal_Left-Pallidum	0.0232	0.9939	Cortico-Subcortical	Cortico-subcortical	FALSE
ctx-lh-middletemporal_Left-Hippocampus	0.0222	10149	Cortico-Subcortical	Cortico-subcortical	FALSE
ctx-lh-middletemporal_Left-Amygdala	0.0175	10079	Cortico-Subcortical	Cortico-subcortical	FALSE
ctx-lh-middletemporal_Left-Accumbens-area	0.0017	10005	Cortico-Subcortical	Cortico-subcortical	FALSE
ctx-lh-middletemporal_Right-Thalamus	0.003	10059	Cortico-Subcortical	Cortico-subcortical	FALSE
ctx-lh-middletemporal_Right-Caudate	0.007	0.9998	Cortico-Subcortical	Cortico-subcortical	FALSE
ctx-lh-parahippocampal_Right-Putamen	0	10015	Cortico-Subcortical	Cortico-subcortical	FALSE
ctx-lh-parahippocampal_Right-Pallidum	0	0.9991	Cortico-Subcortical	Cortico-subcortical	FALSE
ctx-lh-parahippocampal_Right-Hippocampus	0.0437	10019	Cortico-Subcortical	Cortico-subcortical	TRUE
ctx-lh-parahippocampal_Right-Amygdala	0.0147	10022	Cortico-Subcortical	Cortico-subcortical	FALSE
ctx-lh-parahippocampal_Right-Accumbens-area	0.0367	0.9929	Cortico-Subcortical	Cortico-subcortical	FALSE
ctx-lh-parahippocampal_ctx-lh-bankssts	0.0093	10023	Default Mode	Left	FALSE
ctx-lh-parahippocampal_ctx-lh-caudalanteriorcingulate	0.0234	1001	Between Network	Left	FALSE
ctx-lh-parahippocampal_ctx-lh-caudalmiddlefrontal	0.0194	10095	Default Mode	Left	FALSE
ctx-lh-parahippocampal_ctx-lh-cuneus	0.0451	0.9927	Between Network	Left	FALSE
ctx-lh-parahippocampal_ctx-lh-entorhinal	0.0157	0.9965	Between Network	Left	FALSE
ctx-lh-parahippocampal_Left-Thalamus	0.0087	10001	Cortico-Subcortical	Cortico-subcortical	FALSE
ctx-lh-parahippocampal_ctx-lh-fusiform	0.0219	1	Between Network	Left	FALSE
ctx-lh-parahippocampal_ctx-lh-inferiorparietal	0.0521	10005	Default Mode	Left	TRUE
ctx-lh-parahippocampal_ctx-lh-inferiortemporal	0.0189	10124	Between Network	Left	FALSE
ctx-lh-parahippocampal_ctx-lh-isthmuscingulate	0.0758	0.9995	Default Mode	Left	TRUE
ctx-lh-parahippocampal_ctx-lh-lateraloccipital	0.0302	0.9977	Between Network	Left	FALSE
ctx-lh-parahippocampal_ctx-lh-lateralorbitofrontal	0.0775	0.9852	Between Network	Left	FALSE
ctx-lh-parahippocampal_ctx-lh-lingual	0.0159	10051	Between Network	Left	FALSE
ctx-lh-parahippocampal_ctx-lh-medialorbitofrontal	0.0391	0.9992	Between Network	Left	FALSE
ctx-lh-parahippocampal_ctx-lh-middletemporal	0.0247	10039	Default Mode	Left	FALSE
ctx-lh-parahippocampal_Left-Caudate	0.023	0.9971	Cortico-Subcortical	Cortico-subcortical	FALSE
ctx-lh-parahippocampal_Left-Putamen	0.025	0.9923	Cortico-Subcortical	Cortico-subcortical	FALSE
ctx-lh-parahippocampal_Left-Pallidum	0.0302	0.9962	Cortico-Subcortical	Cortico-subcortical	FALSE
ctx-lh-parahippocampal_Left-Hippocampus	0.0659	0.997	Cortico-Subcortical	Cortico-subcortical	TRUE
ctx-lh-parahippocampal_Left-Amygdala	0.033	10005	Cortico-Subcortical	Cortico-subcortical	FALSE
ctx-lh-parahippocampal_Left-Accumbens-area	0	10043	Cortico-Subcortical	Cortico-subcortical	FALSE
ctx-lh-parahippocampal_Right-Thalamus	0	10107	Cortico-Subcortical	Cortico-subcortical	FALSE
ctx-lh-parahippocampal_Right-Caudate	0.0413	0.9887	Cortico-Subcortical	Cortico-subcortical	FALSE
Left-Caudate_Left-Thalamus	0	10059	Subcortical	Subcortical	FALSE
ctx-lh-paracentral_Right-Putamen	0.0476	10046	Cortico-Subcortical	Cortico-subcortical	TRUE
ctx-lh-paracentral_Right-Pallidum	0.0197	10058	Cortico-Subcortical	Cortico-subcortical	FALSE
ctx-lh-paracentral_Right-Hippocampus	0.0497	10055	Cortico-Subcortical	Cortico-subcortical	TRUE
ctx-lh-paracentral_Right-Amygdala	0.044	10057	Cortico-Subcortical	Cortico-subcortical	TRUE
ctx-lh-paracentral_Right-Accumbens-area	0	1011	Cortico-Subcortical	Cortico-subcortical	FALSE
ctx-lh-paracentral_ctx-lh-bankssts	0.0881	0.9949	Between Network	Left	TRUE
ctx-lh-paracentral_ctx-lh-caudalanteriorcingulate	0.0363	10193	Between Network	Left	FALSE
ctx-lh-paracentral_ctx-lh-caudalmiddlefrontal	0.0606	0.9962	Between Network	Left	TRUE
ctx-lh-paracentral_ctx-lh-cuneus	0.0668	0.9939	Between Network	Left	TRUE
ctx-lh-paracentral_ctx-lh-entorhinal	0.0157	0.9991	Between Network	Left	FALSE
ctx-lh-paracentral_Left-Thalamus	0.0737	10057	Cortico-Subcortical	Cortico-subcortical	TRUE
ctx-lh-paracentral_ctx-lh-fusiform	0.0588	0.9919	Between Network	Left	TRUE
ctx-lh-paracentral_ctx-lh-inferiorparietal	0.0723	0.9889	Between Network	Left	TRUE
ctx-lh-paracentral_ctx-lh-inferiortemporal	0	10119	Between Network	Left	FALSE
ctx-lh-paracentral_ctx-lh-isthmuscingulate	0.1015	0.9838	Between Network	Left	TRUE
ctx-lh-paracentral_ctx-lh-lateraloccipital	0.0446	0.9985	Between Network	Left	TRUE
ctx-lh-paracentral_ctx-lh-lateralorbitofrontal	0.0204	10024	Between Network	Left	FALSE
ctx-lh-paracentral_ctx-lh-lingual	0.0525	0.9976	Between Network	Left	TRUE
ctx-lh-paracentral_ctx-lh-medialorbitofrontal	0.0408	1001	Between Network	Left	FALSE
ctx-lh-paracentral_ctx-lh-middletemporal	0.0722	10032	Between Network	Left	TRUE
ctx-lh-paracentral_ctx-lh-parahippocampal	0.0084	10027	Between Network	Left	FALSE
ctx-lh-paracentral_Left-Caudate	0.0369	10061	Cortico-Subcortical	Cortico-subcortical	TRUE
ctx-lh-paracentral_Left-Putamen	0.042	10032	Cortico-Subcortical	Cortico-subcortical	TRUE
ctx-lh-paracentral_Left-Pallidum	0	10098	Cortico-Subcortical	Cortico-subcortical	FALSE
ctx-lh-paracentral_Left-Hippocampus	0.0473	0.9993	Cortico-Subcortical	Cortico-subcortical	TRUE
ctx-lh-paracentral_Left-Amygdala	0.0183	10079	Cortico-Subcortical	Cortico-subcortical	FALSE
ctx-lh-paracentral_Left-Accumbens-area	0.0079	10058	Cortico-Subcortical	Cortico-subcortical	FALSE
ctx-lh-paracentral_Right-Thalamus	0.0666	10045	Cortico-Subcortical	Cortico-subcortical	TRUE
ctx-lh-paracentral_Right-Caudate	0.044	10039	Cortico-Subcortical	Cortico-subcortical	TRUE
ctx-lh-parsopercularis_Right-Putamen	0.0317	0.9907	Cortico-Subcortical	Cortico-subcortical	FALSE
ctx-lh-parsopercularis_Right-Pallidum	0.0057	0.9996	Cortico-Subcortical	Cortico-subcortical	FALSE
ctx-lh-parsopercularis_Right-Hippocampus	0.0375	10027	Cortico-Subcortical	Cortico-subcortical	FALSE
ctx-lh-parsopercularis_Right-Amygdala	0	10111	Cortico-Subcortical	Cortico-subcortical	FALSE
ctx-lh-parsopercularis_Right-Accumbens-area	0.0128	0.9992	Cortico-Subcortical	Cortico-subcortical	FALSE
ctx-lh-parsopercularis_ctx-lh-bankssts	0.0512	10104	Between Network	Left	TRUE
ctx-lh-parsopercularis_ctx-lh-caudalanteriorcingulate	0.0762	0.9988	Ventral Attention	Left	TRUE
ctx-lh-parsopercularis_ctx-lh-caudalmiddlefrontal	0.0739	10023	Between Network	Left	TRUE
ctx-lh-parsopercularis_ctx-lh-cuneus	0.0315	1004	Between Network	Left	FALSE
ctx-lh-parsopercularis_ctx-lh-entorhinal	0.012	0.9927	Between Network	Left	FALSE
ctx-lh-parsopercularis_Left-Thalamus	0.0257	10043	Cortico-Subcortical	Cortico-subcortical	FALSE
ctx-lh-parsopercularis_ctx-lh-fusiform	0.0237	1004	Between Network	Left	FALSE
ctx-lh-parsopercularis_ctx-lh-inferiorparietal	0.0746	10094	Between Network	Left	TRUE
ctx-lh-parsopercularis_ctx-lh-inferiortemporal	0.0403	10013	Between Network	Left	TRUE
ctx-lh-parsopercularis_ctx-lh-isthmuscingulate	0.0171	10031	Between Network	Left	FALSE
ctx-lh-parsopercularis_ctx-lh-lateraloccipital	0.0059	0.9994	Between Network	Left	FALSE
ctx-lh-parsopercularis_ctx-lh-lateralorbitofrontal	0.064	0.99	Between Network	Left	TRUE
ctx-lh-parsopercularis_ctx-lh-lingual	0.021	10015	Between Network	Left	FALSE
ctx-lh-parsopercularis_ctx-lh-medialorbitofrontal	0.0287	10161	Between Network	Left	FALSE
ctx-lh-parsopercularis_ctx-lh-middletemporal	0.0533	10084	Between Network	Left	TRUE
ctx-lh-parsopercularis_ctx-lh-parahippocampal	0.0429	10026	Between Network	Left	TRUE
ctx-lh-parsopercularis_Left-Caudate	0.0459	0.9997	Cortico-Subcortical	Cortico-subcortical	FALSE
ctx-lh-parsopercularis_ctx-lh-paracentral	0.0291	0.9943	Between Network	Left	FALSE
ctx-lh-parsopercularis_Left-Putamen	0.0279	10033	Cortico-Subcortical	Cortico-subcortical	FALSE
ctx-lh-parsopercularis_Left-Pallidum	0.0352	0.9973	Cortico-Subcortical	Cortico-subcortical	FALSE
ctx-lh-parsopercularis_Left-Hippocampus	0.0277	10107	Cortico-Subcortical	Cortico-subcortical	FALSE
ctx-lh-parsopercularis_Left-Amygdala	0.0067	10021	Cortico-Subcortical	Cortico-subcortical	FALSE
ctx-lh-parsopercularis_Left-Accumbens-area	0.0016	0.9999	Cortico-Subcortical	Cortico-subcortical	FALSE
ctx-lh-parsopercularis_Right-Thalamus	0.0095	10113	Cortico-Subcortical	Cortico-subcortical	FALSE
ctx-lh-parsopercularis_Right-Caudate	0.0269	10042	Cortico-Subcortical	Cortico-subcortical	FALSE
ctx-lh-parsorbitalis_Right-Putamen	0.0136	10107	Cortico-Subcortical	Cortico-subcortical	FALSE
ctx-lh-parsorbitalis_Right-Pallidum	0.0169	0.9998	Cortico-Subcortical	Cortico-subcortical	FALSE
ctx-lh-parsorbitalis_Right-Hippocampus	0.0302	1002	Cortico-Subcortical	Cortico-subcortical	FALSE
ctx-lh-parsorbitalis_Right-Amygdala	0.0202	10031	Cortico-Subcortical	Cortico-subcortical	FALSE
ctx-lh-parsorbitalis_Right-Accumbens-area	0.0168	0.989	Cortico-Subcortical	Cortico-subcortical	FALSE
ctx-lh-parsorbitalis_ctx-lh-bankssts	0.0907	10016	Default Mode	Left	TRUE
ctx-lh-parsorbitalis_ctx-lh-caudalanteriorcingulate	0.0582	10012	Between Network	Left	TRUE
ctx-lh-parsorbitalis_ctx-lh-caudalmiddlefrontal	0.0494	10016	Default Mode	Left	FALSE
ctx-lh-parsorbitalis_ctx-lh-cuneus	0.0223	0.9951	Between Network	Left	FALSE
ctx-lh-parsorbitalis_ctx-lh-entorhinal	0.0007	10025	Between Network	Left	FALSE
ctx-lh-parsorbitalis_Left-Thalamus	0	10101	Cortico-Subcortical	Cortico-subcortical	FALSE
ctx-lh-parsorbitalis_ctx-lh-fusiform	0.0349	10009	Between Network	Left	FALSE
ctx-lh-parsorbitalis_ctx-lh-inferiorparietal	0.038	1012	Default Mode	Left	FALSE
ctx-lh-parsorbitalis_ctx-lh-inferiortemporal	0.0797	10056	Between Network	Left	TRUE
ctx-lh-parsorbitalis_ctx-lh-isthmuscingulate	0.029	10116	Default Mode	Left	FALSE
ctx-lh-parsorbitalis_ctx-lh-lateraloccipital	0	10099	Between Network	Left	FALSE
ctx-lh-parsorbitalis_ctx-lh-lateralorbitofrontal	0.0321	0.9996	Between Network	Left	FALSE
ctx-lh-parsorbitalis_ctx-lh-lingual	0.0147	0.9953	Between Network	Left	FALSE
ctx-lh-parsorbitalis_ctx-lh-medialorbitofrontal	0.0498	10114	Between Network	Left	TRUE
ctx-lh-parsorbitalis_ctx-lh-middletemporal	0.0622	10054	Default Mode	Left	TRUE
ctx-lh-parsorbitalis_ctx-lh-parahippocampal	0.0534	0.9963	Default Mode	Left	TRUE
ctx-lh-parsorbitalis_Left-Caudate	0	10087	Cortico-Subcortical	Cortico-subcortical	FALSE
ctx-lh-parsorbitalis_ctx-lh-paracentral	0.0027	10127	Between Network	Left	FALSE
ctx-lh-parsorbitalis_ctx-lh-parsopercularis	0.0661	0.9945	Between Network	Left	TRUE
ctx-lh-parsorbitalis_Left-Putamen	0	10115	Cortico-Subcortical	Cortico-subcortical	FALSE
ctx-lh-parsorbitalis_Left-Pallidum	0.0153	0.9945	Cortico-Subcortical	Cortico-subcortical	FALSE
ctx-lh-parsorbitalis_Left-Hippocampus	0.0118	10114	Cortico-Subcortical	Cortico-subcortical	FALSE
ctx-lh-parsorbitalis_Left-Amygdala	0.0118	1003	Cortico-Subcortical	Cortico-subcortical	FALSE
ctx-lh-parsorbitalis_Left-Accumbens-area	0.0203	0.9944	Cortico-Subcortical	Cortico-subcortical	FALSE
ctx-lh-parsorbitalis_Right-Thalamus	0.0094	10092	Cortico-Subcortical	Cortico-subcortical	FALSE
ctx-lh-parsorbitalis_Right-Caudate	0.011	10047	Cortico-Subcortical	Cortico-subcortical	FALSE
ctx-lh-parstriangularis_Right-Putamen	0.0208	0.9998	Cortico-Subcortical	Cortico-subcortical	FALSE
ctx-lh-parstriangularis_Right-Pallidum	0.0092	10072	Cortico-Subcortical	Cortico-subcortical	FALSE
ctx-lh-parstriangularis_Right-Hippocampus	0.0455	0.9997	Cortico-Subcortical	Cortico-subcortical	TRUE
ctx-lh-parstriangularis_Right-Amygdala	0	10079	Cortico-Subcortical	Cortico-subcortical	FALSE
ctx-lh-parstriangularis_Right-Accumbens-area	0.0087	0.999	Cortico-Subcortical	Cortico-subcortical	FALSE
ctx-lh-parstriangularis_ctx-lh-bankssts	0.0747	10024	Default Mode	Left	TRUE
ctx-lh-parstriangularis_ctx-lh-caudalanteriorcingulate	0.0756	0.9933	Between Network	Left	TRUE
ctx-lh-parstriangularis_ctx-lh-caudalmiddlefrontal	0.0547	10046	Default Mode	Left	TRUE
ctx-lh-parstriangularis_ctx-lh-cuneus	0.012	10027	Between Network	Left	FALSE
ctx-lh-parstriangularis_ctx-lh-entorhinal	0.0281	0.9989	Between Network	Left	FALSE
ctx-lh-parstriangularis_Left-Thalamus	0.0206	10015	Cortico-Subcortical	Cortico-subcortical	FALSE
ctx-lh-parstriangularis_ctx-lh-fusiform	0.0088	1002	Between Network	Left	FALSE
ctx-lh-parstriangularis_ctx-lh-inferiorparietal	0.0679	10059	Default Mode	Left	TRUE
ctx-lh-parstriangularis_ctx-lh-inferiortemporal	0.0819	10024	Between Network	Left	TRUE
ctx-lh-parstriangularis_ctx-lh-isthmuscingulate	0.0807	10045	Default Mode	Left	TRUE
ctx-lh-parstriangularis_ctx-lh-lateraloccipital	0.035	0.9928	Between Network	Left	FALSE
ctx-lh-parstriangularis_ctx-lh-lateralorbitofrontal	0.0371	10054	Between Network	Left	FALSE
ctx-lh-parstriangularis_ctx-lh-lingual	0.0221	0.9987	Between Network	Left	FALSE
ctx-lh-parstriangularis_ctx-lh-medialorbitofrontal	0.0703	10076	Between Network	Left	TRUE
ctx-lh-parstriangularis_ctx-lh-middletemporal	0.0537	10098	Default Mode	Left	TRUE
ctx-lh-parstriangularis_ctx-lh-parahippocampal	0.0568	0.9972	Default Mode	Left	FALSE
ctx-lh-parstriangularis_Left-Caudate	0.0157	10057	Cortico-Subcortical	Cortico-subcortical	FALSE
ctx-lh-parstriangularis_ctx-lh-paracentral	0.0439	0.9963	Between Network	Left	FALSE
ctx-lh-parstriangularis_ctx-lh-parsopercularis	0.0604	0.9984	Between Network	Left	TRUE
ctx-lh-parstriangularis_ctx-lh-parsorbitalis	0.0697	0.9951	Default Mode	Left	TRUE
ctx-lh-parstriangularis_Left-Putamen	0.0053	1002	Cortico-Subcortical	Cortico-subcortical	FALSE
ctx-lh-parstriangularis_Left-Pallidum	0.022	0.9955	Cortico-Subcortical	Cortico-subcortical	FALSE
ctx-lh-parstriangularis_Left-Hippocampus	0.0252	10072	Cortico-Subcortical	Cortico-subcortical	FALSE
ctx-lh-parstriangularis_Left-Amygdala	0.0208	10026	Cortico-Subcortical	Cortico-subcortical	FALSE
ctx-lh-parstriangularis_Left-Accumbens-area	0.0214	0.9935	Cortico-Subcortical	Cortico-subcortical	FALSE
ctx-lh-parstriangularis_Right-Thalamus	0.036	1004	Cortico-Subcortical	Cortico-subcortical	FALSE
ctx-lh-parstriangularis_Right-Caudate	0	10027	Cortico-Subcortical	Cortico-subcortical	FALSE
ctx-lh-pericalcarine_Right-Putamen	0	10057	Cortico-Subcortical	Cortico-subcortical	FALSE
ctx-lh-pericalcarine_Right-Pallidum	0.078	0.9937	Cortico-Subcortical	Cortico-subcortical	FALSE
ctx-lh-pericalcarine_Right-Hippocampus	0.0041	0.9998	Cortico-Subcortical	Cortico-subcortical	FALSE
ctx-lh-pericalcarine_Right-Amygdala	0.0198	1001	Cortico-Subcortical	Cortico-subcortical	FALSE
ctx-lh-pericalcarine_Right-Accumbens-area	0.0077	0.9965	Cortico-Subcortical	Cortico-subcortical	FALSE
ctx-lh-pericalcarine_ctx-lh-bankssts	0.0294	10077	Between Network	Left	FALSE
ctx-lh-pericalcarine_ctx-lh-caudalanteriorcingulate	0.0052	10071	Between Network	Left	FALSE
ctx-lh-pericalcarine_ctx-lh-caudalmiddlefrontal	0	10069	Between Network	Left	FALSE
ctx-lh-pericalcarine_ctx-lh-cuneus	0.0565	0.9989	Visual	Left	TRUE
ctx-lh-pericalcarine_ctx-lh-entorhinal	0	10019	Between Network	Left	FALSE
ctx-lh-pericalcarine_Left-Thalamus	0.0355	10034	Cortico-Subcortical	Cortico-subcortical	FALSE
ctx-lh-pericalcarine_ctx-lh-fusiform	0.0576	0.9889	Visual	Left	FALSE
ctx-lh-pericalcarine_ctx-lh-inferiorparietal	0.0249	10037	Between Network	Left	FALSE
ctx-lh-pericalcarine_ctx-lh-inferiortemporal	0.026	0.9928	Between Network	Left	FALSE
ctx-lh-pericalcarine_ctx-lh-isthmuscingulate	0	10032	Between Network	Left	FALSE
ctx-lh-pericalcarine_ctx-lh-lateraloccipital	0.0376	0.9977	Visual	Left	FALSE
ctx-lh-pericalcarine_ctx-lh-lateralorbitofrontal	0	10078	Between Network	Left	FALSE
ctx-lh-pericalcarine_ctx-lh-lingual	0.0708	0.9895	Visual	Left	TRUE
ctx-lh-pericalcarine_ctx-lh-medialorbitofrontal	0.005	0.9932	Between Network	Left	FALSE
ctx-lh-pericalcarine_ctx-lh-middletemporal	0	10063	Between Network	Left	FALSE
ctx-lh-pericalcarine_ctx-lh-parahippocampal	0.0252	0.9945	Between Network	Left	FALSE
ctx-lh-pericalcarine_Left-Caudate	0.0242	0.9994	Cortico-Subcortical	Cortico-subcortical	FALSE
ctx-lh-pericalcarine_ctx-lh-paracentral	0.0478	10018	Between Network	Left	TRUE
ctx-lh-pericalcarine_ctx-lh-parsopercularis	0.0113	10016	Between Network	Left	FALSE
ctx-lh-pericalcarine_ctx-lh-parsorbitalis	0.0096	0.9958	Between Network	Left	FALSE
ctx-lh-pericalcarine_ctx-lh-parstriangularis	0.0267	0.9934	Between Network	Left	FALSE
ctx-lh-pericalcarine_Left-Putamen	0	10117	Cortico-Subcortical	Cortico-subcortical	FALSE
ctx-lh-pericalcarine_Left-Pallidum	0	10065	Cortico-Subcortical	Cortico-subcortical	FALSE
ctx-lh-pericalcarine_Left-Hippocampus	0	10104	Cortico-Subcortical	Cortico-subcortical	FALSE
ctx-lh-pericalcarine_Left-Amygdala	0	10023	Cortico-Subcortical	Cortico-subcortical	FALSE
ctx-lh-pericalcarine_Left-Accumbens-area	0	0.9984	Cortico-Subcortical	Cortico-subcortical	FALSE
ctx-lh-pericalcarine_Right-Thalamus	0.0279	10021	Cortico-Subcortical	Cortico-subcortical	FALSE
ctx-lh-pericalcarine_Right-Caudate	0.0273	10023	Cortico-Subcortical	Cortico-subcortical	FALSE
ctx-lh-postcentral_Right-Putamen	0.0634	10068	Cortico-Subcortical	Cortico-subcortical	TRUE
ctx-lh-postcentral_Right-Pallidum	0.0305	10033	Cortico-Subcortical	Cortico-subcortical	FALSE
ctx-lh-postcentral_Right-Hippocampus	0.0834	1	Cortico-Subcortical	Cortico-subcortical	TRUE
ctx-lh-postcentral_Right-Amygdala	0.0187	10027	Cortico-Subcortical	Cortico-subcortical	FALSE
ctx-lh-postcentral_Right-Accumbens-area	0.0194	10013	Cortico-Subcortical	Cortico-subcortical	FALSE
ctx-lh-postcentral_ctx-lh-bankssts	0.0906	0.9935	Between Network	Left	TRUE
ctx-lh-postcentral_ctx-lh-caudalanteriorcingulate	0.0537	10084	Between Network	Left	TRUE
ctx-lh-postcentral_ctx-lh-caudalmiddlefrontal	0.0478	0.9963	Between Network	Left	FALSE
ctx-lh-postcentral_ctx-lh-cuneus	0.0466	10053	Between Network	Left	TRUE
ctx-lh-postcentral_ctx-lh-entorhinal	0.0171	0.9953	Between Network	Left	FALSE
ctx-lh-postcentral_Left-Thalamus	0.0635	10101	Cortico-Subcortical	Cortico-subcortical	TRUE
ctx-lh-postcentral_ctx-lh-fusiform	0.0469	0.996	Between Network	Left	FALSE
ctx-lh-postcentral_ctx-lh-inferiorparietal	0.0563	0.9887	Between Network	Left	FALSE
ctx-lh-postcentral_ctx-lh-inferiortemporal	0	10094	Between Network	Left	FALSE
ctx-lh-postcentral_ctx-lh-isthmuscingulate	0.0877	0.9864	Between Network	Left	TRUE
ctx-lh-postcentral_ctx-lh-lateraloccipital	0.0395	10029	Between Network	Left	FALSE
ctx-lh-postcentral_ctx-lh-lateralorbitofrontal	0.0268	1001	Between Network	Left	FALSE
ctx-lh-postcentral_ctx-lh-lingual	0.0322	10038	Between Network	Left	FALSE
ctx-lh-postcentral_ctx-lh-medialorbitofrontal	0.049	0.9952	Between Network	Left	FALSE
ctx-lh-postcentral_ctx-lh-middletemporal	0.0542	10034	Between Network	Left	TRUE
ctx-lh-postcentral_ctx-lh-parahippocampal	0.0321	10044	Between Network	Left	FALSE
ctx-lh-postcentral_Left-Caudate	0.0595	1005	Cortico-Subcortical	Cortico-subcortical	TRUE
ctx-lh-postcentral_ctx-lh-paracentral	0.068	0.9983	Somatomotor	Left	TRUE
ctx-lh-postcentral_ctx-lh-parsopercularis	0.0472	1	Between Network	Left	TRUE
ctx-lh-postcentral_ctx-lh-parsorbitalis	0.0288	0.9983	Between Network	Left	FALSE
ctx-lh-postcentral_ctx-lh-parstriangularis	0.1107	0.9956	Between Network	Left	FALSE
ctx-lh-postcentral_ctx-lh-pericalcarine	0.0484	10076	Between Network	Left	TRUE
ctx-lh-postcentral_Left-Putamen	0.0832	0.9984	Cortico-Subcortical	Cortico-subcortical	TRUE
ctx-lh-postcentral_Left-Pallidum	0.0014	10081	Cortico-Subcortical	Cortico-subcortical	FALSE
ctx-lh-postcentral_Left-Hippocampus	0.0509	0.9974	Cortico-Subcortical	Cortico-subcortical	TRUE
ctx-lh-postcentral_Left-Amygdala	0.0113	10101	Cortico-Subcortical	Cortico-subcortical	FALSE
ctx-lh-postcentral_Left-Accumbens-area	0.0067	10055	Cortico-Subcortical	Cortico-subcortical	FALSE
ctx-lh-postcentral_Right-Thalamus	0.0579	10102	Cortico-Subcortical	Cortico-subcortical	TRUE
ctx-lh-postcentral_Right-Caudate	0.0798	0.9982	Cortico-Subcortical	Cortico-subcortical	TRUE
ctx-lh-posteriorcingulate_Right-Putamen	0.0079	10001	Cortico-Subcortical	Cortico-subcortical	FALSE
ctx-lh-posteriorcingulate_Right-Pallidum	0.0019	10076	Cortico-Subcortical	Cortico-subcortical	FALSE
ctx-lh-posteriorcingulate_Right-Hippocampus	0.0314	10063	Cortico-Subcortical	Cortico-subcortical	FALSE
ctx-lh-posteriorcingulate_Right-Amygdala	0	10109	Cortico-Subcortical	Cortico-subcortical	FALSE
ctx-lh-posteriorcingulate_Right-Accumbens-area	0	10019	Cortico-Subcortical	Cortico-subcortical	FALSE
ctx-lh-posteriorcingulate_ctx-lh-bankssts	0.0049	10119	Between Network	Left	FALSE
ctx-lh-posteriorcingulate_ctx-lh-caudalanteriorcingulate	0.0628	0.9959	Ventral Attention	Left	TRUE
ctx-lh-posteriorcingulate_ctx-lh-caudalmiddlefrontal	0.0612	10043	Between Network	Left	TRUE
ctx-lh-posteriorcingulate_ctx-lh-cuneus	0.0266	10081	Between Network	Left	FALSE
ctx-lh-posteriorcingulate_ctx-lh-entorhinal	0.0014	10091	Between Network	Left	FALSE
ctx-lh-posteriorcingulate_Left-Thalamus	0.0252	10054	Cortico-Subcortical	Cortico-subcortical	FALSE
ctx-lh-posteriorcingulate_ctx-lh-fusiform	0.0268	0.9996	Between Network	Left	FALSE
ctx-lh-posteriorcingulate_ctx-lh-inferiorparietal	0.0686	10029	Between Network	Left	TRUE
ctx-lh-posteriorcingulate_ctx-lh-inferiortemporal	0.0164	10098	Between Network	Left	FALSE
ctx-lh-posteriorcingulate_ctx-lh-isthmuscingulate	0.0679	10004	Between Network	Left	TRUE
ctx-lh-posteriorcingulate_ctx-lh-lateraloccipital	0.0044	10073	Between Network	Left	FALSE
ctx-lh-posteriorcingulate_ctx-lh-lateralorbitofrontal	0.0635	0.9996	Between Network	Left	TRUE
ctx-lh-posteriorcingulate_ctx-lh-lingual	0.0239	1006	Between Network	Left	FALSE
ctx-lh-posteriorcingulate_ctx-lh-medialorbitofrontal	0.085	0.9965	Between Network	Left	TRUE
ctx-lh-posteriorcingulate_ctx-lh-middletemporal	0.0776	0.9941	Between Network	Left	TRUE
ctx-lh-posteriorcingulate_ctx-lh-parahippocampal	0.0112	10103	Between Network	Left	FALSE
ctx-lh-posteriorcingulate_Left-Caudate	0.0368	10001	Cortico-Subcortical	Cortico-subcortical	TRUE
ctx-lh-posteriorcingulate_ctx-lh-paracentral	0.0609	0.9992	Between Network	Left	TRUE
ctx-lh-posteriorcingulate_ctx-lh-parsopercularis	0.0388	10039	Ventral Attention	Left	FALSE
ctx-lh-posteriorcingulate_ctx-lh-parsorbitalis	0	10011	Between Network	Left	FALSE
ctx-lh-posteriorcingulate_ctx-lh-parstriangularis	0.0522	0.9998	Between Network	Left	TRUE
ctx-lh-posteriorcingulate_ctx-lh-pericalcarine	0.0226	10001	Between Network	Left	FALSE
ctx-lh-posteriorcingulate_ctx-lh-postcentral	0.047	10013	Between Network	Left	TRUE
ctx-lh-posteriorcingulate_Left-Putamen	0	10055	Cortico-Subcortical	Cortico-subcortical	FALSE
ctx-lh-posteriorcingulate_Left-Pallidum	0.0087	0.9993	Cortico-Subcortical	Cortico-subcortical	FALSE
ctx-lh-posteriorcingulate_Left-Hippocampus	0.0168	10113	Cortico-Subcortical	Cortico-subcortical	FALSE
ctx-lh-posteriorcingulate_Left-Amygdala	0.022	10031	Cortico-Subcortical	Cortico-subcortical	FALSE
ctx-lh-posteriorcingulate_Left-Accumbens-area	0.0265	0.9954	Cortico-Subcortical	Cortico-subcortical	FALSE
ctx-lh-posteriorcingulate_Right-Thalamus	0.0114	10056	Cortico-Subcortical	Cortico-subcortical	FALSE
ctx-lh-posteriorcingulate_Right-Caudate	0.0159	10021	Cortico-Subcortical	Cortico-subcortical	FALSE
ctx-lh-precentral_Right-Putamen	0.0481	10076	Cortico-Subcortical	Cortico-subcortical	TRUE
ctx-lh-precentral_Right-Pallidum	0.0179	10002	Cortico-Subcortical	Cortico-subcortical	FALSE
ctx-lh-precentral_Right-Hippocampus	0	10047	Cortico-Subcortical	Cortico-subcortical	FALSE
ctx-lh-precentral_Right-Amygdala	0.0559	0.9948	Cortico-Subcortical	Cortico-subcortical	FALSE
ctx-lh-precentral_Right-Accumbens-area	0.0113	10017	Cortico-Subcortical	Cortico-subcortical	FALSE
ctx-lh-precentral_ctx-lh-bankssts	0.074	0.9969	Between Network	Left	TRUE
ctx-lh-precentral_ctx-lh-caudalanteriorcingulate	0.0444	10104	Between Network	Left	TRUE
ctx-lh-precentral_ctx-lh-caudalmiddlefrontal	0.0361	10078	Between Network	Left	FALSE
ctx-lh-precentral_ctx-lh-cuneus	0.0177	10144	Between Network	Left	FALSE
ctx-lh-precentral_ctx-lh-entorhinal	0.0266	10007	Between Network	Left	FALSE
ctx-lh-precentral_Left-Thalamus	0.0711	10057	Cortico-Subcortical	Cortico-subcortical	TRUE
ctx-lh-precentral_ctx-lh-fusiform	0.0455	0.9997	Between Network	Left	FALSE
ctx-lh-precentral_ctx-lh-inferiorparietal	0.0605	0.9967	Between Network	Left	TRUE
ctx-lh-precentral_ctx-lh-inferiortemporal	0.0403	10054	Between Network	Left	TRUE
ctx-lh-precentral_ctx-lh-isthmuscingulate	0.0745	0.9906	Between Network	Left	TRUE
ctx-lh-precentral_ctx-lh-lateraloccipital	0.033	1011	Between Network	Left	FALSE
ctx-lh-precentral_ctx-lh-lateralorbitofrontal	0.0267	10082	Between Network	Left	FALSE
ctx-lh-precentral_ctx-lh-lingual	0.019	10163	Between Network	Left	FALSE
ctx-lh-precentral_ctx-lh-medialorbitofrontal	0.0502	10028	Between Network	Left	TRUE
ctx-lh-precentral_ctx-lh-middletemporal	0.0522	10047	Between Network	Left	TRUE
ctx-lh-precentral_ctx-lh-parahippocampal	0.04	10026	Between Network	Left	FALSE
ctx-lh-precentral_Left-Caudate	0.0293	10091	Cortico-Subcortical	Cortico-subcortical	FALSE
ctx-lh-precentral_ctx-lh-paracentral	0.0779	0.9873	Somatomotor	Left	FALSE
ctx-lh-precentral_ctx-lh-parsopercularis	0.0354	10066	Between Network	Left	FALSE
ctx-lh-precentral_ctx-lh-parsorbitalis	0.0247	10071	Between Network	Left	FALSE
ctx-lh-precentral_ctx-lh-parstriangularis	0.0639	10031	Between Network	Left	TRUE
ctx-lh-precentral_ctx-lh-pericalcarine	0.0139	10158	Between Network	Left	FALSE
ctx-lh-precentral_ctx-lh-postcentral	0.0453	10077	Somatomotor	Left	TRUE
ctx-lh-precentral_ctx-lh-posteriorcingulate	0.0502	10037	Between Network	Left	TRUE
ctx-lh-precentral_Left-Putamen	0.0592	10043	Cortico-Subcortical	Cortico-subcortical	TRUE
ctx-lh-precentral_Left-Pallidum	0	10127	Cortico-Subcortical	Cortico-subcortical	FALSE
ctx-lh-precentral_Left-Hippocampus	0.0439	10028	Cortico-Subcortical	Cortico-subcortical	TRUE
ctx-lh-precentral_Left-Amygdala	0.0273	10003	Cortico-Subcortical	Cortico-subcortical	FALSE
ctx-lh-precentral_Left-Accumbens-area	0.0121	10059	Cortico-Subcortical	Cortico-subcortical	FALSE
ctx-lh-precentral_Right-Thalamus	0.0511	10067	Cortico-Subcortical	Cortico-subcortical	TRUE
ctx-lh-precentral_Right-Caudate	0.0554	10006	Cortico-Subcortical	Cortico-subcortical	FALSE
ctx-lh-precuneus_Right-Putamen	0.0255	10004	Cortico-Subcortical	Cortico-subcortical	FALSE
ctx-lh-precuneus_Right-Pallidum	0.0079	0.9975	Cortico-Subcortical	Cortico-subcortical	FALSE
ctx-lh-precuneus_Right-Hippocampus	0.0607	10061	Cortico-Subcortical	Cortico-subcortical	TRUE
ctx-lh-precuneus_Right-Amygdala	0.0207	0.998	Cortico-Subcortical	Cortico-subcortical	FALSE
ctx-lh-precuneus_Right-Accumbens-area	0.014	10065	Cortico-Subcortical	Cortico-subcortical	FALSE
ctx-lh-precuneus_ctx-lh-bankssts	0.0633	0.9974	Default Mode	Left	FALSE
ctx-lh-precuneus_ctx-lh-caudalanteriorcingulate	0.0741	10045	Between Network	Left	TRUE
ctx-lh-precuneus_ctx-lh-caudalmiddlefrontal	0.1002	0.997	Default Mode	Left	TRUE
ctx-lh-precuneus_ctx-lh-cuneus	0.0275	1011	Between Network	Left	FALSE
ctx-lh-precuneus_ctx-lh-entorhinal	0.0071	10082	Between Network	Left	FALSE
ctx-lh-precuneus_Left-Thalamus	0.0267	0.9984	Cortico-Subcortical	Cortico-subcortical	FALSE
ctx-lh-precuneus_ctx-lh-fusiform	0.0261	1001	Between Network	Left	FALSE
ctx-lh-precuneus_ctx-lh-inferiorparietal	0.1017	0.9984	Default Mode	Left	TRUE
ctx-lh-precuneus_ctx-lh-inferiortemporal	0.0351	10111	Between Network	Left	FALSE
ctx-lh-precuneus_ctx-lh-isthmuscingulate	0.0723	10138	Default Mode	Left	TRUE
ctx-lh-precuneus_ctx-lh-lateraloccipital	0.0137	10042	Between Network	Left	FALSE
ctx-lh-precuneus_ctx-lh-lateralorbitofrontal	0.0553	10035	Between Network	Left	TRUE
ctx-lh-precuneus_ctx-lh-lingual	0.0197	10051	Between Network	Left	FALSE
ctx-lh-precuneus_ctx-lh-medialorbitofrontal	0.0756	10096	Between Network	Left	TRUE
ctx-lh-precuneus_ctx-lh-middletemporal	0.0663	10164	Default Mode	Left	TRUE
ctx-lh-precuneus_ctx-lh-parahippocampal	0.0304	10142	Default Mode	Left	FALSE
ctx-lh-precuneus_Left-Caudate	0.0406	0.9944	Cortico-Subcortical	Cortico-subcortical	FALSE
ctx-lh-precuneus_ctx-lh-paracentral	0.0703	0.9812	Between Network	Left	FALSE
ctx-lh-precuneus_ctx-lh-parsopercularis	0.0492	0.9981	Between Network	Left	FALSE
ctx-lh-precuneus_ctx-lh-parsorbitalis	0.0241	10114	Default Mode	Left	FALSE
ctx-lh-precuneus_ctx-lh-parstriangularis	0.0747	0.9965	Default Mode	Left	TRUE
ctx-lh-precuneus_ctx-lh-pericalcarine	0.0194	10042	Between Network	Left	FALSE
ctx-lh-precuneus_ctx-lh-postcentral	0.0519	0.9946	Between Network	Left	TRUE
ctx-lh-precuneus_ctx-lh-posteriorcingulate	0.0557	10036	Between Network	Left	TRUE
ctx-lh-precuneus_ctx-lh-precentral	0.0631	0.9961	Between Network	Left	TRUE
ctx-lh-precuneus_Left-Putamen	0.0266	0.9961	Cortico-Subcortical	Cortico-subcortical	FALSE
ctx-lh-precuneus_Left-Pallidum	0	10004	Cortico-Subcortical	Cortico-subcortical	FALSE
ctx-lh-precuneus_Left-Hippocampus	0.0522	10104	Cortico-Subcortical	Cortico-subcortical	TRUE
ctx-lh-precuneus_Left-Amygdala	0.0598	0.9952	Cortico-Subcortical	Cortico-subcortical	TRUE
ctx-lh-precuneus_Left-Accumbens-area	0.0065	0.9961	Cortico-Subcortical	Cortico-subcortical	FALSE
ctx-lh-precuneus_Right-Thalamus	0.0332	0.9918	Cortico-Subcortical	Cortico-subcortical	FALSE
ctx-lh-precuneus_Right-Caudate	0.0169	10022	Cortico-Subcortical	Cortico-subcortical	FALSE
ctx-lh-rostralanteriorcingulate_Right-Putamen	0.0058	10059	Cortico-Subcortical	Cortico-subcortical	FALSE
ctx-lh-rostralanteriorcingulate_Right-Pallidum	0.0053	0.9974	Cortico-Subcortical	Cortico-subcortical	FALSE
ctx-lh-rostralanteriorcingulate_Right-Hippocampus	0.0471	0.9944	Cortico-Subcortical	Cortico-subcortical	FALSE
ctx-lh-rostralanteriorcingulate_Right-Amygdala	0.0332	0.9937	Cortico-Subcortical	Cortico-subcortical	FALSE
ctx-lh-rostralanteriorcingulate_Right-Accumbens-area	0.0109	10006	Cortico-Subcortical	Cortico-subcortical	FALSE
ctx-lh-rostralanteriorcingulate_ctx-lh-bankssts	0.0146	10112	Default Mode	Left	FALSE
ctx-lh-rostralanteriorcingulate_ctx-lh-caudalanteriorcingulate	0.0287	0.9926	Between Network	Left	FALSE
ctx-lh-rostralanteriorcingulate_ctx-lh-caudalmiddlefrontal	0.0766	10046	Default Mode	Left	TRUE
ctx-lh-rostralanteriorcingulate_ctx-lh-cuneus	0.0625	0.9944	Between Network	Left	FALSE
ctx-lh-rostralanteriorcingulate_ctx-lh-entorhinal	0.0092	10025	Between Network	Left	FALSE
ctx-lh-rostralanteriorcingulate_Left-Thalamus	0.0204	10026	Cortico-Subcortical	Cortico-subcortical	FALSE
ctx-lh-rostralanteriorcingulate_ctx-lh-fusiform	0.0469	0.9945	Between Network	Left	FALSE
ctx-lh-rostralanteriorcingulate_ctx-lh-inferiorparietal	0.0471	1003	Default Mode	Left	TRUE
ctx-lh-rostralanteriorcingulate_ctx-lh-inferiortemporal	0.0592	0.9943	Between Network	Left	TRUE
ctx-lh-rostralanteriorcingulate_ctx-lh-isthmuscingulate	0.0877	0.9865	Default Mode	Left	TRUE
ctx-lh-rostralanteriorcingulate_ctx-lh-lateraloccipital	0.0058	10062	Between Network	Left	FALSE
ctx-lh-rostralanteriorcingulate_ctx-lh-lateralorbitofrontal	0.0619	0.9949	Between Network	Left	TRUE
ctx-lh-rostralanteriorcingulate_ctx-lh-lingual	0.0562	0.9908	Between Network	Left	FALSE
ctx-lh-rostralanteriorcingulate_ctx-lh-medialorbitofrontal	0.0231	10024	Between Network	Left	FALSE
ctx-lh-rostralanteriorcingulate_ctx-lh-middletemporal	0.0556	10029	Default Mode	Left	TRUE
ctx-lh-rostralanteriorcingulate_ctx-lh-parahippocampal	0.0443	10002	Default Mode	Left	TRUE
ctx-lh-rostralanteriorcingulate_Left-Caudate	0.0302	0.9942	Cortico-Subcortical	Cortico-subcortical	FALSE
ctx-lh-rostralanteriorcingulate_ctx-lh-paracentral	0.0401	0.9972	Between Network	Left	FALSE
ctx-lh-rostralanteriorcingulate_ctx-lh-parsopercularis	0.0398	10062	Between Network	Left	TRUE
ctx-lh-rostralanteriorcingulate_ctx-lh-parsorbitalis	0.0581	0.9969	Default Mode	Left	FALSE
ctx-lh-rostralanteriorcingulate_ctx-lh-parstriangularis	0.0592	10068	Default Mode	Left	TRUE
ctx-lh-rostralanteriorcingulate_ctx-lh-pericalcarine	0.0469	0.9888	Between Network	Left	FALSE
ctx-lh-rostralanteriorcingulate_ctx-lh-postcentral	0.0542	0.9963	Between Network	Left	TRUE
ctx-lh-rostralanteriorcingulate_ctx-lh-posteriorcingulate	0.0757	0.9915	Between Network	Left	TRUE
ctx-lh-rostralanteriorcingulate_ctx-lh-precentral	0.0414	10082	Between Network	Left	TRUE
ctx-lh-rostralanteriorcingulate_ctx-lh-precuneus	0.0365	10067	Default Mode	Left	TRUE
ctx-lh-rostralanteriorcingulate_Left-Putamen	0	10041	Cortico-Subcortical	Cortico-subcortical	FALSE
ctx-lh-rostralanteriorcingulate_Left-Pallidum	0.0061	10003	Cortico-Subcortical	Cortico-subcortical	FALSE
ctx-lh-rostralanteriorcingulate_Left-Hippocampus	0.0299	10016	Cortico-Subcortical	Cortico-subcortical	FALSE
ctx-lh-rostralanteriorcingulate_Left-Amygdala	0.022	0.9984	Cortico-Subcortical	Cortico-subcortical	FALSE
ctx-lh-rostralanteriorcingulate_Left-Accumbens-area	0.0339	0.9996	Cortico-Subcortical	Cortico-subcortical	FALSE
ctx-lh-rostralanteriorcingulate_Right-Thalamus	0.0043	0.9964	Cortico-Subcortical	Cortico-subcortical	FALSE
ctx-lh-rostralanteriorcingulate_Right-Caudate	0.0363	0.9989	Cortico-Subcortical	Cortico-subcortical	FALSE
Left-Putamen_Left-Thalamus	0.0474	0.9901	Subcortical	Subcortical	FALSE
Left-Putamen_Left-Caudate	0.024	10045	Subcortical	Subcortical	FALSE
ctx-lh-rostralmiddlefrontal_Right-Putamen	0.0276	10084	Cortico-Subcortical	Cortico-subcortical	FALSE
ctx-lh-rostralmiddlefrontal_Right-Pallidum	0.0334	0.9957	Cortico-Subcortical	Cortico-subcortical	FALSE
ctx-lh-rostralmiddlefrontal_Right-Hippocampus	0.0494	0.9955	Cortico-Subcortical	Cortico-subcortical	FALSE
ctx-lh-rostralmiddlefrontal_Right-Amygdala	0.0247	10002	Cortico-Subcortical	Cortico-subcortical	FALSE
ctx-lh-rostralmiddlefrontal_Right-Accumbens-area	0	10037	Cortico-Subcortical	Cortico-subcortical	FALSE
ctx-lh-rostralmiddlefrontal_ctx-lh-bankssts	0.0526	0.9985	Between Network	Left	FALSE
ctx-lh-rostralmiddlefrontal_ctx-lh-caudalanteriorcingulate	0.0748	0.9997	Between Network	Left	TRUE
ctx-lh-rostralmiddlefrontal_ctx-lh-caudalmiddlefrontal	0.0575	10072	Between Network	Left	TRUE
ctx-lh-rostralmiddlefrontal_ctx-lh-cuneus	0.028	0.996	Between Network	Left	FALSE
ctx-lh-rostralmiddlefrontal_ctx-lh-entorhinal	0.0191	0.9952	Between Network	Left	FALSE
ctx-lh-rostralmiddlefrontal_Left-Thalamus	0.0258	10019	Cortico-Subcortical	Cortico-subcortical	FALSE
ctx-lh-rostralmiddlefrontal_ctx-lh-fusiform	0.0219	10092	Between Network	Left	FALSE
ctx-lh-rostralmiddlefrontal_ctx-lh-inferiorparietal	0.0824	10025	Between Network	Left	TRUE
ctx-lh-rostralmiddlefrontal_ctx-lh-inferiortemporal	0.095	0.99	Between Network	Left	TRUE
ctx-lh-rostralmiddlefrontal_ctx-lh-isthmuscingulate	0.0761	10042	Between Network	Left	TRUE
ctx-lh-rostralmiddlefrontal_ctx-lh-lateraloccipital	0.0182	10007	Between Network	Left	FALSE
ctx-lh-rostralmiddlefrontal_ctx-lh-lateralorbitofrontal	0.0587	10052	Between Network	Left	TRUE
ctx-lh-rostralmiddlefrontal_ctx-lh-lingual	0.0305	1002	Between Network	Left	FALSE
ctx-lh-rostralmiddlefrontal_ctx-lh-medialorbitofrontal	0.0869	10027	Between Network	Left	TRUE
ctx-lh-rostralmiddlefrontal_ctx-lh-middletemporal	0.0463	10137	Between Network	Left	TRUE
ctx-lh-rostralmiddlefrontal_ctx-lh-parahippocampal	0.0381	10105	Between Network	Left	TRUE
ctx-lh-rostralmiddlefrontal_Left-Caudate	0.0326	0.998	Cortico-Subcortical	Cortico-subcortical	FALSE
ctx-lh-rostralmiddlefrontal_ctx-lh-paracentral	0.0412	10035	Between Network	Left	TRUE
ctx-lh-rostralmiddlefrontal_ctx-lh-parsopercularis	0.0645	0.992	Between Network	Left	TRUE
ctx-lh-rostralmiddlefrontal_ctx-lh-parsorbitalis	0.017	10154	Between Network	Left	FALSE
ctx-lh-rostralmiddlefrontal_ctx-lh-parstriangularis	0.0244	0.9994	Between Network	Left	FALSE
ctx-lh-rostralmiddlefrontal_ctx-lh-pericalcarine	0.0214	0.9975	Between Network	Left	FALSE
ctx-lh-rostralmiddlefrontal_ctx-lh-postcentral	0.0589	10071	Between Network	Left	TRUE
ctx-lh-rostralmiddlefrontal_ctx-lh-posteriorcingulate	0.052	1004	Between Network	Left	TRUE
ctx-lh-rostralmiddlefrontal_ctx-lh-precentral	0.046	10083	Between Network	Left	TRUE
ctx-lh-rostralmiddlefrontal_ctx-lh-precuneus	0.0896	0.9982	Between Network	Left	TRUE
ctx-lh-rostralmiddlefrontal_ctx-lh-rostralanteriorcingulate	0.0635	10064	Between Network	Left	TRUE
ctx-lh-rostralmiddlefrontal_Left-Putamen	0.0232	10042	Cortico-Subcortical	Cortico-subcortical	FALSE
ctx-lh-rostralmiddlefrontal_Left-Pallidum	0.0086	1001	Cortico-Subcortical	Cortico-subcortical	FALSE
ctx-lh-rostralmiddlefrontal_Left-Hippocampus	0.0762	0.9923	Cortico-Subcortical	Cortico-subcortical	TRUE
ctx-lh-rostralmiddlefrontal_Left-Amygdala	0.0416	0.9958	Cortico-Subcortical	Cortico-subcortical	FALSE
ctx-lh-rostralmiddlefrontal_Left-Accumbens-area	0.0263	0.9874	Cortico-Subcortical	Cortico-subcortical	FALSE
ctx-lh-rostralmiddlefrontal_Right-Thalamus	0	10059	Cortico-Subcortical	Cortico-subcortical	FALSE
ctx-lh-rostralmiddlefrontal_Right-Caudate	0.0221	10046	Cortico-Subcortical	Cortico-subcortical	FALSE
ctx-lh-superiorfrontal_Right-Putamen	0.0071	10087	Cortico-Subcortical	Cortico-subcortical	FALSE
ctx-lh-superiorfrontal_Right-Pallidum	0.0125	10006	Cortico-Subcortical	Cortico-subcortical	FALSE
ctx-lh-superiorfrontal_Right-Hippocampus	0.0323	10005	Cortico-Subcortical	Cortico-subcortical	FALSE
ctx-lh-superiorfrontal_Right-Amygdala	0.0265	0.9996	Cortico-Subcortical	Cortico-subcortical	FALSE
ctx-lh-superiorfrontal_Right-Accumbens-area	0.015	0.9985	Cortico-Subcortical	Cortico-subcortical	FALSE
ctx-lh-superiorfrontal_ctx-lh-bankssts	0.1185	10024	Default Mode	Left	TRUE
ctx-lh-superiorfrontal_ctx-lh-caudalanteriorcingulate	0.0496	0.995	Between Network	Left	FALSE
ctx-lh-superiorfrontal_ctx-lh-caudalmiddlefrontal	0.1116	0.9994	Default Mode	Left	TRUE
ctx-lh-superiorfrontal_ctx-lh-cuneus	0	10135	Between Network	Left	FALSE
ctx-lh-superiorfrontal_ctx-lh-entorhinal	0.0033	10002	Between Network	Left	FALSE
ctx-lh-superiorfrontal_Left-Thalamus	0.0178	10001	Cortico-Subcortical	Cortico-subcortical	FALSE
ctx-lh-superiorfrontal_ctx-lh-fusiform	0	10084	Between Network	Left	FALSE
ctx-lh-superiorfrontal_ctx-lh-inferiorparietal	0.0676	10057	Default Mode	Left	TRUE
ctx-lh-superiorfrontal_ctx-lh-inferiortemporal	0.0808	0.9926	Between Network	Left	TRUE
ctx-lh-superiorfrontal_ctx-lh-isthmuscingulate	0.0549	10078	Default Mode	Left	TRUE
ctx-lh-superiorfrontal_ctx-lh-lateraloccipital	0	10125	Between Network	Left	FALSE
ctx-lh-superiorfrontal_ctx-lh-lateralorbitofrontal	0.0599	0.9942	Between Network	Left	FALSE
ctx-lh-superiorfrontal_ctx-lh-lingual	0.019	0.998	Between Network	Left	FALSE
ctx-lh-superiorfrontal_ctx-lh-medialorbitofrontal	0.0125	1024	Between Network	Left	FALSE
ctx-lh-superiorfrontal_ctx-lh-middletemporal	0.0506	10096	Default Mode	Left	TRUE
ctx-lh-superiorfrontal_ctx-lh-parahippocampal	0	10034	Default Mode	Left	FALSE
ctx-lh-superiorfrontal_Left-Caudate	0.0498	0.9896	Cortico-Subcortical	Cortico-subcortical	FALSE
ctx-lh-superiorfrontal_ctx-lh-paracentral	0.0602	0.9982	Between Network	Left	TRUE
ctx-lh-superiorfrontal_ctx-lh-parsopercularis	0.0805	10059	Between Network	Left	TRUE
ctx-lh-superiorfrontal_ctx-lh-parsorbitalis	0.0584	1011	Default Mode	Left	TRUE
ctx-lh-superiorfrontal_ctx-lh-parstriangularis	0.1064	10027	Default Mode	Left	TRUE
ctx-lh-superiorfrontal_ctx-lh-pericalcarine	0.0344	0.9975	Between Network	Left	FALSE
ctx-lh-superiorfrontal_ctx-lh-postcentral	0.0464	10054	Between Network	Left	FALSE
ctx-lh-superiorfrontal_ctx-lh-posteriorcingulate	0.0927	0.9963	Between Network	Left	TRUE
ctx-lh-superiorfrontal_ctx-lh-precentral	0.0209	10163	Between Network	Left	FALSE
ctx-lh-superiorfrontal_ctx-lh-precuneus	0.048	10046	Default Mode	Left	TRUE
ctx-lh-superiorfrontal_ctx-lh-rostralanteriorcingulate	0.0537	10006	Default Mode	Left	FALSE
ctx-lh-superiorfrontal_Left-Putamen	0.0154	0.9997	Cortico-Subcortical	Cortico-subcortical	FALSE
ctx-lh-superiorfrontal_ctx-lh-rostralmiddlefrontal	0.0935	10072	Between Network	Left	TRUE
ctx-lh-superiorfrontal_Left-Pallidum	0.016	0.9998	Cortico-Subcortical	Cortico-subcortical	FALSE
ctx-lh-superiorfrontal_Left-Hippocampus	0.0032	0.9925	Cortico-Subcortical	Cortico-subcortical	FALSE
ctx-lh-superiorfrontal_Left-Amygdala	0	10113	Cortico-Subcortical	Cortico-subcortical	FALSE
ctx-lh-superiorfrontal_Left-Accumbens-area	0.0046	10005	Cortico-Subcortical	Cortico-subcortical	FALSE
ctx-lh-superiorfrontal_Right-Thalamus	0	10052	Cortico-Subcortical	Cortico-subcortical	FALSE
ctx-lh-superiorfrontal_Right-Caudate	0.0331	0.9978	Cortico-Subcortical	Cortico-subcortical	TRUE
ctx-lh-superiorparietal_Right-Putamen	0	10123	Cortico-Subcortical	Cortico-subcortical	FALSE
ctx-lh-superiorparietal_Right-Pallidum	0.0255	0.9991	Cortico-Subcortical	Cortico-subcortical	FALSE
ctx-lh-superiorparietal_Right-Hippocampus	0.0326	0.9978	Cortico-Subcortical	Cortico-subcortical	FALSE
ctx-lh-superiorparietal_Right-Amygdala	0.0397	10012	Cortico-Subcortical	Cortico-subcortical	FALSE
ctx-lh-superiorparietal_Right-Accumbens-area	0	10041	Cortico-Subcortical	Cortico-subcortical	FALSE
ctx-lh-superiorparietal_ctx-lh-bankssts	0.0533	1002	Between Network	Left	TRUE
ctx-lh-superiorparietal_ctx-lh-caudalanteriorcingulate	0.0607	0.9942	Between Network	Left	TRUE
ctx-lh-superiorparietal_ctx-lh-caudalmiddlefrontal	0.0694	10041	Between Network	Left	TRUE
ctx-lh-superiorparietal_ctx-lh-cuneus	0.0315	10108	Between Network	Left	FALSE
ctx-lh-superiorparietal_ctx-lh-entorhinal	0	10048	Between Network	Left	FALSE
ctx-lh-superiorparietal_Left-Thalamus	0.0058	1011	Cortico-Subcortical	Cortico-subcortical	FALSE
ctx-lh-superiorparietal_ctx-lh-fusiform	0.0476	0.9951	Between Network	Left	FALSE
ctx-lh-superiorparietal_ctx-lh-inferiorparietal	0.0561	10022	Between Network	Left	FALSE
ctx-lh-superiorparietal_ctx-lh-inferiortemporal	0.1029	0.9927	Between Network	Left	TRUE
ctx-lh-superiorparietal_ctx-lh-isthmuscingulate	0.0428	1002	Between Network	Left	TRUE
ctx-lh-superiorparietal_ctx-lh-lateraloccipital	0.0253	10036	Between Network	Left	FALSE
ctx-lh-superiorparietal_ctx-lh-lateralorbitofrontal	0.0603	0.9944	Between Network	Left	TRUE
ctx-lh-superiorparietal_ctx-lh-lingual	0.0312	10048	Between Network	Left	FALSE
ctx-lh-superiorparietal_ctx-lh-medialorbitofrontal	0.0445	10034	Between Network	Left	TRUE
ctx-lh-superiorparietal_ctx-lh-middletemporal	0.0594	0.9991	Between Network	Left	TRUE
ctx-lh-superiorparietal_ctx-lh-parahippocampal	0	10099	Between Network	Left	FALSE
ctx-lh-superiorparietal_Left-Caudate	0	10042	Cortico-Subcortical	Cortico-subcortical	FALSE
ctx-lh-superiorparietal_ctx-lh-paracentral	0.0729	0.9974	Between Network	Left	TRUE
ctx-lh-superiorparietal_ctx-lh-parsopercularis	0.0664	10011	Between Network	Left	TRUE
ctx-lh-superiorparietal_ctx-lh-parsorbitalis	0.029	10069	Between Network	Left	FALSE
ctx-lh-superiorparietal_ctx-lh-parstriangularis	0.0858	0.995	Between Network	Left	TRUE
ctx-lh-superiorparietal_ctx-lh-pericalcarine	0.031	10005	Between Network	Left	FALSE
ctx-lh-superiorparietal_ctx-lh-postcentral	0.0937	0.9917	Between Network	Left	TRUE
ctx-lh-superiorparietal_ctx-lh-posteriorcingulate	0.0999	0.992	Between Network	Left	TRUE
ctx-lh-superiorparietal_ctx-lh-precentral	0.0531	10068	Between Network	Left	TRUE
ctx-lh-superiorparietal_ctx-lh-precuneus	0.0419	10105	Between Network	Left	TRUE
ctx-lh-superiorparietal_ctx-lh-rostralanteriorcingulate	0.0238	0.9991	Between Network	Left	FALSE
ctx-lh-superiorparietal_Left-Putamen	0.0059	10052	Cortico-Subcortical	Cortico-subcortical	FALSE
ctx-lh-superiorparietal_ctx-lh-rostralmiddlefrontal	0.0741	10052	Between Network	Left	TRUE
ctx-lh-superiorparietal_ctx-lh-superiorfrontal	0.0613	0.9969	Between Network	Left	TRUE
ctx-lh-superiorparietal_Left-Pallidum	0	0.9994	Cortico-Subcortical	Cortico-subcortical	FALSE
ctx-lh-superiorparietal_Left-Hippocampus	0.0619	0.9981	Cortico-Subcortical	Cortico-subcortical	TRUE
ctx-lh-superiorparietal_Left-Amygdala	0.0188	10104	Cortico-Subcortical	Cortico-subcortical	FALSE
ctx-lh-superiorparietal_Left-Accumbens-area	0.018	1	Cortico-Subcortical	Cortico-subcortical	FALSE
ctx-lh-superiorparietal_Right-Thalamus	0.0025	0.9998	Cortico-Subcortical	Cortico-subcortical	FALSE
ctx-lh-superiorparietal_Right-Caudate	0	10035	Cortico-Subcortical	Cortico-subcortical	FALSE
ctx-lh-superiortemporal_Right-Putamen	0.0428	0.9978	Cortico-Subcortical	Cortico-subcortical	FALSE
ctx-lh-superiortemporal_Right-Pallidum	0	10051	Cortico-Subcortical	Cortico-subcortical	FALSE
ctx-lh-superiortemporal_Right-Hippocampus	0.0279	10026	Cortico-Subcortical	Cortico-subcortical	FALSE
ctx-lh-superiortemporal_Right-Amygdala	0	10061	Cortico-Subcortical	Cortico-subcortical	FALSE
ctx-lh-superiortemporal_Right-Accumbens-area	0.0064	1001	Cortico-Subcortical	Cortico-subcortical	FALSE
ctx-lh-superiortemporal_ctx-lh-bankssts	0.0524	10027	Between Network	Left	TRUE
ctx-lh-superiortemporal_ctx-lh-caudalanteriorcingulate	0.0587	0.9848	Between Network	Left	FALSE
ctx-lh-superiortemporal_ctx-lh-caudalmiddlefrontal	0.0732	0.9971	Between Network	Left	TRUE
ctx-lh-superiortemporal_ctx-lh-cuneus	0.0384	0.9988	Between Network	Left	FALSE
ctx-lh-superiortemporal_ctx-lh-entorhinal	0.0139	10061	Between Network	Left	FALSE
ctx-lh-superiortemporal_Left-Thalamus	0.0607	0.9981	Cortico-Subcortical	Cortico-subcortical	TRUE
ctx-lh-superiortemporal_ctx-lh-fusiform	0.0212	10006	Between Network	Left	FALSE
ctx-lh-superiortemporal_ctx-lh-inferiorparietal	0.0711	10024	Between Network	Left	TRUE
ctx-lh-superiortemporal_ctx-lh-inferiortemporal	0.013	10056	Between Network	Left	FALSE
ctx-lh-superiortemporal_ctx-lh-isthmuscingulate	0.0464	1005	Between Network	Left	TRUE
ctx-lh-superiortemporal_ctx-lh-lateraloccipital	0.0267	10042	Between Network	Left	FALSE
ctx-lh-superiortemporal_ctx-lh-lateralorbitofrontal	0.0403	10032	Between Network	Left	TRUE
ctx-lh-superiortemporal_ctx-lh-lingual	0.03	0.9977	Between Network	Left	FALSE
ctx-lh-superiortemporal_ctx-lh-medialorbitofrontal	0.0716	0.9953	Between Network	Left	TRUE
ctx-lh-superiortemporal_ctx-lh-middletemporal	0.0664	10074	Between Network	Left	TRUE
ctx-lh-superiortemporal_ctx-lh-parahippocampal	0.0009	10077	Between Network	Left	FALSE
ctx-lh-superiortemporal_Left-Caudate	0.0212	0.9976	Cortico-Subcortical	Cortico-subcortical	FALSE
ctx-lh-superiortemporal_ctx-lh-paracentral	0.0353	0.9994	Somatomotor	Left	FALSE
ctx-lh-superiortemporal_ctx-lh-parsopercularis	0.0594	0.9997	Between Network	Left	TRUE
ctx-lh-superiortemporal_ctx-lh-parsorbitalis	0.0617	0.9974	Between Network	Left	TRUE
ctx-lh-superiortemporal_ctx-lh-parstriangularis	0.069	0.9901	Between Network	Left	FALSE
ctx-lh-superiortemporal_ctx-lh-pericalcarine	0.0279	10034	Between Network	Left	FALSE
ctx-lh-superiortemporal_ctx-lh-postcentral	0.0489	10032	Somatomotor	Left	TRUE
ctx-lh-superiortemporal_ctx-lh-posteriorcingulate	0.0153	10101	Between Network	Left	FALSE
ctx-lh-superiortemporal_ctx-lh-precentral	0.0593	10005	Somatomotor	Left	TRUE
ctx-lh-superiortemporal_ctx-lh-precuneus	0.0556	0.9993	Between Network	Left	TRUE
ctx-lh-superiortemporal_ctx-lh-rostralanteriorcingulate	0.0286	10047	Between Network	Left	FALSE
ctx-lh-superiortemporal_Left-Putamen	0.0192	10051	Cortico-Subcortical	Cortico-subcortical	FALSE
ctx-lh-superiortemporal_ctx-lh-rostralmiddlefrontal	0.0443	0.9932	Between Network	Left	TRUE
ctx-lh-superiortemporal_ctx-lh-superiorfrontal	0.0754	10089	Between Network	Left	TRUE
ctx-lh-superiortemporal_ctx-lh-superiorparietal	0.0492	10066	Between Network	Left	TRUE
ctx-lh-superiortemporal_Left-Pallidum	0	0.9959	Cortico-Subcortical	Cortico-subcortical	FALSE
ctx-lh-superiortemporal_Left-Hippocampus	0.0263	10073	Cortico-Subcortical	Cortico-subcortical	FALSE
ctx-lh-superiortemporal_Left-Amygdala	0.032	0.9901	Cortico-Subcortical	Cortico-subcortical	FALSE
ctx-lh-superiortemporal_Left-Accumbens-area	0.0045	10017	Cortico-Subcortical	Cortico-subcortical	FALSE
ctx-lh-superiortemporal_Right-Thalamus	0.0348	10031	Cortico-Subcortical	Cortico-subcortical	FALSE
ctx-lh-superiortemporal_Right-Caudate	0.0346	0.9992	Cortico-Subcortical	Cortico-subcortical	FALSE
ctx-lh-supramarginal_Right-Putamen	0.0273	10056	Cortico-Subcortical	Cortico-subcortical	FALSE
ctx-lh-supramarginal_Right-Pallidum	0.0263	10002	Cortico-Subcortical	Cortico-subcortical	FALSE
ctx-lh-supramarginal_Right-Hippocampus	0.0352	10009	Cortico-Subcortical	Cortico-subcortical	FALSE
ctx-lh-supramarginal_Right-Amygdala	0.0106	10034	Cortico-Subcortical	Cortico-subcortical	FALSE
ctx-lh-supramarginal_Right-Accumbens-area	0.0258	10012	Cortico-Subcortical	Cortico-subcortical	FALSE
ctx-lh-supramarginal_ctx-lh-bankssts	0.068	10052	Between Network	Left	TRUE
ctx-lh-supramarginal_ctx-lh-caudalanteriorcingulate	0.1046	0.9937	Ventral Attention	Left	TRUE
ctx-lh-supramarginal_ctx-lh-caudalmiddlefrontal	0.15	0.9999	Between Network	Left	TRUE
ctx-lh-supramarginal_ctx-lh-cuneus	0.0391	0.9995	Between Network	Left	TRUE
ctx-lh-supramarginal_ctx-lh-entorhinal	0.0031	10011	Between Network	Left	FALSE
ctx-lh-supramarginal_Left-Thalamus	0.0082	10113	Cortico-Subcortical	Cortico-subcortical	FALSE
ctx-lh-supramarginal_ctx-lh-fusiform	0.0772	10032	Between Network	Left	TRUE
ctx-lh-supramarginal_ctx-lh-inferiorparietal	0.1208	1	Between Network	Left	TRUE
ctx-lh-supramarginal_ctx-lh-inferiortemporal	0.0679	0.9968	Between Network	Left	TRUE
ctx-lh-supramarginal_ctx-lh-isthmuscingulate	0.0623	10099	Between Network	Left	TRUE
ctx-lh-supramarginal_ctx-lh-lateraloccipital	0.0404	10013	Between Network	Left	TRUE
ctx-lh-supramarginal_ctx-lh-lateralorbitofrontal	0.0715	10018	Between Network	Left	TRUE
ctx-lh-supramarginal_ctx-lh-lingual	0.0426	0.9962	Between Network	Left	TRUE
ctx-lh-supramarginal_ctx-lh-medialorbitofrontal	0.0875	0.9945	Between Network	Left	TRUE
ctx-lh-supramarginal_ctx-lh-middletemporal	0.1991	0.9955	Between Network	Left	TRUE
ctx-lh-supramarginal_ctx-lh-parahippocampal	0.0473	0.9952	Between Network	Left	FALSE
ctx-lh-supramarginal_Left-Caudate	0.0725	0.9898	Cortico-Subcortical	Cortico-subcortical	TRUE
ctx-lh-supramarginal_ctx-lh-paracentral	0.0621	10029	Between Network	Left	TRUE
ctx-lh-supramarginal_ctx-lh-parsopercularis	0.0699	10187	Ventral Attention	Left	TRUE
ctx-lh-supramarginal_ctx-lh-parsorbitalis	0.1172	10011	Between Network	Left	TRUE
ctx-lh-supramarginal_ctx-lh-parstriangularis	0.1146	10132	Between Network	Left	TRUE
ctx-lh-supramarginal_ctx-lh-pericalcarine	0.0177	0.9968	Between Network	Left	FALSE
ctx-lh-supramarginal_ctx-lh-postcentral	0.0849	0.9976	Between Network	Left	TRUE
ctx-lh-supramarginal_ctx-lh-posteriorcingulate	0.0626	0.9947	Ventral Attention	Left	TRUE
ctx-lh-supramarginal_ctx-lh-precentral	0.13	0.9983	Between Network	Left	TRUE
ctx-lh-supramarginal_ctx-lh-precuneus	0.0733	10052	Between Network	Left	TRUE
ctx-lh-supramarginal_ctx-lh-rostralanteriorcingulate	0.0809	0.9957	Between Network	Left	TRUE
ctx-lh-supramarginal_Left-Putamen	0.0193	10106	Cortico-Subcortical	Cortico-subcortical	FALSE
ctx-lh-supramarginal_ctx-lh-rostralmiddlefrontal	0.0748	10039	Between Network	Left	TRUE
ctx-lh-supramarginal_ctx-lh-superiorfrontal	0.1514	0.9977	Between Network	Left	TRUE
ctx-lh-supramarginal_ctx-lh-superiorparietal	0.1195	0.995	Between Network	Left	TRUE
ctx-lh-supramarginal_ctx-lh-superiortemporal	0.0232	10033	Between Network	Left	FALSE
ctx-lh-supramarginal_Left-Pallidum	0.0337	10024	Cortico-Subcortical	Cortico-subcortical	TRUE
ctx-lh-supramarginal_Left-Hippocampus	0.0257	1	Cortico-Subcortical	Cortico-subcortical	FALSE
ctx-lh-supramarginal_Left-Amygdala	0	10058	Cortico-Subcortical	Cortico-subcortical	FALSE
ctx-lh-supramarginal_Left-Accumbens-area	0.0363	0.9925	Cortico-Subcortical	Cortico-subcortical	FALSE
ctx-lh-supramarginal_Right-Thalamus	0.0396	10001	Cortico-Subcortical	Cortico-subcortical	FALSE
ctx-lh-supramarginal_Right-Caudate	0.0556	0.9956	Cortico-Subcortical	Cortico-subcortical	FALSE
ctx-lh-frontalpole_Right-Putamen	0.0278	0.9964	Cortico-Subcortical	Cortico-subcortical	FALSE
ctx-lh-frontalpole_Right-Pallidum	0	10173	Cortico-Subcortical	Cortico-subcortical	FALSE
ctx-lh-frontalpole_Right-Hippocampus	0	1.01	Cortico-Subcortical	Cortico-subcortical	FALSE
ctx-lh-frontalpole_Right-Amygdala	0.0016	0.9994	Cortico-Subcortical	Cortico-subcortical	FALSE
ctx-lh-frontalpole_Right-Accumbens-area	0	10028	Cortico-Subcortical	Cortico-subcortical	FALSE
ctx-lh-frontalpole_ctx-lh-bankssts	0.0395	10012	Between Network	Left	FALSE
ctx-lh-frontalpole_ctx-lh-caudalanteriorcingulate	0.0425	0.9918	Between Network	Left	FALSE
ctx-lh-frontalpole_ctx-lh-caudalmiddlefrontal	0.0407	0.9997	Between Network	Left	TRUE
ctx-lh-frontalpole_ctx-lh-cuneus	0.0195	10014	Between Network	Left	FALSE
ctx-lh-frontalpole_ctx-lh-entorhinal	0	0.9998	Limbic	Left	FALSE
ctx-lh-frontalpole_Left-Thalamus	0.0099	10069	Cortico-Subcortical	Cortico-subcortical	FALSE
ctx-lh-frontalpole_ctx-lh-fusiform	0	10123	Between Network	Left	FALSE
ctx-lh-frontalpole_ctx-lh-inferiorparietal	0.0486	0.9925	Between Network	Left	FALSE
ctx-lh-frontalpole_ctx-lh-inferiortemporal	0.0327	0.9931	Limbic	Left	FALSE
ctx-lh-frontalpole_ctx-lh-isthmuscingulate	0.0471	0.9968	Between Network	Left	FALSE
ctx-lh-frontalpole_ctx-lh-lateraloccipital	0.0072	10009	Between Network	Left	FALSE
ctx-lh-frontalpole_ctx-lh-lateralorbitofrontal	0	10129	Limbic	Left	FALSE
ctx-lh-frontalpole_ctx-lh-lingual	0.0179	10014	Between Network	Left	FALSE
ctx-lh-frontalpole_ctx-lh-medialorbitofrontal	0.0179	10042	Limbic	Left	FALSE
ctx-lh-frontalpole_ctx-lh-middletemporal	0.034	10069	Between Network	Left	FALSE
ctx-lh-frontalpole_ctx-lh-parahippocampal	0.0346	0.9968	Between Network	Left	FALSE
ctx-lh-frontalpole_Left-Caudate	0	0.9963	Cortico-Subcortical	Cortico-subcortical	FALSE
ctx-lh-frontalpole_ctx-lh-paracentral	0.0505	0.9887	Between Network	Left	FALSE
ctx-lh-frontalpole_ctx-lh-parsopercularis	0.0335	10019	Between Network	Left	FALSE
ctx-lh-frontalpole_ctx-lh-parsorbitalis	0.0159	10072	Between Network	Left	FALSE
ctx-lh-frontalpole_ctx-lh-parstriangularis	0.0574	0.9972	Between Network	Left	TRUE
ctx-lh-frontalpole_ctx-lh-pericalcarine	0.0097	0.9967	Between Network	Left	FALSE
ctx-lh-frontalpole_ctx-lh-postcentral	0.0364	0.992	Between Network	Left	FALSE
ctx-lh-frontalpole_ctx-lh-posteriorcingulate	0.0123	10028	Between Network	Left	FALSE
ctx-lh-frontalpole_ctx-lh-precentral	0.0449	0.9908	Between Network	Left	FALSE
ctx-lh-frontalpole_ctx-lh-precuneus	0.0445	0.9978	Between Network	Left	TRUE
ctx-lh-frontalpole_ctx-lh-rostralanteriorcingulate	0.0025	10057	Between Network	Left	FALSE
ctx-lh-frontalpole_Left-Putamen	0.0353	0.9872	Cortico-Subcortical	Cortico-subcortical	FALSE
ctx-lh-frontalpole_ctx-lh-rostralmiddlefrontal	0.0145	10115	Between Network	Left	FALSE
ctx-lh-frontalpole_ctx-lh-superiorfrontal	0.0074	10083	Between Network	Left	FALSE
ctx-lh-frontalpole_ctx-lh-superiorparietal	0.0314	10002	Between Network	Left	FALSE
ctx-lh-frontalpole_ctx-lh-superiortemporal	0.0073	10033	Between Network	Left	FALSE
ctx-lh-frontalpole_ctx-lh-supramarginal	0.0417	0.9993	Between Network	Left	TRUE
ctx-lh-frontalpole_Left-Pallidum	0	10011	Cortico-Subcortical	Cortico-subcortical	FALSE
ctx-lh-frontalpole_Left-Hippocampus	0	10136	Cortico-Subcortical	Cortico-subcortical	FALSE
ctx-lh-frontalpole_Left-Amygdala	0.0051	10055	Cortico-Subcortical	Cortico-subcortical	FALSE
ctx-lh-frontalpole_Left-Accumbens-area	0	1001	Cortico-Subcortical	Cortico-subcortical	FALSE
ctx-lh-frontalpole_Right-Thalamus	0.0243	0.9988	Cortico-Subcortical	Cortico-subcortical	FALSE
ctx-lh-frontalpole_Right-Caudate	0	10071	Cortico-Subcortical	Cortico-subcortical	FALSE
ctx-lh-temporalpole_Right-Putamen	0	10043	Cortico-Subcortical	Cortico-subcortical	FALSE
ctx-lh-temporalpole_Right-Pallidum	0	10063	Cortico-Subcortical	Cortico-subcortical	FALSE
ctx-lh-temporalpole_Right-Hippocampus	0.003	10052	Cortico-Subcortical	Cortico-subcortical	FALSE
ctx-lh-temporalpole_Right-Amygdala	0.0494	0.9968	Cortico-Subcortical	Cortico-subcortical	TRUE
ctx-lh-temporalpole_Right-Accumbens-area	0.0196	0.9915	Cortico-Subcortical	Cortico-subcortical	FALSE
ctx-lh-temporalpole_ctx-lh-bankssts	0.0649	0.9903	Between Network	Left	FALSE
ctx-lh-temporalpole_ctx-lh-caudalanteriorcingulate	0	10168	Between Network	Left	FALSE
ctx-lh-temporalpole_ctx-lh-caudalmiddlefrontal	0	10118	Between Network	Left	FALSE
ctx-lh-temporalpole_ctx-lh-cuneus	0.0282	0.9869	Between Network	Left	FALSE
ctx-lh-temporalpole_ctx-lh-entorhinal	0	1009	Limbic	Left	FALSE
ctx-lh-temporalpole_Left-Thalamus	0.0171	0.9969	Cortico-Subcortical	Cortico-subcortical	FALSE
ctx-lh-temporalpole_ctx-lh-fusiform	0.0084	0.9947	Between Network	Left	FALSE
ctx-lh-temporalpole_ctx-lh-inferiorparietal	0.0301	10042	Between Network	Left	FALSE
ctx-lh-temporalpole_ctx-lh-inferiortemporal	0.0212	10042	Limbic	Left	FALSE
ctx-lh-temporalpole_ctx-lh-isthmuscingulate	0.0644	0.9922	Between Network	Left	FALSE
ctx-lh-temporalpole_ctx-lh-lateraloccipital	0	10057	Between Network	Left	FALSE
ctx-lh-temporalpole_ctx-lh-lateralorbitofrontal	0.018	0.9949	Limbic	Left	FALSE
ctx-lh-temporalpole_ctx-lh-lingual	0.0032	0.9968	Between Network	Left	FALSE
ctx-lh-temporalpole_ctx-lh-medialorbitofrontal	0.061	0.9933	Limbic	Left	FALSE
ctx-lh-temporalpole_ctx-lh-middletemporal	0.0363	10078	Between Network	Left	FALSE
ctx-lh-temporalpole_ctx-lh-parahippocampal	0	10002	Between Network	Left	FALSE
ctx-lh-temporalpole_Left-Caudate	0	10017	Cortico-Subcortical	Cortico-subcortical	FALSE
ctx-lh-temporalpole_ctx-lh-paracentral	0.0344	10025	Between Network	Left	FALSE
ctx-lh-temporalpole_ctx-lh-parsopercularis	0.0108	10001	Between Network	Left	FALSE
ctx-lh-temporalpole_ctx-lh-parsorbitalis	0.0023	10128	Between Network	Left	FALSE
ctx-lh-temporalpole_ctx-lh-parstriangularis	0.0348	10057	Between Network	Left	FALSE
ctx-lh-temporalpole_ctx-lh-pericalcarine	0.0166	0.9975	Between Network	Left	FALSE
ctx-lh-temporalpole_ctx-lh-postcentral	0.0236	0.9958	Between Network	Left	FALSE
ctx-lh-temporalpole_ctx-lh-posteriorcingulate	0.0242	10029	Between Network	Left	FALSE
ctx-lh-temporalpole_ctx-lh-precentral	0.0259	10009	Between Network	Left	FALSE
ctx-lh-temporalpole_ctx-lh-precuneus	0.0269	10041	Between Network	Left	FALSE
ctx-lh-temporalpole_ctx-lh-rostralanteriorcingulate	0.0652	0.9882	Between Network	Left	FALSE
ctx-lh-temporalpole_Left-Putamen	0	10057	Cortico-Subcortical	Cortico-subcortical	FALSE
ctx-lh-temporalpole_ctx-lh-rostralmiddlefrontal	0.0181	10033	Between Network	Left	FALSE
ctx-lh-temporalpole_ctx-lh-superiorfrontal	0.0246	10022	Between Network	Left	FALSE
ctx-lh-temporalpole_ctx-lh-superiorparietal	0.0614	0.9885	Between Network	Left	FALSE
ctx-lh-temporalpole_ctx-lh-superiortemporal	0.0329	0.9989	Between Network	Left	FALSE
ctx-lh-temporalpole_ctx-lh-supramarginal	0.0219	10051	Between Network	Left	FALSE
ctx-lh-temporalpole_ctx-lh-frontalpole	0.0347	0.9993	Limbic	Left	FALSE
ctx-lh-temporalpole_Left-Pallidum	0.0085	0.9896	Cortico-Subcortical	Cortico-subcortical	FALSE
ctx-lh-temporalpole_Left-Hippocampus	0.0436	0.9992	Cortico-Subcortical	Cortico-subcortical	TRUE
ctx-lh-temporalpole_Left-Amygdala	0.0498	0.9897	Cortico-Subcortical	Cortico-subcortical	FALSE
ctx-lh-temporalpole_Left-Accumbens-area	0	10079	Cortico-Subcortical	Cortico-subcortical	FALSE
ctx-lh-temporalpole_Right-Thalamus	0.001	10001	Cortico-Subcortical	Cortico-subcortical	FALSE
ctx-lh-temporalpole_Right-Caudate	0.0177	0.9986	Cortico-Subcortical	Cortico-subcortical	FALSE
ctx-lh-transversetemporal_Right-Putamen	0.0451	0.9994	Cortico-Subcortical	Cortico-subcortical	TRUE
ctx-lh-transversetemporal_Right-Pallidum	0.0134	10032	Cortico-Subcortical	Cortico-subcortical	FALSE
ctx-lh-transversetemporal_Right-Hippocampus	0.0293	0.9988	Cortico-Subcortical	Cortico-subcortical	FALSE
ctx-lh-transversetemporal_Right-Amygdala	0.0405	0.9967	Cortico-Subcortical	Cortico-subcortical	FALSE
ctx-lh-transversetemporal_Right-Accumbens-area	0	10101	Cortico-Subcortical	Cortico-subcortical	FALSE
ctx-lh-transversetemporal_ctx-lh-bankssts	0.085	10041	Between Network	Left	TRUE
ctx-lh-transversetemporal_ctx-lh-caudalanteriorcingulate	0.0221	10025	Between Network	Left	FALSE
ctx-lh-transversetemporal_ctx-lh-caudalmiddlefrontal	0.0421	10094	Between Network	Left	TRUE
ctx-lh-transversetemporal_ctx-lh-cuneus	0.0108	10098	Between Network	Left	FALSE
ctx-lh-transversetemporal_ctx-lh-entorhinal	0.0287	10002	Between Network	Left	FALSE
ctx-lh-transversetemporal_Left-Thalamus	0.0277	10037	Cortico-Subcortical	Cortico-subcortical	FALSE
ctx-lh-transversetemporal_ctx-lh-fusiform	0.0496	0.9924	Between Network	Left	FALSE
ctx-lh-transversetemporal_ctx-lh-inferiorparietal	0	10127	Between Network	Left	FALSE
ctx-lh-transversetemporal_ctx-lh-inferiortemporal	0	10065	Between Network	Left	FALSE
ctx-lh-transversetemporal_ctx-lh-isthmuscingulate	0.0091	10021	Between Network	Left	FALSE
ctx-lh-transversetemporal_ctx-lh-lateraloccipital	0.0344	0.9984	Between Network	Left	FALSE
ctx-lh-transversetemporal_ctx-lh-lateralorbitofrontal	0.0574	0.9999	Between Network	Left	TRUE
ctx-lh-transversetemporal_ctx-lh-lingual	0.0118	10102	Between Network	Left	FALSE
ctx-lh-transversetemporal_ctx-lh-medialorbitofrontal	0.016	10069	Between Network	Left	FALSE
ctx-lh-transversetemporal_ctx-lh-middletemporal	0.0289	10051	Between Network	Left	FALSE
ctx-lh-transversetemporal_ctx-lh-parahippocampal	0	10047	Between Network	Left	FALSE
ctx-lh-transversetemporal_Left-Caudate	0.029	10005	Cortico-Subcortical	Cortico-subcortical	FALSE
ctx-lh-transversetemporal_ctx-lh-paracentral	0.0556	10012	Somatomotor	Left	TRUE
ctx-lh-transversetemporal_ctx-lh-parsopercularis	0.0623	0.991	Between Network	Left	FALSE
ctx-lh-transversetemporal_ctx-lh-parsorbitalis	0.0394	0.9936	Between Network	Left	FALSE
ctx-lh-transversetemporal_ctx-lh-parstriangularis	0.0742	0.9877	Between Network	Left	FALSE
ctx-lh-transversetemporal_ctx-lh-pericalcarine	0.0282	10088	Between Network	Left	FALSE
ctx-lh-transversetemporal_ctx-lh-postcentral	0.0122	10105	Somatomotor	Left	FALSE
ctx-lh-transversetemporal_ctx-lh-posteriorcingulate	0.0101	1	Between Network	Left	FALSE
ctx-lh-transversetemporal_ctx-lh-precentral	0.0425	1004	Somatomotor	Left	TRUE
ctx-lh-transversetemporal_ctx-lh-precuneus	0.0302	0.9965	Between Network	Left	FALSE
ctx-lh-transversetemporal_ctx-lh-rostralanteriorcingulate	0	10111	Between Network	Left	FALSE
ctx-lh-transversetemporal_Left-Putamen	0.0284	1002	Cortico-Subcortical	Cortico-subcortical	FALSE
ctx-lh-transversetemporal_ctx-lh-rostralmiddlefrontal	0.0156	1009	Between Network	Left	FALSE
ctx-lh-transversetemporal_ctx-lh-superiorfrontal	0.0365	10016	Between Network	Left	FALSE
ctx-lh-transversetemporal_ctx-lh-superiorparietal	0.0397	0.9942	Between Network	Left	FALSE
ctx-lh-transversetemporal_ctx-lh-superiortemporal	0.0664	1001	Somatomotor	Left	TRUE
ctx-lh-transversetemporal_ctx-lh-supramarginal	0.0259	1005	Between Network	Left	FALSE
ctx-lh-transversetemporal_ctx-lh-frontalpole	0.0199	10011	Between Network	Left	FALSE
ctx-lh-transversetemporal_ctx-lh-temporalpole	0.0298	10033	Between Network	Left	FALSE
ctx-lh-transversetemporal_Left-Pallidum	0	10143	Cortico-Subcortical	Cortico-subcortical	FALSE
ctx-lh-transversetemporal_Left-Hippocampus	0.0156	10004	Cortico-Subcortical	Cortico-subcortical	FALSE
ctx-lh-transversetemporal_Left-Amygdala	0.0117	10031	Cortico-Subcortical	Cortico-subcortical	FALSE
ctx-lh-transversetemporal_Left-Accumbens-area	0	1006	Cortico-Subcortical	Cortico-subcortical	FALSE
ctx-lh-transversetemporal_Right-Thalamus	0.0084	10025	Cortico-Subcortical	Cortico-subcortical	FALSE
ctx-lh-transversetemporal_Right-Caudate	0.0424	0.9986	Cortico-Subcortical	Cortico-subcortical	FALSE
ctx-lh-insula_Right-Putamen	0.0432	10022	Cortico-Subcortical	Cortico-subcortical	FALSE
ctx-lh-insula_Right-Pallidum	0.0125	10014	Cortico-Subcortical	Cortico-subcortical	FALSE
ctx-lh-insula_Right-Hippocampus	0.0722	0.9916	Cortico-Subcortical	Cortico-subcortical	TRUE
ctx-lh-insula_Right-Amygdala	0.0379	0.9919	Cortico-Subcortical	Cortico-subcortical	FALSE
ctx-lh-insula_Right-Accumbens-area	0.0134	0.998	Cortico-Subcortical	Cortico-subcortical	FALSE
ctx-lh-insula_ctx-lh-bankssts	0.0931	10058	Between Network	Left	TRUE
ctx-lh-insula_ctx-lh-caudalanteriorcingulate	0.0556	0.9983	Ventral Attention	Left	FALSE
ctx-lh-insula_ctx-lh-caudalmiddlefrontal	0.0258	1013	Between Network	Left	FALSE
ctx-lh-insula_ctx-lh-cuneus	0.0299	0.999	Between Network	Left	FALSE
ctx-lh-insula_ctx-lh-entorhinal	0.0271	0.9948	Between Network	Left	FALSE
ctx-lh-insula_Left-Thalamus	0.0449	0.9905	Cortico-Subcortical	Cortico-subcortical	FALSE
ctx-lh-insula_ctx-lh-fusiform	0.0508	10012	Between Network	Left	TRUE
ctx-lh-insula_ctx-lh-inferiorparietal	0.0823	0.9991	Between Network	Left	TRUE
ctx-lh-insula_ctx-lh-inferiortemporal	0.0486	10026	Between Network	Left	TRUE
ctx-lh-insula_ctx-lh-isthmuscingulate	0.0532	0.9925	Between Network	Left	FALSE
ctx-lh-insula_ctx-lh-lateraloccipital	0.0437	10015	Between Network	Left	TRUE
ctx-lh-insula_ctx-lh-lateralorbitofrontal	0.0475	0.9997	Between Network	Left	TRUE
ctx-lh-insula_ctx-lh-lingual	0.023	10048	Between Network	Left	FALSE
ctx-lh-insula_ctx-lh-medialorbitofrontal	0.0587	0.9902	Between Network	Left	FALSE
ctx-lh-insula_ctx-lh-middletemporal	0.0612	10066	Between Network	Left	TRUE
ctx-lh-insula_ctx-lh-parahippocampal	0.0506	0.9949	Between Network	Left	FALSE
ctx-lh-insula_Left-Caudate	0.0443	0.9973	Cortico-Subcortical	Cortico-subcortical	FALSE
ctx-lh-insula_ctx-lh-paracentral	0.0735	0.9941	Between Network	Left	TRUE
ctx-lh-insula_ctx-lh-parsopercularis	0.0452	10094	Ventral Attention	Left	TRUE
ctx-lh-insula_ctx-lh-parsorbitalis	0.0176	10082	Between Network	Left	FALSE
ctx-lh-insula_ctx-lh-parstriangularis	0.0665	0.9996	Between Network	Left	TRUE
ctx-lh-insula_ctx-lh-pericalcarine	0.0238	10011	Between Network	Left	FALSE
ctx-lh-insula_ctx-lh-postcentral	0.0758	0.9978	Between Network	Left	TRUE
ctx-lh-insula_ctx-lh-posteriorcingulate	0.0318	10018	Ventral Attention	Left	FALSE
ctx-lh-insula_ctx-lh-precentral	0.0833	1001	Between Network	Left	TRUE
ctx-lh-insula_ctx-lh-precuneus	0.0907	0.9951	Between Network	Left	TRUE
ctx-lh-insula_ctx-lh-rostralanteriorcingulate	0.0386	0.9911	Between Network	Left	FALSE
ctx-lh-insula_Left-Putamen	0.0424	0.9979	Cortico-Subcortical	Cortico-subcortical	FALSE
ctx-lh-insula_ctx-lh-rostralmiddlefrontal	0.0654	10072	Between Network	Left	TRUE
ctx-lh-insula_ctx-lh-superiorfrontal	0.0449	10019	Between Network	Left	TRUE
ctx-lh-insula_ctx-lh-superiorparietal	0.0696	0.9934	Between Network	Left	FALSE
ctx-lh-insula_ctx-lh-superiortemporal	0.0763	0.9917	Between Network	Left	TRUE
ctx-lh-insula_ctx-lh-supramarginal	0.1321	0.9893	Ventral Attention	Left	TRUE
ctx-lh-insula_ctx-lh-frontalpole	0.0508	0.9983	Between Network	Left	TRUE
ctx-lh-insula_ctx-lh-temporalpole	0.0022	1012	Between Network	Left	FALSE
ctx-lh-insula_ctx-lh-transversetemporal	0.0342	0.9989	Between Network	Left	FALSE
ctx-lh-insula_Left-Pallidum	0	10023	Cortico-Subcortical	Cortico-subcortical	FALSE
ctx-lh-insula_Left-Hippocampus	0.0133	0.9916	Cortico-Subcortical	Cortico-subcortical	FALSE
ctx-lh-insula_Left-Amygdala	0.019	0.9974	Cortico-Subcortical	Cortico-subcortical	FALSE
ctx-lh-insula_Left-Accumbens-area	0	10078	Cortico-Subcortical	Cortico-subcortical	FALSE
ctx-lh-insula_Right-Thalamus	0.0299	0.9996	Cortico-Subcortical	Cortico-subcortical	FALSE
ctx-lh-insula_Right-Caudate	0.0719	0.9994	Cortico-Subcortical	Cortico-subcortical	TRUE
ctx-rh-bankssts_Right-Putamen	0.0464	0.9925	Cortico-Subcortical	Cortico-subcortical	FALSE
ctx-rh-bankssts_Right-Pallidum	0.0814	10004	Cortico-Subcortical	Cortico-subcortical	FALSE
ctx-rh-bankssts_Right-Hippocampus	0.0462	0.9956	Cortico-Subcortical	Cortico-subcortical	TRUE
ctx-rh-bankssts_Right-Amygdala	0.0422	0.9924	Cortico-Subcortical	Cortico-subcortical	FALSE
ctx-rh-bankssts_Right-Accumbens-area	0	0.9993	Cortico-Subcortical	Cortico-subcortical	FALSE
ctx-rh-bankssts_ctx-lh-bankssts	0.0707	0.9891	Between Network	Interhemispheric	FALSE
ctx-rh-bankssts_ctx-lh-caudalanteriorcingulate	0.0189	0.9932	Between Network	Interhemispheric	FALSE
ctx-rh-bankssts_ctx-lh-caudalmiddlefrontal	0.1058	0.9868	Between Network	Interhemispheric	TRUE
ctx-rh-bankssts_ctx-lh-cuneus	0.0572	10037	Between Network	Interhemispheric	TRUE
ctx-rh-bankssts_ctx-lh-entorhinal	0.0183	10042	Between Network	Interhemispheric	FALSE
ctx-rh-bankssts_Left-Thalamus	0.0461	0.9881	Cortico-Subcortical	Cortico-subcortical	FALSE
ctx-rh-bankssts_ctx-lh-fusiform	0.0275	10115	Between Network	Interhemispheric	FALSE
ctx-rh-bankssts_ctx-lh-inferiorparietal	0.0933	0.997	Between Network	Interhemispheric	TRUE
ctx-rh-bankssts_ctx-lh-inferiortemporal	0.031	0.9981	Between Network	Interhemispheric	FALSE
ctx-rh-bankssts_ctx-lh-isthmuscingulate	0.0604	0.9996	Between Network	Interhemispheric	FALSE
ctx-rh-bankssts_ctx-lh-lateraloccipital	0.0223	10158	Between Network	Interhemispheric	FALSE
ctx-rh-bankssts_ctx-lh-lateralorbitofrontal	0.0351	10025	Between Network	Interhemispheric	FALSE
ctx-rh-bankssts_ctx-lh-lingual	0.0494	10012	Between Network	Interhemispheric	TRUE
ctx-rh-bankssts_ctx-lh-medialorbitofrontal	0.1006	0.9901	Between Network	Interhemispheric	TRUE
ctx-rh-bankssts_ctx-lh-middletemporal	0.0874	0.9948	Between Network	Interhemispheric	TRUE
ctx-rh-bankssts_ctx-lh-parahippocampal	0.0201	10141	Between Network	Interhemispheric	FALSE
ctx-rh-bankssts_Left-Caudate	0.0245	0.9968	Cortico-Subcortical	Cortico-subcortical	FALSE
ctx-rh-bankssts_ctx-lh-paracentral	0.0698	10004	Somatomotor	Interhemispheric	TRUE
ctx-rh-bankssts_ctx-lh-parsopercularis	0.046	10031	Between Network	Interhemispheric	TRUE
ctx-rh-bankssts_ctx-lh-parsorbitalis	0.0734	0.9927	Between Network	Interhemispheric	TRUE
ctx-rh-bankssts_ctx-lh-parstriangularis	0.0376	10015	Between Network	Interhemispheric	TRUE
ctx-rh-bankssts_ctx-lh-pericalcarine	0.0636	10049	Between Network	Interhemispheric	TRUE
ctx-rh-bankssts_ctx-lh-postcentral	0.1261	0.9862	Somatomotor	Interhemispheric	TRUE
ctx-rh-bankssts_ctx-lh-posteriorcingulate	0.0077	10049	Between Network	Interhemispheric	FALSE
ctx-rh-bankssts_ctx-lh-precentral	0.0984	0.9949	Somatomotor	Interhemispheric	TRUE
ctx-rh-bankssts_ctx-lh-precuneus	0.0701	10041	Between Network	Interhemispheric	TRUE
ctx-rh-bankssts_ctx-lh-rostralanteriorcingulate	0.0286	0.9984	Between Network	Interhemispheric	FALSE
ctx-rh-bankssts_Left-Putamen	0.0236	0.9995	Cortico-Subcortical	Cortico-subcortical	FALSE
ctx-rh-bankssts_ctx-lh-rostralmiddlefrontal	0.0552	0.9901	Between Network	Interhemispheric	FALSE
ctx-rh-bankssts_ctx-lh-superiorfrontal	0.0901	10003	Between Network	Interhemispheric	TRUE
ctx-rh-bankssts_ctx-lh-superiorparietal	0.089	0.9968	Between Network	Interhemispheric	TRUE
ctx-rh-bankssts_ctx-lh-superiortemporal	0.0991	0.9947	Somatomotor	Interhemispheric	TRUE
ctx-rh-bankssts_ctx-lh-supramarginal	0.0043	10064	Between Network	Interhemispheric	FALSE
ctx-rh-bankssts_ctx-lh-frontalpole	0.0445	10045	Between Network	Interhemispheric	TRUE
ctx-rh-bankssts_ctx-lh-temporalpole	0.0372	0.9988	Between Network	Interhemispheric	FALSE
ctx-rh-bankssts_ctx-lh-transversetemporal	0.0719	10053	Somatomotor	Interhemispheric	TRUE
ctx-rh-bankssts_ctx-lh-insula	0.0845	0.9975	Between Network	Interhemispheric	TRUE
ctx-rh-bankssts_Left-Pallidum	0.015	10008	Cortico-Subcortical	Cortico-subcortical	FALSE
ctx-rh-bankssts_Left-Hippocampus	0.0644	0.997	Cortico-Subcortical	Cortico-subcortical	TRUE
ctx-rh-bankssts_Left-Amygdala	0.0273	0.9906	Cortico-Subcortical	Cortico-subcortical	FALSE
ctx-rh-bankssts_Left-Accumbens-area	0.008	10007	Cortico-Subcortical	Cortico-subcortical	FALSE
ctx-rh-bankssts_Right-Thalamus	5.2319e-05	10041	Cortico-Subcortical	Cortico-subcortical	FALSE
ctx-rh-bankssts_Right-Caudate	0.0075	10015	Cortico-Subcortical	Cortico-subcortical	FALSE
Left-Pallidum_Left-Thalamus	0.0214	0.991	Subcortical	Subcortical	FALSE
Left-Pallidum_Left-Caudate	0	10111	Subcortical	Subcortical	FALSE
Left-Pallidum_Left-Putamen	0	10082	Subcortical	Subcortical	FALSE
ctx-rh-caudalanteriorcingulate_Right-Putamen	0.0302	0.9996	Cortico-Subcortical	Cortico-subcortical	FALSE
ctx-rh-caudalanteriorcingulate_Right-Pallidum	0.0242	10055	Cortico-Subcortical	Cortico-subcortical	FALSE
ctx-rh-caudalanteriorcingulate_Right-Hippocampus	0.0497	0.9984	Cortico-Subcortical	Cortico-subcortical	TRUE
ctx-rh-caudalanteriorcingulate_Right-Amygdala	0.0255	10032	Cortico-Subcortical	Cortico-subcortical	FALSE
ctx-rh-caudalanteriorcingulate_Right-Accumbens-area	0.0095	10012	Cortico-Subcortical	Cortico-subcortical	FALSE
ctx-rh-caudalanteriorcingulate_ctx-lh-bankssts	0.047	10019	Between Network	Interhemispheric	TRUE
ctx-rh-caudalanteriorcingulate_ctx-lh-caudalanteriorcingulate	0.0645	0.999	Ventral Attention	Interhemispheric	TRUE
ctx-rh-caudalanteriorcingulate_ctx-lh-caudalmiddlefrontal	0.0612	0.9962	Between Network	Interhemispheric	TRUE
ctx-rh-caudalanteriorcingulate_ctx-lh-cuneus	0.0408	0.9943	Between Network	Interhemispheric	FALSE
ctx-rh-caudalanteriorcingulate_ctx-lh-entorhinal	0.0174	10017	Between Network	Interhemispheric	FALSE
ctx-rh-caudalanteriorcingulate_Left-Thalamus	0.0165	10018	Cortico-Subcortical	Cortico-subcortical	FALSE
ctx-rh-caudalanteriorcingulate_ctx-lh-fusiform	0.0572	0.9941	Between Network	Interhemispheric	FALSE
ctx-rh-caudalanteriorcingulate_ctx-lh-inferiorparietal	0.0823	0.9969	Between Network	Interhemispheric	TRUE
ctx-rh-caudalanteriorcingulate_ctx-lh-inferiortemporal	0.0509	0.9987	Between Network	Interhemispheric	FALSE
ctx-rh-caudalanteriorcingulate_ctx-lh-isthmuscingulate	0.0682	0.9939	Between Network	Interhemispheric	TRUE
ctx-rh-caudalanteriorcingulate_ctx-lh-lateraloccipital	0.0213	1011	Between Network	Interhemispheric	FALSE
ctx-rh-caudalanteriorcingulate_ctx-lh-lateralorbitofrontal	0.0832	0.9973	Between Network	Interhemispheric	TRUE
ctx-rh-caudalanteriorcingulate_ctx-lh-lingual	0.01	0.9981	Between Network	Interhemispheric	FALSE
ctx-rh-caudalanteriorcingulate_ctx-lh-medialorbitofrontal	0.0736	0.9965	Between Network	Interhemispheric	TRUE
ctx-rh-caudalanteriorcingulate_ctx-lh-middletemporal	0.0591	10018	Between Network	Interhemispheric	TRUE
ctx-rh-caudalanteriorcingulate_ctx-lh-parahippocampal	0.0234	10039	Between Network	Interhemispheric	FALSE
ctx-rh-caudalanteriorcingulate_Left-Caudate	0.0391	0.9935	Cortico-Subcortical	Cortico-subcortical	FALSE
ctx-rh-caudalanteriorcingulate_ctx-lh-paracentral	0.0642	10058	Between Network	Interhemispheric	TRUE
ctx-rh-caudalanteriorcingulate_ctx-lh-parsopercularis	0.0657	10031	Ventral Attention	Interhemispheric	TRUE
ctx-rh-caudalanteriorcingulate_ctx-lh-parsorbitalis	0.0431	10034	Between Network	Interhemispheric	TRUE
ctx-rh-caudalanteriorcingulate_ctx-lh-parstriangularis	0.0489	0.997	Between Network	Interhemispheric	TRUE
ctx-rh-caudalanteriorcingulate_ctx-lh-pericalcarine	0.0131	10035	Between Network	Interhemispheric	FALSE
ctx-rh-caudalanteriorcingulate_ctx-lh-postcentral	0.275	0.993	Between Network	Interhemispheric	FALSE
ctx-rh-caudalanteriorcingulate_ctx-lh-posteriorcingulate	0.0395	0.9994	Ventral Attention	Interhemispheric	FALSE
ctx-rh-caudalanteriorcingulate_ctx-lh-precentral	0.0368	10137	Between Network	Interhemispheric	FALSE
ctx-rh-caudalanteriorcingulate_ctx-lh-precuneus	0.0734	10029	Between Network	Interhemispheric	TRUE
ctx-rh-caudalanteriorcingulate_ctx-lh-rostralanteriorcingulate	0.049	0.9939	Between Network	Interhemispheric	FALSE
ctx-rh-caudalanteriorcingulate_Left-Putamen	0.0346	0.9978	Cortico-Subcortical	Cortico-subcortical	FALSE
ctx-rh-caudalanteriorcingulate_ctx-lh-rostralmiddlefrontal	0.0807	0.9894	Between Network	Interhemispheric	TRUE
ctx-rh-caudalanteriorcingulate_ctx-lh-superiorfrontal	0.0347	10035	Between Network	Interhemispheric	FALSE
ctx-rh-caudalanteriorcingulate_ctx-lh-superiorparietal	0.0536	0.9941	Between Network	Interhemispheric	FALSE
ctx-rh-caudalanteriorcingulate_ctx-lh-superiortemporal	0.04	0.9979	Between Network	Interhemispheric	FALSE
ctx-rh-caudalanteriorcingulate_ctx-lh-supramarginal	0.106	0.9898	Ventral Attention	Interhemispheric	TRUE
ctx-rh-caudalanteriorcingulate_ctx-lh-frontalpole	0.0311	0.9973	Between Network	Interhemispheric	FALSE
ctx-rh-caudalanteriorcingulate_ctx-lh-temporalpole	0	10106	Between Network	Interhemispheric	FALSE
ctx-rh-caudalanteriorcingulate_ctx-lh-transversetemporal	0.0024	10148	Between Network	Interhemispheric	FALSE
ctx-rh-caudalanteriorcingulate_ctx-lh-insula	0.0441	10047	Ventral Attention	Interhemispheric	FALSE
ctx-rh-caudalanteriorcingulate_ctx-rh-bankssts	0.0723	0.9893	Between Network	Right	FALSE
ctx-rh-caudalanteriorcingulate_Left-Pallidum	0.0034	10027	Cortico-Subcortical	Cortico-subcortical	FALSE
ctx-rh-caudalanteriorcingulate_Left-Hippocampus	0.0263	10058	Cortico-Subcortical	Cortico-subcortical	FALSE
ctx-rh-caudalanteriorcingulate_Left-Amygdala	0.0224	0.999	Cortico-Subcortical	Cortico-subcortical	FALSE
ctx-rh-caudalanteriorcingulate_Left-Accumbens-area	0.0044	1	Cortico-Subcortical	Cortico-subcortical	FALSE
ctx-rh-caudalanteriorcingulate_Right-Thalamus	0.0176	10009	Cortico-Subcortical	Cortico-subcortical	FALSE
ctx-rh-caudalanteriorcingulate_Right-Caudate	0.0328	10048	Cortico-Subcortical	Cortico-subcortical	FALSE
ctx-rh-caudalmiddlefrontal_Right-Putamen	0.04	0.9998	Cortico-Subcortical	Cortico-subcortical	TRUE
ctx-rh-caudalmiddlefrontal_Right-Pallidum	0.0149	0.9968	Cortico-Subcortical	Cortico-subcortical	FALSE
ctx-rh-caudalmiddlefrontal_Right-Hippocampus	0.0565	10058	Cortico-Subcortical	Cortico-subcortical	TRUE
ctx-rh-caudalmiddlefrontal_Right-Amygdala	0.0056	1008	Cortico-Subcortical	Cortico-subcortical	FALSE
ctx-rh-caudalmiddlefrontal_Right-Accumbens-area	0	10054	Cortico-Subcortical	Cortico-subcortical	FALSE
ctx-rh-caudalmiddlefrontal_ctx-lh-bankssts	0.0695	0.9939	Between Network	Interhemispheric	TRUE
ctx-rh-caudalmiddlefrontal_ctx-lh-caudalanteriorcingulate	0.0743	0.9917	Between Network	Interhemispheric	TRUE
ctx-rh-caudalmiddlefrontal_ctx-lh-caudalmiddlefrontal	0.0914	0.9913	Between Network	Interhemispheric	TRUE
ctx-rh-caudalmiddlefrontal_ctx-lh-cuneus	0.0267	10075	Between Network	Interhemispheric	FALSE
ctx-rh-caudalmiddlefrontal_ctx-lh-entorhinal	0	10097	Between Network	Interhemispheric	FALSE
ctx-rh-caudalmiddlefrontal_Left-Thalamus	0.0177	10044	Cortico-Subcortical	Cortico-subcortical	FALSE
ctx-rh-caudalmiddlefrontal_ctx-lh-fusiform	0.0493	0.996	Between Network	Interhemispheric	TRUE
ctx-rh-caudalmiddlefrontal_ctx-lh-inferiorparietal	0.0893	0.996	Between Network	Interhemispheric	TRUE
ctx-rh-caudalmiddlefrontal_ctx-lh-inferiortemporal	0.0502	1004	Between Network	Interhemispheric	TRUE
ctx-rh-caudalmiddlefrontal_ctx-lh-isthmuscingulate	0.0767	10094	Between Network	Interhemispheric	TRUE
ctx-rh-caudalmiddlefrontal_ctx-lh-lateraloccipital	0.0341	0.999	Between Network	Interhemispheric	FALSE
ctx-rh-caudalmiddlefrontal_ctx-lh-lateralorbitofrontal	0.0187	10029	Between Network	Interhemispheric	FALSE
ctx-rh-caudalmiddlefrontal_ctx-lh-lingual	0.0033	10069	Between Network	Interhemispheric	FALSE
ctx-rh-caudalmiddlefrontal_ctx-lh-medialorbitofrontal	0.0612	10084	Between Network	Interhemispheric	TRUE
ctx-rh-caudalmiddlefrontal_ctx-lh-middletemporal	0.0711	10078	Between Network	Interhemispheric	TRUE
ctx-rh-caudalmiddlefrontal_ctx-lh-parahippocampal	0.0239	10143	Between Network	Interhemispheric	FALSE
ctx-rh-caudalmiddlefrontal_Left-Caudate	0.0339	0.9978	Cortico-Subcortical	Cortico-subcortical	FALSE
ctx-rh-caudalmiddlefrontal_ctx-lh-paracentral	0.0382	0.9993	Between Network	Interhemispheric	FALSE
ctx-rh-caudalmiddlefrontal_ctx-lh-parsopercularis	0.0555	10002	Between Network	Interhemispheric	TRUE
ctx-rh-caudalmiddlefrontal_ctx-lh-parsorbitalis	0.0583	0.9975	Between Network	Interhemispheric	FALSE
ctx-rh-caudalmiddlefrontal_ctx-lh-parstriangularis	0.0457	10013	Between Network	Interhemispheric	FALSE
ctx-rh-caudalmiddlefrontal_ctx-lh-pericalcarine	0.0226	10084	Between Network	Interhemispheric	FALSE
ctx-rh-caudalmiddlefrontal_ctx-lh-postcentral	0.0161	10062	Between Network	Interhemispheric	FALSE
ctx-rh-caudalmiddlefrontal_ctx-lh-posteriorcingulate	0.0696	0.9975	Between Network	Interhemispheric	TRUE
ctx-rh-caudalmiddlefrontal_ctx-lh-precentral	0.034	10112	Between Network	Interhemispheric	FALSE
ctx-rh-caudalmiddlefrontal_ctx-lh-precuneus	0.0756	10028	Between Network	Interhemispheric	TRUE
ctx-rh-caudalmiddlefrontal_ctx-lh-rostralanteriorcingulate	0.0676	10077	Between Network	Interhemispheric	TRUE
ctx-rh-caudalmiddlefrontal_Left-Putamen	0.0208	10035	Cortico-Subcortical	Cortico-subcortical	FALSE
ctx-rh-caudalmiddlefrontal_ctx-lh-rostralmiddlefrontal	0.0573	0.9977	Frontal Parietal	Interhemispheric	TRUE
ctx-rh-caudalmiddlefrontal_ctx-lh-superiorfrontal	0.0407	10194	Between Network	Interhemispheric	TRUE
ctx-rh-caudalmiddlefrontal_ctx-lh-superiorparietal	0.0651	10133	Between Network	Interhemispheric	TRUE
ctx-rh-caudalmiddlefrontal_ctx-lh-superiortemporal	0.0258	0.9984	Between Network	Interhemispheric	FALSE
ctx-rh-caudalmiddlefrontal_ctx-lh-supramarginal	0.0716	10005	Between Network	Interhemispheric	TRUE
ctx-rh-caudalmiddlefrontal_ctx-lh-frontalpole	0.1266	10014	Between Network	Interhemispheric	FALSE
ctx-rh-caudalmiddlefrontal_ctx-lh-temporalpole	0.0319	10002	Between Network	Interhemispheric	FALSE
ctx-rh-caudalmiddlefrontal_ctx-lh-transversetemporal	0.035	0.9944	Between Network	Interhemispheric	FALSE
ctx-rh-caudalmiddlefrontal_ctx-lh-insula	0.0629	0.9977	Between Network	Interhemispheric	TRUE
ctx-rh-caudalmiddlefrontal_ctx-rh-bankssts	0.112	0.995	Between Network	Right	TRUE
ctx-rh-caudalmiddlefrontal_Left-Pallidum	0.0287	0.9931	Cortico-Subcortical	Cortico-subcortical	FALSE
ctx-rh-caudalmiddlefrontal_ctx-rh-caudalanteriorcingulate	0.0534	0.9941	Between Network	Right	TRUE
ctx-rh-caudalmiddlefrontal_Left-Hippocampus	0.0617	10011	Cortico-Subcortical	Cortico-subcortical	TRUE
ctx-rh-caudalmiddlefrontal_Left-Amygdala	0.0176	10003	Cortico-Subcortical	Cortico-subcortical	FALSE
ctx-rh-caudalmiddlefrontal_Left-Accumbens-area	0.0234	0.9914	Cortico-Subcortical	Cortico-subcortical	FALSE
ctx-rh-caudalmiddlefrontal_Right-Thalamus	0.0022	10106	Cortico-Subcortical	Cortico-subcortical	FALSE
ctx-rh-caudalmiddlefrontal_Right-Caudate	0.0407	0.994	Cortico-Subcortical	Cortico-subcortical	FALSE
ctx-rh-cuneus_Right-Putamen	0	10101	Cortico-Subcortical	Cortico-subcortical	FALSE
ctx-rh-cuneus_Right-Pallidum	0	10067	Cortico-Subcortical	Cortico-subcortical	FALSE
ctx-rh-cuneus_Right-Hippocampus	0.0268	0.9931	Cortico-Subcortical	Cortico-subcortical	FALSE
ctx-rh-cuneus_Right-Amygdala	0.0161	10033	Cortico-Subcortical	Cortico-subcortical	FALSE
ctx-rh-cuneus_Right-Accumbens-area	0.0413	0.9947	Cortico-Subcortical	Cortico-subcortical	FALSE
ctx-rh-cuneus_ctx-lh-bankssts	0.0477	10004	Between Network	Interhemispheric	FALSE
ctx-rh-cuneus_ctx-lh-caudalanteriorcingulate	0.0218	0.9986	Between Network	Interhemispheric	FALSE
ctx-rh-cuneus_ctx-lh-caudalmiddlefrontal	0.0347	0.9968	Between Network	Interhemispheric	FALSE
ctx-rh-cuneus_ctx-lh-cuneus	0.0344	10253	Visual	Interhemispheric	FALSE
ctx-rh-cuneus_ctx-lh-entorhinal	0	10035	Between Network	Interhemispheric	FALSE
ctx-rh-cuneus_Left-Thalamus	0.0061	10048	Cortico-Subcortical	Cortico-subcortical	FALSE
ctx-rh-cuneus_ctx-lh-fusiform	0.0196	0.9951	Visual	Interhemispheric	FALSE
ctx-rh-cuneus_ctx-lh-inferiorparietal	0.048	1003	Between Network	Interhemispheric	TRUE
ctx-rh-cuneus_ctx-lh-inferiortemporal	0.0461	0.9903	Between Network	Interhemispheric	FALSE
ctx-rh-cuneus_ctx-lh-isthmuscingulate	0.017	10077	Between Network	Interhemispheric	FALSE
ctx-rh-cuneus_ctx-lh-lateraloccipital	0.0043	1003	Visual	Interhemispheric	FALSE
ctx-rh-cuneus_ctx-lh-lateralorbitofrontal	0	10038	Between Network	Interhemispheric	FALSE
ctx-rh-cuneus_ctx-lh-lingual	0	10007	Visual	Interhemispheric	FALSE
ctx-rh-cuneus_ctx-lh-medialorbitofrontal	0.0071	0.9969	Between Network	Interhemispheric	FALSE
ctx-rh-cuneus_ctx-lh-middletemporal	0.0049	0.9997	Between Network	Interhemispheric	FALSE
ctx-rh-cuneus_ctx-lh-parahippocampal	0.0388	0.9928	Between Network	Interhemispheric	FALSE
ctx-rh-cuneus_Left-Caudate	0.0215	0.9944	Cortico-Subcortical	Cortico-subcortical	FALSE
ctx-rh-cuneus_ctx-lh-paracentral	0.0628	0.9995	Between Network	Interhemispheric	TRUE
ctx-rh-cuneus_ctx-lh-parsopercularis	0.02	10043	Between Network	Interhemispheric	FALSE
ctx-rh-cuneus_ctx-lh-parsorbitalis	0.0308	0.9906	Between Network	Interhemispheric	FALSE
ctx-rh-cuneus_ctx-lh-parstriangularis	0.0154	0.9999	Between Network	Interhemispheric	FALSE
ctx-rh-cuneus_ctx-lh-pericalcarine	0.0467	10014	Visual	Interhemispheric	TRUE
ctx-rh-cuneus_ctx-lh-postcentral	0.0442	1005	Between Network	Interhemispheric	TRUE
ctx-rh-cuneus_ctx-lh-posteriorcingulate	0.0344	10033	Between Network	Interhemispheric	FALSE
ctx-rh-cuneus_ctx-lh-precentral	0.024	10121	Between Network	Interhemispheric	FALSE
ctx-rh-cuneus_ctx-lh-precuneus	0.0061	1015	Between Network	Interhemispheric	FALSE
ctx-rh-cuneus_ctx-lh-rostralanteriorcingulate	0.0521	0.993	Between Network	Interhemispheric	FALSE
ctx-rh-cuneus_Left-Putamen	0.0107	0.9958	Cortico-Subcortical	Cortico-subcortical	FALSE
ctx-rh-cuneus_ctx-lh-rostralmiddlefrontal	0.0234	0.9968	Between Network	Interhemispheric	FALSE
ctx-rh-cuneus_ctx-lh-superiorfrontal	0	10057	Between Network	Interhemispheric	FALSE
ctx-rh-cuneus_ctx-lh-superiorparietal	0.0354	10064	Between Network	Interhemispheric	TRUE
ctx-rh-cuneus_ctx-lh-superiortemporal	0.0326	1004	Between Network	Interhemispheric	FALSE
ctx-rh-cuneus_ctx-lh-supramarginal	0.0347	0.9992	Between Network	Interhemispheric	FALSE
ctx-rh-cuneus_ctx-lh-frontalpole	0.0069	10033	Between Network	Interhemispheric	FALSE
ctx-rh-cuneus_ctx-lh-temporalpole	0.0177	0.9928	Between Network	Interhemispheric	FALSE
ctx-rh-cuneus_ctx-lh-transversetemporal	0.0186	10072	Between Network	Interhemispheric	FALSE
ctx-rh-cuneus_ctx-lh-insula	0.0327	0.9997	Between Network	Interhemispheric	FALSE
ctx-rh-cuneus_ctx-rh-bankssts	0.0471	1007	Between Network	Right	TRUE
ctx-rh-cuneus_Left-Pallidum	0.0041	0.9995	Cortico-Subcortical	Cortico-subcortical	FALSE
ctx-rh-cuneus_ctx-rh-caudalanteriorcingulate	0.0546	0.9913	Between Network	Right	FALSE
ctx-rh-cuneus_ctx-rh-caudalmiddlefrontal	0.0242	10002	Between Network	Right	FALSE
ctx-rh-cuneus_Left-Hippocampus	0.0106	10037	Cortico-Subcortical	Cortico-subcortical	FALSE
ctx-rh-cuneus_Left-Amygdala	0.062	0.9831	Cortico-Subcortical	Cortico-subcortical	FALSE
ctx-rh-cuneus_Left-Accumbens-area	0.0062	1005	Cortico-Subcortical	Cortico-subcortical	FALSE
ctx-rh-cuneus_Right-Thalamus	0.0376	0.9962	Cortico-Subcortical	Cortico-subcortical	FALSE
ctx-rh-cuneus_Right-Caudate	0.0241	10009	Cortico-Subcortical	Cortico-subcortical	FALSE
ctx-rh-entorhinal_Right-Putamen	0	1001	Cortico-Subcortical	Cortico-subcortical	FALSE
ctx-rh-entorhinal_Right-Pallidum	0	0.9975	Cortico-Subcortical	Cortico-subcortical	FALSE
ctx-rh-entorhinal_Right-Hippocampus	0.0185	10094	Cortico-Subcortical	Cortico-subcortical	FALSE
ctx-rh-entorhinal_Right-Amygdala	0.0205	0.9969	Cortico-Subcortical	Cortico-subcortical	FALSE
ctx-rh-entorhinal_Right-Accumbens-area	0.0199	0.9886	Cortico-Subcortical	Cortico-subcortical	FALSE
ctx-rh-entorhinal_ctx-lh-bankssts	0.0174	0.9917	Between Network	Interhemispheric	FALSE
ctx-rh-entorhinal_ctx-lh-caudalanteriorcingulate	0.0273	0.9962	Between Network	Interhemispheric	FALSE
ctx-rh-entorhinal_ctx-lh-caudalmiddlefrontal	0	10098	Between Network	Interhemispheric	FALSE
ctx-rh-entorhinal_ctx-lh-cuneus	0	10049	Between Network	Interhemispheric	FALSE
ctx-rh-entorhinal_ctx-lh-entorhinal	0.0107	10092	Limbic	Interhemispheric	FALSE
ctx-rh-entorhinal_Left-Thalamus	0.0056	10018	Cortico-Subcortical	Cortico-subcortical	FALSE
ctx-rh-entorhinal_ctx-lh-fusiform	0.0007	0.9991	Between Network	Interhemispheric	FALSE
ctx-rh-entorhinal_ctx-lh-inferiorparietal	0.0069	0.9977	Between Network	Interhemispheric	FALSE
ctx-rh-entorhinal_ctx-lh-inferiortemporal	0.0305	0.9956	Limbic	Interhemispheric	FALSE
ctx-rh-entorhinal_ctx-lh-isthmuscingulate	0.0135	0.9945	Between Network	Interhemispheric	FALSE
ctx-rh-entorhinal_ctx-lh-lateraloccipital	0.0062	0.9971	Between Network	Interhemispheric	FALSE
ctx-rh-entorhinal_ctx-lh-lateralorbitofrontal	0.0164	0.9962	Limbic	Interhemispheric	FALSE
ctx-rh-entorhinal_ctx-lh-lingual	0.0093	10014	Between Network	Interhemispheric	FALSE
ctx-rh-entorhinal_ctx-lh-medialorbitofrontal	0.032	0.984	Limbic	Interhemispheric	FALSE
ctx-rh-entorhinal_ctx-lh-middletemporal	0.0086	0.996	Between Network	Interhemispheric	FALSE
ctx-rh-entorhinal_ctx-lh-parahippocampal	0	10096	Between Network	Interhemispheric	FALSE
ctx-rh-entorhinal_Left-Caudate	0	1005	Cortico-Subcortical	Cortico-subcortical	FALSE
ctx-rh-entorhinal_ctx-lh-paracentral	0.0288	0.9948	Between Network	Interhemispheric	FALSE
ctx-rh-entorhinal_ctx-lh-parsopercularis	0	0.9986	Between Network	Interhemispheric	FALSE
ctx-rh-entorhinal_ctx-lh-parsorbitalis	0	0.9988	Between Network	Interhemispheric	FALSE
ctx-rh-entorhinal_ctx-lh-parstriangularis	0.0057	0.9945	Between Network	Interhemispheric	FALSE
ctx-rh-entorhinal_ctx-lh-pericalcarine	0.0041	10046	Between Network	Interhemispheric	FALSE
ctx-rh-entorhinal_ctx-lh-postcentral	0.0131	0.9963	Between Network	Interhemispheric	FALSE
ctx-rh-entorhinal_ctx-lh-posteriorcingulate	0	1007	Between Network	Interhemispheric	FALSE
ctx-rh-entorhinal_ctx-lh-precentral	0.0266	0.9948	Between Network	Interhemispheric	FALSE
ctx-rh-entorhinal_ctx-lh-precuneus	0.0019	0.9983	Between Network	Interhemispheric	FALSE
ctx-rh-entorhinal_ctx-lh-rostralanteriorcingulate	0.0164	10013	Between Network	Interhemispheric	FALSE
ctx-rh-entorhinal_Left-Putamen	0.0112	0.9942	Cortico-Subcortical	Cortico-subcortical	FALSE
ctx-rh-entorhinal_ctx-lh-rostralmiddlefrontal	0.0115	10003	Between Network	Interhemispheric	FALSE
ctx-rh-entorhinal_ctx-lh-superiorfrontal	0.0173	0.9955	Between Network	Interhemispheric	FALSE
ctx-rh-entorhinal_ctx-lh-superiorparietal	0.0498	0.9917	Between Network	Interhemispheric	FALSE
ctx-rh-entorhinal_ctx-lh-superiortemporal	0.0011	10042	Between Network	Interhemispheric	FALSE
ctx-rh-entorhinal_ctx-lh-supramarginal	0	10129	Between Network	Interhemispheric	FALSE
ctx-rh-entorhinal_ctx-lh-frontalpole	0.007	0.9992	Limbic	Interhemispheric	FALSE
ctx-rh-entorhinal_ctx-lh-temporalpole	0.0207	0.9965	Limbic	Interhemispheric	FALSE
ctx-rh-entorhinal_ctx-lh-transversetemporal	0.0212	0.9951	Between Network	Interhemispheric	FALSE
ctx-rh-entorhinal_ctx-lh-insula	0.0302	0.9939	Between Network	Interhemispheric	FALSE
ctx-rh-entorhinal_ctx-rh-bankssts	0.0377	0.9956	Between Network	Right	FALSE
ctx-rh-entorhinal_Left-Pallidum	0	10042	Cortico-Subcortical	Cortico-subcortical	FALSE
ctx-rh-entorhinal_ctx-rh-caudalanteriorcingulate	0	0.9972	Between Network	Right	FALSE
ctx-rh-entorhinal_ctx-rh-caudalmiddlefrontal	0.006	0.9982	Between Network	Right	FALSE
ctx-rh-entorhinal_ctx-rh-cuneus	0	10084	Between Network	Right	FALSE
ctx-rh-entorhinal_Left-Hippocampus	0.0108	10037	Cortico-Subcortical	Cortico-subcortical	FALSE
ctx-rh-entorhinal_Left-Amygdala	0.0347	0.9918	Cortico-Subcortical	Cortico-subcortical	FALSE
ctx-rh-entorhinal_Left-Accumbens-area	0.0041	0.9913	Cortico-Subcortical	Cortico-subcortical	FALSE
ctx-rh-entorhinal_Right-Thalamus	0.0206	10062	Cortico-Subcortical	Cortico-subcortical	FALSE
ctx-rh-entorhinal_Right-Caudate	0.0012	0.9984	Cortico-Subcortical	Cortico-subcortical	FALSE
ctx-rh-fusiform_Right-Putamen	0.0053	10062	Cortico-Subcortical	Cortico-subcortical	FALSE
ctx-rh-fusiform_Right-Pallidum	0.0167	1004	Cortico-Subcortical	Cortico-subcortical	FALSE
ctx-rh-fusiform_Right-Hippocampus	0.017	10005	Cortico-Subcortical	Cortico-subcortical	FALSE
ctx-rh-fusiform_Right-Amygdala	0.0261	10036	Cortico-Subcortical	Cortico-subcortical	FALSE
ctx-rh-fusiform_Right-Accumbens-area	0.0026	10075	Cortico-Subcortical	Cortico-subcortical	FALSE
ctx-rh-fusiform_ctx-lh-bankssts	0.0684	10006	Between Network	Interhemispheric	TRUE
ctx-rh-fusiform_ctx-lh-caudalanteriorcingulate	0.0087	10075	Between Network	Interhemispheric	FALSE
ctx-rh-fusiform_ctx-lh-caudalmiddlefrontal	0.024	10009	Between Network	Interhemispheric	FALSE
ctx-rh-fusiform_ctx-lh-cuneus	0.0121	10034	Visual	Interhemispheric	FALSE
ctx-rh-fusiform_ctx-lh-entorhinal	0	0.9983	Between Network	Interhemispheric	FALSE
ctx-rh-fusiform_Left-Thalamus	0	10125	Cortico-Subcortical	Cortico-subcortical	FALSE
ctx-rh-fusiform_ctx-lh-fusiform	0.0514	0.9973	Visual	Interhemispheric	TRUE
ctx-rh-fusiform_ctx-lh-inferiorparietal	0.0783	0.9967	Between Network	Interhemispheric	TRUE
ctx-rh-fusiform_ctx-lh-inferiortemporal	0.0212	0.9988	Between Network	Interhemispheric	FALSE
ctx-rh-fusiform_ctx-lh-isthmuscingulate	0.0306	0.9954	Between Network	Interhemispheric	FALSE
ctx-rh-fusiform_ctx-lh-lateraloccipital	0.057	0.9948	Visual	Interhemispheric	TRUE
ctx-rh-fusiform_ctx-lh-lateralorbitofrontal	0.0379	0.9949	Between Network	Interhemispheric	FALSE
ctx-rh-fusiform_ctx-lh-lingual	0.0239	10012	Visual	Interhemispheric	FALSE
ctx-rh-fusiform_ctx-lh-medialorbitofrontal	0.0315	0.9989	Between Network	Interhemispheric	FALSE
ctx-rh-fusiform_ctx-lh-middletemporal	0.0083	10053	Between Network	Interhemispheric	FALSE
ctx-rh-fusiform_ctx-lh-parahippocampal	0.0285	10013	Between Network	Interhemispheric	FALSE
ctx-rh-fusiform_Left-Caudate	0	0.9969	Cortico-Subcortical	Cortico-subcortical	FALSE
ctx-rh-fusiform_ctx-lh-paracentral	0.0525	0.9908	Between Network	Interhemispheric	FALSE
ctx-rh-fusiform_ctx-lh-parsopercularis	0	10085	Between Network	Interhemispheric	FALSE
ctx-rh-fusiform_ctx-lh-parsorbitalis	0	10162	Between Network	Interhemispheric	FALSE
ctx-rh-fusiform_ctx-lh-parstriangularis	0	10057	Between Network	Interhemispheric	FALSE
ctx-rh-fusiform_ctx-lh-pericalcarine	0.0486	0.9966	Visual	Interhemispheric	FALSE
ctx-rh-fusiform_ctx-lh-postcentral	0.067	0.9959	Between Network	Interhemispheric	TRUE
ctx-rh-fusiform_ctx-lh-posteriorcingulate	0.0324	0.9991	Between Network	Interhemispheric	FALSE
ctx-rh-fusiform_ctx-lh-precentral	0.0514	0.9994	Between Network	Interhemispheric	TRUE
ctx-rh-fusiform_ctx-lh-precuneus	0.0403	0.9916	Between Network	Interhemispheric	FALSE
ctx-rh-fusiform_ctx-lh-rostralanteriorcingulate	0.0391	0.9998	Between Network	Interhemispheric	FALSE
ctx-rh-fusiform_Left-Putamen	0.0185	10033	Cortico-Subcortical	Cortico-subcortical	FALSE
ctx-rh-fusiform_ctx-lh-rostralmiddlefrontal	0.0304	10018	Between Network	Interhemispheric	FALSE
ctx-rh-fusiform_ctx-lh-superiorfrontal	0	1009	Between Network	Interhemispheric	FALSE
ctx-rh-fusiform_ctx-lh-superiorparietal	0.0339	10045	Between Network	Interhemispheric	FALSE
ctx-rh-fusiform_ctx-lh-superiortemporal	0	1007	Between Network	Interhemispheric	FALSE
ctx-rh-fusiform_ctx-lh-supramarginal	0.0519	10063	Between Network	Interhemispheric	TRUE
ctx-rh-fusiform_ctx-lh-frontalpole	0.0004	10067	Between Network	Interhemispheric	FALSE
ctx-rh-fusiform_ctx-lh-temporalpole	0.0094	0.9993	Between Network	Interhemispheric	FALSE
ctx-rh-fusiform_ctx-lh-transversetemporal	0.0496	0.9965	Between Network	Interhemispheric	FALSE
ctx-rh-fusiform_ctx-lh-insula	0.0098	0.9941	Between Network	Interhemispheric	FALSE
ctx-rh-fusiform_ctx-rh-bankssts	0.0456	10096	Between Network	Right	TRUE
ctx-rh-fusiform_Left-Pallidum	0.0357	0.9961	Cortico-Subcortical	Cortico-subcortical	FALSE
ctx-rh-fusiform_ctx-rh-caudalanteriorcingulate	0.0313	0.9996	Between Network	Right	FALSE
ctx-rh-fusiform_ctx-rh-caudalmiddlefrontal	0.0687	0.9934	Between Network	Right	TRUE
ctx-rh-fusiform_ctx-rh-cuneus	0.0187	10002	Visual	Right	FALSE
ctx-rh-fusiform_ctx-rh-entorhinal	0	10017	Between Network	Right	FALSE
ctx-rh-fusiform_Left-Hippocampus	0.0385	0.9944	Cortico-Subcortical	Cortico-subcortical	FALSE
ctx-rh-fusiform_Left-Amygdala	0.0422	0.996	Cortico-Subcortical	Cortico-subcortical	TRUE
ctx-rh-fusiform_Left-Accumbens-area	0	10031	Cortico-Subcortical	Cortico-subcortical	FALSE
ctx-rh-fusiform_Right-Thalamus	0	10092	Cortico-Subcortical	Cortico-subcortical	FALSE
ctx-rh-fusiform_Right-Caudate	0.0043	10067	Cortico-Subcortical	Cortico-subcortical	FALSE
ctx-rh-inferiorparietal_Right-Putamen	0.0497	0.9968	Cortico-Subcortical	Cortico-subcortical	TRUE
ctx-rh-inferiorparietal_Right-Pallidum	0.0228	0.9936	Cortico-Subcortical	Cortico-subcortical	FALSE
ctx-rh-inferiorparietal_Right-Hippocampus	0.0681	10053	Cortico-Subcortical	Cortico-subcortical	TRUE
ctx-rh-inferiorparietal_Right-Amygdala	0.0262	0.9976	Cortico-Subcortical	Cortico-subcortical	FALSE
ctx-rh-inferiorparietal_Right-Accumbens-area	0.0095	1001	Cortico-Subcortical	Cortico-subcortical	FALSE
ctx-rh-inferiorparietal_ctx-lh-bankssts	0.0538	10026	Default Mode	Interhemispheric	TRUE
ctx-rh-inferiorparietal_ctx-lh-caudalanteriorcingulate	0.0547	0.9976	Between Network	Interhemispheric	TRUE
ctx-rh-inferiorparietal_ctx-lh-caudalmiddlefrontal	0.0655	10001	Default Mode	Interhemispheric	TRUE
ctx-rh-inferiorparietal_ctx-lh-cuneus	0.0522	10041	Between Network	Interhemispheric	TRUE
ctx-rh-inferiorparietal_ctx-lh-entorhinal	0	1007	Between Network	Interhemispheric	FALSE
ctx-rh-inferiorparietal_Left-Thalamus	0.0256	10005	Cortico-Subcortical	Cortico-subcortical	FALSE
ctx-rh-inferiorparietal_ctx-lh-fusiform	0.0412	10073	Between Network	Interhemispheric	TRUE
ctx-rh-inferiorparietal_ctx-lh-inferiorparietal	0.0997	0.9922	Default Mode	Interhemispheric	TRUE
ctx-rh-inferiorparietal_ctx-lh-inferiortemporal	0.0781	0.9923	Between Network	Interhemispheric	TRUE
ctx-rh-inferiorparietal_ctx-lh-isthmuscingulate	0.0851	10004	Default Mode	Interhemispheric	TRUE
ctx-rh-inferiorparietal_ctx-lh-lateraloccipital	0.0514	0.9949	Between Network	Interhemispheric	FALSE
ctx-rh-inferiorparietal_ctx-lh-lateralorbitofrontal	0.0461	10027	Between Network	Interhemispheric	FALSE
ctx-rh-inferiorparietal_ctx-lh-lingual	0.0414	0.9992	Between Network	Interhemispheric	TRUE
ctx-rh-inferiorparietal_ctx-lh-medialorbitofrontal	0	0.9966	Between Network	Interhemispheric	FALSE
ctx-rh-inferiorparietal_ctx-lh-middletemporal	0.0528	10049	Default Mode	Interhemispheric	TRUE
ctx-rh-inferiorparietal_ctx-lh-parahippocampal	0.0575	10062	Default Mode	Interhemispheric	TRUE
ctx-rh-inferiorparietal_Left-Caudate	0.0307	0.9911	Cortico-Subcortical	Cortico-subcortical	FALSE
ctx-rh-inferiorparietal_ctx-lh-paracentral	0.0307	0.9964	Between Network	Interhemispheric	FALSE
ctx-rh-inferiorparietal_ctx-lh-parsopercularis	0.0307	10028	Between Network	Interhemispheric	FALSE
ctx-rh-inferiorparietal_ctx-lh-parsorbitalis	0.0582	10023	Default Mode	Interhemispheric	TRUE
ctx-rh-inferiorparietal_ctx-lh-parstriangularis	0.0747	0.9938	Default Mode	Interhemispheric	TRUE
ctx-rh-inferiorparietal_ctx-lh-pericalcarine	0.0248	10005	Between Network	Interhemispheric	FALSE
ctx-rh-inferiorparietal_ctx-lh-postcentral	0.051	0.9983	Between Network	Interhemispheric	TRUE
ctx-rh-inferiorparietal_ctx-lh-posteriorcingulate	0.0607	1002	Between Network	Interhemispheric	TRUE
ctx-rh-inferiorparietal_ctx-lh-precentral	0.0358	10064	Between Network	Interhemispheric	FALSE
ctx-rh-inferiorparietal_ctx-lh-precuneus	0.0964	0.9874	Default Mode	Interhemispheric	TRUE
ctx-rh-inferiorparietal_ctx-lh-rostralanteriorcingulate	0.0616	10046	Default Mode	Interhemispheric	TRUE
ctx-rh-inferiorparietal_Left-Putamen	0.0469	0.9965	Cortico-Subcortical	Cortico-subcortical	TRUE
ctx-rh-inferiorparietal_ctx-lh-rostralmiddlefrontal	0.0547	10003	Between Network	Interhemispheric	TRUE
ctx-rh-inferiorparietal_ctx-lh-superiorfrontal	0.0664	10033	Default Mode	Interhemispheric	TRUE
ctx-rh-inferiorparietal_ctx-lh-superiorparietal	0.0552	10038	Between Network	Interhemispheric	TRUE
ctx-rh-inferiorparietal_ctx-lh-superiortemporal	0.0225	10029	Between Network	Interhemispheric	FALSE
ctx-rh-inferiorparietal_ctx-lh-supramarginal	0.0616	0.9932	Between Network	Interhemispheric	TRUE
ctx-rh-inferiorparietal_ctx-lh-frontalpole	0.0511	0.9868	Between Network	Interhemispheric	FALSE
ctx-rh-inferiorparietal_ctx-lh-temporalpole	0.0302	0.995	Between Network	Interhemispheric	FALSE
ctx-rh-inferiorparietal_ctx-lh-transversetemporal	0.0477	0.9909	Between Network	Interhemispheric	FALSE
ctx-rh-inferiorparietal_ctx-lh-insula	0.0698	0.9919	Between Network	Interhemispheric	TRUE
ctx-rh-inferiorparietal_ctx-rh-bankssts	0.1167	0.9977	Between Network	Right	TRUE
ctx-rh-inferiorparietal_Left-Pallidum	0.0091	0.9972	Cortico-Subcortical	Cortico-subcortical	FALSE
ctx-rh-inferiorparietal_ctx-rh-caudalanteriorcingulate	0.0552	1001	Between Network	Right	TRUE
ctx-rh-inferiorparietal_ctx-rh-caudalmiddlefrontal	0.055	10141	Between Network	Right	TRUE
ctx-rh-inferiorparietal_ctx-rh-cuneus	0.0627	0.9992	Between Network	Right	TRUE
ctx-rh-inferiorparietal_ctx-rh-entorhinal	0.0787	0.998	Between Network	Right	FALSE
ctx-rh-inferiorparietal_ctx-rh-fusiform	0.0623	1003	Between Network	Right	TRUE
ctx-rh-inferiorparietal_Left-Hippocampus	0.0665	0.9969	Cortico-Subcortical	Cortico-subcortical	TRUE
ctx-rh-inferiorparietal_Left-Amygdala	0	10013	Cortico-Subcortical	Cortico-subcortical	FALSE
ctx-rh-inferiorparietal_Left-Accumbens-area	0.0134	0.9932	Cortico-Subcortical	Cortico-subcortical	FALSE
ctx-rh-inferiorparietal_Right-Thalamus	0.0182	10004	Cortico-Subcortical	Cortico-subcortical	FALSE
ctx-rh-inferiorparietal_Right-Caudate	0.0266	0.9963	Cortico-Subcortical	Cortico-subcortical	FALSE
ctx-rh-inferiortemporal_Right-Putamen	0	10073	Cortico-Subcortical	Cortico-subcortical	FALSE
ctx-rh-inferiortemporal_Right-Pallidum	0	10098	Cortico-Subcortical	Cortico-subcortical	FALSE
ctx-rh-inferiortemporal_Right-Hippocampus	0.0261	0.9941	Cortico-Subcortical	Cortico-subcortical	FALSE
ctx-rh-inferiortemporal_Right-Amygdala	0.0186	0.994	Cortico-Subcortical	Cortico-subcortical	FALSE
ctx-rh-inferiortemporal_Right-Accumbens-area	0.0252	0.995	Cortico-Subcortical	Cortico-subcortical	FALSE
ctx-rh-inferiortemporal_ctx-lh-bankssts	0.038	0.9971	Between Network	Interhemispheric	FALSE
ctx-rh-inferiortemporal_ctx-lh-caudalanteriorcingulate	0.0717	0.9957	Between Network	Interhemispheric	TRUE
ctx-rh-inferiortemporal_ctx-lh-caudalmiddlefrontal	0.1091	0.9915	Between Network	Interhemispheric	TRUE
ctx-rh-inferiortemporal_ctx-lh-cuneus	0.0192	10075	Between Network	Interhemispheric	FALSE
ctx-rh-inferiortemporal_ctx-lh-entorhinal	0.0147	0.9931	Limbic	Interhemispheric	FALSE
ctx-rh-inferiortemporal_Left-Thalamus	0	10055	Cortico-Subcortical	Cortico-subcortical	FALSE
ctx-rh-inferiortemporal_ctx-lh-fusiform	0.0113	1012	Between Network	Interhemispheric	FALSE
ctx-rh-inferiortemporal_ctx-lh-inferiorparietal	0.067	0.9974	Between Network	Interhemispheric	TRUE
ctx-rh-inferiortemporal_ctx-lh-inferiortemporal	0.0955	0.9821	Limbic	Interhemispheric	TRUE
ctx-rh-inferiortemporal_ctx-lh-isthmuscingulate	0.0129	10018	Between Network	Interhemispheric	FALSE
ctx-rh-inferiortemporal_ctx-lh-lateraloccipital	0.0268	1011	Between Network	Interhemispheric	FALSE
ctx-rh-inferiortemporal_ctx-lh-lateralorbitofrontal	0.0354	0.9974	Limbic	Interhemispheric	FALSE
ctx-rh-inferiortemporal_ctx-lh-lingual	0.0204	10127	Between Network	Interhemispheric	FALSE
ctx-rh-inferiortemporal_ctx-lh-medialorbitofrontal	0	10107	Limbic	Interhemispheric	FALSE
ctx-rh-inferiortemporal_ctx-lh-middletemporal	0.0217	10074	Between Network	Interhemispheric	FALSE
ctx-rh-inferiortemporal_ctx-lh-parahippocampal	0.0232	10047	Between Network	Interhemispheric	FALSE
ctx-rh-inferiortemporal_Left-Caudate	0.0119	0.9946	Cortico-Subcortical	Cortico-subcortical	FALSE
ctx-rh-inferiortemporal_ctx-lh-paracentral	0.028	10016	Between Network	Interhemispheric	FALSE
ctx-rh-inferiortemporal_ctx-lh-parsopercularis	0.0335	10035	Between Network	Interhemispheric	TRUE
ctx-rh-inferiortemporal_ctx-lh-parsorbitalis	0.0157	10019	Between Network	Interhemispheric	FALSE
ctx-rh-inferiortemporal_ctx-lh-parstriangularis	0.0581	0.9998	Between Network	Interhemispheric	FALSE
ctx-rh-inferiortemporal_ctx-lh-pericalcarine	0.0186	10003	Between Network	Interhemispheric	FALSE
ctx-rh-inferiortemporal_ctx-lh-postcentral	0.0588	0.9982	Between Network	Interhemispheric	TRUE
ctx-rh-inferiortemporal_ctx-lh-posteriorcingulate	0.0312	10015	Between Network	Interhemispheric	FALSE
ctx-rh-inferiortemporal_ctx-lh-precentral	0.0672	0.9942	Between Network	Interhemispheric	TRUE
ctx-rh-inferiortemporal_ctx-lh-precuneus	0.0203	10088	Between Network	Interhemispheric	FALSE
ctx-rh-inferiortemporal_ctx-lh-rostralanteriorcingulate	0.0231	0.9983	Between Network	Interhemispheric	FALSE
ctx-rh-inferiortemporal_Left-Putamen	0.0075	10035	Cortico-Subcortical	Cortico-subcortical	FALSE
ctx-rh-inferiortemporal_ctx-lh-rostralmiddlefrontal	0.0602	0.9976	Between Network	Interhemispheric	TRUE
ctx-rh-inferiortemporal_ctx-lh-superiorfrontal	0.0164	10046	Between Network	Interhemispheric	FALSE
ctx-rh-inferiortemporal_ctx-lh-superiorparietal	0.0351	10075	Between Network	Interhemispheric	FALSE
ctx-rh-inferiortemporal_ctx-lh-superiortemporal	0.0542	0.9922	Between Network	Interhemispheric	FALSE
ctx-rh-inferiortemporal_ctx-lh-supramarginal	0.047	1009	Between Network	Interhemispheric	TRUE
ctx-rh-inferiortemporal_ctx-lh-frontalpole	0.0271	0.9948	Limbic	Interhemispheric	FALSE
ctx-rh-inferiortemporal_ctx-lh-temporalpole	0	10092	Limbic	Interhemispheric	FALSE
ctx-rh-inferiortemporal_ctx-lh-transversetemporal	0.0002	10058	Between Network	Interhemispheric	FALSE
ctx-rh-inferiortemporal_ctx-lh-insula	0.0538	10003	Between Network	Interhemispheric	TRUE
ctx-rh-inferiortemporal_ctx-rh-bankssts	0.062	0.9922	Between Network	Right	TRUE
ctx-rh-inferiortemporal_Left-Pallidum	0	10096	Cortico-Subcortical	Cortico-subcortical	FALSE
ctx-rh-inferiortemporal_ctx-rh-caudalanteriorcingulate	0.0855	0.9915	Between Network	Right	TRUE
ctx-rh-inferiortemporal_ctx-rh-caudalmiddlefrontal	0.1201	1002	Between Network	Right	TRUE
ctx-rh-inferiortemporal_ctx-rh-cuneus	0.0299	10039	Between Network	Right	FALSE
ctx-rh-inferiortemporal_ctx-rh-entorhinal	0.0314	0.9878	Limbic	Right	FALSE
ctx-rh-inferiortemporal_ctx-rh-fusiform	0.0492	1005	Between Network	Right	TRUE
ctx-rh-inferiortemporal_ctx-rh-inferiorparietal	0.1145	0.9931	Between Network	Right	TRUE
ctx-rh-inferiortemporal_Left-Hippocampus	0.0285	0.9939	Cortico-Subcortical	Cortico-subcortical	FALSE
ctx-rh-inferiortemporal_Left-Amygdala	0.0305	0.9985	Cortico-Subcortical	Cortico-subcortical	FALSE
ctx-rh-inferiortemporal_Left-Accumbens-area	0.0177	0.9967	Cortico-Subcortical	Cortico-subcortical	FALSE
ctx-rh-inferiortemporal_Right-Thalamus	0	10045	Cortico-Subcortical	Cortico-subcortical	FALSE
ctx-rh-inferiortemporal_Right-Caudate	0.0235	0.9963	Cortico-Subcortical	Cortico-subcortical	FALSE
ctx-rh-isthmuscingulate_Right-Putamen	0.0544	0.9877	Cortico-Subcortical	Cortico-subcortical	FALSE
ctx-rh-isthmuscingulate_Right-Pallidum	0	10019	Cortico-Subcortical	Cortico-subcortical	FALSE
ctx-rh-isthmuscingulate_Right-Hippocampus	0.0487	10094	Cortico-Subcortical	Cortico-subcortical	TRUE
ctx-rh-isthmuscingulate_Right-Amygdala	0.0094	1001	Cortico-Subcortical	Cortico-subcortical	FALSE
ctx-rh-isthmuscingulate_Right-Accumbens-area	0.029	10076	Cortico-Subcortical	Cortico-subcortical	FALSE
ctx-rh-isthmuscingulate_ctx-lh-bankssts	0.0042	1.01	Default Mode	Interhemispheric	FALSE
ctx-rh-isthmuscingulate_ctx-lh-caudalanteriorcingulate	0.0421	10014	Between Network	Interhemispheric	FALSE
ctx-rh-isthmuscingulate_ctx-lh-caudalmiddlefrontal	0.0814	0.9997	Default Mode	Interhemispheric	TRUE
ctx-rh-isthmuscingulate_ctx-lh-cuneus	0.0476	10012	Between Network	Interhemispheric	FALSE
ctx-rh-isthmuscingulate_ctx-lh-entorhinal	0	10046	Between Network	Interhemispheric	FALSE
ctx-rh-isthmuscingulate_Left-Thalamus	0	10031	Cortico-Subcortical	Cortico-subcortical	FALSE
ctx-rh-isthmuscingulate_ctx-lh-fusiform	0.0148	0.9982	Between Network	Interhemispheric	FALSE
ctx-rh-isthmuscingulate_ctx-lh-inferiorparietal	0.0545	10004	Default Mode	Interhemispheric	TRUE
ctx-rh-isthmuscingulate_ctx-lh-inferiortemporal	0.0388	10046	Between Network	Interhemispheric	TRUE
ctx-rh-isthmuscingulate_ctx-lh-isthmuscingulate	0.0304	10075	Default Mode	Interhemispheric	FALSE
ctx-rh-isthmuscingulate_ctx-lh-lateraloccipital	0.0099	10005	Between Network	Interhemispheric	FALSE
ctx-rh-isthmuscingulate_ctx-lh-lateralorbitofrontal	0.0417	1007	Between Network	Interhemispheric	TRUE
ctx-rh-isthmuscingulate_ctx-lh-lingual	0.0441	0.9912	Between Network	Interhemispheric	FALSE
ctx-rh-isthmuscingulate_ctx-lh-medialorbitofrontal	0.0265	10091	Between Network	Interhemispheric	FALSE
ctx-rh-isthmuscingulate_ctx-lh-middletemporal	0.062	1008	Default Mode	Interhemispheric	TRUE
ctx-rh-isthmuscingulate_ctx-lh-parahippocampal	0.0824	1	Default Mode	Interhemispheric	TRUE
ctx-rh-isthmuscingulate_Left-Caudate	0.0308	0.9979	Cortico-Subcortical	Cortico-subcortical	FALSE
ctx-rh-isthmuscingulate_ctx-lh-paracentral	0.0681	0.9892	Between Network	Interhemispheric	FALSE
ctx-rh-isthmuscingulate_ctx-lh-parsopercularis	0.0588	10011	Between Network	Interhemispheric	TRUE
ctx-rh-isthmuscingulate_ctx-lh-parsorbitalis	0.0285	10088	Default Mode	Interhemispheric	FALSE
ctx-rh-isthmuscingulate_ctx-lh-parstriangularis	0.0818	0.9978	Default Mode	Interhemispheric	TRUE
ctx-rh-isthmuscingulate_ctx-lh-pericalcarine	0.0249	0.993	Between Network	Interhemispheric	FALSE
ctx-rh-isthmuscingulate_ctx-lh-postcentral	0.0574	0.9933	Between Network	Interhemispheric	TRUE
ctx-rh-isthmuscingulate_ctx-lh-posteriorcingulate	0.0658	0.9943	Between Network	Interhemispheric	TRUE
ctx-rh-isthmuscingulate_ctx-lh-precentral	0.051	0.9972	Between Network	Interhemispheric	TRUE
ctx-rh-isthmuscingulate_ctx-lh-precuneus	0.0664	1.01	Default Mode	Interhemispheric	TRUE
ctx-rh-isthmuscingulate_ctx-lh-rostralanteriorcingulate	0.0664	0.9928	Default Mode	Interhemispheric	TRUE
ctx-rh-isthmuscingulate_Left-Putamen	0.0481	0.9882	Cortico-Subcortical	Cortico-subcortical	FALSE
ctx-rh-isthmuscingulate_ctx-lh-rostralmiddlefrontal	0.086	0.9958	Between Network	Interhemispheric	TRUE
ctx-rh-isthmuscingulate_ctx-lh-superiorfrontal	0.0615	10021	Default Mode	Interhemispheric	TRUE
ctx-rh-isthmuscingulate_ctx-lh-superiorparietal	0.0388	10026	Between Network	Interhemispheric	TRUE
ctx-rh-isthmuscingulate_ctx-lh-superiortemporal	0.039	10043	Between Network	Interhemispheric	TRUE
ctx-rh-isthmuscingulate_ctx-lh-supramarginal	0.046	10006	Between Network	Interhemispheric	TRUE
ctx-rh-isthmuscingulate_ctx-lh-frontalpole	0.0247	10034	Between Network	Interhemispheric	FALSE
ctx-rh-isthmuscingulate_ctx-lh-temporalpole	0.0564	0.9944	Between Network	Interhemispheric	FALSE
ctx-rh-isthmuscingulate_ctx-lh-transversetemporal	0.0197	0.998	Between Network	Interhemispheric	FALSE
ctx-rh-isthmuscingulate_ctx-lh-insula	0.037	0.9936	Between Network	Interhemispheric	FALSE
ctx-rh-isthmuscingulate_ctx-rh-bankssts	0.0548	10051	Between Network	Right	TRUE
ctx-rh-isthmuscingulate_Left-Pallidum	0.0152	0.9893	Cortico-Subcortical	Cortico-subcortical	FALSE
ctx-rh-isthmuscingulate_ctx-rh-caudalanteriorcingulate	0.0439	0.9991	Between Network	Right	TRUE
ctx-rh-isthmuscingulate_ctx-rh-caudalmiddlefrontal	0.0558	10119	Between Network	Right	TRUE
ctx-rh-isthmuscingulate_ctx-rh-cuneus	0.0371	10022	Between Network	Right	TRUE
ctx-rh-isthmuscingulate_ctx-rh-entorhinal	0	10053	Between Network	Right	FALSE
ctx-rh-isthmuscingulate_ctx-rh-fusiform	0.0315	0.9918	Between Network	Right	FALSE
ctx-rh-isthmuscingulate_ctx-rh-inferiorparietal	0.0627	10017	Default Mode	Right	TRUE
ctx-rh-isthmuscingulate_ctx-rh-inferiortemporal	0.0222	0.9959	Between Network	Right	FALSE
ctx-rh-isthmuscingulate_Left-Hippocampus	0.0382	10057	Cortico-Subcortical	Cortico-subcortical	TRUE
ctx-rh-isthmuscingulate_Left-Amygdala	0	0.993	Cortico-Subcortical	Cortico-subcortical	FALSE
ctx-rh-isthmuscingulate_Left-Accumbens-area	0.0073	10042	Cortico-Subcortical	Cortico-subcortical	FALSE
ctx-rh-isthmuscingulate_Right-Thalamus	0	0.9982	Cortico-Subcortical	Cortico-subcortical	FALSE
ctx-rh-isthmuscingulate_Right-Caudate	0.0325	10004	Cortico-Subcortical	Cortico-subcortical	FALSE
ctx-rh-lateraloccipital_Right-Putamen	0.0005	0.9986	Cortico-Subcortical	Cortico-subcortical	FALSE
ctx-rh-lateraloccipital_Right-Pallidum	0.0093	0.9943	Cortico-Subcortical	Cortico-subcortical	FALSE
ctx-rh-lateraloccipital_Right-Hippocampus	0.0476	0.9914	Cortico-Subcortical	Cortico-subcortical	FALSE
ctx-rh-lateraloccipital_Right-Amygdala	0.0135	0.9988	Cortico-Subcortical	Cortico-subcortical	FALSE
ctx-rh-lateraloccipital_Right-Accumbens-area	0	10069	Cortico-Subcortical	Cortico-subcortical	FALSE
ctx-rh-lateraloccipital_ctx-lh-bankssts	0.0618	0.996	Between Network	Interhemispheric	TRUE
ctx-rh-lateraloccipital_ctx-lh-caudalanteriorcingulate	0.0313	10055	Between Network	Interhemispheric	FALSE
ctx-rh-lateraloccipital_ctx-lh-caudalmiddlefrontal	0.0113	10054	Between Network	Interhemispheric	FALSE
ctx-rh-lateraloccipital_ctx-lh-cuneus	0.004	10087	Visual	Interhemispheric	FALSE
ctx-rh-lateraloccipital_ctx-lh-entorhinal	0	0.9985	Between Network	Interhemispheric	FALSE
ctx-rh-lateraloccipital_Left-Thalamus	0.015	10014	Cortico-Subcortical	Cortico-subcortical	FALSE
ctx-rh-lateraloccipital_ctx-lh-fusiform	0.058	0.9954	Visual	Interhemispheric	TRUE
ctx-rh-lateraloccipital_ctx-lh-inferiorparietal	0.0526	0.9986	Between Network	Interhemispheric	TRUE
ctx-rh-lateraloccipital_ctx-lh-inferiortemporal	0.0191	0.9958	Between Network	Interhemispheric	FALSE
ctx-rh-lateraloccipital_ctx-lh-isthmuscingulate	0.0106	10031	Between Network	Interhemispheric	FALSE
ctx-rh-lateraloccipital_ctx-lh-lateraloccipital	0	10069	Visual	Interhemispheric	FALSE
ctx-rh-lateraloccipital_ctx-lh-lateralorbitofrontal	0.0164	10023	Between Network	Interhemispheric	FALSE
ctx-rh-lateraloccipital_ctx-lh-lingual	0.0101	10076	Visual	Interhemispheric	FALSE
ctx-rh-lateraloccipital_ctx-lh-medialorbitofrontal	0	10026	Between Network	Interhemispheric	FALSE
ctx-rh-lateraloccipital_ctx-lh-middletemporal	0.0287	0.996	Between Network	Interhemispheric	FALSE
ctx-rh-lateraloccipital_ctx-lh-parahippocampal	0.0292	10015	Between Network	Interhemispheric	FALSE
ctx-rh-lateraloccipital_Left-Caudate	0.0009	0.9982	Cortico-Subcortical	Cortico-subcortical	FALSE
ctx-rh-lateraloccipital_ctx-lh-paracentral	0.0439	0.9976	Between Network	Interhemispheric	TRUE
ctx-rh-lateraloccipital_ctx-lh-parsopercularis	0.0026	1007	Between Network	Interhemispheric	FALSE
ctx-rh-lateraloccipital_ctx-lh-parsorbitalis	0	10092	Between Network	Interhemispheric	FALSE
ctx-rh-lateraloccipital_ctx-lh-parstriangularis	0.016	0.9966	Between Network	Interhemispheric	FALSE
ctx-rh-lateraloccipital_ctx-lh-pericalcarine	0.0331	0.9999	Visual	Interhemispheric	FALSE
ctx-rh-lateraloccipital_ctx-lh-postcentral	0.0448	10024	Between Network	Interhemispheric	FALSE
ctx-rh-lateraloccipital_ctx-lh-posteriorcingulate	0.0134	10063	Between Network	Interhemispheric	FALSE
ctx-rh-lateraloccipital_ctx-lh-precentral	0.0356	10108	Between Network	Interhemispheric	FALSE
ctx-rh-lateraloccipital_ctx-lh-precuneus	0.0182	10005	Between Network	Interhemispheric	FALSE
ctx-rh-lateraloccipital_ctx-lh-rostralanteriorcingulate	0.0123	10047	Between Network	Interhemispheric	FALSE
ctx-rh-lateraloccipital_Left-Putamen	0	10085	Cortico-Subcortical	Cortico-subcortical	FALSE
ctx-rh-lateraloccipital_ctx-lh-rostralmiddlefrontal	0	0.9981	Between Network	Interhemispheric	FALSE
ctx-rh-lateraloccipital_ctx-lh-superiorfrontal	0	10086	Between Network	Interhemispheric	FALSE
ctx-rh-lateraloccipital_ctx-lh-superiorparietal	0.0306	0.999	Between Network	Interhemispheric	FALSE
ctx-rh-lateraloccipital_ctx-lh-superiortemporal	0.0267	10043	Between Network	Interhemispheric	FALSE
ctx-rh-lateraloccipital_ctx-lh-supramarginal	0.0378	1	Between Network	Interhemispheric	FALSE
ctx-rh-lateraloccipital_ctx-lh-frontalpole	0.006	0.9984	Between Network	Interhemispheric	FALSE
ctx-rh-lateraloccipital_ctx-lh-temporalpole	0	10098	Between Network	Interhemispheric	FALSE
ctx-rh-lateraloccipital_ctx-lh-transversetemporal	0.0216	10023	Between Network	Interhemispheric	FALSE
ctx-rh-lateraloccipital_ctx-lh-insula	0.0366	10037	Between Network	Interhemispheric	TRUE
ctx-rh-lateraloccipital_ctx-rh-bankssts	0.0319	10159	Between Network	Right	FALSE
ctx-rh-lateraloccipital_Left-Pallidum	0.0361	0.9952	Cortico-Subcortical	Cortico-subcortical	FALSE
ctx-rh-lateraloccipital_ctx-rh-caudalanteriorcingulate	0.0265	10077	Between Network	Right	FALSE
ctx-rh-lateraloccipital_ctx-rh-caudalmiddlefrontal	0.0382	0.9987	Between Network	Right	FALSE
ctx-rh-lateraloccipital_ctx-rh-cuneus	0.0044	10039	Visual	Right	FALSE
ctx-rh-lateraloccipital_ctx-rh-entorhinal	0.0064	0.9985	Between Network	Right	FALSE
ctx-rh-lateraloccipital_ctx-rh-fusiform	0.0616	0.993	Visual	Right	TRUE
ctx-rh-lateraloccipital_ctx-rh-inferiorparietal	0.0479	0.9989	Between Network	Right	FALSE
ctx-rh-lateraloccipital_ctx-rh-inferiortemporal	0.0468	1.01	Between Network	Right	TRUE
ctx-rh-lateraloccipital_ctx-rh-isthmuscingulate	0	10012	Between Network	Right	FALSE
ctx-rh-lateraloccipital_Left-Hippocampus	0.0308	0.9971	Cortico-Subcortical	Cortico-subcortical	FALSE
ctx-rh-lateraloccipital_Left-Amygdala	0.0384	0.9937	Cortico-Subcortical	Cortico-subcortical	FALSE
ctx-rh-lateraloccipital_Left-Accumbens-area	0.011	0.999	Cortico-Subcortical	Cortico-subcortical	FALSE
ctx-rh-lateraloccipital_Right-Thalamus	0	10057	Cortico-Subcortical	Cortico-subcortical	FALSE
ctx-rh-lateraloccipital_Right-Caudate	0.0172	10064	Cortico-Subcortical	Cortico-subcortical	FALSE
ctx-rh-lateralorbitofrontal_Right-Putamen	0.0024	10005	Cortico-Subcortical	Cortico-subcortical	FALSE
ctx-rh-lateralorbitofrontal_Right-Pallidum	0	10121	Cortico-Subcortical	Cortico-subcortical	FALSE
ctx-rh-lateralorbitofrontal_Right-Hippocampus	0.0303	0.9965	Cortico-Subcortical	Cortico-subcortical	FALSE
ctx-rh-lateralorbitofrontal_Right-Amygdala	0.0426	10004	Cortico-Subcortical	Cortico-subcortical	FALSE
ctx-rh-lateralorbitofrontal_Right-Accumbens-area	0.0221	10016	Cortico-Subcortical	Cortico-subcortical	FALSE
ctx-rh-lateralorbitofrontal_ctx-lh-bankssts	0.0251	10053	Between Network	Interhemispheric	FALSE
ctx-rh-lateralorbitofrontal_ctx-lh-caudalanteriorcingulate	0.0579	10089	Between Network	Interhemispheric	TRUE
ctx-rh-lateralorbitofrontal_ctx-lh-caudalmiddlefrontal	0.0365	10102	Between Network	Interhemispheric	TRUE
ctx-rh-lateralorbitofrontal_ctx-lh-cuneus	0.019	10029	Between Network	Interhemispheric	FALSE
ctx-rh-lateralorbitofrontal_ctx-lh-entorhinal	0	10104	Limbic	Interhemispheric	FALSE
ctx-rh-lateralorbitofrontal_Left-Thalamus	0.0082	10025	Cortico-Subcortical	Cortico-subcortical	FALSE
ctx-rh-lateralorbitofrontal_ctx-lh-fusiform	0.0191	0.9993	Between Network	Interhemispheric	FALSE
ctx-rh-lateralorbitofrontal_ctx-lh-inferiorparietal	0.1	0.9948	Between Network	Interhemispheric	TRUE
ctx-rh-lateralorbitofrontal_ctx-lh-inferiortemporal	0.0297	10023	Limbic	Interhemispheric	FALSE
ctx-rh-lateralorbitofrontal_ctx-lh-isthmuscingulate	0.0792	0.9914	Between Network	Interhemispheric	TRUE
ctx-rh-lateralorbitofrontal_ctx-lh-lateraloccipital	0.0378	0.9989	Between Network	Interhemispheric	TRUE
ctx-rh-lateralorbitofrontal_ctx-lh-lateralorbitofrontal	0.0423	0.9941	Limbic	Interhemispheric	FALSE
ctx-rh-lateralorbitofrontal_ctx-lh-lingual	0.0241	10035	Between Network	Interhemispheric	FALSE
ctx-rh-lateralorbitofrontal_ctx-lh-medialorbitofrontal	0.0798	0.9903	Limbic	Interhemispheric	TRUE
ctx-rh-lateralorbitofrontal_ctx-lh-middletemporal	0.0675	0.9924	Between Network	Interhemispheric	FALSE
ctx-rh-lateralorbitofrontal_ctx-lh-parahippocampal	0.0247	10027	Between Network	Interhemispheric	FALSE
ctx-rh-lateralorbitofrontal_Left-Caudate	0	10062	Cortico-Subcortical	Cortico-subcortical	FALSE
ctx-rh-lateralorbitofrontal_ctx-lh-paracentral	0.0421	10015	Between Network	Interhemispheric	TRUE
ctx-rh-lateralorbitofrontal_ctx-lh-parsopercularis	0.0589	0.9973	Between Network	Interhemispheric	TRUE
ctx-rh-lateralorbitofrontal_ctx-lh-parsorbitalis	0.0436	10003	Between Network	Interhemispheric	FALSE
ctx-rh-lateralorbitofrontal_ctx-lh-parstriangularis	0.0464	0.9967	Between Network	Interhemispheric	FALSE
ctx-rh-lateralorbitofrontal_ctx-lh-pericalcarine	0.0277	10038	Between Network	Interhemispheric	FALSE
ctx-rh-lateralorbitofrontal_ctx-lh-postcentral	0.0475	0.9981	Between Network	Interhemispheric	FALSE
ctx-rh-lateralorbitofrontal_ctx-lh-posteriorcingulate	0.0421	1003	Between Network	Interhemispheric	FALSE
ctx-rh-lateralorbitofrontal_ctx-lh-precentral	0.0581	0.9994	Between Network	Interhemispheric	TRUE
ctx-rh-lateralorbitofrontal_ctx-lh-precuneus	0.0679	0.9946	Between Network	Interhemispheric	TRUE
ctx-rh-lateralorbitofrontal_ctx-lh-rostralanteriorcingulate	0.0777	0.992	Between Network	Interhemispheric	TRUE
ctx-rh-lateralorbitofrontal_Left-Putamen	0.025	0.9999	Cortico-Subcortical	Cortico-subcortical	FALSE
ctx-rh-lateralorbitofrontal_ctx-lh-rostralmiddlefrontal	0	1013	Between Network	Interhemispheric	FALSE
ctx-rh-lateralorbitofrontal_ctx-lh-superiorfrontal	0.0758	0.9912	Between Network	Interhemispheric	TRUE
ctx-rh-lateralorbitofrontal_ctx-lh-superiorparietal	0.0521	0.9964	Between Network	Interhemispheric	TRUE
ctx-rh-lateralorbitofrontal_ctx-lh-superiortemporal	0.0411	0.994	Between Network	Interhemispheric	FALSE
ctx-rh-lateralorbitofrontal_ctx-lh-supramarginal	0.0233	10086	Between Network	Interhemispheric	FALSE
ctx-rh-lateralorbitofrontal_ctx-lh-frontalpole	0.0454	0.9963	Limbic	Interhemispheric	FALSE
ctx-rh-lateralorbitofrontal_ctx-lh-temporalpole	0.0131	10016	Limbic	Interhemispheric	FALSE
ctx-rh-lateralorbitofrontal_ctx-lh-transversetemporal	0.0509	0.9933	Between Network	Interhemispheric	TRUE
ctx-rh-lateralorbitofrontal_ctx-lh-insula	0.07	10072	Between Network	Interhemispheric	TRUE
ctx-rh-lateralorbitofrontal_ctx-rh-bankssts	0	10059	Between Network	Right	FALSE
ctx-rh-lateralorbitofrontal_Left-Pallidum	0.0141	0.9938	Cortico-Subcortical	Cortico-subcortical	FALSE
ctx-rh-lateralorbitofrontal_ctx-rh-caudalanteriorcingulate	0.079	10037	Between Network	Right	TRUE
ctx-rh-lateralorbitofrontal_ctx-rh-caudalmiddlefrontal	0.0395	10007	Between Network	Right	FALSE
ctx-rh-lateralorbitofrontal_ctx-rh-cuneus	0.0112	10007	Between Network	Right	FALSE
ctx-rh-lateralorbitofrontal_ctx-rh-entorhinal	0	10016	Limbic	Right	FALSE
ctx-rh-lateralorbitofrontal_ctx-rh-fusiform	0.0193	10045	Between Network	Right	FALSE
ctx-rh-lateralorbitofrontal_ctx-rh-inferiorparietal	0.0693	0.9944	Between Network	Right	TRUE
ctx-rh-lateralorbitofrontal_ctx-rh-inferiortemporal	0.0428	10091	Limbic	Right	TRUE
ctx-rh-lateralorbitofrontal_ctx-rh-isthmuscingulate	0.0532	10027	Between Network	Right	TRUE
ctx-rh-lateralorbitofrontal_ctx-rh-lateraloccipital	0.0427	0.995	Between Network	Right	TRUE
ctx-rh-lateralorbitofrontal_Left-Hippocampus	0.0155	0.998	Cortico-Subcortical	Cortico-subcortical	FALSE
ctx-rh-lateralorbitofrontal_Left-Amygdala	0.0522	0.988	Cortico-Subcortical	Cortico-subcortical	FALSE
ctx-rh-lateralorbitofrontal_Left-Accumbens-area	0.0346	0.9877	Cortico-Subcortical	Cortico-subcortical	FALSE
ctx-rh-lateralorbitofrontal_Right-Thalamus	0	0.9996	Cortico-Subcortical	Cortico-subcortical	FALSE
ctx-rh-lateralorbitofrontal_Right-Caudate	0	10063	Cortico-Subcortical	Cortico-subcortical	FALSE
Left-Hippocampus_Left-Thalamus	0.0236	10103	Subcortical	Subcortical	FALSE
Left-Hippocampus_Left-Caudate	0.0398	0.9853	Subcortical	Subcortical	FALSE
Left-Hippocampus_Left-Putamen	0.015	0.998	Subcortical	Subcortical	FALSE
Left-Hippocampus_Left-Pallidum	0.0283	0.9967	Subcortical	Subcortical	FALSE
ctx-rh-lingual_Right-Putamen	0	10103	Cortico-Subcortical	Cortico-subcortical	FALSE
ctx-rh-lingual_Right-Pallidum	0.0103	10063	Cortico-Subcortical	Cortico-subcortical	FALSE
ctx-rh-lingual_Right-Hippocampus	0.0327	0.9969	Cortico-Subcortical	Cortico-subcortical	FALSE
ctx-rh-lingual_Right-Amygdala	0.0104	10064	Cortico-Subcortical	Cortico-subcortical	FALSE
ctx-rh-lingual_Right-Accumbens-area	0.0227	10012	Cortico-Subcortical	Cortico-subcortical	FALSE
ctx-rh-lingual_ctx-lh-bankssts	0.0271	10069	Between Network	Interhemispheric	FALSE
ctx-rh-lingual_ctx-lh-caudalanteriorcingulate	0	10156	Between Network	Interhemispheric	FALSE
ctx-rh-lingual_ctx-lh-caudalmiddlefrontal	0.0422	0.9975	Between Network	Interhemispheric	TRUE
ctx-rh-lingual_ctx-lh-cuneus	0	10083	Visual	Interhemispheric	FALSE
ctx-rh-lingual_ctx-lh-entorhinal	0	10054	Between Network	Interhemispheric	FALSE
ctx-rh-lingual_Left-Thalamus	0.0167	10033	Cortico-Subcortical	Cortico-subcortical	FALSE
ctx-rh-lingual_ctx-lh-fusiform	0.0453	0.9896	Visual	Interhemispheric	FALSE
ctx-rh-lingual_ctx-lh-inferiorparietal	0.0522	10046	Between Network	Interhemispheric	TRUE
ctx-rh-lingual_ctx-lh-inferiortemporal	0.0184	0.9974	Between Network	Interhemispheric	FALSE
ctx-rh-lingual_ctx-lh-isthmuscingulate	0.0147	10053	Between Network	Interhemispheric	FALSE
ctx-rh-lingual_ctx-lh-lateraloccipital	0.0101	10021	Visual	Interhemispheric	FALSE
ctx-rh-lingual_ctx-lh-lateralorbitofrontal	0.0128	10012	Between Network	Interhemispheric	FALSE
ctx-rh-lingual_ctx-lh-lingual	0.0314	10039	Visual	Interhemispheric	FALSE
ctx-rh-lingual_ctx-lh-medialorbitofrontal	0.0126	0.9948	Between Network	Interhemispheric	FALSE
ctx-rh-lingual_ctx-lh-middletemporal	0.0112	10007	Between Network	Interhemispheric	FALSE
ctx-rh-lingual_ctx-lh-parahippocampal	0.0311	0.9881	Between Network	Interhemispheric	FALSE
ctx-rh-lingual_Left-Caudate	0.0021	0.995	Cortico-Subcortical	Cortico-subcortical	FALSE
ctx-rh-lingual_ctx-lh-paracentral	0.0422	0.9995	Between Network	Interhemispheric	TRUE
ctx-rh-lingual_ctx-lh-parsopercularis	0.007	10077	Between Network	Interhemispheric	FALSE
ctx-rh-lingual_ctx-lh-parsorbitalis	0.0101	0.9955	Between Network	Interhemispheric	FALSE
ctx-rh-lingual_ctx-lh-parstriangularis	0.0258	0.9983	Between Network	Interhemispheric	FALSE
ctx-rh-lingual_ctx-lh-pericalcarine	0.0411	0.9982	Visual	Interhemispheric	TRUE
ctx-rh-lingual_ctx-lh-postcentral	0.0407	10027	Between Network	Interhemispheric	TRUE
ctx-rh-lingual_ctx-lh-posteriorcingulate	0.0099	10103	Between Network	Interhemispheric	FALSE
ctx-rh-lingual_ctx-lh-precentral	0.0194	10141	Between Network	Interhemispheric	FALSE
ctx-rh-lingual_ctx-lh-precuneus	0.0223	10061	Between Network	Interhemispheric	FALSE
ctx-rh-lingual_ctx-lh-rostralanteriorcingulate	0.0478	0.9961	Between Network	Interhemispheric	FALSE
ctx-rh-lingual_Left-Putamen	0	10134	Cortico-Subcortical	Cortico-subcortical	FALSE
ctx-rh-lingual_ctx-lh-rostralmiddlefrontal	0.0111	0.9903	Between Network	Interhemispheric	FALSE
ctx-rh-lingual_ctx-lh-superiorfrontal	0.0132	0.9997	Between Network	Interhemispheric	FALSE
ctx-rh-lingual_ctx-lh-superiorparietal	0.0316	10023	Between Network	Interhemispheric	TRUE
ctx-rh-lingual_ctx-lh-superiortemporal	0.0263	10025	Between Network	Interhemispheric	FALSE
ctx-rh-lingual_ctx-lh-supramarginal	0.0255	10035	Between Network	Interhemispheric	FALSE
ctx-rh-lingual_ctx-lh-frontalpole	0.0126	1002	Between Network	Interhemispheric	FALSE
ctx-rh-lingual_ctx-lh-temporalpole	0.0272	0.9942	Between Network	Interhemispheric	FALSE
ctx-rh-lingual_ctx-lh-transversetemporal	0.0125	1011	Between Network	Interhemispheric	FALSE
ctx-rh-lingual_ctx-lh-insula	0.0183	10062	Between Network	Interhemispheric	FALSE
ctx-rh-lingual_ctx-rh-bankssts	0.0513	1005	Between Network	Right	TRUE
ctx-rh-lingual_Left-Pallidum	0.0206	0.9941	Cortico-Subcortical	Cortico-subcortical	FALSE
ctx-rh-lingual_ctx-rh-caudalanteriorcingulate	0.0139	10054	Between Network	Right	FALSE
ctx-rh-lingual_ctx-rh-caudalmiddlefrontal	0.0195	10054	Between Network	Right	FALSE
ctx-rh-lingual_ctx-rh-cuneus	0	10077	Visual	Right	FALSE
ctx-rh-lingual_ctx-rh-entorhinal	0.0076	10005	Between Network	Right	FALSE
ctx-rh-lingual_ctx-rh-fusiform	0.0389	0.9953	Visual	Right	FALSE
ctx-rh-lingual_ctx-rh-inferiorparietal	0.0389	10037	Between Network	Right	FALSE
ctx-rh-lingual_ctx-rh-inferiortemporal	0.0381	10086	Between Network	Right	FALSE
ctx-rh-lingual_ctx-rh-isthmuscingulate	0.0299	0.9972	Between Network	Right	FALSE
ctx-rh-lingual_ctx-rh-lateraloccipital	0.0113	10048	Visual	Right	FALSE
ctx-rh-lingual_ctx-rh-lateralorbitofrontal	0.0155	10015	Between Network	Right	FALSE
ctx-rh-lingual_Left-Hippocampus	0.0124	10045	Cortico-Subcortical	Cortico-subcortical	FALSE
ctx-rh-lingual_Left-Amygdala	0.0325	0.9939	Cortico-Subcortical	Cortico-subcortical	FALSE
ctx-rh-lingual_Left-Accumbens-area	0	10041	Cortico-Subcortical	Cortico-subcortical	FALSE
ctx-rh-lingual_Right-Thalamus	0	10001	Cortico-Subcortical	Cortico-subcortical	FALSE
ctx-rh-lingual_Right-Caudate	0.0254	0.9888	Cortico-Subcortical	Cortico-subcortical	FALSE
ctx-rh-medialorbitofrontal_Right-Putamen	0.0433	0.9944	Cortico-Subcortical	Cortico-subcortical	FALSE
ctx-rh-medialorbitofrontal_Right-Pallidum	0	10034	Cortico-Subcortical	Cortico-subcortical	FALSE
ctx-rh-medialorbitofrontal_Right-Hippocampus	0.0451	0.9983	Cortico-Subcortical	Cortico-subcortical	TRUE
ctx-rh-medialorbitofrontal_Right-Amygdala	0.0295	0.9928	Cortico-Subcortical	Cortico-subcortical	FALSE
ctx-rh-medialorbitofrontal_Right-Accumbens-area	0.0214	10133	Cortico-Subcortical	Cortico-subcortical	FALSE
ctx-rh-medialorbitofrontal_ctx-lh-bankssts	0.0312	10058	Between Network	Interhemispheric	FALSE
ctx-rh-medialorbitofrontal_ctx-lh-caudalanteriorcingulate	0.0416	0.9937	Between Network	Interhemispheric	FALSE
ctx-rh-medialorbitofrontal_ctx-lh-caudalmiddlefrontal	0.0463	10118	Between Network	Interhemispheric	TRUE
ctx-rh-medialorbitofrontal_ctx-lh-cuneus	0.0392	0.9957	Between Network	Interhemispheric	FALSE
ctx-rh-medialorbitofrontal_ctx-lh-entorhinal	0.0251	0.9894	Limbic	Interhemispheric	FALSE
ctx-rh-medialorbitofrontal_Left-Thalamus	0	10132	Cortico-Subcortical	Cortico-subcortical	FALSE
ctx-rh-medialorbitofrontal_ctx-lh-fusiform	0	10066	Between Network	Interhemispheric	FALSE
ctx-rh-medialorbitofrontal_ctx-lh-inferiorparietal	0.0554	10047	Between Network	Interhemispheric	TRUE
ctx-rh-medialorbitofrontal_ctx-lh-inferiortemporal	0.0316	10064	Limbic	Interhemispheric	FALSE
ctx-rh-medialorbitofrontal_ctx-lh-isthmuscingulate	0.0679	10004	Between Network	Interhemispheric	TRUE
ctx-rh-medialorbitofrontal_ctx-lh-lateraloccipital	0.0066	10028	Between Network	Interhemispheric	FALSE
ctx-rh-medialorbitofrontal_ctx-lh-lateralorbitofrontal	0.0418	10029	Limbic	Interhemispheric	FALSE
ctx-rh-medialorbitofrontal_ctx-lh-lingual	0	10004	Between Network	Interhemispheric	FALSE
ctx-rh-medialorbitofrontal_ctx-lh-medialorbitofrontal	0.0412	10072	Limbic	Interhemispheric	TRUE
ctx-rh-medialorbitofrontal_ctx-lh-middletemporal	0.0569	10108	Between Network	Interhemispheric	TRUE
ctx-rh-medialorbitofrontal_ctx-lh-parahippocampal	0.0469	0.9921	Between Network	Interhemispheric	FALSE
ctx-rh-medialorbitofrontal_Left-Caudate	0.0377	0.9884	Cortico-Subcortical	Cortico-subcortical	FALSE
ctx-rh-medialorbitofrontal_ctx-lh-paracentral	0.0371	0.9972	Between Network	Interhemispheric	FALSE
ctx-rh-medialorbitofrontal_ctx-lh-parsopercularis	0.031	10106	Between Network	Interhemispheric	FALSE
ctx-rh-medialorbitofrontal_ctx-lh-parsorbitalis	0.0552	10061	Between Network	Interhemispheric	TRUE
ctx-rh-medialorbitofrontal_ctx-lh-parstriangularis	0.0815	10023	Between Network	Interhemispheric	TRUE
ctx-rh-medialorbitofrontal_ctx-lh-pericalcarine	0.0152	0.9946	Between Network	Interhemispheric	FALSE
ctx-rh-medialorbitofrontal_ctx-lh-postcentral	0.0622	0.9908	Between Network	Interhemispheric	FALSE
ctx-rh-medialorbitofrontal_ctx-lh-posteriorcingulate	0.0632	0.9979	Between Network	Interhemispheric	TRUE
ctx-rh-medialorbitofrontal_ctx-lh-precentral	0.0451	10049	Between Network	Interhemispheric	TRUE
ctx-rh-medialorbitofrontal_ctx-lh-precuneus	0.0645	10191	Between Network	Interhemispheric	TRUE
ctx-rh-medialorbitofrontal_ctx-lh-rostralanteriorcingulate	0.0462	0.9958	Between Network	Interhemispheric	FALSE
ctx-rh-medialorbitofrontal_Left-Putamen	0.0237	0.9935	Cortico-Subcortical	Cortico-subcortical	FALSE
ctx-rh-medialorbitofrontal_ctx-lh-rostralmiddlefrontal	0.0581	10098	Between Network	Interhemispheric	TRUE
ctx-rh-medialorbitofrontal_ctx-lh-superiorfrontal	0.0718	10009	Between Network	Interhemispheric	TRUE
ctx-rh-medialorbitofrontal_ctx-lh-superiorparietal	0.0313	0.9948	Between Network	Interhemispheric	FALSE
ctx-rh-medialorbitofrontal_ctx-lh-superiortemporal	0.0576	0.9888	Between Network	Interhemispheric	TRUE
ctx-rh-medialorbitofrontal_ctx-lh-supramarginal	0.064	10022	Between Network	Interhemispheric	TRUE
ctx-rh-medialorbitofrontal_ctx-lh-frontalpole	0.0092	10045	Limbic	Interhemispheric	FALSE
ctx-rh-medialorbitofrontal_ctx-lh-temporalpole	0.0658	0.9864	Limbic	Interhemispheric	FALSE
ctx-rh-medialorbitofrontal_ctx-lh-transversetemporal	0.0205	0.9999	Between Network	Interhemispheric	FALSE
ctx-rh-medialorbitofrontal_ctx-lh-insula	0.0539	0.9925	Between Network	Interhemispheric	TRUE
ctx-rh-medialorbitofrontal_ctx-rh-bankssts	0.0478	0.9997	Between Network	Right	TRUE
ctx-rh-medialorbitofrontal_Left-Pallidum	0	10056	Cortico-Subcortical	Cortico-subcortical	FALSE
ctx-rh-medialorbitofrontal_ctx-rh-caudalanteriorcingulate	0.042	10002	Between Network	Right	TRUE
ctx-rh-medialorbitofrontal_ctx-rh-caudalmiddlefrontal	0.0783	10032	Between Network	Right	TRUE
ctx-rh-medialorbitofrontal_ctx-rh-cuneus	0.0369	0.9942	Between Network	Right	FALSE
ctx-rh-medialorbitofrontal_ctx-rh-entorhinal	0.01	0.9978	Limbic	Right	FALSE
ctx-rh-medialorbitofrontal_ctx-rh-fusiform	0.0377	10006	Between Network	Right	TRUE
ctx-rh-medialorbitofrontal_ctx-rh-inferiorparietal	0.0886	0.9988	Between Network	Right	TRUE
ctx-rh-medialorbitofrontal_ctx-rh-inferiortemporal	0.0149	10065	Limbic	Right	FALSE
ctx-rh-medialorbitofrontal_ctx-rh-isthmuscingulate	0.0549	10061	Between Network	Right	TRUE
ctx-rh-medialorbitofrontal_ctx-rh-lateraloccipital	0.0137	0.998	Between Network	Right	FALSE
ctx-rh-medialorbitofrontal_ctx-rh-lateralorbitofrontal	0.0456	10089	Limbic	Right	TRUE
ctx-rh-medialorbitofrontal_Left-Hippocampus	0.0453	0.9996	Cortico-Subcortical	Cortico-subcortical	TRUE
ctx-rh-medialorbitofrontal_ctx-rh-lingual	0.0185	10013	Between Network	Right	FALSE
ctx-rh-medialorbitofrontal_Left-Amygdala	0.0484	0.9897	Cortico-Subcortical	Cortico-subcortical	FALSE
ctx-rh-medialorbitofrontal_Left-Accumbens-area	0.012	10045	Cortico-Subcortical	Cortico-subcortical	FALSE
ctx-rh-medialorbitofrontal_Right-Thalamus	0	10089	Cortico-Subcortical	Cortico-subcortical	FALSE
ctx-rh-medialorbitofrontal_Right-Caudate	0.0465	0.9884	Cortico-Subcortical	Cortico-subcortical	FALSE
ctx-rh-middletemporal_Right-Putamen	0.0487	10027	Cortico-Subcortical	Cortico-subcortical	TRUE
ctx-rh-middletemporal_Right-Pallidum	0.0006	0.9975	Cortico-Subcortical	Cortico-subcortical	FALSE
ctx-rh-middletemporal_Right-Hippocampus	0.0309	10082	Cortico-Subcortical	Cortico-subcortical	FALSE
ctx-rh-middletemporal_Right-Amygdala	0.0208	10004	Cortico-Subcortical	Cortico-subcortical	FALSE
ctx-rh-middletemporal_Right-Accumbens-area	0.0144	0.995	Cortico-Subcortical	Cortico-subcortical	FALSE
ctx-rh-middletemporal_ctx-lh-bankssts	0.0335	10036	Default Mode	Interhemispheric	TRUE
ctx-rh-middletemporal_ctx-lh-caudalanteriorcingulate	0.081	10038	Between Network	Interhemispheric	TRUE
ctx-rh-middletemporal_ctx-lh-caudalmiddlefrontal	0.1133	10053	Default Mode	Interhemispheric	TRUE
ctx-rh-middletemporal_ctx-lh-cuneus	0.0169	10086	Between Network	Interhemispheric	FALSE
ctx-rh-middletemporal_ctx-lh-entorhinal	0	10052	Between Network	Interhemispheric	FALSE
ctx-rh-middletemporal_Left-Thalamus	0.0008	10144	Cortico-Subcortical	Cortico-subcortical	FALSE
ctx-rh-middletemporal_ctx-lh-fusiform	0.0226	10002	Between Network	Interhemispheric	FALSE
ctx-rh-middletemporal_ctx-lh-inferiorparietal	0.1155	10018	Default Mode	Interhemispheric	TRUE
ctx-rh-middletemporal_ctx-lh-inferiortemporal	0.0541	0.9987	Between Network	Interhemispheric	TRUE
ctx-rh-middletemporal_ctx-lh-isthmuscingulate	0.0919	10047	Default Mode	Interhemispheric	TRUE
ctx-rh-middletemporal_ctx-lh-lateraloccipital	0.0382	0.9922	Between Network	Interhemispheric	FALSE
ctx-rh-middletemporal_ctx-lh-lateralorbitofrontal	0.0356	10002	Between Network	Interhemispheric	FALSE
ctx-rh-middletemporal_ctx-lh-lingual	0	10092	Between Network	Interhemispheric	FALSE
ctx-rh-middletemporal_ctx-lh-medialorbitofrontal	0.1132	0.9992	Between Network	Interhemispheric	TRUE
ctx-rh-middletemporal_ctx-lh-middletemporal	0.0992	0.9945	Default Mode	Interhemispheric	TRUE
ctx-rh-middletemporal_ctx-lh-parahippocampal	0.0223	10092	Default Mode	Interhemispheric	FALSE
ctx-rh-middletemporal_Left-Caudate	0.0011	10039	Cortico-Subcortical	Cortico-subcortical	FALSE
ctx-rh-middletemporal_ctx-lh-paracentral	0.071	0.9988	Between Network	Interhemispheric	TRUE
ctx-rh-middletemporal_ctx-lh-parsopercularis	0.0536	0.9967	Between Network	Interhemispheric	TRUE
ctx-rh-middletemporal_ctx-lh-parsorbitalis	0.078	10125	Default Mode	Interhemispheric	TRUE
ctx-rh-middletemporal_ctx-lh-parstriangularis	0.084	0.9944	Default Mode	Interhemispheric	TRUE
ctx-rh-middletemporal_ctx-lh-pericalcarine	0.0133	10072	Between Network	Interhemispheric	FALSE
ctx-rh-middletemporal_ctx-lh-postcentral	0.0825	0.9972	Between Network	Interhemispheric	TRUE
ctx-rh-middletemporal_ctx-lh-posteriorcingulate	0.0345	10068	Between Network	Interhemispheric	TRUE
ctx-rh-middletemporal_ctx-lh-precentral	0.0665	10064	Between Network	Interhemispheric	TRUE
ctx-rh-middletemporal_ctx-lh-precuneus	0.1077	0.9976	Default Mode	Interhemispheric	TRUE
ctx-rh-middletemporal_ctx-lh-rostralanteriorcingulate	0.0597	0.9993	Default Mode	Interhemispheric	TRUE
ctx-rh-middletemporal_Left-Putamen	0.0384	10083	Cortico-Subcortical	Cortico-subcortical	FALSE
ctx-rh-middletemporal_ctx-lh-rostralmiddlefrontal	0.0719	0.9973	Between Network	Interhemispheric	TRUE
ctx-rh-middletemporal_ctx-lh-superiorfrontal	0.1031	0.9942	Default Mode	Interhemispheric	TRUE
ctx-rh-middletemporal_ctx-lh-superiorparietal	0.0661	0.9993	Between Network	Interhemispheric	TRUE
ctx-rh-middletemporal_ctx-lh-superiortemporal	0.0397	10046	Between Network	Interhemispheric	TRUE
ctx-rh-middletemporal_ctx-lh-supramarginal	0.1397	0.992	Between Network	Interhemispheric	TRUE
ctx-rh-middletemporal_ctx-lh-frontalpole	0.036	10027	Between Network	Interhemispheric	TRUE
ctx-rh-middletemporal_ctx-lh-temporalpole	0.05	10029	Between Network	Interhemispheric	TRUE
ctx-rh-middletemporal_ctx-lh-transversetemporal	0.0585	10002	Between Network	Interhemispheric	TRUE
ctx-rh-middletemporal_ctx-lh-insula	0.0774	1012	Between Network	Interhemispheric	TRUE
ctx-rh-middletemporal_ctx-rh-bankssts	0.0293	10153	Between Network	Right	FALSE
ctx-rh-middletemporal_Left-Pallidum	0	10072	Cortico-Subcortical	Cortico-subcortical	FALSE
ctx-rh-middletemporal_ctx-rh-caudalanteriorcingulate	0.0719	10066	Between Network	Right	TRUE
ctx-rh-middletemporal_ctx-rh-caudalmiddlefrontal	0.1409	10017	Between Network	Right	TRUE
ctx-rh-middletemporal_ctx-rh-cuneus	0.0109	10087	Between Network	Right	FALSE
ctx-rh-middletemporal_ctx-rh-entorhinal	0.0355	0.991	Between Network	Right	FALSE
ctx-rh-middletemporal_ctx-rh-fusiform	0.027	10069	Between Network	Right	FALSE
ctx-rh-middletemporal_ctx-rh-inferiorparietal	0.1543	0.9969	Default Mode	Right	TRUE
ctx-rh-middletemporal_ctx-rh-inferiortemporal	0.0309	10102	Between Network	Right	FALSE
ctx-rh-middletemporal_ctx-rh-isthmuscingulate	0.1014	0.9992	Default Mode	Right	TRUE
ctx-rh-middletemporal_ctx-rh-lateraloccipital	0.0593	0.9899	Between Network	Right	TRUE
ctx-rh-middletemporal_ctx-rh-lateralorbitofrontal	0.0413	10012	Between Network	Right	TRUE
ctx-rh-middletemporal_Left-Hippocampus	0.0285	10117	Cortico-Subcortical	Cortico-subcortical	FALSE
ctx-rh-middletemporal_ctx-rh-lingual	0.0151	10083	Between Network	Right	FALSE
ctx-rh-middletemporal_ctx-rh-medialorbitofrontal	0.1043	10011	Between Network	Right	TRUE
ctx-rh-middletemporal_Left-Amygdala	0.0256	10051	Cortico-Subcortical	Cortico-subcortical	FALSE
ctx-rh-middletemporal_Left-Accumbens-area	0.0067	0.9978	Cortico-Subcortical	Cortico-subcortical	FALSE
ctx-rh-middletemporal_Right-Thalamus	0	10168	Cortico-Subcortical	Cortico-subcortical	FALSE
ctx-rh-middletemporal_Right-Caudate	0.0166	10012	Cortico-Subcortical	Cortico-subcortical	FALSE
ctx-rh-parahippocampal_Right-Putamen	0.0516	10011	Cortico-Subcortical	Cortico-subcortical	FALSE
ctx-rh-parahippocampal_Right-Pallidum	0.0215	10001	Cortico-Subcortical	Cortico-subcortical	FALSE
ctx-rh-parahippocampal_Right-Hippocampus	0.0197	10091	Cortico-Subcortical	Cortico-subcortical	FALSE
ctx-rh-parahippocampal_Right-Amygdala	0	10051	Cortico-Subcortical	Cortico-subcortical	FALSE
ctx-rh-parahippocampal_Right-Accumbens-area	0.0168	0.9962	Cortico-Subcortical	Cortico-subcortical	FALSE
ctx-rh-parahippocampal_ctx-lh-bankssts	0.0033	1001	Between Network	Interhemispheric	FALSE
ctx-rh-parahippocampal_ctx-lh-caudalanteriorcingulate	0.0347	0.9899	Between Network	Interhemispheric	FALSE
ctx-rh-parahippocampal_ctx-lh-caudalmiddlefrontal	0	10087	Between Network	Interhemispheric	FALSE
ctx-rh-parahippocampal_ctx-lh-cuneus	0.0413	0.992	Visual	Interhemispheric	FALSE
ctx-rh-parahippocampal_ctx-lh-entorhinal	0	10032	Between Network	Interhemispheric	FALSE
ctx-rh-parahippocampal_Left-Thalamus	0.0023	0.9978	Cortico-Subcortical	Cortico-subcortical	FALSE
ctx-rh-parahippocampal_ctx-lh-fusiform	0.0149	10079	Visual	Interhemispheric	FALSE
ctx-rh-parahippocampal_ctx-lh-inferiorparietal	0.0768	0.9978	Between Network	Interhemispheric	TRUE
ctx-rh-parahippocampal_ctx-lh-inferiortemporal	0.034	0.9969	Between Network	Interhemispheric	FALSE
ctx-rh-parahippocampal_ctx-lh-isthmuscingulate	0.0307	10052	Between Network	Interhemispheric	FALSE
ctx-rh-parahippocampal_ctx-lh-lateraloccipital	0.0216	0.998	Visual	Interhemispheric	FALSE
ctx-rh-parahippocampal_ctx-lh-lateralorbitofrontal	0.0361	0.9951	Between Network	Interhemispheric	FALSE
ctx-rh-parahippocampal_ctx-lh-lingual	0.0221	0.9934	Visual	Interhemispheric	FALSE
ctx-rh-parahippocampal_ctx-lh-medialorbitofrontal	0	10051	Between Network	Interhemispheric	FALSE
ctx-rh-parahippocampal_ctx-lh-middletemporal	0.005	10118	Between Network	Interhemispheric	FALSE
ctx-rh-parahippocampal_ctx-lh-parahippocampal	0.0818	10006	Between Network	Interhemispheric	TRUE
ctx-rh-parahippocampal_Left-Caudate	0.0106	0.9951	Cortico-Subcortical	Cortico-subcortical	FALSE
ctx-rh-parahippocampal_ctx-lh-paracentral	0.0012	10114	Between Network	Interhemispheric	FALSE
ctx-rh-parahippocampal_ctx-lh-parsopercularis	0.0232	10025	Between Network	Interhemispheric	FALSE
ctx-rh-parahippocampal_ctx-lh-parsorbitalis	0.0227	10047	Between Network	Interhemispheric	FALSE
ctx-rh-parahippocampal_ctx-lh-parstriangularis	0.0466	10014	Between Network	Interhemispheric	FALSE
ctx-rh-parahippocampal_ctx-lh-pericalcarine	0.0161	0.9977	Visual	Interhemispheric	FALSE
ctx-rh-parahippocampal_ctx-lh-postcentral	0.0382	10054	Between Network	Interhemispheric	TRUE
ctx-rh-parahippocampal_ctx-lh-posteriorcingulate	0.0462	0.9949	Between Network	Interhemispheric	FALSE
ctx-rh-parahippocampal_ctx-lh-precentral	0.0325	10091	Between Network	Interhemispheric	FALSE
ctx-rh-parahippocampal_ctx-lh-precuneus	0.05	10136	Between Network	Interhemispheric	TRUE
ctx-rh-parahippocampal_ctx-lh-rostralanteriorcingulate	0.0381	0.9965	Between Network	Interhemispheric	FALSE
ctx-rh-parahippocampal_Left-Putamen	0	10011	Cortico-Subcortical	Cortico-subcortical	FALSE
ctx-rh-parahippocampal_ctx-lh-rostralmiddlefrontal	0.0155	10101	Between Network	Interhemispheric	FALSE
ctx-rh-parahippocampal_ctx-lh-superiorfrontal	0	10133	Between Network	Interhemispheric	FALSE
ctx-rh-parahippocampal_ctx-lh-superiorparietal	0.0164	10011	Between Network	Interhemispheric	FALSE
ctx-rh-parahippocampal_ctx-lh-superiortemporal	0	10024	Between Network	Interhemispheric	FALSE
ctx-rh-parahippocampal_ctx-lh-supramarginal	0.0153	1003	Between Network	Interhemispheric	FALSE
ctx-rh-parahippocampal_ctx-lh-frontalpole	0.0166	0.9988	Between Network	Interhemispheric	FALSE
ctx-rh-parahippocampal_ctx-lh-temporalpole	0	1012	Between Network	Interhemispheric	FALSE
ctx-rh-parahippocampal_ctx-lh-transversetemporal	0.024	0.9964	Between Network	Interhemispheric	FALSE
ctx-rh-parahippocampal_ctx-lh-insula	0.055	0.9952	Between Network	Interhemispheric	TRUE
ctx-rh-parahippocampal_ctx-rh-bankssts	0.058	0.9931	Between Network	Right	FALSE
ctx-rh-parahippocampal_Left-Pallidum	0.0067	0.9963	Cortico-Subcortical	Cortico-subcortical	FALSE
ctx-rh-parahippocampal_ctx-rh-caudalanteriorcingulate	0.0184	0.9968	Between Network	Right	FALSE
ctx-rh-parahippocampal_ctx-rh-caudalmiddlefrontal	0.0099	10109	Between Network	Right	FALSE
ctx-rh-parahippocampal_ctx-rh-cuneus	0.0302	0.9957	Visual	Right	FALSE
ctx-rh-parahippocampal_ctx-rh-entorhinal	0	10083	Between Network	Right	FALSE
ctx-rh-parahippocampal_ctx-rh-fusiform	0.0107	1003	Visual	Right	FALSE
ctx-rh-parahippocampal_ctx-rh-inferiorparietal	0.0369	10092	Between Network	Right	TRUE
ctx-rh-parahippocampal_ctx-rh-inferiortemporal	0.0073	10029	Between Network	Right	FALSE
ctx-rh-parahippocampal_ctx-rh-isthmuscingulate	0.0415	10103	Between Network	Right	TRUE
ctx-rh-parahippocampal_ctx-rh-lateraloccipital	0.0215	0.9985	Visual	Right	FALSE
ctx-rh-parahippocampal_ctx-rh-lateralorbitofrontal	0.04	0.9976	Between Network	Right	FALSE
ctx-rh-parahippocampal_Left-Hippocampus	0.0028	10113	Cortico-Subcortical	Cortico-subcortical	FALSE
ctx-rh-parahippocampal_ctx-rh-lingual	0.0446	0.9929	Visual	Right	FALSE
ctx-rh-parahippocampal_ctx-rh-medialorbitofrontal	0.0358	10048	Between Network	Right	FALSE
ctx-rh-parahippocampal_ctx-rh-middletemporal	0.0295	10082	Between Network	Right	FALSE
ctx-rh-parahippocampal_Left-Amygdala	0.0075	10025	Cortico-Subcortical	Cortico-subcortical	FALSE
ctx-rh-parahippocampal_Left-Accumbens-area	0	10025	Cortico-Subcortical	Cortico-subcortical	FALSE
ctx-rh-parahippocampal_Right-Thalamus	0.009	10019	Cortico-Subcortical	Cortico-subcortical	FALSE
ctx-rh-parahippocampal_Right-Caudate	0.0169	0.9988	Cortico-Subcortical	Cortico-subcortical	FALSE
ctx-rh-paracentral_Right-Putamen	0.0606	10043	Cortico-Subcortical	Cortico-subcortical	TRUE
ctx-rh-paracentral_Right-Pallidum	0.0217	10043	Cortico-Subcortical	Cortico-subcortical	FALSE
ctx-rh-paracentral_Right-Hippocampus	0.0466	10038	Cortico-Subcortical	Cortico-subcortical	TRUE
ctx-rh-paracentral_Right-Amygdala	0.0335	10051	Cortico-Subcortical	Cortico-subcortical	FALSE
ctx-rh-paracentral_Right-Accumbens-area	0	10049	Cortico-Subcortical	Cortico-subcortical	FALSE
ctx-rh-paracentral_ctx-lh-bankssts	0.092	0.9956	Between Network	Interhemispheric	TRUE
ctx-rh-paracentral_ctx-lh-caudalanteriorcingulate	0.0391	10193	Between Network	Interhemispheric	FALSE
ctx-rh-paracentral_ctx-lh-caudalmiddlefrontal	0.0715	0.9937	Between Network	Interhemispheric	TRUE
ctx-rh-paracentral_ctx-lh-cuneus	0.0541	1005	Between Network	Interhemispheric	TRUE
ctx-rh-paracentral_ctx-lh-entorhinal	0.0267	0.9967	Between Network	Interhemispheric	FALSE
ctx-rh-paracentral_Left-Thalamus	0.0813	10036	Cortico-Subcortical	Cortico-subcortical	TRUE
ctx-rh-paracentral_ctx-lh-fusiform	0.0595	0.9984	Between Network	Interhemispheric	TRUE
ctx-rh-paracentral_ctx-lh-inferiorparietal	0.0681	0.9925	Between Network	Interhemispheric	TRUE
ctx-rh-paracentral_ctx-lh-inferiortemporal	0.0249	10009	Between Network	Interhemispheric	FALSE
ctx-rh-paracentral_ctx-lh-isthmuscingulate	0.1025	0.9838	Between Network	Interhemispheric	TRUE
ctx-rh-paracentral_ctx-lh-lateraloccipital	0.0577	0.9983	Between Network	Interhemispheric	TRUE
ctx-rh-paracentral_ctx-lh-lateralorbitofrontal	0.0154	10062	Between Network	Interhemispheric	FALSE
ctx-rh-paracentral_ctx-lh-lingual	0.046	10043	Between Network	Interhemispheric	TRUE
ctx-rh-paracentral_ctx-lh-medialorbitofrontal	0.0511	10014	Between Network	Interhemispheric	TRUE
ctx-rh-paracentral_ctx-lh-middletemporal	0.0704	0.9995	Between Network	Interhemispheric	TRUE
ctx-rh-paracentral_ctx-lh-parahippocampal	0.0213	0.9968	Between Network	Interhemispheric	FALSE
ctx-rh-paracentral_Left-Caudate	0.061	0.9954	Cortico-Subcortical	Cortico-subcortical	TRUE
ctx-rh-paracentral_ctx-lh-paracentral	0.0446	10058	Somatomotor	Interhemispheric	TRUE
ctx-rh-paracentral_ctx-lh-parsopercularis	0.0493	0.9943	Between Network	Interhemispheric	TRUE
ctx-rh-paracentral_ctx-lh-parsorbitalis	0.0241	10096	Between Network	Interhemispheric	FALSE
ctx-rh-paracentral_ctx-lh-parstriangularis	0.0601	0.9968	Between Network	Interhemispheric	TRUE
ctx-rh-paracentral_ctx-lh-pericalcarine	0.0462	10079	Between Network	Interhemispheric	TRUE
ctx-rh-paracentral_ctx-lh-postcentral	0.0503	10098	Somatomotor	Interhemispheric	TRUE
ctx-rh-paracentral_ctx-lh-posteriorcingulate	0.047	10059	Between Network	Interhemispheric	TRUE
ctx-rh-paracentral_ctx-lh-precentral	0.0359	10048	Somatomotor	Interhemispheric	FALSE
ctx-rh-paracentral_ctx-lh-precuneus	0.0777	0.9856	Between Network	Interhemispheric	FALSE
ctx-rh-paracentral_ctx-lh-rostralanteriorcingulate	0.056	0.9935	Between Network	Interhemispheric	TRUE
ctx-rh-paracentral_Left-Putamen	0.0616	10034	Cortico-Subcortical	Cortico-subcortical	TRUE
ctx-rh-paracentral_ctx-lh-rostralmiddlefrontal	0.0564	10006	Between Network	Interhemispheric	TRUE
ctx-rh-paracentral_ctx-lh-superiorfrontal	0.0125	0.9985	Between Network	Interhemispheric	FALSE
ctx-rh-paracentral_ctx-lh-superiorparietal	0.0784	0.9988	Between Network	Interhemispheric	TRUE
ctx-rh-paracentral_ctx-lh-superiortemporal	0.0292	0.9997	Somatomotor	Interhemispheric	FALSE
ctx-rh-paracentral_ctx-lh-supramarginal	0.0657	10008	Between Network	Interhemispheric	TRUE
ctx-rh-paracentral_ctx-lh-frontalpole	0.0555	0.9938	Between Network	Interhemispheric	TRUE
ctx-rh-paracentral_ctx-lh-temporalpole	0.0609	0.9875	Between Network	Interhemispheric	FALSE
ctx-rh-paracentral_ctx-lh-transversetemporal	0.0529	0.9973	Somatomotor	Interhemispheric	TRUE
ctx-rh-paracentral_ctx-lh-insula	0.0773	0.9951	Between Network	Interhemispheric	TRUE
ctx-rh-paracentral_ctx-rh-bankssts	0.0585	10073	Somatomotor	Right	TRUE
ctx-rh-paracentral_Left-Pallidum	0	10077	Cortico-Subcortical	Cortico-subcortical	FALSE
ctx-rh-paracentral_ctx-rh-caudalanteriorcingulate	0.066	10058	Between Network	Right	TRUE
ctx-rh-paracentral_ctx-rh-caudalmiddlefrontal	0.0475	10005	Between Network	Right	TRUE
ctx-rh-paracentral_ctx-rh-cuneus	0.054	10042	Between Network	Right	TRUE
ctx-rh-paracentral_ctx-rh-entorhinal	0.0187	0.9997	Between Network	Right	FALSE
ctx-rh-paracentral_ctx-rh-fusiform	0.0669	0.9929	Between Network	Right	TRUE
ctx-rh-paracentral_ctx-rh-inferiorparietal	0.0555	0.9896	Between Network	Right	FALSE
ctx-rh-paracentral_ctx-rh-inferiortemporal	0.0565	0.9923	Between Network	Right	FALSE
ctx-rh-paracentral_ctx-rh-isthmuscingulate	0.056	0.9916	Between Network	Right	FALSE
ctx-rh-paracentral_ctx-rh-lateraloccipital	0.0596	0.9965	Between Network	Right	TRUE
ctx-rh-paracentral_ctx-rh-lateralorbitofrontal	0.0403	10032	Between Network	Right	TRUE
ctx-rh-paracentral_Left-Hippocampus	0.0534	0.9928	Cortico-Subcortical	Cortico-subcortical	FALSE
ctx-rh-paracentral_ctx-rh-lingual	0.0442	10027	Between Network	Right	TRUE
ctx-rh-paracentral_ctx-rh-medialorbitofrontal	0.0495	0.9964	Between Network	Right	FALSE
ctx-rh-paracentral_ctx-rh-middletemporal	0.0885	0.9917	Between Network	Right	TRUE
ctx-rh-paracentral_ctx-rh-parahippocampal	0.0095	10021	Between Network	Right	FALSE
ctx-rh-paracentral_Left-Amygdala	0.0097	10057	Cortico-Subcortical	Cortico-subcortical	FALSE
ctx-rh-paracentral_Left-Accumbens-area	0.0213	0.9943	Cortico-Subcortical	Cortico-subcortical	FALSE
ctx-rh-paracentral_Right-Thalamus	0.0678	10049	Cortico-Subcortical	Cortico-subcortical	TRUE
ctx-rh-paracentral_Right-Caudate	0.0613	0.9949	Cortico-Subcortical	Cortico-subcortical	TRUE
[truncated: 1,331 more rows]
