# Supplementary material for: The genetic landscape of human functional brain connectivity
Source: Nat Commun. 2026 Feb 24;17:3120. doi: 10.1038/s41467-026-69442-9 (PMC13043896; doi:10.1038/s41467-026-69442-9)
Supplement: Supplementary file 4 — Supplementary Data 2 [file 41467_2026_69442_MOESM4_ESM.xlsx]

## Sheet: 2 - GWS Loci and Replication
Supplementary Data 2 - Replication of SNP-based GWAS
LEAD_SNP: SNP ID for lead SNP in the genome-wide significant (GWS) locus in the form chr:pos:a1_a2. where a1 and a2 are alphabetically ordered alleles (GRCh37).
CHR: chromosome. X chromosome coded as X and XY. where XY is the pseudoautosomal region of the X chromosome.
START: base pair of the most upstream SNP in overlapping locus.
END: base pair of the most downstream SNP in overlapping locus.
EDGE: the specific edge-GWAS with which the SNP was GWS associated.
DISC_P: Uncorrected P-value for lead SNP association with EDGE in the discovery sample.
DISC_BETA: linear regression coefficient of LEAD_SNP (genotype) on EDGE (phenotype) in the discovery sample (t-test two-sided alpha = 5e-8/3321)
MIN_REP_P: Minimum p-value for the association between all SNPs in locus and EDGE in the replication sample.
MEDIAN_REP_BETA: median regression coefficient for the association between all SNPs in locus and EDGE in the replication sample.
N_DISC: LEAD_SNP sample size. MAF_DISC: Minor Allele Frequency in discovery sample.
REPLICATED: whether the locus was considered discovered with study-wise significance (t-test two-sided discovery alpha = 5e-8/3321) and replicated (t-test one sided replication alpha = 0.05/208 & consistent effect direction).
LEAD_SNP	CHR	START	END	EDGE	DISC_P	DISC_BETA	MIN_REP_P	MEDIAN_REP_BETA	N_DISC	MAF_DISC	REPLICATED
1:1922652:C_T	1	1922303	1922652	ctx-lh-superiorfrontal_Left-Putamen	3.64e-08	0.04953	0.546871	0.0133013	24374	0.452157	FALSE
1:2256245:A_T	1	2256245	2258473	ctx-rh-superiorfrontal_ctx-lh-lingual	1.61e-08	-0.0525982	0.408888	0.0190031	24161	0.363063	FALSE
1:4812626:A_G	1	4812626	4812626	ctx-rh-insula_ctx-lh-paracentral	1.43e-09	-0.188382	0.587281	-0.0452954	24622	0.0231159	FALSE
1:14546406:C_G	1	14525108	14558018	ctx-lh-inferiortemporal_ctx-lh-inferiorparietal	1.44e-08	-0.0575205	0.0437245	0.0532804	24778	0.261903	FALSE
1:14567243:C_T	1	14528289	14567691	ctx-lh-precuneus_ctx-lh-inferiortemporal	3.92e-09	-0.0582668	0.197341	0.0284904	24522	0.294079	FALSE
1:14567691:C_T	1	14528289	14567691	ctx-lh-inferiortemporal_ctx-lh-inferiorparietal	5.1e-09	-0.0578651	0.0081165	0.0645025	24495	0.294414	FALSE
1:14561171:G_T	1	14560904	14561171	ctx-lh-precuneus_ctx-lh-inferiortemporal	2.84e-08	-0.0523216	0.116298	0.0368717	24779	0.343282	FALSE
1:15257896:A_G	1	15248521	15259476	ctx-rh-rostralmiddlefrontal_ctx-lh-middletemporal	2.85e-08	-0.0840937	0.37182	-0.0221668	24786	0.099805	FALSE
1:23551233:A_G	1	23499449	23551233	Right-Amygdala_Left-Thalamus-Proper	3.89e-08	0.0815295	0.647437	0.011346	24634	0.109078	FALSE
1:23553611:C_CAAA	1	23552384	23577666	Right-Amygdala_Left-Thalamus-Proper	1e-09	0.102446	0.399791	-0.00444744	24157	0.0895916	FALSE
1:23579360:C_T	1	23579360	23579360	Right-Amygdala_Left-Thalamus-Proper	2.71e-08	0.084757	0.75232	-0.0126168	24346	0.104798	FALSE
1:23590651:A_G	1	23590651	23590651	Right-Amygdala_Left-Thalamus-Proper	5.85e-09	0.0916782	0.639116	-0.0198125	24651	0.0941595	FALSE
1:24440043:C_T	1	24435885	24442907	ctx-lh-supramarginal_ctx-lh-lateralorbitofrontal	4.45e-08	-0.0495922	0.0288555	-0.0496109	24443	0.458119	FALSE
1:26493171:A_G	1	26493171	26493171	ctx-lh-posteriorcingulate_ctx-lh-isthmuscingulate	3.28e-08	-0.0493403	0.626931	0.0113171	24867	0.490631	FALSE
1:28187209:A_G	1	28187209	28187209	Left-Amygdala_Left-Thalamus-Proper	2.83e-08	0.239995	0.0496579	0.214868	24665	0.0132867	FALSE
1:34977518:C_T	1	34970274	34982041	ctx-rh-caudalanteriorcingulate_ctx-lh-paracentral	1.24e-08	0.0721475	0.365599	0.0261839	24778	0.151276	FALSE
1:41857062:A_G	1	41857062	41880219	ctx-rh-frontalpole_ctx-lh-lateraloccipital	5.68e-09	0.112239	0.454871	0.0242054	24759	0.0577441	FALSE
1:45458176:A_G	1	45322986	45458176	ctx-rh-superiorfrontal_ctx-lh-lingual	1.44e-08	0.164464	0.352483	-0.0473213	24705	0.0252331	FALSE
1:57272452:C_CAA	1	57259538	57272452	ctx-rh-middletemporal_ctx-rh-inferiortemporal	2.42e-08	0.0611761	0.503274	0.0125084	23855	0.229601	FALSE
1:59039130:C_T	1	59039130	59039130	ctx-lh-superiorfrontal_Left-Amygdala	1.99e-08	0.107131	0.608113	-0.0255886	24789	0.0570674	FALSE
1:68633156:A_T	1	68588200	68633156	ctx-lh-parsorbitalis_Right-Pallidum	6.25e-09	0.171605	0.791912	0.0111637	24605	0.0247529	FALSE
1:74290714:A_ATTCTTTT	1	74275304	74295266	ctx-lh-supramarginal_ctx-lh-lingual	2.42e-08	0.110935	0.253565	-0.0575989	24631	0.0580656	FALSE
1:74290714:A_ATTCTTTT	1	74275304	74295266	ctx-rh-cuneus_ctx-lh-supramarginal	3.34e-08	0.110085	0.0477988	-0.0961452	24631	0.0580656	FALSE
1:79392821:A_G	1	79362329	79392821	ctx-rh-insula_ctx-lh-superiorfrontal	2.05e-08	-0.130125	0.397402	-0.0425274	24209	0.043555	FALSE
1:80376439:A_G	1	80376439	80386090	ctx-lh-superiorparietal_ctx-lh-parsopercularis	4.98e-08	-0.048579	0.594598	-0.0111835	24777	0.468822	FALSE
1:90573313:A_G	1	90573313	90573313	ctx-rh-inferiorparietal_ctx-lh-fusiform	3.32e-08	-0.123625	0.410688	-0.0454124	24867	0.0404917	FALSE
1:91088884:C_T	1	91088884	91090125	ctx-lh-rostralanteriorcingulate_ctx-lh-parstriangularis	2.29e-08	0.0514736	0.550494	0.010692	24867	0.376611	FALSE
1:91088884:C_T	1	91088884	91090125	ctx-rh-parstriangularis_ctx-lh-rostralanteriorcingulate	6.33e-10	0.0567507	0.729228	0.00627293	24867	0.376611	FALSE
1:91093014:C_T	1	91093014	91093014	ctx-rh-parstriangularis_ctx-lh-rostralanteriorcingulate	1.4e-08	0.0529912	0.567762	0.0137664	24259	0.36948	FALSE
1:91096799:A_C	1	91096799	91097495	ctx-rh-parstriangularis_ctx-lh-rostralanteriorcingulate	1.34e-08	0.0552943	0.910351	-0.0023042	24282	0.309141	FALSE
1:98561488:C_T	1	98561488	98561488	ctx-rh-pericalcarine_ctx-rh-lingual	2.18e-09	-0.266799	0.876935	-0.0181676	24774	0.010213	FALSE
1:100323124:A_G	1	100323124	100353760	ctx-rh-inferiortemporal_ctx-lh-inferiortemporal	1.12e-08	-0.246558	0.426565	0.088113	24756	0.0115184	FALSE
1:112533520:G_T	1	112525085	112548831	ctx-rh-medialorbitofrontal_ctx-lh-superiorparietal	9.69e-09	-0.0772182	0.140064	0.0438395	24744	0.118597	FALSE
1:112924130:G_T	1	112919035	112924130	ctx-lh-lingual_Right-Thalamus-Proper	3.78e-08	-0.144175	0.0713277	-0.0780283	24824	0.0304277	FALSE
1:114079809:A_G	1	114079809	114079809	ctx-rh-parahippocampal_ctx-lh-inferiorparietal	1.68e-08	-0.231666	0.969788	-0.00363673	24534	0.0167157	FALSE
1:114079809:A_G	1	114079809	114079809	ctx-rh-parahippocampal_ctx-rh-inferiorparietal	3.33e-08	-0.223709	0.316863	0.0957882	24534	0.0167157	FALSE
1:118982799:G_T	1	118982799	118983177	ctx-rh-parahippocampal_ctx-lh-parsopercularis	4.85e-08	0.189698	0.86192	0.0009946	24867	0.0179654	FALSE
1:158376112:A_AG	1	158375404	158378086	ctx-lh-parstriangularis_ctx-lh-lateraloccipital	8.72e-09	0.0510056	0.620065	0.0087032	24867	0.47508	FALSE
1:158376112:A_AG	1	158375404	158378086	ctx-rh-lateraloccipital_ctx-lh-parstriangularis	3.3e-08	0.0490742	0.685677	0.00557313	24867	0.47508	FALSE
1:158375629:A_G	1	158375629	158375629	ctx-lh-parstriangularis_ctx-lh-lateraloccipital	4.66e-08	0.0503144	0.448034	-0.0183263	24516	0.380924	FALSE
1:164447438:A_G	1	164447438	164447438	ctx-rh-superiorfrontal_ctx-rh-entorhinal	2.33e-08	0.0673319	0.997145	0.000109288	24867	0.165867	FALSE
1:169462431:C_T	1	169462431	169462431	ctx-rh-lateraloccipital_ctx-lh-superiorparietal	1.24e-08	-0.315704	Inf		24772	0.0150762	FALSE
1:170478247:A_G	1	170478247	170545990	ctx-rh-paracentral_Right-Putamen	4.04e-08	-0.152931	0.426653	-0.055761	24814	0.0249494	FALSE
1:173704540:A_G	1	173704540	173805391	ctx-rh-parstriangularis_ctx-rh-isthmuscingulate	4.89e-08	-0.272546	Inf		24636	0.0102483	FALSE
1:174057320:C_G	1	174057320	174287052	ctx-rh-parstriangularis_ctx-rh-isthmuscingulate	4.6e-08	-0.234773	0.0422539	0.229902	24814	0.0104503	FALSE
1:175464096:C_G	1	175440251	175466125	ctx-rh-parstriangularis_Left-Amygdala	9.24e-09	-0.172732	0.560181	-0.0321107	24866	0.0221555	FALSE
1:186130692:A_G	1	186130692	186130692	ctx-rh-superiorparietal_ctx-lh-inferiortemporal	3.27e-08	0.177611	0.488115	0.0563378	24644	0.0266233	FALSE
1:190734020:C_T	1	190734020	190734020	ctx-rh-parahippocampal_ctx-rh-entorhinal	3.43e-08	-0.239951	0.116758	0.179883	24850	0.010581	FALSE
1:194173300:C_T	1	194173300	194173300	ctx-rh-supramarginal_Left-Putamen	3.28e-08	0.216935	0.351271	0.0895159	24759	0.0140702	FALSE
1:195377635:A_G	1	195312662	195377635	ctx-lh-medialorbitofrontal_Left-Pallidum	3.66e-08	0.10838	0.84997	-0.00541002	24701	0.0574244	FALSE
1:195419973:C_T	1	195394204	195440473	ctx-lh-medialorbitofrontal_Left-Pallidum	4.63e-08	0.112728	0.650392	-0.0210928	24840	0.0522436	FALSE
1:200138849:C_T	1	200138849	200138849	ctx-rh-insula_ctx-rh-fusiform	3.56e-08	-0.0645552	0.976785	0.00086707	24223	0.186775	FALSE
1:201110191:C_T	1	201110191	201110191	ctx-rh-entorhinal_ctx-rh-caudalanteriorcingulate	1.11e-08	-0.112649	0.901503	-0.0062928	24678	0.054836	FALSE
1:203083528:G_T	1	203083528	203083528	Right-Amygdala_Left-Caudate	4.42e-08	0.169632	0.725361	0.0278328	24612	0.0235409	FALSE
1:204974508:C_T	1	204974508	204974580	ctx-rh-caudalmiddlefrontal_ctx-lh-insula	1.19e-08	0.0606077	0.0724715	0.0465518	24298	0.251637	FALSE
1:209686596:G_T	1	209621909	209710016	ctx-rh-paracentral_ctx-lh-parsopercularis	4.63e-08	0.214857	0.227945	0.111154	24856	0.0122451	FALSE
1:228918056:C_T	1	228918056	228918056	ctx-lh-superiorparietal_ctx-lh-middletemporal	2.44e-08	0.232028	0.511897	0.073846	24715	0.0118594	FALSE
1:230231782:A_G	1	230231782	230263068	ctx-rh-rostralmiddlefrontal_ctx-lh-superiortemporal	3.19e-08	0.0736471	0.745072	-0.00891607	24814	0.123027	FALSE
1:232424928:A_G	1	232423863	232440838	ctx-lh-isthmuscingulate_Left-Amygdala	1.21e-08	-0.144752	0.272856	-0.021101	3599	0.326567	FALSE
1:248585259:A_T	1	248572486	248585259	ctx-lh-rostralmiddlefrontal_ctx-lh-parahippocampal	1.86e-08	-0.0610916	0.142445	0.0253606	24717	0.210747	FALSE
2:6651312:C_T	2	6650842	6651312	ctx-rh-superiortemporal_Right-Accumbens-area	2.63e-08	0.0776452	0.969897	-0.00136332	24862	0.116337	FALSE
2:7406826:G_T	2	7406826	7406826	ctx-rh-superiortemporal_ctx-rh-lateralorbitofrontal	1.12e-08	0.151204	0.226971	0.0851132	24867	0.0311217	FALSE
2:7550326:A_G	2	7543609	7561194	ctx-lh-middletemporal_Right-Accumbens-area	6.59e-09	-0.18669	0.367629	0.069964	24844	0.0213278	FALSE
2:10276223:C_T	2	10276223	10295752	ctx-rh-medialorbitofrontal_ctx-lh-parstriangularis	3.88e-08	0.245821	0.744701	0.0260321	24795	0.0106153	FALSE
2:10663555:G_T	2	10663555	10663555	ctx-rh-superiortemporal_ctx-rh-fusiform	2.58e-08	0.109044	0.740819	0.0173496	24345	0.0600717	FALSE
2:20741949:C_T	2	20730270	20741949	ctx-rh-parsopercularis_ctx-lh-parstriangularis	2.27e-08	0.167964	0.411717	0.0666828	24714	0.0224339	FALSE
2:20750223:C_T	2	20750223	20750223	ctx-rh-parsopercularis_ctx-lh-parstriangularis	4.03e-09	0.187152	0.215196	0.100582	24623	0.0210075	FALSE
2:21429055:C_G	2	21429055	21450824	ctx-rh-superiortemporal_ctx-lh-cuneus	8.41e-09	-0.0706514	0.753107	-0.00634505	24534	0.163483	FALSE
2:36222103:C_T	2	36179965	36244990	ctx-lh-postcentral_ctx-lh-parsopercularis	3.42e-08	-0.106243	0.324467	-0.0246184	24820	0.0532794	FALSE
2:40485938:C_T	2	40485938	40485938	ctx-rh-inferiortemporal_ctx-rh-bankssts	3.59e-08	-0.083907	0.768992	0.0118121	24597	0.103319	FALSE
2:40487594:C_G	2	40486379	40494367	ctx-rh-inferiortemporal_ctx-rh-bankssts	2.85e-08	-0.0809569	0.457113	0.0205799	24829	0.110253	FALSE
2:42281656:G_T	2	42275245	42281656	ctx-lh-superiorfrontal_ctx-lh-caudalmiddlefrontal	4.29e-08	-0.0656679	0.121917	-0.0440169	24684	0.164593	FALSE
2:42275726:C_G	2	42275726	42285915	ctx-lh-superiorfrontal_ctx-lh-caudalmiddlefrontal	8.79e-09	-0.0606533	0.00736893	-0.0599363	24618	0.23643	FALSE
2:42285575:A_T	2	42285575	42285575	ctx-lh-superiorfrontal_ctx-lh-caudalmiddlefrontal	3.57e-08	-0.0612399	0.088447	-0.0496146	24625	0.198442	FALSE
2:42287931:C_T	2	42287931	42297405	ctx-lh-superiorfrontal_ctx-lh-caudalmiddlefrontal	3.67e-08	-0.0636315	0.0955139	-0.0458422	24652	0.181219	FALSE
2:43687969:G_T	2	43684110	43687969	ctx-rh-medialorbitofrontal_ctx-lh-paracentral	3.47e-08	0.105852	0.359649	-0.0418196	24542	0.0590968	FALSE
2:48104438:A_C	2	48104438	48104438	ctx-rh-precuneus_Left-Amygdala	1.79e-08	-0.0798789	0.552703	0.0216798	24867	0.104471	FALSE
2:58039936:C_T	2	57942987	58061127	ctx-rh-superiorfrontal_ctx-rh-inferiorparietal	2.33e-08	-0.0525006	0.13028	-0.029029	24041	0.382024	FALSE
2:57995348:A_C	2	57995348	57995348	ctx-rh-superiorfrontal_ctx-rh-inferiorparietal	4.67e-08	0.0497516	0.756035	0.00740258	24224	0.422108	FALSE
2:58159473:G_T	2	58094873	58177082	ctx-lh-rostralmiddlefrontal_ctx-lh-inferiortemporal	1.89e-08	0.0513228	0.00707296	0.0541396	24848	0.390117	FALSE
2:59446052:C_T	2	59446052	59446052	ctx-lh-insula_ctx-lh-supramarginal	9.66e-09	-0.050766	0.168249	-0.0323984	24692	0.457608	FALSE
2:59446052:C_T	2	59446052	59446052	ctx-rh-insula_ctx-lh-supramarginal	9.11e-09	-0.0508847	0.311236	-0.0238581	24692	0.457608	FALSE
2:59478292:C_T	2	59478292	59478292	ctx-rh-insula_ctx-lh-supramarginal	5.58e-09	0.0526039	0.352887	0.0221681	24331	0.419723	FALSE
2:60455538:A_ACT	2	60450992	60471409	ctx-lh-parsorbitalis_Left-Hippocampus	8.02e-09	0.0539029	0.580768	0.012001	24072	0.383662	FALSE
2:60463149:C_T	2	60463149	60463149	ctx-lh-parsorbitalis_Left-Hippocampus	3.52e-08	0.0506839	0.81088	-0.00572244	24201	0.421462	FALSE
2:60470926:A_G	2	60470926	60477787	ctx-lh-parsorbitalis_Left-Hippocampus	1.08e-08	0.0534119	0.4153	0.0140839	24554	0.363757	FALSE
2:65055887:G_T	2	65055887	65055887	ctx-rh-caudalanteriorcingulate_ctx-lh-entorhinal	2.92e-08	0.155989	0.0301057	0.158915	24447	0.0303242	FALSE
2:68333579:A_G	2	68333579	68333579	Left-Putamen_Left-Caudate	7.06e-09	-0.24936	Inf		24762	0.0115312	FALSE
2:68410296:A_C	2	68365417	68410296	Left-Putamen_Left-Caudate	2.71e-08	-0.236043	Inf		24767	0.0118237	FALSE
2:68871710:C_G	2	68859313	68877787	ctx-lh-lateralorbitofrontal_Right-Hippocampus	4.19e-08	-0.0964759	0.138397	-0.0543888	24041	0.0775389	FALSE
2:79282663:A_G	2	79282663	79282663	ctx-rh-transversetemporal_ctx-rh-entorhinal	4.49e-08	0.0890479	0.983841	-0.000862535	23846	0.0898829	FALSE
2:80318441:A_G	2	80318441	80318441	ctx-rh-frontalpole_ctx-lh-pericalcarine	2.1e-08	0.0720925	0.217021	0.040865	24593	0.15445	FALSE
2:103451130:C_T	2	103451130	103451130	ctx-lh-parstriangularis_ctx-lh-lateraloccipital	2.3e-08	0.0957087	0.96036	-0.00222239	24607	0.0742344	FALSE
2:103491869:G_T	2	103491869	103546444	ctx-rh-precentral_Left-Hippocampus	3.95e-08	-0.0714216	0.614106	-0.0108126	24743	0.13376	FALSE
2:106296546:A_G	2	106296546	106296546	ctx-rh-lingual_Right-Pallidum	4.13e-08	0.196938	0.719868	0.0305615	24573	0.01918	FALSE
2:106305517:C_T	2	106305517	106305517	ctx-lh-superiorfrontal_ctx-lh-fusiform	3.6e-08	0.245753	0.812274	0.0268126	24805	0.0104762	FALSE
2:107202234:A_G	2	107202234	107204110	ctx-rh-posteriorcingulate_ctx-rh-bankssts	2.36e-08	0.0646461	0.671542	0.00943999	24857	0.183604	FALSE
2:107210006:C_T	2	107205759	107259406	ctx-rh-posteriorcingulate_ctx-rh-bankssts	1.18e-08	0.0733129	0.557389	-0.0169853	24844	0.142832	FALSE
2:114065390:C_T	2	114065390	114065433	ctx-lh-paracentral_Left-Caudate	3.61e-08	0.0554645	0.0254332	0.0539128	24867	0.25455	FALSE
2:114065390:C_T	2	114065390	114065433	ctx-lh-postcentral_Left-Caudate	2.97e-09	0.0596266	0.0403369	0.0503344	24867	0.25455	FALSE
2:114065390:C_T	2	114065390	114065390	ctx-lh-rostralmiddlefrontal_ctx-lh-paracentral	1.28e-08	0.0572996	0.0366282	0.0549272	24867	0.25455	FALSE
2:114065390:C_T	2	114065390	114065390	ctx-rh-paracentral_ctx-lh-paracentral	2.92e-17	-0.0833815	0.0473219	-0.0513928	24867	0.25455	FALSE
2:114065390:C_T	2	114065390	114065390	ctx-rh-paracentral_ctx-lh-postcentral	8.7e-13	-0.0716331	0.0102685	-0.0665687	24867	0.25455	FALSE
2:114065390:C_T	2	114065390	114065433	ctx-rh-postcentral_Left-Caudate	2.93e-09	0.0596993	0.0373015	0.0526423	24867	0.25455	FALSE
2:114065390:C_T	2	114065390	114065433	ctx-rh-postcentral_ctx-lh-paracentral	1.19e-10	-0.0644725	0.000984101	-0.0779998	24867	0.25455	FALSE
2:114065390:C_T	2	114065390	114065390	ctx-rh-postcentral_ctx-rh-paracentral	2.39e-12	-0.0700517	0.0189661	-0.0607965	24867	0.25455	FALSE
2:114065390:C_T	2	114065390	114065390	Right-Thalamus-Proper_Left-Thalamus-Proper	1.7e-08	-0.0556975	0.0241339	-0.0593287	24867	0.25455	FALSE
2:114065433:A_AC	2	114065390	114065433	ctx-lh-postcentral_Right-Putamen	4.93e-09	0.0588424	0.115224	0.0404353	24486	0.268664	FALSE
2:114065433:A_AC	2	114065390	114065433	ctx-lh-postcentral_Left-Putamen	2.65e-08	0.0559348	0.0464005	0.0525135	24486	0.268664	FALSE
2:114065433:A_AC	2	114065390	114065433	ctx-lh-postcentral_ctx-lh-paracentral	4.49e-10	-0.0624935	0.000349587	-0.084005	24486	0.268664	FALSE
2:114065433:A_AC	2	114065390	114065433	ctx-lh-postcentral_Right-Caudate	7.67e-09	0.0579998	0.0290078	0.0549861	24486	0.268664	FALSE
2:114065433:A_AC	2	114065390	114065433	ctx-rh-postcentral_Right-Putamen	1.25e-09	0.0611056	0.0950359	0.0420976	24486	0.268664	FALSE
2:114065433:A_AC	2	114065390	114065433	ctx-rh-postcentral_Left-Putamen	5.18e-09	0.0587058	0.0746714	0.0461613	24486	0.268664	FALSE
2:114065433:A_AC	2	114065390	114065572	ctx-rh-temporalpole_ctx-lh-superiorparietal	3.94e-08	-0.0553813	0.13313	0.0323647	24486	0.268664	FALSE
2:114065572:C_T	2	114065433	114073498	ctx-lh-rostralmiddlefrontal_ctx-lh-paracentral	3.95e-11	0.0680862	0.000229425	0.0932653	24401	0.24766	FALSE
2:114065572:C_T	2	114065433	114073498	ctx-lh-rostralmiddlefrontal_ctx-lh-postcentral	4.12e-10	0.0643743	9.92616e-06	0.118666	24401	0.24766	FALSE
2:114065572:C_T	2	114065433	114073498	ctx-rh-paracentral_ctx-lh-paracentral	3.76e-21	-0.0952753	0.00116431	-0.0802355	24401	0.24766	FALSE
2:114065572:C_T	2	114065433	114073498	ctx-rh-paracentral_ctx-lh-postcentral	1.19e-17	-0.087703	0.000290705	-0.0930673	24401	0.24766	FALSE
2:114065572:C_T	2	114065433	114073498	ctx-rh-paracentral_ctx-lh-rostralmiddlefrontal	3.64e-09	0.0608847	0.00268149	0.0742662	24401	0.24766	FALSE
2:114065572:C_T	2	114065433	114073498	ctx-rh-postcentral_ctx-rh-paracentral	2.6e-16	-0.083713	0.000463388	-0.0898442	24401	0.24766	FALSE
2:114065572:C_T	2	114065433	114073498	ctx-rh-rostralmiddlefrontal_ctx-lh-paracentral	7.78e-09	0.0595167	0.00139511	0.0826673	24401	0.24766	FALSE
2:114065572:C_T	2	114065433	114073498	Right-Thalamus-Proper_Left-Thalamus-Proper	2.59e-10	-0.0639033	0.000487157	-0.0918342	24401	0.24766	FALSE
2:114068017:G_T	2	114065572	114073498	ctx-lh-paracentral_Left-Caudate	6.77e-10	0.0635027	0.0106562	0.0643435	24599	0.246562	FALSE
2:114068017:G_T	2	114065572	114073498	ctx-lh-postcentral_ctx-lh-parsopercularis	1.17e-08	0.0588228	0.00994758	0.0677049	24599	0.246562	FALSE
2:114068017:G_T	2	114065572	114073498	ctx-rh-postcentral_ctx-lh-parsopercularis	4.93e-08	0.0563011	0.00183894	0.0818712	24599	0.246562	FALSE
2:114069021:A_G	2	114065572	114073498	ctx-lh-postcentral_ctx-lh-paracentral	1.51e-13	-0.0758769	1.28837e-05	-0.114807	24525	0.247839	TRUE
2:114069021:A_G	2	114065572	114073498	ctx-rh-paracentral_ctx-lh-precentral	3.3e-11	-0.067886	0.0161855	-0.0585924	24525	0.247839	FALSE
2:114069021:A_G	2	114065572	114073498	ctx-rh-postcentral_ctx-lh-paracentral	1.07e-15	-0.0819722	2.62518e-05	-0.110421	24525	0.247839	TRUE
2:114069021:A_G	2	114065572	114073498	ctx-rh-precentral_ctx-lh-paracentral	4.15e-09	-0.0605253	0.0100539	-0.0675397	24525	0.247839	FALSE
2:114069021:A_G	2	114065572	114073498	ctx-rh-precentral_ctx-rh-paracentral	2.01e-08	-0.0579081	0.0143423	-0.0632065	24525	0.247839	FALSE
2:114071473:C_T	2	114065572	114073498	ctx-rh-postcentral_ctx-lh-rostralmiddlefrontal	3.67e-10	0.0644348	2.46357e-07	0.136805	24638	0.246491	FALSE
2:114071717:C_T	2	114065572	114073498	ctx-lh-paracentral_Right-Putamen	3.22e-08	0.0568969	0.0271946	0.0579517	24637	0.246511	FALSE
2:114071717:C_T	2	114065572	114073498	ctx-lh-postcentral_Right-Putamen	3.92e-10	0.0643801	0.00597273	0.0731557	24637	0.246511	FALSE
2:114071717:C_T	2	114065572	114073498	ctx-lh-postcentral_Left-Caudate	7.73e-10	0.0630837	0.000946691	0.0855688	24637	0.246511	FALSE
2:114071717:C_T	2	114065572	114073498	ctx-lh-postcentral_Right-Caudate	7.17e-10	0.0633282	0.00105955	0.0849174	24637	0.246511	FALSE
2:114071717:C_T	2	114065572	114073498	ctx-rh-cuneus_ctx-lh-postcentral	3.4e-09	-0.060976	0.000525094	-0.088623	24637	0.246511	FALSE
2:114071717:C_T	2	114065572	114073498	ctx-rh-paracentral_Right-Putamen	4.3e-09	0.0603618	0.0334144	0.0523537	24637	0.246511	FALSE
2:114071717:C_T	2	114065572	114073498	ctx-rh-postcentral_Right-Putamen	5.26e-11	0.067561	0.00965624	0.0692254	24637	0.246511	FALSE
2:114071717:C_T	2	114065572	114073498	ctx-rh-postcentral_Left-Caudate	5.52e-10	0.0637067	0.00149664	0.0825936	24637	0.246511	FALSE
2:114071717:C_T	2	114065572	114073498	ctx-rh-postcentral_ctx-rh-cuneus	9.57e-10	-0.0631457	0.00032811	-0.0953876	24637	0.246511	FALSE
2:114071717:C_T	2	114065572	114073498	ctx-rh-postcentral_Right-Caudate	6.62e-09	0.0595713	0.00308372	0.0773347	24637	0.246511	FALSE
2:114073498:G_GGAA	2	114065572	114073498	ctx-lh-postcentral_Left-Putamen	4.73e-10	0.0646431	0.00206358	0.0825015	24316	0.246057	FALSE
2:114073498:G_GGAA	2	114065572	114073498	ctx-rh-postcentral_Left-Putamen	2.62e-10	0.0655964	0.0120418	0.0672023	24316	0.246057	FALSE
2:114073498:G_GGAA	2	114065572	114073498	ctx-rh-postcentral_ctx-lh-postcentral	1.66e-09	-0.0621879	0.00125069	-0.0853249	24316	0.246057	FALSE
2:114067329:C_T	2	114067329	114069943	ctx-rh-paracentral_ctx-lh-paracentral	3.28e-09	-0.05228	0.0733855	-0.0362261	24470	0.436941	FALSE
2:114077218:C_G	2	114077218	114079248	ctx-lh-postcentral_Left-Putamen	2.76e-10	0.0672873	0.000563128	0.0964638	24565	0.224674	FALSE
2:114077218:C_G	2	114077218	114089551	ctx-rh-postcentral_Right-Putamen	2.31e-11	0.0713651	0.000230832	0.102892	24565	0.224674	FALSE
2:114077218:C_G	2	114077218	114079248	ctx-rh-postcentral_Left-Caudate	3.21e-09	0.0630864	0.000207058	0.103288	24565	0.224674	FALSE
2:114077218:C_G	2	114077218	114079248	ctx-rh-postcentral_Left-Putamen	1.67e-10	0.0681091	0.00257226	0.0843287	24565	0.224674	FALSE
2:114077218:C_G	2	114077218	114079248	Right-Thalamus-Proper_Left-Thalamus-Proper	8.05e-11	-0.0680018	6.73746e-06	-0.124792	24565	0.224674	FALSE
2:114079248:A_C	2	114077218	114079248	ctx-lh-postcentral_ctx-lh-paracentral	1.43e-15	-0.0850629	8.99754e-08	-0.146854	24559	0.224509	TRUE
2:114079248:A_C	2	114077218	114079248	ctx-lh-supramarginal_ctx-lh-postcentral	3.59e-08	0.0587333	5.1732e-06	0.12649	24559	0.224509	FALSE
2:114079248:A_C	2	114077218	114089551	ctx-rh-paracentral_Right-Putamen	7.46e-10	0.0656807	0.00391278	0.076802	24559	0.224509	FALSE
2:114079248:A_C	2	114077218	114079248	ctx-rh-paracentral_ctx-lh-postcentral	2.83e-19	-0.0953168	1.97161e-05	-0.117114	24559	0.224509	TRUE
2:114079248:A_C	2	114077218	114079248	ctx-rh-postcentral_ctx-rh-paracentral	1.09e-17	-0.0906619	4.26423e-05	-0.112483	24559	0.224509	TRUE
2:114079248:A_C	2	114077218	114089551	ctx-rh-precentral_ctx-lh-precentral	4.7e-08	-0.0577405	0.0298464	-0.0544946	24559	0.224509	FALSE
2:114079248:A_C	2	114077218	114079248	ctx-rh-precentral_ctx-rh-paracentral	2.42e-09	-0.0638273	0.00253278	-0.0834613	24559	0.224509	FALSE
2:114079248:A_C	2	114077218	114079248	ctx-rh-rostralmiddlefrontal_ctx-lh-paracentral	6.21e-09	0.0620224	0.000602107	0.094533	24559	0.224509	FALSE
2:114081827:C_T	2	114077218	114110568	ctx-rh-cuneus_ctx-lh-paracentral	6.44e-09	-0.0632965	1.25498e-05	-0.119724	24595	0.214942	FALSE
2:114081827:C_T	2	114077218	114110568	ctx-rh-postcentral_ctx-lh-postcentral	6.18e-12	-0.0741517	2.37532e-05	-0.107828	24595	0.214942	TRUE
2:114082628:T_TA	2	114077218	114110568	ctx-lh-postcentral_Right-Amygdala	4.44e-08	-0.0594599	0.00140544	-0.0826892	24300	0.215337	FALSE
2:114082628:T_TA	2	114077218	114110568	ctx-lh-postcentral_ctx-lh-cuneus	1.28e-09	-0.0664744	0.000614542	-0.0910338	24300	0.215337	FALSE
2:114082628:T_TA	2	114077218	114110568	ctx-lh-rostralmiddlefrontal_ctx-lh-paracentral	4.23e-12	0.0754588	0.000116706	0.099078	24300	0.215337	TRUE
2:114082628:T_TA	2	114077218	114110568	ctx-lh-rostralmiddlefrontal_ctx-lh-postcentral	2.56e-11	0.0726657	4.63935e-06	0.123157	24300	0.215337	FALSE
2:114082628:T_TA	2	114077218	114110568	ctx-rh-caudalmiddlefrontal_ctx-lh-paracentral	1.58e-08	0.0620568	0.0121457	0.0609188	24300	0.215337	FALSE
2:114082628:T_TA	2	114077218	114110568	ctx-rh-lingual_ctx-lh-postcentral	1.19e-08	-0.0621186	0.000822271	-0.0831115	24300	0.215337	FALSE
2:114082628:T_TA	2	114077218	114110568	ctx-rh-paracentral_ctx-lh-paracentral	7.43e-24	-0.107376	1.49404e-05	-0.107602	24300	0.215337	TRUE
2:114082628:T_TA	2	114077218	114110568	ctx-rh-paracentral_ctx-lh-rostralmiddlefrontal	2.56e-11	0.072707	0.00119453	0.0803795	24300	0.215337	FALSE
2:114082628:T_TA	2	114077218	114110568	ctx-rh-postcentral_ctx-lh-cuneus	1.78e-09	-0.0659983	0.0011601	-0.0837217	24300	0.215337	FALSE
2:114082628:T_TA	2	114077218	114110568	ctx-rh-postcentral_ctx-lh-paracentral	2.36e-19	-0.0973395	1.20722e-07	-0.14171	24300	0.215337	TRUE
2:114082628:T_TA	2	114077218	114110568	ctx-rh-postcentral_ctx-lh-rostralmiddlefrontal	4.46e-12	0.0754282	4.26206e-08	0.14402	24300	0.215337	TRUE
2:114082628:T_TA	2	114077218	114110568	ctx-rh-postcentral_ctx-rh-cuneus	8.4e-12	-0.0747947	0.000119963	-0.100006	24300	0.215337	TRUE
2:114082628:T_TA	2	114077218	114110568	ctx-rh-rostralmiddlefrontal_ctx-rh-postcentral	4.83e-08	0.059658	0.000125965	0.102416	24300	0.215337	FALSE
2:114083120:A_G	2	114077218	114110568	ctx-lh-paracentral_Left-Caudate	1.78e-09	0.0647273	0.00142577	0.0828986	24610	0.219011	FALSE
2:114083120:A_G	2	114077218	114110568	ctx-lh-postcentral_Left-Caudate	4.35e-10	0.0669516	0.000129115	0.104453	24610	0.219011	FALSE
2:114083120:A_G	2	114077218	114110568	ctx-lh-postcentral_Right-Caudate	3.07e-10	0.067598	9.47013e-05	0.102007	24610	0.219011	FALSE
2:114083120:A_G	2	114077218	114110568	ctx-rh-paracentral_ctx-lh-precentral	7.45e-15	-0.0831636	0.000697538	-0.0884336	24610	0.219011	FALSE
2:114083120:A_G	2	114077218	114110568	ctx-rh-postcentral_Right-Caudate	1.03e-08	0.0614463	4.76703e-05	0.10821	24610	0.219011	FALSE
2:114085785:A_G	2	114077218	114110568	ctx-lh-postcentral_Right-Putamen	4.29e-11	0.0709305	0.00017773	0.102699	24632	0.219036	FALSE
2:114089551:A_C	2	114077218	114110568	ctx-lh-postcentral_ctx-lh-parsopercularis	2.37e-09	0.0639185	0.00272549	0.0759457	24808	0.219343	FALSE
2:114089551:A_C	2	114077218	114110568	ctx-lh-precentral_ctx-lh-paracentral	5.13e-11	-0.0699898	1.61557e-05	-0.11494	24808	0.219343	FALSE
2:114089551:A_C	2	114077218	114110568	ctx-lh-precentral_ctx-lh-parsopercularis	2.44e-08	0.0597246	0.022252	0.0587045	24808	0.219343	FALSE
2:114089551:A_C	2	114077218	114110568	ctx-rh-cuneus_ctx-lh-postcentral	1.34e-11	-0.0724967	0.000192562	-0.0985922	24808	0.219343	TRUE
2:114089551:A_C	2	114077218	114110568	ctx-rh-postcentral_ctx-lh-parsopercularis	5.51e-09	0.0625214	0.000377686	0.0927867	24808	0.219343	FALSE
2:114089551:A_C	2	114077218	114110568	ctx-rh-precentral_ctx-lh-paracentral	5.68e-12	-0.0736278	4.83058e-05	-0.106955	24808	0.219343	TRUE
2:114090412:A_G	2	114081827	114110568	ctx-lh-postcentral_Left-Putamen	8.1e-11	0.0693985	8.5156e-05	0.107375	24867	0.219123	FALSE
2:114090412:A_G	2	114081827	114110568	ctx-lh-supramarginal_ctx-lh-postcentral	1.04e-08	0.0610747	5.58866e-06	0.124222	24867	0.219123	FALSE
2:114090412:A_G	2	114081827	114110568	ctx-rh-paracentral_ctx-lh-supramarginal	4.38e-08	0.0582144	0.00330152	0.0783488	24867	0.219123	FALSE
2:114090412:A_G	2	114081827	114110568	ctx-rh-postcentral_Left-Caudate	1.59e-09	0.0643435	3.68523e-05	0.112004	24867	0.219123	FALSE
2:114090412:A_G	2	114081827	114110568	ctx-rh-postcentral_ctx-lh-supramarginal	1.49e-08	0.0606459	2.5484e-05	0.114145	24867	0.219123	FALSE
2:114103966:A_C	2	114081827	114110568	ctx-lh-postcentral_ctx-lh-paracentral	1.71e-17	-0.0918404	1.45468e-08	-0.153522	24776	0.212106	TRUE
2:114106139:G_T	2	114081827	114110568	ctx-rh-paracentral_ctx-lh-postcentral	7.24e-22	-0.103351	1.3013e-06	-0.128922	24771	0.212084	TRUE
2:114106139:G_T	2	114081827	114110568	ctx-rh-postcentral_Left-Putamen	4.24e-11	0.071314	0.000873613	0.0906649	24771	0.212084	FALSE
2:114106139:G_T	2	114081827	114110568	ctx-rh-postcentral_ctx-rh-paracentral	2.26e-19	-0.0965612	4.16159e-06	-0.117738	24771	0.212084	TRUE
2:114106139:G_T	2	114081827	114110568	ctx-rh-precentral_ctx-rh-paracentral	3.25e-11	-0.0718874	0.000194354	-0.0917689	24771	0.212084	FALSE
2:114110568:A_G	2	114081827	114110568	ctx-rh-rostralmiddlefrontal_ctx-lh-paracentral	2.05e-09	0.0650574	8.69885e-05	0.103286	24687	0.211325	FALSE
2:114110568:A_G	2	114081827	114110568	ctx-rh-rostralmiddlefrontal_ctx-rh-paracentral	1.66e-08	0.0612719	0.0178939	0.0634479	24687	0.211325	FALSE
2:114110568:A_G	2	114081827	114110568	Right-Thalamus-Proper_Left-Thalamus-Proper	4.77e-11	-0.0700149	1.05167e-06	-0.133034	24687	0.211325	FALSE
2:114106139:G_T	2	114090412	114110568	ctx-rh-paracentral_Right-Putamen	1.89e-09	0.0649508	0.003449	0.0805629	24771	0.212084	FALSE
2:114106139:G_T	2	114090412	114110568	ctx-rh-postcentral_Right-Putamen	2.46e-11	0.0722647	0.000310358	0.101033	24771	0.212084	FALSE
2:114094628:A_C	2	114094628	114115374	ctx-rh-paracentral_ctx-lh-paracentral	6.93e-11	-0.0576537	0.0257788	-0.0512134	24848	0.419258	FALSE
2:114095279:C_T	2	114094628	114115374	ctx-rh-paracentral_ctx-lh-postcentral	2.5e-08	-0.0500016	2.66889e-06	-0.107861	24865	0.419409	FALSE
2:114095279:C_T	2	114094628	114115374	ctx-rh-paracentral_ctx-lh-precentral	1.15e-08	-0.0511658	0.0042972	-0.0660572	24865	0.419409	FALSE
2:114095279:C_T	2	114094628	114115374	ctx-rh-postcentral_ctx-lh-paracentral	6.09e-09	-0.0521117	1.96905e-08	-0.12937	24865	0.419409	FALSE
2:114095279:C_T	2	114094628	114115374	ctx-rh-postcentral_ctx-rh-paracentral	2.24e-08	-0.0500458	2.95971e-07	-0.117637	24865	0.419409	FALSE
2:114099305:G_T	2	114099305	114106326	ctx-lh-postcentral_Left-Putamen	1.77e-08	0.0533009	0.00179334	0.071951	24790	0.330367	FALSE
2:114099305:G_T	2	114099305	114106326	ctx-lh-rostralmiddlefrontal_ctx-lh-postcentral	1.52e-08	0.0535021	0.000213259	0.0908515	24790	0.330367	FALSE
2:114099305:G_T	2	114099305	114106326	ctx-rh-postcentral_ctx-lh-rostralmiddlefrontal	3.6e-08	0.0521073	1.87857e-05	0.105899	24790	0.330367	FALSE
2:114103804:A_T	2	114099305	114106326	ctx-lh-postcentral_Right-Putamen	5.44e-09	0.0554845	0.00942879	0.0602895	24779	0.322577	FALSE
2:114103804:A_T	2	114099305	114106326	ctx-lh-postcentral_ctx-lh-paracentral	8.47e-12	-0.0648054	0.000275065	-0.0847403	24779	0.322577	FALSE
2:114103804:A_T	2	114099305	114106326	ctx-rh-paracentral_ctx-lh-postcentral	4.87e-15	-0.0740288	0.0206119	-0.0547077	24779	0.322577	FALSE
2:114103804:A_T	2	114099305	114106326	ctx-rh-paracentral_ctx-lh-precentral	6.63e-09	-0.0548251	0.0622556	-0.0442331	24779	0.322577	FALSE
2:114103804:A_T	2	114099305	114106326	ctx-rh-postcentral_Right-Putamen	1.31e-10	0.0611471	0.0107369	0.0578183	24779	0.322577	FALSE
2:114103804:A_T	2	114099305	114106326	ctx-rh-postcentral_Left-Putamen	6.79e-09	0.0550989	0.00441188	0.0651047	24779	0.322577	FALSE
2:114103804:A_T	2	114099305	114106326	ctx-rh-postcentral_ctx-rh-paracentral	1.39e-12	-0.0668322	0.0189338	-0.0560431	24779	0.322577	FALSE
2:114106326:A_G	2	114099305	114106326	ctx-rh-paracentral_ctx-lh-paracentral	4.63e-12	-0.0646834	0.000539816	-0.081189	24634	0.32305	FALSE
2:114106326:A_G	2	114099305	114106326	ctx-rh-postcentral_ctx-lh-paracentral	2.63e-11	-0.0632447	0.000317519	-0.0841054	24634	0.32305	FALSE
2:114106326:A_G	2	114099305	114106326	Right-Thalamus-Proper_Left-Thalamus-Proper	5.92e-10	-0.0579491	2.06935e-05	-0.104051	24634	0.32305	FALSE
2:119649716:G_T	2	119649716	119649716	ctx-rh-superiorfrontal_Left-Accumbens-area	4.67e-08	0.0682887	0.485108	0.0231121	24261	0.166623	FALSE
2:145214607:G_T	2	145214607	145214607	ctx-lh-transversetemporal_ctx-lh-fusiform	2.89e-08	-0.050982	0.0920529	0.0404285	23810	0.452711	FALSE
2:155726147:C_T	2	155726147	155726147	ctx-rh-parsopercularis_ctx-lh-parstriangularis	1.69e-08	0.0754987	0.899617	-0.004377	23970	0.13413	FALSE
2:155987243:C_CT	2	155813754	156114425	ctx-rh-parsopercularis_ctx-lh-parstriangularis	1.63e-08	0.0640584	0.787167	0.00363572	24032	0.203064	FALSE
2:155989199:C_CT	2	155813754	156114425	ctx-rh-parsopercularis_ctx-lh-parsorbitalis	9.59e-09	0.0627961	0.545527	0.0089262	24749	0.206887	FALSE
2:155853795:C_CTGTG	2	155853795	155853795	ctx-rh-parsopercularis_ctx-lh-parstriangularis	3.12e-08	0.0585999	0.513551	-0.0180485	23889	0.240563	FALSE
2:155933427:A_G	2	155933427	155960474	ctx-rh-parsopercularis_ctx-lh-parsorbitalis	2.18e-08	0.0567224	0.737078	0.00332611	24740	0.260607	FALSE
2:161986053:C_T	2	161958279	162100396	Right-Accumbens-area_Right-Pallidum	4.19e-08	0.181295	0.267541	-0.0668856	24848	0.0185359	FALSE
2:162846439:A_G	2	162798581	162866484	ctx-lh-supramarginal_ctx-lh-middletemporal	3.32e-08	0.0494516	0.338873	-0.0202902	24861	0.428399	FALSE
2:162845572:C_CA	2	162800372	162845572	ctx-lh-supramarginal_ctx-lh-middletemporal	2.61e-08	0.0508505	0.640721	-0.00839365	24471	0.38992	FALSE
2:162845855:A_G	2	162802184	162856148	ctx-lh-supramarginal_ctx-lh-middletemporal	1.22e-08	0.0506657	0.343912	-0.0187204	24794	0.458406	FALSE
2:170335508:A_C	2	170327538	170584995	ctx-rh-precuneus_ctx-rh-parahippocampal	3.07e-08	-0.0871159	0.0939773	0.0538549	24764	0.0915332	FALSE
2:173327273:C_T	2	173327273	173327273	ctx-lh-paracentral_Left-Pallidum	2.79e-08	0.0543274	0.456208	0.0192648	24632	0.302401	FALSE
2:173329965:A_T	2	173329965	173329965	ctx-lh-paracentral_Left-Pallidum	3.91e-08	0.0540251	0.671821	0.0109179	24578	0.302468	FALSE
2:178160979:C_T	2	178160979	178160979	ctx-lh-frontalpole_Right-Hippocampus	3.46e-08	0.2004	0.478547	0.0728081	24693	0.0161488	FALSE
2:191759073:G_GT	2	191759073	191759073	ctx-rh-temporalpole_ctx-rh-parahippocampal	3.76e-08	0.0531129	0.415202	-0.0204912	24577	0.322529	FALSE
2:193277890:A_T	2	193277890	193277890	ctx-rh-lateralorbitofrontal_ctx-rh-cuneus	1.18e-08	0.203321	0.841374	-0.0181296	24675	0.0177146	FALSE
2:198777676:A_T	2	198540701	198898265	ctx-rh-pericalcarine_ctx-rh-inferiortemporal	3.59e-08	0.0537478	0.525277	-0.00682651	24082	0.316104	FALSE
2:208129536:C_T	2	208122594	208129536	ctx-rh-parsorbitalis_ctx-rh-bankssts	6.59e-09	0.0549776	0.0509966	0.0446127	24592	0.333295	FALSE
2:215787606:A_G	2	215787606	215787606	ctx-rh-isthmuscingulate_ctx-lh-isthmuscingulate	8.37e-09	-0.239318	0.500501	0.07357	24757	0.0129195	FALSE
2:231901385:A_C	2	231901385	231902020	ctx-rh-medialorbitofrontal_ctx-rh-cuneus	4.7e-08	-0.0540418	0.153186	-0.0364853	24667	0.296506	FALSE
2:231914845:C_T	2	231914845	231914845	ctx-rh-medialorbitofrontal_ctx-lh-cuneus	1.54e-08	-0.0620485	0.238292	-0.0334527	24501	0.223478	FALSE
2:231914845:C_T	2	231914845	231914845	ctx-rh-medialorbitofrontal_ctx-rh-cuneus	1.9e-09	-0.065996	0.13148	-0.0431545	24501	0.223478	FALSE
2:231916926:G_T	2	231916926	231916926	ctx-rh-medialorbitofrontal_ctx-rh-cuneus	6.25e-09	-0.0693446	0.238795	-0.0368887	24592	0.182311	FALSE
2:234847478:C_T	2	234847478	234847478	ctx-rh-posteriorcingulate_ctx-lh-caudalanteriorcingulate	3.11e-08	-0.0713648	0.401427	-0.0292518	24443	0.134662	FALSE
2:236104930:A_T	2	236100803	236108647	ctx-rh-lingual_Right-Thalamus-Proper	2.47e-08	-0.127598	0.00486798	0.126866	24757	0.0452494	FALSE
2:241565055:C_T	2	241565055	241573641	ctx-rh-lingual_ctx-lh-precuneus	1.9e-08	0.0597038	0.145641	0.0351523	24241	0.235556	FALSE
3:4351597:C_T	3	4351597	4351597	ctx-rh-superiorfrontal_ctx-lh-parahippocampal	1.05e-08	-0.174622	0.61389	0.0395668	24653	0.0230644	FALSE
3:7027402:C_T	3	7027402	7027402	ctx-rh-superiorfrontal_ctx-lh-temporalpole	1.72e-08	-0.169077	0.62406	0.0375939	24867	0.029347	FALSE
3:16808397:C_G	3	16808397	16808397	ctx-lh-posteriorcingulate_ctx-lh-medialorbitofrontal	3.52e-08	-0.20348	0.635931	0.0497296	24867	0.0135595	FALSE
3:18486173:A_G	3	18486173	18486173	ctx-rh-parahippocampal_ctx-lh-parsorbitalis	4.75e-09	0.0620634	0.485355	0.0198772	24526	0.240935	FALSE
3:24339983:C_G	3	24331895	24355996	ctx-lh-precentral_Right-Caudate	3.34e-08	0.0549122	0.788567	-0.00194104	24670	0.278059	FALSE
3:25193102:C_T	3	25189752	25232389	ctx-rh-transversetemporal_ctx-lh-isthmuscingulate	3.78e-08	-0.0501693	0.473022	-0.0125335	24070	0.47506	FALSE
3:26569383:C_T	3	26561533	26606155	ctx-rh-superiorparietal_ctx-lh-lateralorbitofrontal	2.59e-08	0.0835075	0.129902	0.0505806	24655	0.0925279	FALSE
3:29364780:C_T	3	29357088	29364780	ctx-lh-rostralmiddlefrontal_ctx-lh-parstriangularis	2.43e-08	0.0728092	0.0635448	0.0563178	24867	0.132255	FALSE
3:29604941:G_T	3	29604941	29604941	ctx-rh-superiortemporal_Right-Caudate	1.4e-08	-0.0748413	0.514687	-0.0221059	24503	0.149644	FALSE
3:34160639:C_T	3	34160639	34160639	ctx-rh-supramarginal_ctx-rh-lingual	2.6e-08	0.248478	Inf		24840	0.0100235	FALSE
3:42880027:G_GACTGACCAT	3	42880027	42920649	ctx-rh-postcentral_Right-Amygdala	4.95e-08	0.0634173	0.497229	0.0157878	24343	0.182487	FALSE
3:55146971:A_G	3	55126656	55146971	ctx-rh-rostralmiddlefrontal_ctx-lh-transversetemporal	3.49e-08	-0.0523758	0.433481	0.0172198	24683	0.344206	FALSE
3:63775691:A_G	3	63772190	63775691	ctx-lh-cuneus_Right-Pallidum	9.37e-09	0.223426	0.76921	-0.0288931	24800	0.0180514	FALSE
3:68569731:C_T	3	68569731	68569731	ctx-rh-caudalanteriorcingulate_ctx-lh-precuneus	5.41e-09	0.280809	Inf		24618	0.0113611	FALSE
3:81567907:A_G	3	81567907	81567907	ctx-rh-rostralanteriorcingulate_ctx-lh-parahippocampal	5.5e-09	-0.185998	0.313568	0.0852781	24867	0.0175305	FALSE
3:81687388:C_T	3	81687388	81753813	ctx-rh-rostralanteriorcingulate_ctx-lh-parahippocampal	4.68e-09	-0.184085	0.525732	0.0493048	24867	0.0178638	FALSE
3:87783976:A_G	3	87761841	87800177	ctx-rh-supramarginal_Right-Thalamus-Proper	4.76e-08	-0.0573153	0.638946	-0.00531843	24867	0.242771	FALSE
3:88902418:G_T	3	88818492	88902418	ctx-rh-supramarginal_ctx-rh-middletemporal	2.3e-08	-0.0743549	0.538029	-0.0203953	23943	0.134807	FALSE
3:89089885:G_T	3	89089885	89089885	ctx-lh-supramarginal_ctx-lh-caudalmiddlefrontal	4.74e-09	0.0547132	0.490523	0.0166835	24289	0.367739	FALSE
3:89089885:G_T	3	89089885	89089885	ctx-lh-supramarginal_ctx-lh-inferiorparietal	3.38e-08	0.0515705	0.0419354	0.0491018	24289	0.367739	FALSE
3:89102851:A_ATT	3	89098105	89131770	ctx-lh-supramarginal_ctx-lh-caudalmiddlefrontal	1.22e-08	0.0528451	0.362722	0.0101629	24218	0.382219	FALSE
3:89132282:G_T	3	89099161	89132282	ctx-lh-supramarginal_ctx-lh-caudalmiddlefrontal	1.86e-09	0.0566651	0.646973	0.00819968	24670	0.335294	FALSE
3:89132282:G_T	3	89099161	89132282	ctx-lh-supramarginal_ctx-lh-inferiorparietal	6.11e-09	0.0548262	0.133389	0.0345765	24670	0.335294	FALSE
3:89257759:A_AGAAG	3	89246717	89271917	ctx-rh-supramarginal_ctx-rh-middletemporal	3.98e-09	0.0593517	0.885621	0.00149862	23851	0.298704	FALSE
3:89273019:A_G	3	89273019	89349617	ctx-lh-supramarginal_ctx-lh-parsorbitalis	7.43e-09	0.0520181	0.533693	0.00902205	24555	0.46033	FALSE
3:89275906:C_T	3	89273019	89334443	ctx-rh-insula_ctx-lh-supramarginal	2.27e-09	-0.0534951	0.592304	0.00389041	24623	0.460737	FALSE
3:89280847:C_T	3	89273019	89349818	ctx-rh-supramarginal_ctx-lh-supramarginal	1.1e-10	-0.0581834	0.098963	0.0312131	24634	0.460297	FALSE
3:89281752:A_G	3	89273019	89334443	ctx-lh-insula_ctx-lh-supramarginal	6.51e-09	-0.0520924	0.62409	0.00165227	24457	0.463916	FALSE
3:89295480:A_T	3	89273019	89349818	ctx-lh-supramarginal_ctx-lh-inferiorparietal	3.9e-10	0.0555818	0.308075	-0.0193949	24811	0.460722	FALSE
3:89329632:G_T	3	89273019	89349617	ctx-lh-supramarginal_ctx-lh-caudalmiddlefrontal	5.49e-10	0.055044	0.680688	-0.00144312	24839	0.459721	FALSE
3:89348525:C_T	3	89273019	89349617	ctx-lh-supramarginal_ctx-lh-middletemporal	1.07e-10	0.057423	0.736323	0.00230174	24697	0.459958	FALSE
3:89339548:G_T	3	89279394	89343789	ctx-lh-inferiortemporal_ctx-lh-caudalmiddlefrontal	2.36e-11	-0.0664488	0.00121652	-0.0817719	24696	0.276823	FALSE
3:89341738:G_T	3	89279394	89343789	ctx-lh-supramarginal_ctx-lh-parsorbitalis	1.24e-08	0.0565848	0.0853846	0.0399414	24653	0.276878	FALSE
3:89343789:G_T	3	89279394	89343789	ctx-rh-inferiortemporal_ctx-rh-caudalmiddlefrontal	1.17e-08	-0.0568381	0.000493226	-0.0878938	24653	0.279649	FALSE
3:89279467:C_T	3	89279467	89279467	ctx-lh-inferiortemporal_ctx-lh-caudalmiddlefrontal	9.54e-09	-0.0539465	0.00238063	-0.0744201	24621	0.347719	FALSE
3:89279467:C_T	3	89279467	89279467	ctx-lh-supramarginal_ctx-lh-caudalmiddlefrontal	5.26e-09	0.0543716	0.415234	0.0198742	24621	0.347719	FALSE
3:89279467:C_T	3	89279467	89279467	ctx-lh-supramarginal_ctx-lh-inferiorparietal	1.61e-08	0.0526214	0.971212	0.000876172	24621	0.347719	FALSE
3:89279467:C_T	3	89279467	89279467	ctx-lh-supramarginal_ctx-lh-middletemporal	4.01e-09	0.0547788	0.396942	0.0206862	24621	0.347719	FALSE
3:89279467:C_T	3	89279467	89279467	ctx-lh-supramarginal_ctx-lh-parsorbitalis	3.58e-08	0.0517067	0.257731	0.0273494	24621	0.347719	FALSE
3:89279467:C_T	3	89279467	89279467	ctx-rh-supramarginal_ctx-lh-supramarginal	1.58e-08	-0.0532281	0.747035	0.00785116	24621	0.347719	FALSE
3:89300497:A_G	3	89300497	89300497	ctx-lh-supramarginal_ctx-lh-caudalmiddlefrontal	1.75e-08	0.0498941	0.45208	0.0175561	24690	0.489437	FALSE
3:89300497:A_G	3	89300497	89300497	ctx-lh-supramarginal_ctx-lh-inferiorparietal	9.64e-09	0.0508283	0.859296	-0.0041269	24690	0.489437	FALSE
3:89312113:C_CTTTTTTTTT	3	89312113	89312113	ctx-lh-supramarginal_ctx-lh-inferiorparietal	4.82e-08	0.0498848	Inf		23716	0.436282	FALSE
3:89312113:C_CTTTTTTTTT	3	89312113	89312113	ctx-rh-supramarginal_ctx-lh-supramarginal	7.38e-10	-0.056831	Inf		23716	0.436282	FALSE
3:89368629:A_C	3	89343169	89389507	ctx-rh-insula_ctx-lh-supramarginal	1.28e-09	-0.0540332	0.584856	-0.00683625	24811	0.468605	FALSE
3:89386361:G_T	3	89343169	89389507	ctx-lh-insula_ctx-lh-supramarginal	6.09e-09	-0.0519503	0.448087	-0.0148276	24599	0.462864	FALSE
3:89360266:G_T	3	89344320	89389507	ctx-lh-supramarginal_ctx-lh-caudalmiddlefrontal	9.95e-11	0.0574114	0.488234	0.011481	24746	0.45626	FALSE
3:89360266:G_T	3	89344320	89389507	ctx-lh-supramarginal_ctx-lh-middletemporal	1.29e-11	0.06005	0.121524	0.0276428	24746	0.45626	FALSE
3:89360266:G_T	3	89344320	89389507	ctx-lh-supramarginal_ctx-lh-parsorbitalis	3.43e-10	0.0561215	0.176913	0.0236055	24746	0.45626	FALSE
3:89360266:G_T	3	89344320	89389507	ctx-lh-supramarginal_ctx-lh-parstriangularis	2.57e-08	0.0497759	0.0673565	0.0392784	24746	0.45626	FALSE
3:89360266:G_T	3	89344320	89389507	ctx-rh-supramarginal_ctx-rh-middletemporal	3.99e-08	0.0487012	0.219529	0.0211271	24746	0.45626	FALSE
3:89360266:G_T	3	89355632	89389507	ctx-lh-supramarginal_ctx-lh-inferiorparietal	8.16e-10	0.0545089	0.285247	-0.0158143	24746	0.45626	FALSE
3:89369748:C_CT	3	89355632	89389507	ctx-rh-supramarginal_ctx-lh-supramarginal	2.37e-10	-0.0569497	0.418038	0.0119903	24712	0.463739	FALSE
3:89384121:A_G	3	89384121	89384121	ctx-lh-inferiortemporal_ctx-lh-caudalmiddlefrontal	4.57e-11	-0.0659393	0.00211624	-0.0805384	24501	0.274965	FALSE
3:89384121:A_G	3	89384121	89384121	ctx-lh-medialorbitofrontal_ctx-lh-inferiortemporal	8.84e-09	-0.0577949	0.0315338	-0.0565375	24501	0.274965	FALSE
3:89384121:A_G	3	89384121	89384121	ctx-lh-supramarginal_ctx-lh-middletemporal	4.85e-09	0.0581231	0.014426	0.0641099	24501	0.274965	FALSE
3:89384121:A_G	3	89384121	89384121	ctx-lh-supramarginal_ctx-lh-parsorbitalis	5.79e-09	0.0582186	0.0208725	0.0600505	24501	0.274965	FALSE
3:89384121:A_G	3	89384121	89384121	ctx-rh-inferiortemporal_ctx-rh-caudalmiddlefrontal	3.57e-08	-0.0552806	0.000548304	-0.0907774	24501	0.274965	FALSE
3:89384121:A_G	3	89384121	89384121	ctx-rh-superiorparietal_ctx-lh-inferiortemporal	2.72e-08	0.0558765	0.00361048	0.0762956	24501	0.274965	FALSE
3:89420088:T_TGTGCACCTAGAC	3	89392778	89448936	ctx-lh-supramarginal_ctx-lh-caudalmiddlefrontal	2.41e-08	0.0555557	0.047268	0.046279	24671	0.26869	FALSE
3:89420088:T_TGTGCACCTAGAC	3	89392778	89448936	ctx-rh-inferiortemporal_ctx-rh-caudalmiddlefrontal	5.56e-11	-0.0659286	0.000881469	-0.0837232	24671	0.26869	FALSE
3:89420088:T_TGTGCACCTAGAC	3	89392778	89448936	ctx-rh-inferiortemporal_ctx-rh-inferiorparietal	4.94e-09	-0.0588105	0.00106981	-0.0837839	24671	0.26869	FALSE
3:89420088:T_TGTGCACCTAGAC	3	89392778	89448936	ctx-rh-supramarginal_ctx-lh-supramarginal	4.1e-08	-0.0552688	0.479815	-0.011275	24671	0.26869	FALSE
3:89431650:C_T	3	89392778	89448936	ctx-lh-inferiortemporal_ctx-lh-caudalmiddlefrontal	4.64e-14	-0.0750944	0.000258193	-0.0874969	24840	0.278526	FALSE
3:89431650:C_T	3	89392778	89448936	ctx-lh-supramarginal_ctx-lh-middletemporal	9.74e-11	0.0638519	0.0170635	0.058106	24840	0.278526	FALSE
3:89440509:C_T	3	89392778	89448936	ctx-lh-medialorbitofrontal_ctx-lh-inferiortemporal	2.73e-10	-0.0636017	0.0112232	-0.0622374	24466	0.274222	FALSE
3:89440509:C_T	3	89392778	89448936	ctx-lh-superiorparietal_ctx-lh-inferiortemporal	7.55e-10	0.0619882	0.000452814	0.0841428	24466	0.274222	FALSE
3:89440509:C_T	3	89392778	89448936	ctx-rh-superiorparietal_ctx-lh-inferiortemporal	1.65e-10	0.064341	0.000197814	0.0912251	24466	0.274222	FALSE
3:89448196:C_T	3	89392778	89448936	ctx-lh-supramarginal_ctx-lh-parsorbitalis	1.14e-11	0.0682658	0.0140437	0.0536059	24309	0.277815	FALSE
3:89448196:C_T	3	89392778	89448936	ctx-lh-supramarginal_ctx-lh-parstriangularis	2.53e-08	0.0560915	0.000491398	0.0835848	24309	0.277815	FALSE
3:89448936:A_T	3	89392778	89448936	ctx-rh-caudalanteriorcingulate_ctx-lh-inferiortemporal	1.14e-08	0.0574675	0.00276801	0.0732524	24295	0.273347	FALSE
3:89442305:A_T	3	89442305	89442305	ctx-lh-inferiortemporal_ctx-lh-caudalmiddlefrontal	2.83e-11	-0.0614531	2.83654e-05	-0.10098	24018	0.419137	FALSE
3:89442305:A_T	3	89442305	89442305	ctx-lh-medialorbitofrontal_ctx-lh-inferiortemporal	3.15e-10	-0.0582454	0.00392511	-0.0699177	24018	0.419137	FALSE
3:89442305:A_T	3	89442305	89442305	ctx-lh-superiorparietal_ctx-lh-inferiortemporal	6.29e-09	0.0537874	0.000314076	0.0867405	24018	0.419137	FALSE
3:89442305:A_T	3	89442305	89442305	ctx-lh-supramarginal_ctx-lh-caudalmiddlefrontal	6.27e-12	0.0628556	0.570077	0.0136828	24018	0.419137	FALSE
3:89442305:A_T	3	89442305	89442305	ctx-lh-supramarginal_ctx-lh-inferiorparietal	1.11e-08	0.0522975	0.995643	-0.000130889	24018	0.419137	FALSE
3:89442305:A_T	3	89442305	89442305	ctx-lh-supramarginal_ctx-lh-middletemporal	1.03e-13	0.0679659	0.029461	0.0525128	24018	0.419137	FALSE
3:89442305:A_T	3	89442305	89442305	ctx-lh-supramarginal_ctx-lh-parsorbitalis	4.2e-12	0.0638032	0.137297	0.0355124	24018	0.419137	FALSE
3:89442305:A_T	3	89442305	89442305	ctx-lh-supramarginal_ctx-lh-parstriangularis	2.45e-09	0.0550404	0.0704485	0.0433165	24018	0.419137	FALSE
3:89442305:A_T	3	89442305	89442305	ctx-lh-insula_ctx-lh-supramarginal	5.94e-10	-0.0568492	0.189153	-0.0314457	24018	0.419137	FALSE
3:89442305:A_T	3	89442305	89442305	ctx-rh-caudalanteriorcingulate_ctx-lh-supramarginal	4.48e-09	-0.0537038	0.447237	-0.0181913	24018	0.419137	FALSE
3:89442305:A_T	3	89442305	89442305	ctx-rh-inferiortemporal_ctx-rh-caudalmiddlefrontal	1.46e-08	-0.0523994	3.81534e-05	-0.0995682	24018	0.419137	FALSE
3:89442305:A_T	3	89442305	89442305	ctx-rh-inferiortemporal_ctx-rh-inferiorparietal	3.2e-08	-0.0511202	1.00856e-05	-0.107882	24018	0.419137	FALSE
3:89442305:A_T	3	89442305	89442305	ctx-rh-superiorparietal_ctx-lh-inferiortemporal	2.77e-10	0.0584249	4.96831e-05	0.0977086	24018	0.419137	FALSE
3:89442305:A_T	3	89442305	89442305	ctx-rh-supramarginal_ctx-lh-supramarginal	1.26e-11	-0.0626907	0.978973	0.000633094	24018	0.419137	FALSE
3:89442305:A_T	3	89442305	89442305	ctx-rh-insula_ctx-lh-supramarginal	2.73e-09	-0.0545959	0.321198	-0.0238304	24018	0.419137	FALSE
3:89451721:C_G	3	89451721	89451721	ctx-lh-inferiortemporal_ctx-lh-caudalmiddlefrontal	1.03e-24	-0.0941954	2.49686e-05	-0.100562	24516	0.407597	TRUE
3:89451721:C_G	3	89451721	89451721	ctx-lh-inferiortemporal_ctx-lh-inferiorparietal	5.42e-12	-0.063379	0.00117091	-0.0777286	24516	0.407597	FALSE
3:89451721:C_G	3	89451721	89451721	ctx-lh-medialorbitofrontal_ctx-lh-inferiortemporal	9.81e-14	-0.0685529	0.0413159	-0.0488167	24516	0.407597	FALSE
3:89451721:C_G	3	89451721	89451721	ctx-lh-parsorbitalis_ctx-lh-inferiortemporal	1.3e-14	-0.0708223	0.000416628	-0.0846548	24516	0.407597	FALSE
3:89451721:C_G	3	89451721	89451721	ctx-lh-superiorfrontal_ctx-lh-inferiortemporal	4.62e-13	-0.0663242	0.00298865	-0.0705729	24516	0.407597	FALSE
3:89451721:C_G	3	89451721	89451721	ctx-lh-superiorparietal_ctx-lh-inferiortemporal	1.34e-16	0.076125	0.000106146	0.0923095	24516	0.407597	TRUE
3:89451721:C_G	3	89451721	89494030	ctx-lh-supramarginal_ctx-lh-parstriangularis	1.74e-11	0.0616453	0.00446476	0.0639095	24516	0.407597	FALSE
3:89451721:C_G	3	89451721	89451721	ctx-lh-supramarginal_ctx-lh-superiorparietal	4.26e-10	-0.0569226	0.0751945	-0.0424503	24516	0.407597	FALSE
3:89451721:C_G	3	89451721	89469453	ctx-rh-inferiortemporal_ctx-rh-caudalanteriorcingulate	4.09e-09	0.0541465	0.0119167	0.0598814	24516	0.407597	FALSE
3:89451721:C_G	3	89451721	89467357	ctx-rh-inferiortemporal_ctx-rh-caudalmiddlefrontal	2.08e-18	-0.0804421	1.03589e-05	-0.103949	24516	0.407597	TRUE
3:89451721:C_G	3	89451721	89467357	ctx-rh-inferiortemporal_ctx-rh-inferiorparietal	3.85e-15	-0.0722611	4.61534e-05	-0.0973811	24516	0.407597	TRUE
3:89451721:C_G	3	89451721	89494030	ctx-rh-parsorbitalis_ctx-lh-inferiortemporal	1.99e-11	-0.0616357	0.0673407	-0.0402081	24516	0.407597	FALSE
3:89451721:C_G	3	89451721	89451721	ctx-rh-parsorbitalis_ctx-lh-supramarginal	3.66e-11	0.0602072	0.0140896	0.0579532	24516	0.407597	FALSE
3:89451721:C_G	3	89451721	89494030	ctx-rh-precentral_ctx-lh-inferiortemporal	7.49e-09	0.0530197	0.00197273	0.0721355	24516	0.407597	FALSE
3:89451721:C_G	3	89451721	89451721	ctx-rh-superiorparietal_ctx-lh-inferiortemporal	2.64e-21	0.0871545	2.72471e-05	0.0997696	24516	0.407597	TRUE
3:89456555:A_T	3	89451721	89467357	ctx-lh-supramarginal_ctx-lh-parsorbitalis	7.69e-19	0.0811042	0.000340457	0.0838552	24616	0.40709	FALSE
3:89456555:A_T	3	89451721	89467357	ctx-lh-supramarginal_ctx-lh-superiorfrontal	6.05e-15	0.0705395	0.000244358	0.0862777	24616	0.40709	FALSE
3:89456555:A_T	3	89451721	89469453	ctx-rh-caudalmiddlefrontal_ctx-rh-bankssts	1.38e-11	0.0619259	0.15013	0.0323698	24616	0.40709	FALSE
3:89466339:A_T	3	89451721	89469453	ctx-lh-inferiortemporal_ctx-lh-caudalanteriorcingulate	1.55e-08	0.0519006	0.00834249	0.0594991	24660	0.40736	FALSE
3:89466339:A_T	3	89451721	89469453	ctx-rh-caudalanteriorcingulate_ctx-lh-inferiortemporal	4.79e-11	0.0600767	0.0117022	0.0589963	24660	0.40736	FALSE
3:89466339:A_T	3	89451721	89469453	ctx-rh-supramarginal_ctx-rh-middletemporal	7.61e-13	0.0650258	7.00069e-06	0.103102	24660	0.40736	TRUE
3:89467357:A_G	3	89451721	89521693	ctx-lh-supramarginal_ctx-lh-caudalmiddlefrontal	1.44e-19	0.0821321	7.5962e-05	0.0880944	24632	0.407728	TRUE
3:89467357:A_G	3	89451721	89469453	ctx-lh-supramarginal_ctx-lh-fusiform	9.6e-09	-0.0523394	6.65607e-05	-0.0937465	24632	0.407728	FALSE
3:89467357:A_G	3	89451721	89521693	ctx-lh-insula_ctx-lh-supramarginal	1.39e-16	-0.0752571	1.13135e-05	-0.098107	24632	0.407728	TRUE
3:89467357:A_G	3	89451721	89521693	ctx-rh-caudalanteriorcingulate_ctx-lh-supramarginal	7.97e-13	-0.0651461	0.00421413	-0.0629321	24632	0.407728	FALSE
3:89467357:A_G	3	89451721	89467357	ctx-rh-isthmuscingulate_ctx-lh-inferiortemporal	1.45e-09	-0.0554889	0.0306979	-0.0506356	24632	0.407728	FALSE
3:89467357:A_G	3	89451721	89469453	ctx-rh-precentral_ctx-rh-bankssts	4e-09	-0.0540414	0.153221	-0.0315678	24632	0.407728	FALSE
3:89467357:A_G	3	89451721	89469453	ctx-rh-superiorparietal_ctx-lh-supramarginal	5.47e-12	-0.0624215	0.0699881	-0.0416249	24632	0.407728	FALSE
3:89467357:A_G	3	89451721	89469453	ctx-rh-supramarginal_ctx-lh-inferiortemporal	4.65e-09	0.0536404	0.00132455	0.0751439	24632	0.407728	FALSE
3:89469453:A_T	3	89451721	89523038	ctx-lh-caudalmiddlefrontal_ctx-lh-bankssts	1.01e-09	0.0562772	0.409926	0.0135013	24629	0.405991	FALSE
3:89469453:A_T	3	89451721	89523038	ctx-rh-isthmuscingulate_ctx-rh-inferiortemporal	9.81e-10	-0.0559132	0.00434864	-0.0641393	24629	0.405991	FALSE
3:89469453:A_T	3	89451721	89469453	ctx-rh-medialorbitofrontal_ctx-lh-inferiortemporal	4.05e-11	-0.0607423	0.0500583	-0.0457572	24629	0.405991	FALSE
3:89469453:A_T	3	89451721	89523038	ctx-rh-supramarginal_ctx-lh-supramarginal	5.25e-16	-0.0744634	0.00718441	-0.058528	24629	0.405991	FALSE
3:89482234:C_T	3	89451721	89530057	ctx-lh-supramarginal_ctx-lh-inferiorparietal	5.57e-14	0.068668	0.0127743	0.0557791	24639	0.392302	FALSE
3:89482234:C_T	3	89451721	89530057	ctx-lh-supramarginal_ctx-lh-middletemporal	3.66e-26	0.096568	5.88797e-08	0.123836	24639	0.392302	TRUE
3:89482234:C_T	3	89451721	89530057	ctx-lh-supramarginal_ctx-lh-precentral	1.24e-11	-0.0620714	0.00293668	-0.0661813	24639	0.392302	FALSE
3:89482234:C_T	3	89451721	89530057	ctx-rh-bankssts_ctx-lh-caudalmiddlefrontal	2.27e-08	0.0516238	0.300637	-0.0155758	24639	0.392302	FALSE
3:89482234:C_T	3	89451721	89530057	ctx-rh-middletemporal_ctx-lh-supramarginal	6.1e-13	0.0653938	2.77477e-06	0.102055	24639	0.392302	TRUE
3:89482234:C_T	3	89451721	89530057	ctx-rh-precentral_ctx-lh-supramarginal	2.75e-15	-0.0724963	0.0131701	-0.0548055	24639	0.392302	FALSE
3:89482234:C_T	3	89451721	89530057	ctx-rh-insula_ctx-lh-supramarginal	1.95e-14	-0.070132	9.3213e-05	-0.0855147	24639	0.392302	TRUE
3:89493167:A_G	3	89451721	89530057	ctx-rh-inferiortemporal_ctx-lh-caudalmiddlefrontal	4.03e-14	-0.069873	0.000855024	-0.0746794	24619	0.392212	FALSE
3:89493167:A_G	3	89451721	89530057	ctx-rh-inferiortemporal_ctx-lh-superiorparietal	4.12e-10	0.0576561	0.00389586	0.0648574	24619	0.392212	FALSE
3:89493167:A_G	3	89451721	89530057	ctx-rh-parsopercularis_ctx-lh-supramarginal	3.11e-11	-0.061169	0.170256	-0.0251968	24619	0.392212	FALSE
3:89493167:A_G	3	89451721	89530057	ctx-rh-parsorbitalis_ctx-rh-inferiortemporal	3.51e-11	-0.0613362	0.0236566	-0.0496773	24619	0.392212	FALSE
3:89493167:A_G	3	89451721	89530057	ctx-rh-precentral_ctx-rh-inferiortemporal	9.49e-10	0.05664	1.97746e-05	0.0959574	24619	0.392212	FALSE
3:89493167:A_G	3	89451721	89530057	ctx-rh-superiorparietal_ctx-rh-inferiortemporal	8.56e-12	0.06307	0.000823714	0.0716351	24619	0.392212	FALSE
3:89521693:C_T	3	89456555	89530057	ctx-lh-inferiortemporal_ctx-lh-caudalmiddlefrontal	1.85e-27	-0.0992628	3.16275e-06	-0.105967	24867	0.394229	TRUE
3:89521693:C_T	3	89456555	89530057	ctx-lh-inferiortemporal_ctx-lh-inferiorparietal	8.27e-13	-0.0655185	0.000811157	-0.0774403	24867	0.394229	FALSE
3:89521693:C_T	3	89456555	89530057	ctx-lh-medialorbitofrontal_ctx-lh-inferiortemporal	4.09e-16	-0.0746415	0.0298038	-0.0483649	24867	0.394229	FALSE
3:89521693:C_T	3	89456555	89530057	ctx-lh-parsorbitalis_ctx-lh-inferiortemporal	2.03e-16	-0.0752828	8.46841e-05	-0.0870783	24867	0.394229	TRUE
3:89521693:C_T	3	89456555	89530057	ctx-lh-superiorfrontal_ctx-lh-inferiortemporal	6.47e-15	-0.0712036	0.000818831	-0.0740988	24867	0.394229	FALSE
3:89521693:C_T	3	89456555	89530057	ctx-lh-superiorparietal_ctx-lh-inferiortemporal	1.7e-18	0.0805306	3.94484e-06	0.106434	24867	0.394229	TRUE
3:89521693:C_T	3	89456555	89530057	ctx-lh-supramarginal_ctx-lh-superiorparietal	2.16e-11	-0.0608642	0.0105922	-0.0444223	24867	0.394229	FALSE
3:89521693:C_T	3	89456555	89530057	ctx-rh-parsorbitalis_ctx-lh-supramarginal	2.01e-13	0.0666025	0.0113544	0.055615	24867	0.394229	FALSE
3:89521693:C_T	3	89456555	89530057	ctx-rh-superiorparietal_ctx-lh-inferiortemporal	1.83e-23	0.0915505	2.13317e-07	0.112341	24867	0.394229	TRUE
3:89521693:C_T	3	89456555	89530057	ctx-rh-insula_ctx-lh-inferiortemporal	2.65e-08	0.0509652	0.000658816	0.0728263	24867	0.394229	FALSE
3:89463290:C_T	3	89458550	89533267	ctx-lh-insula_ctx-lh-supramarginal	1.74e-08	-0.0574632	0.000414462	-0.0835079	24867	0.250133	FALSE
3:89463290:C_T	3	89458550	89533267	ctx-rh-middletemporal_ctx-lh-supramarginal	4.46e-09	0.0593042	0.000197712	0.0939025	24867	0.250133	FALSE
3:89463290:C_T	3	89458550	89526072	ctx-rh-supramarginal_ctx-rh-middletemporal	1.41e-09	0.0614841	1.72673e-06	0.122758	24867	0.250133	FALSE
3:89464194:C_T	3	89458550	89533267	ctx-lh-insula_ctx-lh-inferiortemporal	3.01e-08	0.0571624	0.018846	0.0548264	24829	0.242407	FALSE
3:89500365:C_T	3	89458550	89568422	ctx-rh-supramarginal_ctx-lh-supramarginal	6.32e-10	-0.0636598	0.0469619	-0.0464826	24768	0.245985	FALSE
3:89500488:C_G	3	89458550	89568422	ctx-lh-inferiortemporal_ctx-lh-caudalmiddlefrontal	2.08e-19	-0.0924833	0.000414299	-0.084733	24768	0.245966	FALSE
3:89500488:C_G	3	89458550	89568422	ctx-lh-inferiortemporal_ctx-lh-inferiorparietal	4.23e-10	-0.0641969	0.0008923	-0.0773089	24768	0.245966	FALSE
3:89502123:T_TTAG	3	89458550	89568422	ctx-rh-inferiortemporal_ctx-lh-caudalmiddlefrontal	5.08e-09	-0.06031	0.27629	-0.0204668	24726	0.24549	FALSE
3:89505327:G_T	3	89458550	89568422	ctx-lh-supramarginal_ctx-lh-superiorfrontal	5e-10	0.0631183	0.000272212	0.0800859	24779	0.242814	FALSE
3:89509550:G_T	3	89458550	89533267	ctx-rh-inferiortemporal_ctx-rh-caudalmiddlefrontal	7.38e-15	-0.0814612	0.000531995	-0.0843033	24444	0.237901	FALSE
3:89509550:G_T	3	89458550	89533267	ctx-rh-inferiortemporal_ctx-rh-inferiorparietal	3.39e-14	-0.0792986	0.0102023	-0.0637526	24444	0.237901	FALSE
3:89519229:A_C	3	89458550	89568422	ctx-lh-parsorbitalis_ctx-lh-inferiortemporal	2.87e-11	-0.0684924	0.00402291	-0.0684575	24795	0.243119	FALSE
3:89519229:A_C	3	89458550	89568422	ctx-rh-medialorbitofrontal_ctx-lh-inferiortemporal	3.99e-09	-0.060702	0.110217	-0.0384405	24795	0.243119	FALSE
3:89519238:C_T	3	89458550	89568422	ctx-lh-medialorbitofrontal_ctx-lh-inferiortemporal	6.55e-13	-0.0740035	0.0483839	-0.0473161	24824	0.246009	FALSE
3:89519238:C_T	3	89458550	89568422	ctx-lh-superiorfrontal_ctx-lh-inferiortemporal	5.92e-09	-0.059666	0.0178872	-0.0600114	24824	0.246009	FALSE
3:89519238:C_T	3	89458550	89568422	ctx-lh-superiorparietal_ctx-lh-inferiortemporal	1.09e-14	0.0795895	0.000301036	0.0926876	24824	0.246009	FALSE
3:89519238:C_T	3	89458550	89568422	ctx-lh-supramarginal_ctx-lh-middletemporal	1.99e-16	0.0836222	4.80249e-05	0.103727	24824	0.246009	TRUE
3:89519238:C_T	3	89458550	89568422	ctx-lh-supramarginal_ctx-lh-parsorbitalis	6.2e-16	0.082809	0.000968948	0.0784069	24824	0.246009	FALSE
3:89519238:C_T	3	89458550	89568422	ctx-lh-supramarginal_ctx-lh-parstriangularis	3.94e-11	0.0676766	0.000142753	0.0972104	24824	0.246009	FALSE
3:89519238:C_T	3	89458550	89568422	ctx-rh-isthmuscingulate_ctx-lh-inferiortemporal	2.66e-10	-0.0649181	0.0832944	-0.0388001	24824	0.246009	FALSE
3:89519238:C_T	3	89458550	89568422	ctx-rh-parsorbitalis_ctx-lh-supramarginal	8.89e-10	0.0622977	0.00181476	0.0650171	24824	0.246009	FALSE
3:89519238:C_T	3	89458550	89568422	ctx-rh-superiorparietal_ctx-lh-inferiortemporal	6.75e-16	0.0831323	0.000164375	0.0957246	24824	0.246009	TRUE
3:89519238:C_T	3	89458550	89568422	ctx-rh-supramarginal_ctx-lh-inferiortemporal	1.49e-08	0.0580738	0.0737284	0.0397452	24824	0.246009	FALSE
3:89521831:T_TGAAAG	3	89458550	89533267	ctx-lh-supramarginal_ctx-lh-inferiorparietal	3.25e-08	0.0571739	0.0675679	0.0280922	24491	0.244765	FALSE
3:89521831:T_TGAAAG	3	89458550	89533267	ctx-rh-caudalmiddlefrontal_ctx-rh-bankssts	4.97e-10	0.064863	0.364741	0.0175346	24491	0.244765	FALSE
3:89524056:A_G	3	89458550	89568422	ctx-lh-supramarginal_ctx-lh-caudalmiddlefrontal	1.69e-11	0.0683109	5.13893e-05	0.0882456	24852	0.246819	FALSE
3:89526072:C_G	3	89458550	89568422	ctx-lh-inferiortemporal_ctx-lh-caudalanteriorcingulate	1.9e-08	0.0577517	0.0339968	0.0462615	24836	0.242984	FALSE
3:89526072:C_G	3	89458550	89568422	ctx-rh-caudalanteriorcingulate_ctx-lh-inferiortemporal	1.17e-11	0.0693606	0.0058499	0.0611359	24836	0.242984	FALSE
3:89523038:A_C	3	89469453	89530057	ctx-lh-superiorfrontal_ctx-lh-inferiorparietal	1.49e-08	-0.0517779	0.0043997	-0.0619123	24863	0.392693	FALSE
3:89523038:A_C	3	89469453	89530057	ctx-lh-supramarginal_ctx-lh-parsorbitalis	8.42e-21	0.0854507	0.000381324	0.0806137	24863	0.392693	FALSE
3:89523038:A_C	3	89469453	89530057	ctx-lh-supramarginal_ctx-lh-superiorfrontal	4.63e-16	0.0733187	5.70195e-05	0.0865114	24863	0.392693	TRUE
3:89523038:A_C	3	89469453	89530057	ctx-rh-fusiform_ctx-lh-supramarginal	1.16e-08	-0.0518689	0.0024357	-0.0669377	24863	0.392693	FALSE
3:89523038:A_C	3	89469453	89530057	ctx-rh-inferiortemporal_ctx-rh-caudalmiddlefrontal	4.35e-21	-0.0863306	1.51344e-06	-0.112051	24863	0.392693	TRUE
3:89523038:A_C	3	89469453	89530057	ctx-rh-inferiortemporal_ctx-rh-inferiorparietal	3.05e-16	-0.074834	2.5578e-05	-0.0946455	24863	0.392693	TRUE
3:89523038:A_C	3	89469453	89530057	ctx-rh-isthmuscingulate_ctx-lh-inferiortemporal	9.07e-10	-0.0561377	0.016704	-0.0523128	24863	0.392693	FALSE
3:89489529:C_T	3	89482234	89525505	ctx-rh-inferiortemporal_ctx-lh-caudalanteriorcingulate	4.56e-09	0.0537019	0.000368649	0.0818749	24560	0.406407	FALSE
3:89489529:C_T	3	89482234	89525505	ctx-rh-inferiortemporal_ctx-rh-caudalanteriorcingulate	5.72e-10	0.0570069	0.00492747	0.0622734	24560	0.406407	FALSE
3:89489529:C_T	3	89482234	89525505	ctx-rh-supramarginal_ctx-rh-middletemporal	4.21e-14	0.0686739	1.28214e-06	0.110011	24560	0.406407	TRUE
3:89525505:A_G	3	89482234	89525505	ctx-lh-inferiortemporal_ctx-lh-caudalanteriorcingulate	8.34e-10	0.0559409	0.00586803	0.0635243	24867	0.40616	FALSE
3:89525505:A_G	3	89482234	89525505	ctx-lh-supramarginal_ctx-lh-fusiform	5.89e-10	-0.0561479	4.77353e-05	-0.0950104	24867	0.40616	FALSE
3:89525505:A_G	3	89482234	89525505	ctx-lh-insula_ctx-lh-inferiortemporal	4.33e-09	0.053581	0.00443923	0.0616432	24867	0.40616	FALSE
3:89525505:A_G	3	89482234	89525505	ctx-rh-caudalanteriorcingulate_ctx-lh-inferiortemporal	5.16e-12	0.0625977	0.0076045	0.0615615	24867	0.40616	FALSE
3:89525505:A_G	3	89482234	89525505	ctx-rh-superiorparietal_ctx-lh-inferiorparietal	6.1e-10	0.056058	0.0115191	0.052729	24867	0.40616	FALSE
3:89525505:A_G	3	89482234	89525505	ctx-rh-superiorparietal_ctx-lh-supramarginal	5.55e-13	-0.0648662	0.0568305	-0.0416454	24867	0.40616	FALSE
3:89525505:A_G	3	89482234	89525505	ctx-rh-supramarginal_ctx-lh-inferiortemporal	6.1e-10	0.0562515	0.00655488	0.0632363	24867	0.40616	FALSE
3:89530057:A_C	3	89482234	89530057	ctx-rh-bankssts_ctx-lh-precentral	4.18e-09	-0.0538831	0.406716	-0.017362	24795	0.402193	FALSE
3:89530057:A_C	3	89482234	89530057	ctx-rh-caudalmiddlefrontal_ctx-rh-bankssts	1.32e-12	0.0648149	0.0916994	0.0380478	24795	0.402193	FALSE
3:89530057:A_C	3	89482234	89530057	ctx-rh-inferiorparietal_ctx-rh-bankssts	3.39e-08	0.0505938	0.0392336	0.0459222	24795	0.402193	FALSE
3:89530057:A_C	3	89482234	89530057	ctx-rh-medialorbitofrontal_ctx-lh-inferiortemporal	2.85e-11	-0.0610798	0.0554646	-0.0429529	24795	0.402193	FALSE
3:89530057:A_C	3	89482234	89530057	ctx-rh-medialorbitofrontal_ctx-lh-superiortemporal	1.58e-09	0.0551167	0.0103564	0.0584771	24795	0.402193	FALSE
3:89530057:A_C	3	89482234	89530057	ctx-rh-precentral_ctx-rh-bankssts	8.72e-11	-0.0594935	0.16888	-0.0301672	24795	0.402193	FALSE
3:89489529:C_T	3	89489529	89525505	ctx-rh-isthmuscingulate_ctx-rh-inferiortemporal	2e-08	-0.0513931	0.00261863	-0.069135	24560	0.406407	FALSE
3:89489529:C_T	3	89489529	89525505	ctx-rh-parsorbitalis_ctx-lh-inferiortemporal	2.24e-08	-0.0513373	0.0929045	-0.0399773	24560	0.406407	FALSE
3:89521693:C_T	3	89489529	89530057	ctx-rh-precentral_ctx-lh-inferiortemporal	2.69e-08	0.0508129	0.0026342	0.0649916	24867	0.394229	FALSE
3:89523038:A_C	3	89489529	89530057	ctx-lh-supramarginal_ctx-lh-caudalmiddlefrontal	2.47e-18	0.0792071	0.000703335	0.0746274	24863	0.392693	FALSE
3:89523038:A_C	3	89489529	89530057	ctx-lh-insula_ctx-lh-supramarginal	3.18e-16	-0.0743107	0.000120469	-0.0896552	24863	0.392693	TRUE
3:89523038:A_C	3	89489529	89530057	ctx-rh-caudalanteriorcingulate_ctx-lh-supramarginal	1.37e-11	-0.0614753	0.00906553	-0.0561147	24863	0.392693	FALSE
3:89525505:A_G	3	89489529	89525505	ctx-lh-supramarginal_ctx-lh-parstriangularis	1.43e-10	0.058245	0.00682272	0.0590947	24867	0.40616	FALSE
3:89525505:A_G	3	89489529	89525505	ctx-rh-bankssts_ctx-lh-precentral	5.83e-09	-0.0531023	0.42917	-0.0179331	24867	0.40616	FALSE
3:89525505:A_G	3	89489529	89525505	ctx-rh-caudalmiddlefrontal_ctx-rh-bankssts	1.33e-11	0.0615013	0.0548942	0.0428715	24867	0.40616	FALSE
3:89525505:A_G	3	89489529	89525505	ctx-rh-medialorbitofrontal_ctx-lh-inferiortemporal	1.6e-10	-0.0584064	0.0627827	-0.0416714	24867	0.40616	FALSE
3:89525505:A_G	3	89489529	89525505	ctx-rh-medialorbitofrontal_ctx-lh-superiortemporal	2.31e-08	0.0507709	0.0394177	0.0475211	24867	0.40616	FALSE
3:89525505:A_G	3	89489529	89525505	ctx-rh-precentral_ctx-rh-bankssts	3.54e-10	-0.0572516	0.161333	-0.0321896	24867	0.40616	FALSE
3:89525505:A_G	3	89489529	89525505	ctx-rh-supramarginal_ctx-lh-supramarginal	5.74e-15	-0.0712325	0.0229555	-0.0508496	24867	0.40616	FALSE
3:89497082:A_G	3	89497082	89497082	ctx-lh-inferiortemporal_ctx-lh-caudalmiddlefrontal	2.19e-24	-0.0962368	0.0001365	-0.0934054	24522	0.338988	TRUE
3:89497082:A_G	3	89497082	89497082	ctx-lh-inferiortemporal_ctx-lh-inferiorparietal	5.66e-11	-0.062017	0.00186028	-0.076496	24522	0.338988	FALSE
3:89497082:A_G	3	89497082	89497082	ctx-lh-medialorbitofrontal_ctx-lh-inferiortemporal	3.06e-14	-0.0720496	0.0208092	-0.0568382	24522	0.338988	FALSE
3:89497082:A_G	3	89497082	89497082	ctx-lh-parsorbitalis_ctx-lh-inferiortemporal	6.42e-16	-0.0765333	0.00176602	-0.0769891	24522	0.338988	FALSE
3:89497082:A_G	3	89497082	89497082	ctx-lh-superiorfrontal_ctx-lh-inferiortemporal	7.57e-14	-0.070629	0.00594265	-0.0671635	24522	0.338988	FALSE
3:89497082:A_G	3	89497082	89497082	ctx-lh-superiorparietal_ctx-lh-inferiortemporal	1.75e-16	0.0781445	3.14896e-05	0.101753	24522	0.338988	TRUE
3:89497082:A_G	3	89497082	89497082	ctx-lh-supramarginal_ctx-lh-caudalmiddlefrontal	1.55e-15	0.074722	1.69724e-05	0.105134	24522	0.338988	TRUE
3:89497082:A_G	3	89497082	89497082	ctx-lh-supramarginal_ctx-lh-fusiform	1.23e-08	-0.0536396	0.000949057	-0.0810386	24522	0.338988	FALSE
3:89497082:A_G	3	89497082	89497082	ctx-lh-supramarginal_ctx-lh-inferiorparietal	9.3e-11	0.060716	0.035964	0.0510736	24522	0.338988	FALSE
3:89497082:A_G	3	89497082	89497082	ctx-lh-supramarginal_ctx-lh-middletemporal	1.28e-20	0.0872473	2.57683e-06	0.115219	24522	0.338988	TRUE
3:89497082:A_G	3	89497082	89497082	ctx-lh-supramarginal_ctx-lh-parsorbitalis	1.14e-16	0.0782892	0.0014123	0.0774906	24522	0.338988	FALSE
3:89497082:A_G	3	89497082	89497082	ctx-lh-supramarginal_ctx-lh-parstriangularis	3.61e-10	0.0591885	0.00376363	0.0706277	24522	0.338988	FALSE
3:89497082:A_G	3	89497082	89497082	ctx-lh-supramarginal_ctx-lh-superiorfrontal	2.25e-12	0.0655265	0.000112504	0.0945377	24522	0.338988	TRUE
3:89497082:A_G	3	89497082	89497082	ctx-lh-supramarginal_ctx-lh-superiorparietal	1.98e-11	-0.0630397	0.051485	-0.0477419	24522	0.338988	FALSE
3:89497082:A_G	3	89497082	89497082	ctx-lh-insula_ctx-lh-supramarginal	4.48e-11	-0.0619818	3.79509e-05	-0.100254	24522	0.338988	FALSE
3:89497082:A_G	3	89497082	89497082	ctx-rh-caudalanteriorcingulate_ctx-lh-inferiortemporal	9.41e-12	0.0642651	0.031438	0.052677	24522	0.338988	FALSE
3:89497082:A_G	3	89497082	89497082	ctx-rh-caudalanteriorcingulate_ctx-lh-supramarginal	3.21e-08	-0.0519882	0.0151744	-0.0590856	24522	0.338988	FALSE
3:89497082:A_G	3	89497082	89497082	ctx-rh-caudalmiddlefrontal_ctx-rh-bankssts	1.38e-11	0.0638443	0.0618839	0.0459889	24522	0.338988	FALSE
3:89497082:A_G	3	89497082	89497082	ctx-rh-inferiortemporal_ctx-lh-caudalanteriorcingulate	1.52e-08	0.0534207	0.000130824	0.0935273	24522	0.338988	FALSE
3:89497082:A_G	3	89497082	89497082	ctx-rh-inferiortemporal_ctx-lh-caudalmiddlefrontal	3.02e-14	-0.0719879	0.00757608	-0.0652459	24522	0.338988	FALSE
3:89497082:A_G	3	89497082	89497082	ctx-rh-inferiortemporal_ctx-lh-isthmuscingulate	1.46e-09	-0.0570573	0.0712345	-0.0442139	24522	0.338988	FALSE
3:89497082:A_G	3	89497082	89497082	ctx-rh-inferiortemporal_ctx-lh-superiorparietal	2.78e-11	0.063011	0.00262383	0.074063	24522	0.338988	FALSE
3:89497082:A_G	3	89497082	89497082	ctx-rh-inferiortemporal_ctx-lh-insula	4.26e-08	0.0519877	0.00961525	0.0636227	24522	0.338988	FALSE
3:89497082:A_G	3	89497082	89497082	ctx-rh-inferiortemporal_ctx-rh-caudalanteriorcingulate	1.91e-10	0.0603594	0.00460941	0.0696787	24522	0.338988	FALSE
3:89497082:A_G	3	89497082	89497082	ctx-rh-inferiortemporal_ctx-rh-caudalmiddlefrontal	2.25e-19	-0.0851719	2.23731e-05	-0.104028	24522	0.338988	TRUE
3:89497082:A_G	3	89497082	89497082	ctx-rh-inferiortemporal_ctx-rh-inferiorparietal	2.15e-17	-0.0803132	0.000552499	-0.0855765	24522	0.338988	FALSE
3:89497082:A_G	3	89497082	89497082	ctx-rh-isthmuscingulate_ctx-lh-inferiortemporal	2.33e-10	-0.0599931	0.0129148	-0.0609001	24522	0.338988	FALSE
3:89497082:A_G	3	89497082	89497082	ctx-rh-isthmuscingulate_ctx-rh-inferiortemporal	6.88e-12	-0.0646948	0.00688348	-0.0666188	24522	0.338988	FALSE
3:89497082:A_G	3	89497082	89497082	ctx-rh-medialorbitofrontal_ctx-lh-inferiortemporal	2.15e-10	-0.0602778	0.0117619	-0.06203	24522	0.338988	FALSE
3:89497082:A_G	3	89497082	89497082	ctx-rh-middletemporal_ctx-lh-supramarginal	7.4e-11	0.0607515	4.44285e-05	0.100116	24522	0.338988	FALSE
3:89497082:A_G	3	89497082	89497082	ctx-rh-parsorbitalis_ctx-lh-inferiortemporal	1.06e-09	-0.057727	0.052171	-0.0479299	24522	0.338988	FALSE
3:89497082:A_G	3	89497082	89497082	ctx-rh-parsorbitalis_ctx-lh-supramarginal	2.01e-12	0.0658979	0.0736288	0.0434359	24522	0.338988	FALSE
3:89497082:A_G	3	89497082	89497082	ctx-rh-parsorbitalis_ctx-rh-inferiortemporal	2.37e-11	-0.0634791	0.00867854	-0.0650194	24522	0.338988	FALSE
3:89497082:A_G	3	89497082	89497082	ctx-rh-precentral_ctx-lh-inferiortemporal	3.02e-08	0.0523446	0.00129721	0.079263	24522	0.338988	FALSE
3:89497082:A_G	3	89497082	89497082	ctx-rh-precentral_ctx-lh-supramarginal	6.3e-10	-0.0582728	0.014553	-0.0599396	24522	0.338988	FALSE
3:89497082:A_G	3	89497082	89497082	ctx-rh-precentral_ctx-rh-bankssts	2.57e-09	-0.0565376	0.136119	-0.0366444	24522	0.338988	FALSE
3:89497082:A_G	3	89497082	89497082	ctx-rh-precentral_ctx-rh-inferiortemporal	2.53e-10	0.0600774	0.000275783	0.0893739	24522	0.338988	FALSE
3:89497082:A_G	3	89497082	89497082	ctx-rh-superiorparietal_ctx-lh-inferiorparietal	2.72e-09	0.0559686	0.00877605	0.0639491	24522	0.338988	FALSE
3:89497082:A_G	3	89497082	89497082	ctx-rh-superiorparietal_ctx-lh-inferiortemporal	1.32e-21	0.0904962	4.33056e-06	0.112381	24522	0.338988	TRUE
3:89497082:A_G	3	89497082	89497082	ctx-rh-superiorparietal_ctx-lh-supramarginal	2.72e-11	-0.0622842	0.0512786	-0.0474988	24522	0.338988	FALSE
3:89497082:A_G	3	89497082	89497082	ctx-rh-superiorparietal_ctx-rh-inferiortemporal	4.46e-13	0.0685998	0.00341963	0.0720967	24522	0.338988	FALSE
3:89497082:A_G	3	89497082	89497082	ctx-rh-supramarginal_ctx-lh-supramarginal	7.15e-12	-0.0649887	0.0171455	-0.0583443	24522	0.338988	FALSE
3:89497082:A_G	3	89497082	89497082	ctx-rh-supramarginal_ctx-rh-middletemporal	2.76e-12	0.0655133	4.40665e-08	0.132169	24522	0.338988	TRUE
3:89497082:A_G	3	89497082	89497082	ctx-rh-supramarginal_ctx-rh-parsorbitalis	2.7e-08	0.0522688	0.0380079	0.0500471	24522	0.338988	FALSE
3:89497082:A_G	3	89497082	89497082	ctx-rh-insula_ctx-lh-supramarginal	5.77e-09	-0.0548299	0.000137882	-0.0929197	24522	0.338988	FALSE
3:89530057:A_C	3	89521693	89530057	ctx-rh-parsorbitalis_ctx-lh-inferiortemporal	2.36e-09	-0.0546383	0.0483977	-0.0457909	24795	0.402193	FALSE
3:89550504:G_GCT	3	89526980	89744949	ctx-rh-middletemporal_ctx-rh-bankssts	2.46e-08	0.0563027	0.0376011	0.0434327	24683	0.26348	FALSE
3:89590098:G_GT	3	89526980	89744949	ctx-rh-supramarginal_ctx-rh-middletemporal	7.8e-10	0.0626594	1.05022e-06	0.103906	24124	0.259117	FALSE
3:89527387:G_T	3	89527387	89527387	ctx-lh-supramarginal_ctx-lh-middletemporal	1.29e-08	-0.0671599	0.291111	-0.0328079	24346	0.182098	FALSE
3:89530057:A_C	3	89530057	89530057	ctx-lh-caudalmiddlefrontal_ctx-lh-bankssts	5.39e-09	0.0536346	0.542001	0.0143262	24795	0.402193	FALSE
3:89530057:A_C	3	89530057	89530057	ctx-lh-supramarginal_ctx-lh-fusiform	3.38e-09	-0.0538903	4.35272e-05	-0.0961099	24795	0.402193	FALSE
3:89530057:A_C	3	89530057	89530057	ctx-lh-supramarginal_ctx-lh-parstriangularis	1.16e-09	0.0555463	0.00541793	0.0649944	24795	0.402193	FALSE
3:89530057:A_C	3	89530057	89530057	ctx-rh-caudalanteriorcingulate_ctx-lh-inferiortemporal	1.42e-10	0.0584792	0.0240192	0.0530666	24795	0.402193	FALSE
3:89530057:A_C	3	89530057	89530057	ctx-rh-isthmuscingulate_ctx-rh-inferiortemporal	3.46e-09	-0.0538962	0.0130824	-0.0587839	24795	0.402193	FALSE
3:89530057:A_C	3	89530057	89530057	ctx-rh-superiorparietal_ctx-lh-inferiorparietal	1.04e-09	0.0555817	0.0113342	0.0595086	24795	0.402193	FALSE
3:89530057:A_C	3	89530057	89530057	ctx-rh-superiorparietal_ctx-lh-supramarginal	2.43e-11	-0.0603902	0.0350088	-0.0492958	24795	0.402193	FALSE
3:89530057:A_C	3	89530057	89530057	ctx-rh-supramarginal_ctx-lh-inferiortemporal	2.7e-08	0.0508162	0.0193895	0.0553287	24795	0.402193	FALSE
3:89530057:A_C	3	89530057	89530057	ctx-rh-supramarginal_ctx-lh-supramarginal	7.82e-14	-0.0685197	0.0349649	-0.0495189	24795	0.402193	FALSE
3:89530057:A_C	3	89530057	89530057	ctx-rh-supramarginal_ctx-rh-middletemporal	1.14e-13	0.0672503	6.30807e-07	0.115779	24795	0.402193	TRUE
3:89534248:C_T	3	89533905	89744949	ctx-lh-supramarginal_ctx-lh-caudalmiddlefrontal	9.05e-10	0.060848	0.00202894	0.0767238	24867	0.266918	FALSE
3:89534248:C_T	3	89533905	89744949	ctx-lh-supramarginal_ctx-lh-middletemporal	1.33e-14	0.0764939	0.000533546	0.0856086	24867	0.266918	FALSE
3:89534592:G_T	3	89533905	89744949	ctx-lh-superiorparietal_ctx-lh-inferiortemporal	2.19e-12	0.070597	0.000329209	0.0847117	24865	0.26654	FALSE
3:89537618:C_T	3	89533905	89744949	ctx-rh-superiorparietal_ctx-lh-inferiortemporal	1.75e-13	0.0740257	0.000206816	0.0892938	24865	0.266448	TRUE
3:89542599:C_T	3	89533905	89744949	ctx-rh-isthmuscingulate_ctx-lh-inferiortemporal	4e-10	-0.0631256	0.229393	-0.0258943	24748	0.264678	FALSE
3:89550504:G_GCT	3	89533905	89744949	ctx-lh-supramarginal_ctx-lh-parsorbitalis	5.14e-15	0.0789628	0.00528147	0.0678347	24683	0.26348	FALSE
3:89550504:G_GCT	3	89533905	89744949	ctx-lh-supramarginal_ctx-lh-superiorfrontal	9.46e-09	0.0572565	0.00475433	0.0684286	24683	0.26348	FALSE
3:89552554:A_G	3	89533905	89744949	ctx-rh-supramarginal_ctx-lh-supramarginal	7.14e-09	-0.0591334	0.175597	-0.0294291	24412	0.268422	FALSE
3:89578492:T_TA	3	89533905	89744949	ctx-lh-medialorbitofrontal_ctx-lh-inferiortemporal	1.42e-10	-0.0667322	0.0290339	-0.04001	24029	0.256688	FALSE
3:89584170:A_G	3	89533905	89744949	ctx-lh-inferiortemporal_ctx-lh-caudalmiddlefrontal	8.53e-14	-0.0750934	0.00219254	-0.0719566	24756	0.261218	FALSE
3:89586973:A_G	3	89533905	89744949	ctx-rh-caudalanteriorcingulate_ctx-lh-inferiortemporal	3.14e-09	0.0594332	0.0393406	0.049539	24751	0.261092	FALSE
3:89587686:C_T	3	89533905	89744949	ctx-rh-inferiortemporal_ctx-rh-caudalmiddlefrontal	2.67e-12	-0.0705349	0.000565267	-0.0824727	24736	0.261806	FALSE
3:89588889:A_T	3	89533905	89744949	ctx-lh-supramarginal_ctx-lh-parstriangularis	7.16e-10	0.0618445	0.000192391	0.0890102	24736	0.269454	FALSE
3:89588889:A_T	3	89533905	89744949	ctx-rh-inferiortemporal_ctx-rh-inferiorparietal	5.51e-13	-0.072644	0.00778625	-0.0622975	24736	0.269454	FALSE
3:89720111:A_G	3	89533905	89744949	ctx-rh-parsorbitalis_ctx-lh-supramarginal	1.13e-08	0.0576086	0.0166554	0.0548834	24696	0.257651	FALSE
3:89720352:C_T	3	89533905	89744949	ctx-rh-caudalmiddlefrontal_ctx-rh-bankssts	9.25e-10	0.0624002	0.663458	-0.000185489	24627	0.256904	FALSE
3:89534377:C_T	3	89534377	89751353	ctx-lh-supramarginal_ctx-lh-caudalmiddlefrontal	3.7e-16	0.0738295	0.000739252	0.0712526	24867	0.400038	FALSE
3:89534377:C_T	3	89534377	89751353	ctx-lh-supramarginal_ctx-lh-fusiform	3.49e-09	-0.0538028	0.000146245	-0.0825486	24867	0.400038	FALSE
3:89534377:C_T	3	89534377	89751353	ctx-lh-supramarginal_ctx-lh-inferiorparietal	1.49e-11	0.0611599	0.0443969	0.0384304	24867	0.400038	FALSE
3:89534377:C_T	3	89534377	89751353	ctx-lh-supramarginal_ctx-lh-middletemporal	1.19e-23	0.0907838	3.69925e-06	0.100395	24867	0.400038	TRUE
3:89534377:C_T	3	89534377	89751353	ctx-lh-supramarginal_ctx-lh-precentral	7.81e-09	-0.052495	0.0100251	-0.0555196	24867	0.400038	FALSE
3:89534377:C_T	3	89534377	89751353	ctx-lh-supramarginal_ctx-lh-superiorfrontal	9.47e-14	0.0671823	0.000638874	0.0720229	24867	0.400038	FALSE
3:89534377:C_T	3	89534377	89751353	ctx-lh-supramarginal_ctx-lh-superiorparietal	4.5e-10	-0.0566584	0.0434545	-0.0369823	24867	0.400038	FALSE
3:89534377:C_T	3	89534377	89751353	ctx-rh-fusiform_ctx-lh-supramarginal	2.55e-08	-0.0505877	0.01152	-0.049834	24867	0.400038	FALSE
3:89534377:C_T	3	89534377	89751353	ctx-rh-inferiortemporal_ctx-rh-inferiorparietal	1.12e-16	-0.0758494	0.000213675	-0.082208	24867	0.400038	TRUE
3:89534377:C_T	3	89534377	89751353	ctx-rh-isthmuscingulate_ctx-lh-inferiortemporal	1.33e-10	-0.0588138	0.0364736	-0.0457389	24867	0.400038	FALSE
3:89534377:C_T	3	89534377	89751353	ctx-rh-isthmuscingulate_ctx-rh-inferiortemporal	3.23e-10	-0.0573231	0.00963126	-0.0574855	24867	0.400038	FALSE
3:89534377:C_T	3	89534377	89751353	ctx-rh-medialorbitofrontal_ctx-lh-inferiortemporal	6.49e-11	-0.0599294	0.0489872	-0.0410299	24867	0.400038	FALSE
3:89534377:C_T	3	89534377	89751353	ctx-rh-medialorbitofrontal_ctx-lh-superiortemporal	5.75e-09	0.0531749	0.0597875	0.0401357	24867	0.400038	FALSE
3:89534377:C_T	3	89534377	89751353	ctx-rh-parsorbitalis_ctx-lh-supramarginal	1.14e-11	0.0614887	0.0502359	0.0390294	24867	0.400038	FALSE
3:89534377:C_T	3	89534377	89751353	ctx-rh-precentral_ctx-lh-supramarginal	4.92e-12	-0.0628968	0.0454578	-0.0380047	24867	0.400038	FALSE
3:89534377:C_T	3	89534377	89751353	ctx-rh-insula_ctx-lh-supramarginal	2.4e-11	-0.0607699	0.000870469	-0.0763404	24867	0.400038	FALSE
3:89541934:C_T	3	89534377	89751353	ctx-rh-inferiortemporal_ctx-lh-caudalanteriorcingulate	1.38e-08	0.0518375	0.000866731	0.0715751	24834	0.401496	FALSE
3:89541934:C_T	3	89534377	89751353	ctx-rh-inferiortemporal_ctx-lh-superiorparietal	1.75e-09	0.0550871	0.00178579	0.0682971	24834	0.401496	FALSE
3:89541934:C_T	3	89534377	89751353	ctx-rh-parsopercularis_ctx-lh-supramarginal	8.19e-10	-0.0561486	0.420327	-0.01633	24834	0.401496	FALSE
3:89541934:C_T	3	89534377	89751353	ctx-rh-superiorparietal_ctx-rh-inferiortemporal	2.35e-11	0.0612214	0.00165504	0.0716014	24834	0.401496	FALSE
3:89551301:C_T	3	89534377	89751353	ctx-lh-inferiortemporal_ctx-lh-caudalmiddlefrontal	2.1e-22	-0.0891681	4.12274e-06	-0.103432	24797	0.401616	TRUE
3:89551301:C_T	3	89534377	89751353	ctx-lh-inferiortemporal_ctx-lh-inferiorparietal	8.88e-10	-0.0561972	0.00258499	-0.0697121	24797	0.401616	FALSE
3:89551301:C_T	3	89534377	89751353	ctx-lh-superiorfrontal_ctx-lh-inferiortemporal	6.41e-12	-0.0628612	0.000381504	-0.0812009	24797	0.401616	FALSE
3:89551301:C_T	3	89534377	89751353	ctx-rh-supramarginal_ctx-rh-middletemporal	1.74e-15	0.0721925	4.43676e-06	0.0986824	24797	0.401616	TRUE
3:89561048:C_T	3	89534377	89751353	ctx-lh-superiorparietal_ctx-lh-inferiortemporal	1.29e-17	0.0785381	2.14859e-06	0.108493	24777	0.401484	TRUE
3:89561048:C_T	3	89534377	89751353	ctx-rh-caudalanteriorcingulate_ctx-lh-inferiortemporal	4.73e-11	0.0600978	0.022243	0.0478306	24777	0.401484	FALSE
3:89561048:C_T	3	89534377	89751353	ctx-rh-inferiortemporal_ctx-rh-caudalanteriorcingulate	2.43e-09	0.0547931	0.0130171	0.0529377	24777	0.401484	FALSE
3:89561048:C_T	3	89534377	89751353	ctx-rh-inferiortemporal_ctx-rh-caudalmiddlefrontal	1.23e-19	-0.0832019	2.14373e-06	-0.106666	24777	0.401484	TRUE
3:89561048:C_T	3	89534377	89751353	ctx-rh-superiorparietal_ctx-lh-inferiortemporal	1.09e-21	0.0879264	1.58248e-07	0.1198	24777	0.401484	TRUE
3:89578046:A_AT	3	89534377	89751353	ctx-lh-supramarginal_ctx-lh-parstriangularis	2.27e-10	0.0588716	0.00220226	0.0626926	24315	0.391295	FALSE
3:89578046:A_AT	3	89534377	89751353	ctx-rh-precentral_ctx-rh-inferiortemporal	5.17e-09	0.0545269	0.000150738	0.0850934	24315	0.391295	FALSE
3:89578046:A_AT	3	89534377	89751353	ctx-rh-supramarginal_ctx-lh-supramarginal	8.68e-14	-0.0696206	0.045464	-0.0426457	24315	0.391295	FALSE
3:89581408:A_T	3	89534377	89751353	ctx-lh-medialorbitofrontal_ctx-lh-inferiortemporal	3.52e-14	-0.0697069	0.0156743	-0.053235	24733	0.402059	FALSE
3:89581408:A_T	3	89534377	89751353	ctx-lh-insula_ctx-lh-supramarginal	3.08e-13	-0.066487	0.000475059	-0.0777963	24733	0.402059	FALSE
3:89581408:A_T	3	89534377	89751353	ctx-rh-middletemporal_ctx-lh-supramarginal	3.81e-12	0.0627868	9.02664e-05	0.0878646	24733	0.402059	TRUE
3:89587262:A_G	3	89534377	89751353	ctx-lh-parsorbitalis_ctx-lh-inferiortemporal	2.12e-12	-0.0645241	8.85482e-05	-0.0881808	24723	0.402022	TRUE
3:89587262:A_G	3	89534377	89751353	ctx-rh-inferiortemporal_ctx-lh-caudalmiddlefrontal	1.16e-13	-0.0682456	0.00167458	-0.0690894	24723	0.402022	FALSE
3:89590826:C_T	3	89534377	89751353	ctx-rh-middletemporal_ctx-rh-bankssts	6.7e-10	0.0571831	0.0311304	0.0445834	24234	0.395287	FALSE
3:89594767:C_T	3	89534377	89751353	ctx-rh-superiorparietal_ctx-lh-inferiorparietal	7.96e-10	0.0563059	0.0112032	0.0552004	24659	0.398577	FALSE
3:89605220:A_AT	3	89534377	89751353	ctx-lh-supramarginal_ctx-lh-parsorbitalis	4.1e-19	0.0830904	0.0011294	0.067968	23979	0.400041	FALSE
3:89605220:A_AT	3	89534377	89751353	ctx-rh-superiorparietal_ctx-lh-supramarginal	8.78e-12	-0.0629358	0.153528	-0.0243337	23979	0.400041	FALSE
3:89659012:G_T	3	89534377	89751353	ctx-rh-caudalanteriorcingulate_ctx-lh-supramarginal	6.34e-11	-0.0598133	0.0159755	-0.0541081	24549	0.40041	FALSE
3:89659012:G_T	3	89534377	89751353	ctx-rh-caudalmiddlefrontal_ctx-rh-bankssts	1.07e-13	0.0684198	0.290421	0.0192919	24549	0.40041	FALSE
3:89659012:G_T	3	89534377	89751353	ctx-rh-inferiorparietal_ctx-rh-bankssts	6.67e-10	0.0570604	0.115099	0.0338297	24549	0.40041	FALSE
3:89659012:G_T	3	89534377	89751353	ctx-rh-parsorbitalis_ctx-lh-inferiortemporal	1.1e-09	-0.0561956	0.00871147	-0.0541322	24549	0.40041	FALSE
3:89659012:G_T	3	89534377	89751353	ctx-rh-parsorbitalis_ctx-rh-inferiortemporal	6.96e-13	-0.0664244	0.00936019	-0.0550579	24549	0.40041	FALSE
3:89698092:C_CATA	3	89534377	89751353	ctx-lh-caudalmiddlefrontal_ctx-lh-bankssts	3.18e-09	0.055133	0.440599	-0.00887769	24394	0.397085	FALSE
3:89698092:C_CATA	3	89534377	89751353	ctx-rh-bankssts_ctx-lh-postcentral	6.77e-09	-0.0536886	0.348188	-0.0167306	24394	0.397085	FALSE
3:89698092:C_CATA	3	89534377	89751353	ctx-rh-bankssts_ctx-lh-precentral	2.11e-10	-0.0590163	0.278179	-0.0224846	24394	0.397085	FALSE
3:89698092:C_CATA	3	89534377	89751353	ctx-rh-precentral_ctx-rh-bankssts	3.56e-12	-0.064619	0.233546	-0.0228371	24394	0.397085	FALSE
3:89724217:A_T	3	89534377	89751353	ctx-rh-supramarginal_ctx-rh-parsorbitalis	7.44e-09	0.0531316	0.0204865	0.0519202	24604	0.392002	FALSE
3:89583712:C_T	3	89583712	89718078	ctx-lh-inferiortemporal_ctx-lh-caudalmiddlefrontal	2.31e-12	-0.0797288	0.180285	-0.0385018	24227	0.190944	FALSE
3:89583712:C_T	3	89583712	89718078	ctx-lh-medialorbitofrontal_ctx-lh-inferiortemporal	2.85e-09	-0.0676453	0.163078	-0.0382917	24227	0.190944	FALSE
3:89583712:C_T	3	89583712	89718078	ctx-lh-supramarginal_ctx-lh-caudalmiddlefrontal	7.14e-09	0.0651648	0.00955852	0.0745854	24227	0.190944	FALSE
3:89583712:C_T	3	89583712	89718078	ctx-lh-supramarginal_ctx-lh-middletemporal	5.9e-12	0.0775492	0.00609972	0.0795202	24227	0.190944	FALSE
3:89583712:C_T	3	89583712	89718078	ctx-lh-supramarginal_ctx-lh-parsorbitalis	9.94e-15	0.0878262	0.0246849	0.0654701	24227	0.190944	FALSE
3:89583712:C_T	3	89583712	89718078	ctx-lh-supramarginal_ctx-lh-parstriangularis	1.07e-08	0.0648851	0.00271455	0.0848374	24227	0.190944	FALSE
3:89583712:C_T	3	89583712	89718078	ctx-lh-supramarginal_ctx-lh-superiorfrontal	2.27e-09	0.0670256	0.0422093	0.058951	24227	0.190944	FALSE
3:89583712:C_T	3	89583712	89718078	ctx-rh-caudalanteriorcingulate_ctx-lh-inferiortemporal	2.56e-08	0.0630827	0.169558	0.0373955	24227	0.190944	FALSE
3:89583712:C_T	3	89583712	89718078	ctx-rh-inferiortemporal_ctx-rh-caudalmiddlefrontal	1.36e-09	-0.0689813	0.00856951	-0.0727467	24227	0.190944	FALSE
3:89583712:C_T	3	89583712	89718078	ctx-rh-parsorbitalis_ctx-lh-supramarginal	5.38e-09	0.0656524	0.0440019	0.0586717	24227	0.190944	FALSE
3:89583712:C_T	3	89583712	89718078	ctx-rh-superiorparietal_ctx-lh-inferiortemporal	6.71e-10	0.0704253	0.00910546	0.074911	24227	0.190944	FALSE
3:89718078:A_G	3	89583712	89718078	ctx-rh-inferiortemporal_ctx-rh-inferiorparietal	3.3e-10	-0.0716146	0.0872656	-0.0487131	24320	0.187556	FALSE
3:89612941:A_C	3	89612941	89612941	ctx-lh-inferiortemporal_ctx-lh-caudalmiddlefrontal	3.23e-18	-0.0836053	6.05562e-05	-0.101161	23750	0.341269	TRUE
3:89612941:A_C	3	89612941	89612941	ctx-lh-inferiortemporal_ctx-lh-inferiorparietal	6.42e-09	-0.0559047	0.00179818	-0.0792369	23750	0.341269	FALSE
3:89612941:A_C	3	89612941	89612941	ctx-lh-medialorbitofrontal_ctx-lh-inferiortemporal	5e-13	-0.0697416	0.0182105	-0.0594926	23750	0.341269	FALSE
3:89612941:A_C	3	89612941	89612941	ctx-lh-parsorbitalis_ctx-lh-inferiortemporal	7.87e-11	-0.0625893	0.000100388	-0.0987568	23750	0.341269	FALSE
3:89612941:A_C	3	89612941	89612941	ctx-lh-superiorfrontal_ctx-lh-inferiortemporal	1.2e-10	-0.0618154	0.00494546	-0.070335	23750	0.341269	FALSE
3:89612941:A_C	3	89612941	89612941	ctx-lh-superiorparietal_ctx-lh-inferiortemporal	2.43e-16	0.0791511	4.25237e-05	0.102714	23750	0.341269	TRUE
3:89612941:A_C	3	89612941	89612941	ctx-lh-supramarginal_ctx-lh-caudalmiddlefrontal	4.78e-12	0.0659255	0.000217828	0.0925687	23750	0.341269	TRUE
3:89612941:A_C	3	89612941	89612941	ctx-lh-supramarginal_ctx-lh-inferiorparietal	8.91e-09	0.0548488	0.119287	0.0390168	23750	0.341269	FALSE
3:89612941:A_C	3	89612941	89612941	ctx-lh-supramarginal_ctx-lh-middletemporal	1.02e-17	0.0817497	2.46874e-05	0.105671	23750	0.341269	TRUE
3:89612941:A_C	3	89612941	89612941	ctx-lh-supramarginal_ctx-lh-parsorbitalis	2.75e-15	0.0759132	0.00468569	0.0704343	23750	0.341269	FALSE
3:89612941:A_C	3	89612941	89612941	ctx-lh-supramarginal_ctx-lh-superiorfrontal	3.15e-10	0.0597217	0.000394309	0.0886621	23750	0.341269	FALSE
3:89612941:A_C	3	89612941	89612941	ctx-lh-supramarginal_ctx-lh-superiorparietal	3.13e-08	-0.0529463	0.110541	-0.0400458	23750	0.341269	FALSE
3:89612941:A_C	3	89612941	89612941	ctx-rh-caudalanteriorcingulate_ctx-lh-inferiortemporal	2.36e-08	0.0535081	0.0412755	0.0511389	23750	0.341269	FALSE
3:89612941:A_C	3	89612941	89612941	ctx-rh-caudalmiddlefrontal_ctx-rh-bankssts	1.21e-09	0.0584569	0.613371	0.0127501	23750	0.341269	FALSE
3:89612941:A_C	3	89612941	89612941	ctx-rh-inferiortemporal_ctx-lh-caudalmiddlefrontal	1.48e-09	-0.0583572	0.0306144	-0.0542694	23750	0.341269	FALSE
3:89612941:A_C	3	89612941	89612941	ctx-rh-inferiortemporal_ctx-lh-superiorparietal	1.45e-08	0.054589	0.0228886	0.0577168	23750	0.341269	FALSE
3:89612941:A_C	3	89612941	89612941	ctx-rh-inferiortemporal_ctx-rh-caudalmiddlefrontal	2.82e-17	-0.0814068	0.000222181	-0.093115	23750	0.341269	TRUE
3:89612941:A_C	3	89612941	89612941	ctx-rh-inferiortemporal_ctx-rh-inferiorparietal	7.77e-16	-0.0775949	0.0228439	-0.0580641	23750	0.341269	FALSE
3:89612941:A_C	3	89612941	89612941	ctx-rh-isthmuscingulate_ctx-lh-inferiortemporal	1.32e-10	-0.0619709	0.0737913	-0.0449855	23750	0.341269	FALSE
3:89612941:A_C	3	89612941	89612941	ctx-rh-isthmuscingulate_ctx-rh-inferiortemporal	8.76e-10	-0.058951	0.0725228	-0.0456489	23750	0.341269	FALSE
3:89612941:A_C	3	89612941	89612941	ctx-rh-medialorbitofrontal_ctx-lh-inferiortemporal	5.57e-09	-0.0562845	0.0737377	-0.0451949	23750	0.341269	FALSE
3:89612941:A_C	3	89612941	89612941	ctx-rh-medialorbitofrontal_ctx-lh-superiortemporal	1.49e-08	0.0544213	0.0605109	0.0468373	23750	0.341269	FALSE
3:89612941:A_C	3	89612941	89612941	ctx-rh-middletemporal_ctx-lh-supramarginal	1.29e-10	0.0610235	0.000160807	0.0945599	23750	0.341269	FALSE
3:89612941:A_C	3	89612941	89612941	ctx-rh-middletemporal_ctx-rh-bankssts	1.94e-08	0.0539094	0.0783334	0.0442218	23750	0.341269	FALSE
3:89612941:A_C	3	89612941	89612941	ctx-rh-parsorbitalis_ctx-lh-supramarginal	2.2e-09	0.0570909	0.0178011	0.0587273	23750	0.341269	FALSE
3:89612941:A_C	3	89612941	89612941	ctx-rh-parsorbitalis_ctx-rh-inferiortemporal	3.18e-10	-0.0608015	0.0350183	-0.0535799	23750	0.341269	FALSE
3:89612941:A_C	3	89612941	89612941	ctx-rh-precentral_ctx-lh-supramarginal	5.55e-09	-0.0558392	0.105556	-0.0406111	23750	0.341269	FALSE
3:89612941:A_C	3	89612941	89612941	ctx-rh-precentral_ctx-rh-bankssts	7.3e-09	-0.0558091	0.505355	-0.0167904	23750	0.341269	FALSE
3:89612941:A_C	3	89612941	89612941	ctx-rh-rostralmiddlefrontal_ctx-rh-inferiortemporal	4.73e-08	-0.052358	0.0276887	-0.0557992	23750	0.341269	FALSE
3:89612941:A_C	3	89612941	89612941	ctx-rh-superiorparietal_ctx-lh-inferiorparietal	2.1e-09	0.0574275	0.0116699	0.0630941	23750	0.341269	FALSE
3:89612941:A_C	3	89612941	89612941	ctx-rh-superiorparietal_ctx-lh-inferiortemporal	7.78e-21	0.0903262	1.11953e-05	0.110434	23750	0.341269	TRUE
3:89612941:A_C	3	89612941	89612941	ctx-rh-superiorparietal_ctx-lh-supramarginal	6e-09	-0.0553328	0.144369	-0.0364441	23750	0.341269	FALSE
3:89612941:A_C	3	89612941	89612941	ctx-rh-superiorparietal_ctx-rh-inferiortemporal	9.94e-11	0.062366	0.0282004	0.0555389	23750	0.341269	FALSE
3:89612941:A_C	3	89612941	89612941	ctx-rh-supramarginal_ctx-lh-supramarginal	1.17e-08	-0.05494	0.0184424	-0.0592652	23750	0.341269	FALSE
3:89612941:A_C	3	89612941	89612941	ctx-rh-supramarginal_ctx-rh-middletemporal	8.88e-14	0.0710348	8.85504e-07	0.121896	23750	0.341269	TRUE
3:89613664:A_G	3	89613664	89613664	ctx-lh-medialorbitofrontal_ctx-lh-inferiortemporal	3.08e-08	-0.0557098	0.127214	-0.0400355	24527	0.270719	FALSE
3:89694510:G_GATA	3	89694510	89753400	ctx-rh-superiorparietal_ctx-lh-inferiortemporal	2.95e-10	-0.0587278	0.00383315	-0.0657681	23822	0.408389	FALSE
3:89753400:A_G	3	89694510	89753400	ctx-lh-inferiortemporal_ctx-lh-caudalmiddlefrontal	2.96e-09	0.054019	0.00833118	0.0591093	24670	0.412707	FALSE
3:89753400:A_G	3	89694510	89753400	ctx-lh-supramarginal_ctx-lh-parsorbitalis	8.09e-09	-0.0524005	0.00117507	-0.0748785	24670	0.412707	FALSE
3:89753400:A_G	3	89694510	89753400	ctx-rh-caudalmiddlefrontal_ctx-rh-bankssts	4.65e-09	-0.0532552	0.664877	-0.00927553	24670	0.412707	FALSE
3:89753400:A_G	3	89694510	89753400	ctx-rh-inferiortemporal_ctx-lh-caudalmiddlefrontal	4.09e-08	0.0500748	0.14609	0.0330705	24670	0.412707	FALSE
3:89753400:A_G	3	89694510	89753400	ctx-rh-inferiortemporal_ctx-rh-caudalmiddlefrontal	1.65e-11	0.0613472	0.00550126	0.0657535	24670	0.412707	FALSE
3:89753400:A_G	3	89694510	89753400	ctx-rh-inferiortemporal_ctx-rh-inferiorparietal	5.19e-11	0.0597812	0.0494167	0.0420454	24670	0.412707	FALSE
3:89753400:A_G	3	89694510	89753400	ctx-rh-precentral_ctx-rh-bankssts	1.32e-08	0.0518558	0.812029	-0.00551191	24670	0.412707	FALSE
3:89753400:A_G	3	89694510	89753400	ctx-rh-superiorparietal_ctx-rh-inferiortemporal	5.26e-09	-0.05326	0.0274378	-0.0478686	24670	0.412707	FALSE
3:89743089:C_T	3	89743089	89743089	ctx-lh-inferiortemporal_ctx-lh-caudalmiddlefrontal	4.09e-08	-0.0889682	0.027626	-0.0945973	23912	0.0908355	FALSE
3:89756242:C_T	3	89756242	89936402	ctx-lh-supramarginal_ctx-lh-middletemporal	4.03e-11	0.0683152	0.000662393	0.0863503	24651	0.235814	FALSE
3:89756242:C_T	3	89756242	89936402	ctx-lh-supramarginal_ctx-lh-parsorbitalis	2.67e-13	0.0762375	0.00753283	0.0679785	24651	0.235814	FALSE
3:89756242:C_T	3	89756242	89936402	ctx-rh-caudalmiddlefrontal_ctx-rh-bankssts	1.13e-09	0.063504	0.634738	-0.00440276	24651	0.235814	FALSE
3:89756242:C_T	3	89756242	89936402	ctx-rh-inferiortemporal_ctx-rh-caudalmiddlefrontal	4.26e-09	-0.0614063	0.00134256	-0.0748738	24651	0.235814	FALSE
3:89756242:C_T	3	89756242	89936402	ctx-rh-inferiortemporal_ctx-rh-inferiorparietal	3.68e-09	-0.0616323	0.0519072	-0.0488582	24651	0.235814	FALSE
3:89756242:C_T	3	89756242	89936402	ctx-rh-parsorbitalis_ctx-lh-supramarginal	4.67e-08	0.0565904	0.024281	0.0570997	24651	0.235814	FALSE
3:89859312:C_T	3	89756242	89936402	ctx-lh-inferiortemporal_ctx-lh-caudalmiddlefrontal	1.76e-10	-0.0666756	0.0136504	-0.0523802	24563	0.241359	FALSE
3:89859312:C_T	3	89756242	89936402	ctx-lh-superiorparietal_ctx-lh-inferiortemporal	2.99e-09	0.0621371	0.00260462	0.0765586	24563	0.241359	FALSE
3:89859312:C_T	3	89756242	89936402	ctx-rh-superiorparietal_ctx-lh-inferiortemporal	4.19e-10	0.065408	0.00172905	0.0839843	24563	0.241359	FALSE
3:89924704:T_TG	3	89756242	89936402	ctx-lh-medialorbitofrontal_ctx-lh-inferiortemporal	7.9e-09	-0.0604399	0.369903	-0.0212925	24433	0.241751	FALSE
3:89924704:T_TG	3	89756242	89936402	ctx-lh-supramarginal_ctx-lh-parstriangularis	4.56e-09	0.0611061	0.000230252	0.0829489	24433	0.241751	FALSE
3:89778009:C_T	3	89778009	89882102	ctx-lh-supramarginal_ctx-lh-middletemporal	4.13e-08	-0.0494169	0.000123757	-0.0868569	24357	0.430257	FALSE
3:89778009:C_T	3	89778009	89882102	ctx-lh-supramarginal_ctx-lh-parsorbitalis	9.77e-10	-0.055512	0.00092892	-0.0713831	24357	0.430257	FALSE
3:89799433:A_G	3	89778009	89882102	ctx-rh-precentral_ctx-rh-bankssts	1.48e-08	0.0514728	0.502996	-0.010233	24561	0.426998	FALSE
3:89799433:A_G	3	89778009	89882102	ctx-rh-supramarginal_ctx-rh-middletemporal	4.78e-08	-0.0490015	0.000607165	-0.0755097	24561	0.426998	FALSE
3:89823487:C_T	3	89778009	89882102	ctx-rh-inferiortemporal_ctx-rh-caudalmiddlefrontal	1.02e-10	0.0582441	0.00149792	0.0657004	24867	0.426908	FALSE
3:89823487:C_T	3	89778009	89882102	ctx-rh-inferiortemporal_ctx-rh-inferiorparietal	7.75e-12	0.0616197	0.0821355	0.0339471	24867	0.426908	FALSE
3:89856887:G_T	3	89778009	89882102	ctx-rh-inferiortemporal_ctx-lh-superiorparietal	1.16e-08	-0.0515917	0.0724769	-0.0350976	24707	0.421762	FALSE
3:89856887:G_T	3	89778009	89882102	ctx-rh-superiorparietal_ctx-lh-inferiortemporal	4.88e-11	-0.0596382	0.00484928	-0.0614804	24707	0.421762	FALSE
3:89882102:A_G	3	89778009	89882102	ctx-lh-inferiortemporal_ctx-lh-caudalmiddlefrontal	7.61e-09	0.0523291	0.0164245	0.0526219	24538	0.42566	FALSE
3:89882102:A_G	3	89778009	89882102	ctx-rh-bankssts_ctx-lh-precentral	4.91e-08	0.0495327	0.531811	-0.00828202	24538	0.42566	FALSE
3:89882102:A_G	3	89778009	89882102	ctx-rh-inferiortemporal_ctx-lh-caudalmiddlefrontal	3.11e-08	0.0502884	0.240057	0.0202618	24538	0.42566	FALSE
3:89882102:A_G	3	89778009	89882102	ctx-rh-superiorparietal_ctx-rh-inferiortemporal	2.53e-11	-0.0605306	0.12013	-0.0302257	24538	0.42566	FALSE
3:89784599:A_G	3	89784599	89784599	ctx-lh-inferiortemporal_ctx-lh-caudalmiddlefrontal	3.33e-14	-0.0724044	0.0107475	-0.0634436	24668	0.328755	FALSE
3:89784599:A_G	3	89784599	89784599	ctx-lh-medialorbitofrontal_ctx-lh-inferiortemporal	3.22e-11	-0.0635324	0.128276	-0.0379155	24668	0.328755	FALSE
3:89784599:A_G	3	89784599	89784599	ctx-lh-parsorbitalis_ctx-lh-inferiortemporal	1.79e-08	-0.0538081	0.00462481	-0.0706733	24668	0.328755	FALSE
3:89784599:A_G	3	89784599	89784599	ctx-lh-superiorfrontal_ctx-lh-inferiortemporal	1.23e-08	-0.0543063	0.00719771	-0.0664884	24668	0.328755	FALSE
3:89784599:A_G	3	89784599	89784599	ctx-lh-superiorparietal_ctx-lh-inferiortemporal	1.84e-11	0.0643243	0.000453214	0.0869054	24668	0.328755	FALSE
3:89784599:A_G	3	89784599	89784599	ctx-lh-supramarginal_ctx-lh-caudalmiddlefrontal	1.82e-11	0.0635816	0.000463929	0.0866057	24668	0.328755	FALSE
3:89784599:A_G	3	89784599	89784599	ctx-lh-supramarginal_ctx-lh-inferiorparietal	9.81e-10	0.0577892	0.0460164	0.0493164	24668	0.328755	FALSE
3:89784599:A_G	3	89784599	89784599	ctx-lh-supramarginal_ctx-lh-middletemporal	2.78e-17	0.0799491	8.4271e-05	0.0976567	24668	0.328755	TRUE
3:89784599:A_G	3	89784599	89784599	ctx-lh-supramarginal_ctx-lh-parsorbitalis	3.72e-15	0.0749362	0.00416159	0.0704396	24668	0.328755	FALSE
3:89784599:A_G	3	89784599	89784599	ctx-lh-supramarginal_ctx-lh-parstriangularis	1.12e-09	0.057994	0.0244573	0.055481	24668	0.328755	FALSE
3:89784599:A_G	3	89784599	89784599	ctx-lh-supramarginal_ctx-lh-superiorfrontal	1.34e-10	0.0604361	0.00874903	0.0648206	24668	0.328755	FALSE
3:89784599:A_G	3	89784599	89784599	ctx-rh-bankssts_ctx-lh-precentral	8.98e-09	-0.054968	0.22066	-0.0306134	24668	0.328755	FALSE
3:89784599:A_G	3	89784599	89784599	ctx-rh-caudalmiddlefrontal_ctx-rh-bankssts	3.53e-10	0.0597996	0.405858	0.0207676	24668	0.328755	FALSE
3:89784599:A_G	3	89784599	89784599	ctx-rh-inferiortemporal_ctx-lh-caudalmiddlefrontal	2.09e-10	-0.0607694	0.153942	-0.0353897	24668	0.328755	FALSE
3:89784599:A_G	3	89784599	89784599	ctx-rh-inferiortemporal_ctx-lh-superiorparietal	3.34e-08	0.0526698	0.0267606	0.0553389	24668	0.328755	FALSE
3:89784599:A_G	3	89784599	89784599	ctx-rh-inferiortemporal_ctx-rh-caudalmiddlefrontal	3.21e-14	-0.072528	0.000402433	-0.0881453	24668	0.328755	FALSE
3:89784599:A_G	3	89784599	89784599	ctx-rh-inferiortemporal_ctx-rh-inferiorparietal	2.64e-12	-0.0668234	0.0227702	-0.0573031	24668	0.328755	FALSE
3:89784599:A_G	3	89784599	89784599	ctx-rh-isthmuscingulate_ctx-lh-inferiortemporal	4.94e-09	-0.0558776	0.228535	-0.0299095	24668	0.328755	FALSE
3:89784599:A_G	3	89784599	89784599	ctx-rh-isthmuscingulate_ctx-rh-inferiortemporal	2.25e-08	-0.0532091	0.13685	-0.0372385	24668	0.328755	FALSE
3:89784599:A_G	3	89784599	89784599	ctx-rh-middletemporal_ctx-lh-supramarginal	4.77e-09	0.0550703	3.21741e-05	0.103256	24668	0.328755	FALSE
3:89784599:A_G	3	89784599	89784599	ctx-rh-middletemporal_ctx-rh-bankssts	3.71e-08	0.0524117	0.00746231	0.0660312	24668	0.328755	FALSE
3:89784599:A_G	3	89784599	89784599	ctx-rh-parsorbitalis_ctx-lh-supramarginal	3.22e-10	0.0594533	0.0235844	0.0557115	24668	0.328755	FALSE
3:89784599:A_G	3	89784599	89784599	ctx-rh-parsorbitalis_ctx-rh-inferiortemporal	4e-09	-0.0563646	0.0814934	-0.0437387	24668	0.328755	FALSE
3:89784599:A_G	3	89784599	89784599	ctx-rh-precentral_ctx-lh-supramarginal	2.75e-08	-0.0527774	0.0653812	-0.0458823	24668	0.328755	FALSE
3:89784599:A_G	3	89784599	89784599	ctx-rh-precentral_ctx-rh-bankssts	5.27e-10	-0.0594377	0.351188	-0.0232248	24668	0.328755	FALSE
3:89784599:A_G	3	89784599	89784599	ctx-rh-superiorparietal_ctx-lh-inferiorparietal	7.3e-09	0.0549279	0.000402408	0.0876902	24668	0.328755	FALSE
3:89784599:A_G	3	89784599	89784599	ctx-rh-superiorparietal_ctx-lh-inferiortemporal	9.54e-15	0.0741276	5.53646e-05	0.10001	24668	0.328755	TRUE
3:89784599:A_G	3	89784599	89784599	ctx-rh-superiorparietal_ctx-rh-inferiortemporal	1.07e-09	0.0582537	0.0323456	0.0534263	24668	0.328755	FALSE
3:89784599:A_G	3	89784599	89784599	ctx-rh-supramarginal_ctx-lh-supramarginal	1.02e-09	-0.0583951	0.0563031	-0.0472903	24668	0.328755	FALSE
3:89784599:A_G	3	89784599	89784599	ctx-rh-supramarginal_ctx-rh-middletemporal	1.13e-11	0.0641413	2.19359e-07	0.127221	24668	0.328755	TRUE
3:89839468:A_G	3	89839468	89987871	ctx-lh-inferiortemporal_ctx-lh-caudalmiddlefrontal	2.6e-11	-0.0617737	0.000915359	-0.0703042	24603	0.384925	FALSE
3:89839468:A_G	3	89839468	89987871	ctx-lh-medialorbitofrontal_ctx-lh-inferiortemporal	3.72e-10	-0.0582164	0.0571557	-0.0411851	24603	0.384925	FALSE
3:89839468:A_G	3	89839468	89987871	ctx-lh-superiorparietal_ctx-lh-inferiortemporal	1.11e-10	0.0599254	0.000110163	0.0824556	24603	0.384925	FALSE
3:89839468:A_G	3	89839468	89987871	ctx-lh-supramarginal_ctx-lh-caudalmiddlefrontal	4.86e-12	0.0633949	0.00967809	0.060366	24603	0.384925	FALSE
3:89839468:A_G	3	89839468	89987871	ctx-lh-supramarginal_ctx-lh-inferiorparietal	9.67e-11	0.0593756	0.03172	0.0510857	24603	0.384925	FALSE
3:89839468:A_G	3	89839468	89987871	ctx-lh-supramarginal_ctx-lh-middletemporal	6.05e-19	0.0815981	8.71685e-05	0.0911895	24603	0.384925	TRUE
3:89839468:A_G	3	89839468	89987871	ctx-lh-supramarginal_ctx-lh-parsorbitalis	1.34e-15	0.0738422	0.0128406	0.0596298	24603	0.384925	FALSE
3:89839468:A_G	3	89839468	89987871	ctx-lh-supramarginal_ctx-lh-parstriangularis	3.24e-09	0.0546547	0.0388031	0.0455963	24603	0.384925	FALSE
3:89839468:A_G	3	89839468	89987871	ctx-lh-supramarginal_ctx-lh-superiorfrontal	9.84e-10	0.0558119	0.0148851	0.0585951	24603	0.384925	FALSE
3:89839468:A_G	3	89839468	89987871	ctx-lh-insula_ctx-lh-supramarginal	5.8e-09	-0.0536187	0.00635862	-0.0588748	24603	0.384925	FALSE
3:89839468:A_G	3	89839468	89987871	ctx-rh-bankssts_ctx-lh-postcentral	7.43e-09	-0.0534723	0.1641	-0.0337352	24603	0.384925	FALSE
3:89839468:A_G	3	89839468	89987871	ctx-rh-bankssts_ctx-lh-precentral	1.26e-10	-0.0596733	0.105167	-0.0386029	24603	0.384925	FALSE
3:89839468:A_G	3	89839468	89987871	ctx-rh-inferiorparietal_ctx-rh-bankssts	6.29e-09	0.0539034	0.126833	0.0343598	24603	0.384925	FALSE
3:89839468:A_G	3	89839468	89987871	ctx-rh-inferiortemporal_ctx-lh-caudalmiddlefrontal	1.05e-09	-0.0566302	0.0858556	-0.037056	24603	0.384925	FALSE
3:89839468:A_G	3	89839468	89987871	ctx-rh-inferiortemporal_ctx-rh-caudalmiddlefrontal	1.74e-12	-0.065438	0.000407596	-0.0821949	24603	0.384925	FALSE
3:89839468:A_G	3	89839468	89987871	ctx-rh-inferiortemporal_ctx-rh-inferiorparietal	1.03e-11	-0.0630702	0.0298668	-0.0483005	24603	0.384925	FALSE
3:89839468:A_G	3	89839468	89987871	ctx-rh-middletemporal_ctx-lh-supramarginal	1.82e-09	0.0549051	0.000151668	0.0885605	24603	0.384925	FALSE
3:89839468:A_G	3	89839468	89987871	ctx-rh-middletemporal_ctx-rh-bankssts	2.37e-08	0.0515601	0.0202144	0.0528229	24603	0.384925	FALSE
3:89839468:A_G	3	89839468	89987871	ctx-rh-parsorbitalis_ctx-lh-supramarginal	6.35e-09	0.0533008	0.240339	0.0272418	24603	0.384925	FALSE
3:89839468:A_G	3	89839468	89987871	ctx-rh-parsorbitalis_ctx-rh-inferiortemporal	2.02e-09	-0.0557558	0.0629267	-0.0396133	24603	0.384925	FALSE
3:89839468:A_G	3	89839468	89987871	ctx-rh-postcentral_ctx-rh-bankssts	1.16e-08	-0.0527068	0.228685	-0.0256033	24603	0.384925	FALSE
3:89839468:A_G	3	89839468	89987871	ctx-rh-precentral_ctx-lh-supramarginal	6.06e-10	-0.0570385	0.155351	-0.0338965	24603	0.384925	FALSE
3:89839468:A_G	3	89839468	89987871	ctx-rh-precentral_ctx-rh-bankssts	1.47e-11	-0.0626905	0.308143	-0.0219112	24603	0.384925	FALSE
3:89839468:A_G	3	89839468	89987871	ctx-rh-superiorparietal_ctx-lh-inferiortemporal	6.83e-13	0.066676	7.7428e-06	0.0970503	24603	0.384925	TRUE
3:89839468:A_G	3	89839468	89987871	ctx-rh-superiorparietal_ctx-rh-inferiortemporal	1.08e-09	0.0564924	0.0485759	0.0427439	24603	0.384925	FALSE
3:89839468:A_G	3	89839468	89987871	ctx-rh-supramarginal_ctx-lh-supramarginal	2.86e-12	-0.0647995	0.0713121	-0.0393861	24603	0.384925	FALSE
3:89839468:A_G	3	89839468	89987871	ctx-rh-supramarginal_ctx-rh-middletemporal	2.38e-12	0.0643014	2.10095e-05	0.10143	24603	0.384925	TRUE
3:89839468:A_G	3	89839468	89987871	ctx-rh-insula_ctx-lh-supramarginal	2.89e-08	-0.051096	0.00512142	-0.0610513	24603	0.384925	FALSE
3:89987871:A_G	3	89839468	89987871	ctx-rh-caudalmiddlefrontal_ctx-rh-bankssts	1.49e-11	0.0633285	0.403416	0.0199155	24094	0.38277	FALSE
3:89886780:C_T	3	89886780	89886780	ctx-lh-inferiortemporal_ctx-lh-caudalmiddlefrontal	7.01e-11	-0.0772269	0.0511005	-0.0605084	24379	0.172241	FALSE
3:89886780:C_T	3	89886780	89886780	ctx-lh-medialorbitofrontal_ctx-lh-inferiortemporal	7.13e-09	-0.0687032	0.0613856	-0.0581503	24379	0.172241	FALSE
3:89886780:C_T	3	89886780	89886780	ctx-lh-supramarginal_ctx-lh-parsorbitalis	2.24e-10	0.0749522	0.00747445	0.0819131	24379	0.172241	FALSE
3:89989681:C_T	3	89989681	90000532	ctx-lh-supramarginal_ctx-lh-caudalmiddlefrontal	4.24e-08	0.0622462	0.00330216	0.0861614	24096	0.188792	FALSE
3:89989681:C_T	3	89989681	90000532	ctx-lh-supramarginal_ctx-lh-middletemporal	7.94e-11	0.0739379	0.00655341	0.0785798	24096	0.188792	FALSE
3:89989681:C_T	3	89989681	90000532	ctx-lh-supramarginal_ctx-lh-parsorbitalis	1.64e-13	0.0845398	0.00764267	0.0762111	24096	0.188792	FALSE
3:89989681:C_T	3	89989681	90000532	ctx-lh-supramarginal_ctx-lh-superiorfrontal	5.49e-09	0.0659917	0.0514724	0.0512811	24096	0.188792	FALSE
3:89989681:C_T	3	89989681	90000532	ctx-rh-inferiortemporal_ctx-rh-inferiorparietal	1.04e-08	-0.0656934	0.0610472	-0.0507038	24096	0.188792	FALSE
3:89989681:C_T	3	89989681	90000532	ctx-rh-superiorparietal_ctx-lh-inferiortemporal	3.27e-08	0.0636097	0.00229026	0.0865642	24096	0.188792	FALSE
3:90000532:A_T	3	89989681	90000532	ctx-lh-inferiortemporal_ctx-lh-caudalmiddlefrontal	1.09e-09	-0.0695264	0.12721	-0.0370266	24056	0.193387	FALSE
3:90000532:A_T	3	89989681	90000532	ctx-rh-inferiortemporal_ctx-rh-caudalmiddlefrontal	6.45e-09	-0.0663197	0.0112035	-0.0687104	24056	0.193387	FALSE
3:89989689:C_T	3	89989689	89989689	ctx-lh-inferiortemporal_ctx-lh-caudalmiddlefrontal	6.31e-10	-0.0792475	0.0421833	-0.067925	23899	0.145032	FALSE
3:89989689:C_T	3	89989689	89989689	ctx-lh-medialorbitofrontal_ctx-lh-inferiortemporal	2.25e-08	-0.0720157	0.181212	-0.044804	23899	0.145032	FALSE
3:89989689:C_T	3	89989689	89989689	ctx-lh-supramarginal_ctx-lh-middletemporal	3.5e-08	0.0701553	0.00192535	0.103111	23899	0.145032	FALSE
3:89989689:C_T	3	89989689	89989689	ctx-lh-supramarginal_ctx-lh-parsorbitalis	8.33e-10	0.0787336	0.008992	0.0860742	23899	0.145032	FALSE
3:90001588:G_T	3	90001588	90001588	ctx-rh-inferiortemporal_ctx-lh-superiorparietal	1.92e-08	-0.050855	0.168122	-0.0323831	24867	0.408823	FALSE
3:90001588:G_T	3	90001588	90001588	ctx-rh-inferiortemporal_ctx-rh-caudalmiddlefrontal	3.42e-11	0.0600491	0.00558441	0.0649194	24867	0.408823	FALSE
3:90001588:G_T	3	90001588	90001588	ctx-rh-inferiortemporal_ctx-rh-inferiorparietal	3.84e-10	0.0566944	0.133504	0.035511	24867	0.408823	FALSE
3:90001588:G_T	3	90001588	90001588	ctx-rh-superiorparietal_ctx-lh-inferiortemporal	7.81e-09	-0.052402	0.023647	-0.052891	24867	0.408823	FALSE
3:90001588:G_T	3	90001588	90001588	ctx-rh-superiorparietal_ctx-rh-inferiortemporal	8.09e-10	-0.0556635	0.232042	-0.0280589	24867	0.408823	FALSE
3:90010903:C_G	3	90010903	90010903	ctx-lh-inferiortemporal_ctx-lh-caudalmiddlefrontal	2.68e-08	-0.0515856	0.0779624	-0.0427362	24075	0.401418	FALSE
3:90010903:C_G	3	90010903	90010903	ctx-lh-superiorparietal_ctx-lh-inferiortemporal	4.2e-08	0.0510984	0.0107486	0.0617848	24075	0.401418	FALSE
3:90010903:C_G	3	90010903	90010903	ctx-lh-supramarginal_ctx-lh-caudalmiddlefrontal	1.8e-11	0.0617645	0.0189909	0.0567228	24075	0.401418	FALSE
3:90010903:C_G	3	90010903	90010903	ctx-lh-supramarginal_ctx-lh-inferiorparietal	1.87e-10	0.058619	0.0430335	0.0487571	24075	0.401418	FALSE
3:90010903:C_G	3	90010903	90010903	ctx-lh-supramarginal_ctx-lh-middletemporal	4.94e-17	0.0771692	4.06511e-05	0.0992645	24075	0.401418	TRUE
3:90010903:C_G	3	90010903	90010903	ctx-lh-supramarginal_ctx-lh-parsorbitalis	2.67e-15	0.0731913	0.0115143	0.0606456	24075	0.401418	FALSE
3:90010903:C_G	3	90010903	90010903	ctx-lh-supramarginal_ctx-lh-parstriangularis	2.76e-08	0.0515089	0.0295977	0.0525806	24075	0.401418	FALSE
3:90010903:C_G	3	90010903	90010903	ctx-lh-insula_ctx-lh-supramarginal	4.88e-08	-0.0502653	0.00721565	-0.0644141	24075	0.401418	FALSE
3:90010903:C_G	3	90010903	90010903	ctx-rh-bankssts_ctx-lh-precentral	1.22e-09	-0.0564956	0.054734	-0.046857	24075	0.401418	FALSE
3:90010903:C_G	3	90010903	90010903	ctx-rh-caudalanteriorcingulate_ctx-lh-supramarginal	1.63e-09	-0.055559	0.0312333	-0.0518666	24075	0.401418	FALSE
3:90010903:C_G	3	90010903	90010903	ctx-rh-caudalmiddlefrontal_ctx-rh-bankssts	1.98e-10	0.0589872	0.35034	0.0227997	24075	0.401418	FALSE
3:90010903:C_G	3	90010903	90010903	ctx-rh-inferiortemporal_ctx-lh-caudalmiddlefrontal	4.6e-11	-0.0612691	0.308321	-0.0246468	24075	0.401418	FALSE
3:90010903:C_G	3	90010903	90010903	ctx-rh-inferiortemporal_ctx-lh-superiorparietal	8.55e-09	0.0534094	0.288562	0.0259582	24075	0.401418	FALSE
3:90010903:C_G	3	90010903	90010903	ctx-rh-inferiortemporal_ctx-rh-caudalmiddlefrontal	3.23e-13	-0.0676446	0.00211858	-0.0747824	24075	0.401418	FALSE
3:90010903:C_G	3	90010903	90010903	ctx-rh-inferiortemporal_ctx-rh-inferiorparietal	5.11e-12	-0.0640565	0.0872573	-0.0420442	24075	0.401418	FALSE
3:90010903:C_G	3	90010903	90010903	ctx-rh-middletemporal_ctx-lh-supramarginal	1.87e-08	0.0514787	0.000136865	0.0926126	24075	0.401418	FALSE
3:90010903:C_G	3	90010903	90010903	ctx-rh-parsorbitalis_ctx-rh-inferiortemporal	9e-09	-0.0535792	0.20781	-0.0308081	24075	0.401418	FALSE
3:90010903:C_G	3	90010903	90010903	ctx-rh-posteriorcingulate_ctx-lh-supramarginal	4.57e-08	-0.0507642	0.718342	-0.00879209	24075	0.401418	FALSE
3:90010903:C_G	3	90010903	90010903	ctx-rh-precentral_ctx-lh-supramarginal	6.56e-10	-0.0571026	0.198918	-0.0311157	24075	0.401418	FALSE
3:90010903:C_G	3	90010903	90010903	ctx-rh-precentral_ctx-rh-bankssts	2.14e-10	-0.0591165	0.189624	-0.0318845	24075	0.401418	FALSE
3:90010903:C_G	3	90010903	90010903	ctx-rh-superiorparietal_ctx-lh-inferiortemporal	2.19e-09	0.0557395	0.00161575	0.076449	24075	0.401418	FALSE
3:90010903:C_G	3	90010903	90010903	ctx-rh-superiorparietal_ctx-rh-inferiortemporal	1.14e-09	0.0565384	0.174023	0.0332497	24075	0.401418	FALSE
3:90010903:C_G	3	90010903	90010903	ctx-rh-supramarginal_ctx-lh-supramarginal	9.55e-12	-0.0633997	0.17496	-0.0327784	24075	0.401418	FALSE
3:90010903:C_G	3	90010903	90010903	ctx-rh-supramarginal_ctx-rh-middletemporal	1.65e-09	0.0554402	1.28289e-05	0.104586	24075	0.401418	FALSE
3:90012103:C_T	3	90012103	90012103	ctx-lh-supramarginal_ctx-lh-middletemporal	3.78e-09	0.0599983	0.00182088	0.0830761	24060	0.262603	FALSE
3:90012103:C_T	3	90012103	90012103	ctx-lh-supramarginal_ctx-lh-parsorbitalis	1.22e-11	0.0694854	0.0226943	0.0603691	24060	0.262603	FALSE
3:90158968:C_T	3	90025022	90158968	ctx-lh-supramarginal_ctx-lh-parsorbitalis	6.66e-10	0.0642337	0.00443556	0.0731783	24813	0.238022	FALSE
3:90034785:C_G	3	90034785	90283951	ctx-lh-supramarginal_ctx-lh-middletemporal	7.11e-11	0.0616334	0.0129646	0.0566941	24606	0.339066	FALSE
3:90044732:C_G	3	90034785	90283951	ctx-lh-supramarginal_ctx-lh-parsorbitalis	3.9e-12	0.0660202	0.0168869	0.0435103	24646	0.339692	FALSE
3:90047036:C_T	3	90047036	90047036	ctx-lh-supramarginal_ctx-lh-middletemporal	1.25e-08	0.0561396	0.0199244	0.059555	24663	0.280794	FALSE
3:90056125:A_T	3	90047036	90174960	ctx-lh-supramarginal_ctx-lh-parsorbitalis	4.11e-12	0.06911	0.0171704	0.0524221	24590	0.279568	FALSE
3:90299284:C_CAT	3	90056125	90497467	ctx-lh-supramarginal_ctx-lh-middletemporal	1.19e-08	0.0562503	0.0164207	0.0533349	24730	0.280063	FALSE
3:90077449:C_T	3	90077449	90077449	ctx-lh-supramarginal_ctx-lh-parsorbitalis	6.44e-09	0.0687451	0.00327312	0.089358	24348	0.169891	FALSE
3:90270589:A_G	3	90081678	90408448	ctx-rh-caudalanteriorcingulate_ctx-lh-supramarginal	3.29e-08	-0.0525274	0.172298	-0.0228052	24689	0.321103	FALSE
3:90270589:A_G	3	90081678	90408448	ctx-rh-posteriorcingulate_ctx-lh-supramarginal	4.11e-08	-0.0524995	0.57941	-0.00563725	24689	0.321103	FALSE
3:90138312:A_G	3	90138312	90141506	ctx-lh-supramarginal_ctx-lh-parsorbitalis	1.26e-08	0.054682	0.0767144	0.040433	24644	0.327331	FALSE
3:90319290:A_G	3	90141506	90408448	ctx-lh-supramarginal_ctx-lh-middletemporal	6.18e-09	0.0546677	0.003801	0.0546818	24434	0.350096	FALSE
3:90270589:A_G	3	90179080	90408448	ctx-lh-supramarginal_ctx-lh-parsorbitalis	8.68e-12	0.0652028	0.0785313	0.0333987	24689	0.321103	FALSE
3:90418792:C_T	3	90180038	90469273	ctx-lh-supramarginal_ctx-lh-parsorbitalis	2.56e-10	0.0670114	0.0106079	0.0648279	23924	0.243395	FALSE
3:90431093:A_G	3	90189355	90497467	ctx-lh-supramarginal_ctx-lh-parsorbitalis	1.59e-12	0.0710935	0.0442313	0.0421688	23979	0.284891	FALSE
3:90275696:A_G	3	90275696	90275696	ctx-lh-supramarginal_ctx-lh-parsorbitalis	1.27e-09	0.0578448	0.515425	0.0158056	24356	0.334485	FALSE
3:93537923:A_G	3	93537923	93537923	ctx-lh-supramarginal_ctx-lh-parsorbitalis	4.88e-08	0.0529605	0.304081	0.0256405	24556	0.31258	FALSE
3:114712849:A_G	3	114712849	114831130	ctx-rh-parsorbitalis_Right-Thalamus-Proper	4.38e-08	0.142856	0.782922	0.00930894	24523	0.0335182	FALSE
3:119268326:C_T	3	119254271	119272110	ctx-rh-postcentral_Right-Putamen	4.9e-08	0.0655551	0.501652	-0.0138816	24624	0.161149	FALSE
3:120350246:A_G	3	120350246	120350246	ctx-rh-middletemporal_ctx-rh-fusiform	1.03e-08	0.209492	0.302897	-0.0986824	24578	0.0183116	FALSE
3:133466885:A_G	3	133433523	133472958	Right-Putamen_Left-Putamen	1.2e-08	-0.108911	0.245794	-0.0465052	24745	0.0571416	FALSE
3:133454847:A_G	3	133440155	133458182	Right-Putamen_Left-Putamen	7.83e-09	-0.0610392	0.109511	-0.0429245	24853	0.197893	FALSE
3:133463798:A_T	3	133462807	133464496	Right-Putamen_Left-Putamen	6e-09	-0.0650504	0.0802972	-0.0530979	24776	0.17183	FALSE
3:133466374:A_G	3	133466374	133466374	Right-Putamen_Left-Putamen	4.97e-11	-0.0792912	0.0291243	-0.0728592	24548	0.148265	FALSE
3:133475722:C_T	3	133475722	133475722	Right-Putamen_Left-Putamen	4.93e-08	-0.079066	0.651938	-0.0180991	24867	0.0960518	FALSE
3:133478557:G_T	3	133478557	133478557	Right-Putamen_Left-Putamen	3.13e-10	-0.0538177	0.108925	-0.0369626	24676	0.463759	FALSE
3:134962771:G_T	3	134962771	134969019	ctx-lh-superiorfrontal_ctx-lh-bankssts	3.41e-09	-0.0981381	0.662406	0.0155698	24776	0.0778665	FALSE
3:134962771:G_T	3	134962771	134969019	ctx-rh-bankssts_ctx-lh-superiorfrontal	4.05e-08	-0.0906438	0.932814	-0.00274196	24776	0.0778665	FALSE
3:134969019:G_T	3	134962771	134969019	ctx-rh-bankssts_ctx-lh-superiorparietal	3.07e-09	0.097647	0.51743	0.0260427	24791	0.0783336	FALSE
3:134969019:G_T	3	134962771	134969019	ctx-rh-superiorparietal_ctx-lh-bankssts	5.31e-09	0.0965001	0.935981	-0.00144958	24791	0.0783336	FALSE
3:134969019:G_T	3	134962771	134969019	ctx-rh-superiorparietal_ctx-rh-bankssts	6.45e-10	0.101539	0.119004	0.0629334	24791	0.0783336	FALSE
3:134976392:C_T	3	134965506	134986454	ctx-lh-superiorfrontal_ctx-lh-bankssts	6.24e-10	-0.109966	0.655047	0.0154379	24807	0.0668008	FALSE
3:134976392:C_T	3	134965506	134986454	ctx-rh-bankssts_ctx-lh-superiorparietal	5.3e-11	0.116351	0.433874	0.0356894	24807	0.0668008	FALSE
3:134976392:C_T	3	134965506	134986454	ctx-rh-superiorparietal_ctx-lh-bankssts	1.78e-10	0.113477	0.772147	0.0120624	24807	0.0668008	FALSE
3:134976392:C_T	3	134965506	134986454	ctx-rh-superiorparietal_ctx-rh-bankssts	3.03e-11	0.117534	0.0646359	0.0840319	24807	0.0668008	FALSE
3:134984061:A_G	3	134965506	134986454	ctx-lh-superiorparietal_ctx-lh-bankssts	3.54e-09	0.107079	0.356846	-0.0300022	24846	0.0635053	FALSE
3:135024861:C_T	3	135007600	135044357	ctx-rh-superiorparietal_ctx-rh-bankssts	2.83e-08	0.0767727	0.0134949	0.0835354	24782	0.115601	FALSE
3:135111050:A_G	3	135111050	135111050	ctx-rh-superiorparietal_ctx-rh-bankssts	4.58e-08	0.0767386	0.234536	0.0434736	24552	0.113657	FALSE
3:135199973:A_G	3	135199973	135199973	ctx-rh-parsorbitalis_ctx-lh-bankssts	4.79e-08	0.0638784	0.453706	0.0231483	24384	0.188855	FALSE
3:138244928:C_G	3	138244928	138332291	ctx-rh-caudalanteriorcingulate_Right-Hippocampus	1.59e-08	0.0607339	0.0868371	0.0462603	24681	0.218674	FALSE
3:138424009:A_C	3	138424009	138604822	ctx-rh-caudalanteriorcingulate_Right-Hippocampus	2.34e-08	0.0599003	0.190966	0.0336655	23935	0.232984	FALSE
3:139607459:A_G	3	139607459	139607459	ctx-lh-superiortemporal_ctx-lh-rostralanteriorcingulate	3.1e-08	-0.127811	0.822988	0.0130109	24644	0.0403042	FALSE
3:147135736:C_T	3	147094819	147200913	ctx-rh-supramarginal_ctx-rh-caudalmiddlefrontal	2.01e-08	-0.0913041	0.0789694	-0.0636388	24820	0.0768809	FALSE
3:147095294:C_T	3	147095294	147095294	ctx-rh-caudalmiddlefrontal_ctx-lh-superiorparietal	4.27e-08	-0.0558793	0.479987	-0.0190752	24518	0.257166	FALSE
3:147095294:C_T	3	147095294	147095294	ctx-rh-superiorparietal_ctx-rh-caudalmiddlefrontal	4.94e-11	-0.0672282	0.0933251	-0.0453656	24518	0.257166	FALSE
3:147096847:A_C	3	147096847	147096847	ctx-lh-supramarginal_ctx-lh-caudalanteriorcingulate	4.71e-08	0.0757216	0.214984	0.0444725	24559	0.115639	FALSE
3:147098210:A_G	3	147098210	147200660	ctx-rh-superiorparietal_ctx-rh-caudalmiddlefrontal	1.6e-08	-0.052431	0.00366189	-0.0560516	24626	0.361081	FALSE
3:147134032:A_G	3	147098210	147207613	ctx-rh-caudalanteriorcingulate_ctx-lh-supramarginal	3.99e-08	0.0503739	0.542954	0.0102207	24624	0.369655	FALSE
3:147139132:A_G	3	147098210	147212708	ctx-lh-supramarginal_ctx-lh-caudalanteriorcingulate	7.03e-09	0.0530186	0.302274	0.0203277	24634	0.371546	FALSE
3:147106319:C_T	3	147106319	147106319	ctx-lh-supramarginal_ctx-lh-caudalanteriorcingulate	9.15e-09	0.0616857	0.169814	0.0390398	24720	0.216825	FALSE
3:147106319:C_T	3	147106319	147106319	ctx-rh-caudalanteriorcingulate_ctx-lh-supramarginal	7.45e-09	0.0621165	0.25647	0.0323393	24720	0.216825	FALSE
3:147106319:C_T	3	147106319	147106319	ctx-rh-caudalmiddlefrontal_ctx-lh-superiorparietal	1.52e-08	-0.0610559	0.171003	-0.0391562	24720	0.216825	FALSE
3:147106319:C_T	3	147106319	147106319	ctx-rh-inferiorparietal_ctx-rh-caudalmiddlefrontal	2.43e-08	0.0604325	0.661641	0.0125044	24720	0.216825	FALSE
3:147106319:C_T	3	147106319	147106319	ctx-rh-superiorfrontal_ctx-rh-caudalmiddlefrontal	6.38e-09	0.0621555	0.130865	0.043201	24720	0.216825	FALSE
3:147106319:C_T	3	147106319	147106319	ctx-rh-superiorparietal_ctx-rh-caudalmiddlefrontal	4.96e-11	-0.0711299	0.0996615	-0.0471038	24720	0.216825	FALSE
3:147106319:C_T	3	147106319	147106319	ctx-rh-supramarginal_ctx-rh-caudalmiddlefrontal	1.49e-14	-0.0823713	0.00962404	-0.0729035	24720	0.216825	FALSE
3:147106319:C_T	3	147106319	147106319	ctx-rh-supramarginal_ctx-rh-parsopercularis	1.46e-09	-0.0650334	0.000587527	-0.0975861	24720	0.216825	FALSE
3:147124706:A_G	3	147107665	147222671	ctx-lh-supramarginal_ctx-lh-caudalanteriorcingulate	1.5e-08	0.0725658	0.205979	0.0293575	24748	0.140248	FALSE
3:147129057:A_AAC	3	147129057	147140680	ctx-rh-superiorparietal_ctx-rh-caudalmiddlefrontal	4.46e-09	-0.0585801	0.0130817	-0.0608283	24459	0.278602	FALSE
3:147129057:A_AAC	3	147129057	147140680	ctx-rh-supramarginal_ctx-rh-caudalmiddlefrontal	1.65e-10	-0.0631147	0.00110823	-0.0795621	24459	0.278602	FALSE
3:147161075:A_G	3	147137518	147215564	ctx-lh-supramarginal_ctx-lh-caudalanteriorcingulate	4.41e-08	0.0577643	0.225078	0.0246868	24769	0.232955	FALSE
3:156190375:A_G	3	156180997	156196466	ctx-rh-precuneus_ctx-lh-temporalpole	2.09e-08	0.115566	0.232513	-0.052925	24826	0.0547883	FALSE
3:170844754:A_G	3	170844754	170844754	ctx-rh-bankssts_ctx-lh-medialorbitofrontal	2.42e-08	-0.163357	0.511021	-0.0547456	24673	0.0242655	FALSE
3:173206860:C_T	3	173164424	173206860	ctx-lh-superiorparietal_ctx-lh-inferiorparietal	9.18e-09	0.197782	0.176294	-0.103006	24457	0.0212811	FALSE
3:175548671:A_G	3	175548671	175548671	ctx-rh-precuneus_ctx-rh-postcentral	3.58e-08	0.146479	0.518055	-0.0447772	24581	0.0315408	FALSE
3:176265068:C_G	3	176233955	176265068	ctx-lh-supramarginal_ctx-lh-medialorbitofrontal	4.56e-08	0.0567094	0.12835	0.038582	24710	0.235251	FALSE
3:179487811:C_T	3	179481615	179487811	ctx-rh-insula_ctx-rh-inferiorparietal	2.16e-08	-0.0505756	0.340715	0.0205618	23974	0.463467	FALSE
3:179514027:ATTG_ATTGTTG	3	179514027	179524975	ctx-rh-insula_ctx-rh-inferiorparietal	3.64e-08	0.0498067	0.184052	-0.025289	23879	0.483751	FALSE
3:196784450:C_T	3	196784450	196962888	ctx-rh-isthmuscingulate_ctx-lh-parsopercularis	2.26e-08	0.208447	0.0241135	0.213155	24739	0.0154544	FALSE
4:2218057:C_T	4	2218057	2218057	ctx-rh-superiorfrontal_ctx-lh-caudalanteriorcingulate	4.96e-08	-0.123603	0.833442	-0.0116207	24867	0.0384123	FALSE
4:2693979:A_G	4	2693979	2693979	ctx-lh-superiortemporal_Right-Hippocampus	1.14e-08	-0.126747	0.128747	0.0867443	24620	0.0509172	FALSE
4:6364218:A_C	4	6360372	6365919	ctx-rh-entorhinal_ctx-rh-caudalanteriorcingulate	2.37e-09	0.140255	0.200234	-0.0744195	24727	0.0456445	FALSE
4:15655764:G_T	4	15655764	15736627	ctx-rh-bankssts_ctx-lh-superiortemporal	1.18e-08	0.101847	0.372093	-0.0377536	24690	0.0681929	FALSE
4:16391259:A_G	4	16391259	16391259	ctx-rh-cuneus_ctx-lh-pericalcarine	2.9e-08	-0.183214	0.827064	0.0183247	24807	0.0185457	FALSE
4:16391259:A_G	4	16391259	16391259	ctx-rh-pericalcarine_ctx-rh-cuneus	2.98e-10	-0.208378	0.575865	-0.0472816	24807	0.0185457	FALSE
4:23334610:A_G	4	23334610	23334610	ctx-rh-frontalpole_Right-Amygdala	3.2e-08	0.132345	0.213005	-0.080349	24867	0.0348845	FALSE
4:28746246:A_T	4	28730306	28747335	ctx-lh-supramarginal_ctx-lh-middletemporal	8.8e-09	0.0584305	0.0642724	0.0477644	24751	0.256452	FALSE
4:28806732:A_G	4	28747550	28822477	ctx-lh-supramarginal_ctx-lh-middletemporal	6.36e-10	0.0621132	0.0230042	0.0532284	24776	0.263459	FALSE
4:28801363:A_G	4	28801363	28801363	ctx-lh-supramarginal_ctx-lh-middletemporal	2.39e-08	0.0542768	0.0702354	0.0461765	24748	0.295945	FALSE
4:28823233:C_T	4	28817206	28823233	ctx-lh-supramarginal_ctx-lh-middletemporal	3.96e-12	0.0640387	0.00369359	0.0694198	24609	0.362874	FALSE
4:28824300:A_T	4	28819659	28824300	ctx-lh-supramarginal_ctx-lh-middletemporal	4.06e-08	0.0489229	0.00280288	0.0696722	24512	0.470279	FALSE
4:31505736:C_T	4	31505736	31505736	ctx-rh-posteriorcingulate_ctx-lh-paracentral	8.81e-09	0.152571	0.487951	0.0493113	24726	0.0287903	FALSE
4:40290790:C_T	4	40290790	40290790	ctx-rh-superiortemporal_ctx-lh-superiortemporal	1.03e-08	-0.260475	Inf		24709	0.0101211	FALSE
4:55418179:A_G	4	55416347	55423604	ctx-lh-superiortemporal_Left-Accumbens-area	9.68e-09	-0.0913845	0.627567	0.00885442	24670	0.0928895	FALSE
4:81853630:C_T	4	81853630	81866256	ctx-lh-isthmuscingulate_Left-Amygdala	5.18e-09	0.546835	0.111836	-0.137775	3714	0.0172065	FALSE
4:81859016:G_T	4	81859016	81859016	ctx-lh-isthmuscingulate_Left-Amygdala	2.13e-08	0.484769	0.348484	-0.074718	3710	0.0250387	FALSE
4:96481618:A_G	4	96481618	96481618	ctx-rh-caudalmiddlefrontal_ctx-lh-isthmuscingulate	1.14e-09	0.13201	0.490398	-0.0385304	24867	0.0426603	FALSE
4:96481618:A_G	4	96481618	96481618	ctx-rh-medialorbitofrontal_ctx-rh-caudalmiddlefrontal	2e-08	0.12199	0.572437	0.0315593	24867	0.0426603	FALSE
4:102483611:C_T	4	102483611	102483611	ctx-lh-supramarginal_ctx-lh-caudalmiddlefrontal	2.31e-09	-0.241061	0.393619	0.0971281	24592	0.0143681	FALSE
4:102483611:C_T	4	102483611	102483611	ctx-lh-supramarginal_ctx-lh-inferiorparietal	4.06e-09	-0.237308	0.86681	-0.0190066	24592	0.0143681	FALSE
4:103187146:G_T	4	103182616	103198466	ctx-rh-posteriorcingulate_Left-Accumbens-area	2.47e-08	-0.0537078	0.674133	-0.00972346	24558	0.314107	FALSE
4:111134278:C_T	4	111134278	111134278	ctx-lh-precuneus_Left-Accumbens-area	2.76e-08	-0.131399	0.824562	-0.013037	24867	0.0357913	FALSE
4:111171079:A_AGG	4	111171079	111171083	ctx-lh-precuneus_Left-Accumbens-area	6.27e-09	-0.150588	0.676684	0.01654	24288	0.0356455	FALSE
4:113887125:C_T	4	113874719	113887125	ctx-lh-parsopercularis_ctx-lh-cuneus	4.16e-08	0.113434	0.678441	0.011666	24718	0.0577635	FALSE
4:113887125:C_T	4	113874719	113887125	ctx-rh-cuneus_ctx-lh-parsopercularis	4.01e-08	0.113475	0.603189	0.0166766	24718	0.0577635	FALSE
4:127450065:C_CTCCTCT	4	127450065	127465669	ctx-rh-posteriorcingulate_ctx-rh-caudalmiddlefrontal	3.61e-08	-0.0497964	0.509669	0.013786	24127	0.461879	FALSE
4:134735461:A_G	4	134728776	134757623	ctx-rh-transversetemporal_ctx-rh-temporalpole	2.6e-08	-0.0856169	0.482247	0.0251269	24822	0.094278	FALSE
4:152779801:A_G	4	152779736	152780509	ctx-rh-cuneus_Right-Thalamus-Proper	3.71e-08	0.0658398	0.719583	0.00986302	24863	0.171066	FALSE
4:158599894:C_G	4	158587085	158599894	ctx-lh-insula_Left-Pallidum	4.71e-08	-0.185143	0.688381	-0.0145817	24725	0.0199745	FALSE
4:171351827:C_T	4	171351827	171351827	ctx-rh-caudalmiddlefrontal_ctx-lh-parahippocampal	4.59e-08	0.0912586	0.369351	0.0388093	24178	0.0828532	FALSE
4:181734640:A_G	4	181734640	181734640	ctx-rh-supramarginal_ctx-rh-lateraloccipital	1.39e-08	0.213383	0.617515	0.0188109	3715	0.108667	FALSE
5:2691682:A_G	5	2691682	2691682	ctx-rh-insula_Left-Thalamus-Proper	4.22e-08	-0.049355	0.833003	0.00489715	24627	0.448621	FALSE
5:3187461:A_G	5	3187461	3187461	ctx-rh-caudalanteriorcingulate_Right-Thalamus-Proper	2.55e-08	-0.22673	0.42634	-0.0892195	24708	0.0131643	FALSE
5:7593892:A_G	5	7593892	7593892	ctx-rh-inferiortemporal_ctx-lh-medialorbitofrontal	2.38e-08	0.0690732	0.265978	0.0352129	24652	0.158173	FALSE
5:9936847:A_ATTATT	5	9932694	9936847	ctx-rh-superiorfrontal_ctx-lh-pericalcarine	3.6e-08	-0.128634	0.378204	-0.0204372	24514	0.0402734	FALSE
5:23314640:A_C	5	23314640	23332517	ctx-rh-lateraloccipital_ctx-lh-superiorparietal	3.57e-08	0.174477	0.722621	0.0209575	24867	0.0196406	FALSE
5:60985699:A_G	5	60971822	61006885	Left-Putamen_Left-Caudate	4.67e-08	0.0627067	0.525223	-0.0116375	24555	0.195085	FALSE
5:61681733:A_AT	5	61516430	61681733	ctx-lh-superiortemporal_Left-Thalamus-Proper	4.16e-08	-0.225901	0.577311	0.0377585	24731	0.0130249	FALSE
5:66312314:G_T	5	66309455	66312314	ctx-rh-superiortemporal_ctx-lh-temporalpole	3.83e-08	0.16926	0.443812	0.04953	24712	0.0219879	FALSE
5:87968864:A_G	5	87968864	87968864	ctx-rh-supramarginal_ctx-rh-rostralmiddlefrontal	2.81e-08	-0.0577384	0.470947	-0.0190848	24059	0.27489	FALSE
5:87993198:A_G	5	87992576	88005828	ctx-rh-supramarginal_ctx-rh-rostralmiddlefrontal	2.84e-08	-0.0514591	0.114799	-0.0273633	24135	0.420185	FALSE
5:88065637:G_T	5	88000636	88065637	ctx-rh-supramarginal_ctx-rh-rostralmiddlefrontal	7.07e-09	-0.0530454	0.0685376	-0.0381097	24422	0.433088	FALSE
5:88025845:C_CA	5	88025845	88052605	ctx-rh-supramarginal_ctx-rh-rostralmiddlefrontal	1.19e-08	-0.0523472	0.654395	-0.00893423	23951	0.447067	FALSE
5:88042272:T_TTA	5	88042272	88042272	ctx-rh-supramarginal_ctx-rh-rostralmiddlefrontal	2.94e-08	-0.0520975	0.101078	-0.0400203	23783	0.401193	FALSE
5:88148041:C_T	5	88147771	88175251	ctx-rh-supramarginal_ctx-rh-caudalmiddlefrontal	4.57e-08	0.0486889	0.626246	0.00659914	24799	0.467558	FALSE
5:90632741:A_G	5	90598706	90632741	ctx-lh-insula_ctx-lh-bankssts	3.18e-08	-0.221036	0.668418	-0.0321292	24685	0.0148398	FALSE
5:92928643:A_G	5	92744850	92928643	ctx-rh-supramarginal_ctx-rh-middletemporal	2.42e-08	0.0857288	0.63075	0.0145166	24726	0.102252	FALSE
5:92922116:A_T	5	92749638	92926181	ctx-rh-supramarginal_ctx-rh-middletemporal	1.99e-08	0.0936434	0.645657	0.00597454	24092	0.0956102	FALSE
5:92932305:A_G	5	92932305	92943487	ctx-rh-supramarginal_ctx-rh-middletemporal	1.03e-09	0.0782319	0.0635637	0.0591176	24733	0.140575	FALSE
5:92933534:G_T	5	92932305	92937146	ctx-rh-middletemporal_ctx-lh-supramarginal	3.51e-08	0.0696018	0.109343	0.0474019	24793	0.153977	FALSE
5:92969334:C_T	5	92940464	92993473	ctx-rh-middletemporal_ctx-lh-supramarginal	1.07e-09	0.0766506	0.115359	0.0467591	24867	0.145936	FALSE
5:92974821:A_G	5	92940464	92993473	ctx-lh-supramarginal_ctx-lh-middletemporal	3.87e-09	0.0744957	0.10309	0.0439327	24851	0.142521	FALSE
5:92969334:C_T	5	92946324	92993473	ctx-rh-supramarginal_ctx-rh-middletemporal	9.53e-09	0.0724544	0.0513789	0.0577003	24867	0.145936	FALSE
5:93864513:C_T	5	93823951	93868845	ctx-rh-medialorbitofrontal_ctx-rh-caudalmiddlefrontal	1.39e-09	-0.0654537	0.750846	0.00531855	24497	0.223608	FALSE
5:93864513:C_T	5	93823951	93868845	ctx-rh-parsopercularis_ctx-rh-caudalmiddlefrontal	3.18e-08	0.0594433	0.290455	-0.0257261	24497	0.223608	FALSE
5:93864513:C_T	5	93823951	93868845	ctx-rh-superiorfrontal_ctx-rh-caudalmiddlefrontal	1.16e-08	-0.061208	0.11401	-0.0396633	24497	0.223608	FALSE
5:93867036:C_T	5	93823951	93868845	ctx-rh-supramarginal_ctx-rh-caudalmiddlefrontal	1.3e-08	0.0597799	0.205457	0.0280782	24798	0.239428	FALSE
5:93868845:A_G	5	93823951	93868845	ctx-rh-caudalmiddlefrontal_ctx-lh-rostralanteriorcingulate	3.55e-08	-0.0586082	0.806475	-2.07812e-05	24709	0.227423	FALSE
5:93832263:C_T	5	93832263	93832263	ctx-rh-medialorbitofrontal_ctx-rh-caudalmiddlefrontal	3.33e-08	-0.0601906	0.695644	0.0110291	24151	0.232835	FALSE
5:93961802:C_CA	5	93949604	94080778	ctx-rh-caudalmiddlefrontal_ctx-lh-rostralanteriorcingulate	3.47e-08	-0.0597371	0.647504	-0.00871957	24676	0.218738	FALSE
5:93961802:C_CA	5	93949604	94080778	ctx-rh-medialorbitofrontal_ctx-rh-caudalmiddlefrontal	3.44e-08	-0.0598482	0.820456	0.00197097	24676	0.218738	FALSE
5:93965107:T_TTTTG	5	93949604	94080778	ctx-rh-parsopercularis_ctx-rh-caudalmiddlefrontal	1.87e-08	0.060303	0.287794	-0.0242206	24798	0.218963	FALSE
5:93983612:A_C	5	93949604	94080778	ctx-rh-superiorfrontal_ctx-rh-caudalmiddlefrontal	1.15e-08	-0.0609145	0.0297192	-0.0500917	24867	0.219165	FALSE
5:93987532:A_C	5	93949604	94080778	ctx-lh-superiorfrontal_ctx-lh-inferiorparietal	1.55e-08	-0.0610636	0.452635	0.0169008	24867	0.219703	FALSE
5:93987532:A_C	5	93949604	94080778	ctx-rh-supramarginal_ctx-rh-caudalmiddlefrontal	2.65e-09	0.063768	0.39331	0.0201251	24867	0.219703	FALSE
5:98125182:G_GT	5	98125182	98125182	ctx-lh-rostralanteriorcingulate_ctx-lh-postcentral	6.38e-10	-0.066493	0.00990443	0.0736103	24005	0.22886	FALSE
5:98125182:G_GT	5	98125182	98125182	ctx-rh-postcentral_ctx-lh-rostralanteriorcingulate	2.85e-08	-0.0598379	0.00177818	0.0895987	24005	0.22886	FALSE
5:98169263:C_G	5	98139720	98264820	ctx-lh-rostralanteriorcingulate_ctx-lh-postcentral	4.03e-09	-0.0576141	0.224853	0.0253431	24663	0.295168	FALSE
5:98190053:C_CAATAG	5	98139720	98264820	ctx-rh-postcentral_ctx-lh-rostralanteriorcingulate	1.55e-08	-0.0561671	0.0251892	0.0504866	24799	0.280874	FALSE
5:104506288:C_T	5	104506288	104540980	ctx-rh-supramarginal_ctx-rh-precentral	3.79e-10	-0.208988	0.435191	-0.0647944	24745	0.0177204	FALSE
5:114098648:A_G	5	114098648	114242521	ctx-lh-parahippocampal_ctx-lh-middletemporal	2.63e-08	-0.0664062	0.534334	0.0108497	24317	0.168501	FALSE
5:116465523:C_T	5	116465523	116465523	ctx-rh-medialorbitofrontal_ctx-rh-inferiorparietal	1.14e-08	-0.100102	0.352475	0.0413896	24833	0.0684257	FALSE
5:117864993:C_T	5	117849323	117864993	ctx-rh-insula_ctx-rh-lingual	3.99e-08	-0.0826161	0.293424	0.0360902	24867	0.0977916	FALSE
5:123809401:A_G	5	123801827	123814294	ctx-lh-lateralorbitofrontal_Right-Thalamus-Proper	3.5e-08	-0.0721973	0.163985	0.0448135	24754	0.133769	FALSE
5:133214712:A_T	5	133214712	133214712	ctx-lh-insula_ctx-lh-rostralmiddlefrontal	4.86e-08	-0.0947463	0.476232	-0.0306506	24722	0.0701624	FALSE
5:139925016:A_T	5	139925016	139981336	ctx-rh-inferiortemporal_ctx-rh-bankssts	1.2e-08	-0.0708882	0.642668	-0.0109578	24857	0.147136	FALSE
5:144916277:A_C	5	144916277	144916277	ctx-rh-precentral_ctx-lh-inferiorparietal	4.27e-08	0.204965	0.768988	-0.0300939	24813	0.014317	FALSE
5:145453377:C_G	5	145453340	145554141	ctx-rh-parstriangularis_ctx-rh-inferiortemporal	2.22e-08	0.0539236	0.529204	0.00735448	24104	0.326905	FALSE
5:146625900:A_G	5	146616095	146634865	ctx-rh-temporalpole_ctx-rh-paracentral	2.12e-08	-0.117022	0.117558	-0.0750612	24645	0.0511223	FALSE
5:152754426:C_T	5	152754426	152754426	ctx-rh-temporalpole_ctx-rh-entorhinal	3.48e-09	0.159243	0.585231	0.0388798	24867	0.0270861	FALSE
5:154441091:C_T	5	154433397	154443069	ctx-lh-postcentral_ctx-lh-inferiortemporal	1.85e-08	0.0514987	0.70703	0.00644382	24727	0.402586	FALSE
5:155794558:A_G	5	155794558	155794558	ctx-lh-superiorparietal_ctx-lh-medialorbitofrontal	2.76e-08	0.227661	0.682302	0.0428801	24753	0.0125525	FALSE
5:166167923:C_T	5	166167923	166167923	ctx-rh-lateraloccipital_Left-Thalamus-Proper	2.58e-08	0.223236	0.0247487	-0.217925	24754	0.0131348	FALSE
5:166837231:A_G	5	166803485	166842891	ctx-rh-parsorbitalis_ctx-rh-inferiortemporal	3.73e-08	-0.0492835	0.755606	-0.0024381	24743	0.47	FALSE
6:16874250:A_G	6	16874250	16892412	ctx-lh-superiorfrontal_Right-Pallidum	2.52e-08	-0.0791795	0.820279	-0.0026113	24867	0.107933	FALSE
6:22088253:A_AT	6	22062824	22088257	ctx-rh-precuneus_ctx-lh-parahippocampal	1.53e-08	-0.0512996	0.2205	-0.0252232	24281	0.401894	FALSE
6:22568257:A_G	6	22568257	22596987	ctx-lh-transversetemporal_ctx-lh-medialorbitofrontal	1.14e-08	0.0551131	0.116962	-0.0385372	24416	0.318656	FALSE
6:25842951:G_T	6	25715657	25857920	Right-Putamen_Left-Putamen	4.63e-09	-0.0955508	0.00155503	-0.131944	24867	0.0744857	FALSE
6:26093141:A_G	6	25878848	26123502	Right-Putamen_Left-Putamen	4.25e-09	-0.0962554	0.000635985	-0.146034	24821	0.0733642	FALSE
6:29966896:C_T	6	29966896	29976253	ctx-rh-isthmuscingulate_ctx-rh-caudalmiddlefrontal	4.42e-08	-0.111179	0.691633	0.0158139	24419	0.0540833	FALSE
6:31679465:C_G	6	31679465	31724219	ctx-rh-posteriorcingulate_ctx-lh-lingual	1.78e-08	-0.0607015	0.430777	-0.018519	24867	0.237393	FALSE
6:31687008:A_G	6	31686497	31690484	ctx-rh-posteriorcingulate_ctx-lh-lingual	1.31e-08	-0.0654254	0.691232	-0.0105586	24667	0.198708	FALSE
6:31740454:A_G	6	31740454	31740454	ctx-rh-posteriorcingulate_ctx-lh-lingual	3.38e-08	-0.053174	0.40211	-0.019278	24687	0.444764	FALSE
6:38833430:A_G	6	38814249	38833430	ctx-rh-posteriorcingulate_ctx-lh-lateralorbitofrontal	2.11e-08	0.139121	0.45859	-0.0441839	24811	0.0333808	FALSE
6:38860501:A_G	6	38822696	38860501	ctx-lh-posteriorcingulate_ctx-lh-lateralorbitofrontal	4.66e-08	0.107734	0.33702	0.0339408	24718	0.0545644	FALSE
6:38966414:C_T	6	38947835	38995543	ctx-lh-parstriangularis_Left-Accumbens-area	1.89e-08	0.0745963	0.364209	0.0286088	24841	0.137779	FALSE
6:41920996:C_T	6	41913778	41922220	ctx-rh-pericalcarine_ctx-lh-lateraloccipital	1.94e-08	0.0568087	0.599546	-0.0117311	24451	0.269464	FALSE
6:47120281:C_T	6	47120281	47120281	ctx-rh-postcentral_ctx-rh-paracentral	1.19e-08	-0.0528862	0.132132	0.0362956	24672	0.345546	FALSE
6:48560525:C_T	6	48526049	48641724	ctx-rh-superiortemporal_ctx-rh-fusiform	2.76e-08	-0.0710203	0.131725	-0.0384426	24747	0.145743	FALSE
6:71213468:A_C	6	71213468	71266625	ctx-rh-rostralmiddlefrontal_ctx-lh-temporalpole	9.16e-10	-0.168123	0.412907	0.0570857	24739	0.0273448	FALSE
6:71285408:G_GTA	6	71285408	71285408	ctx-rh-rostralmiddlefrontal_ctx-lh-temporalpole	5.34e-09	-0.180972	0.586413	-0.0471263	24502	0.0252774	FALSE
6:74725953:C_T	6	74725953	74725953	ctx-rh-isthmuscingulate_ctx-lh-insula	2.05e-08	-0.0498763	0.258255	0.0262717	24664	0.492674	FALSE
6:74734908:A_G	6	74731684	74751334	ctx-rh-isthmuscingulate_ctx-lh-insula	3.51e-08	-0.0503592	0.159154	0.025339	24867	0.384788	FALSE
6:77772964:C_T	6	77770609	77774424	ctx-lh-posteriorcingulate_ctx-lh-parahippocampal	4.76e-08	0.0485272	0.255883	-0.0249022	24865	0.485486	FALSE
6:83074568:A_G	6	83074568	83105518	ctx-lh-lingual_Right-Caudate	4.15e-08	-0.165974	0.692086	0.0276763	24749	0.0238064	FALSE
6:84240594:A_ATTTTCCTTAC	6	84225688	84415600	ctx-rh-bankssts_Right-Amygdala	1.51e-08	-0.184706	0.0875011	-0.0857556	24789	0.0202997	FALSE
6:90678225:A_G	6	90678225	90678225	ctx-lh-parsopercularis_ctx-lh-lateraloccipital	1.86e-08	0.0820999	0.193921	-0.0495007	24133	0.111074	FALSE
6:97804505:G_T	6	97804505	97804505	ctx-rh-temporalpole_ctx-rh-pericalcarine	1.04e-09	0.274224	0.262004	-0.131432	24756	0.0105851	FALSE
6:99237315:C_T	6	99236457	99270533	ctx-rh-superiorfrontal_ctx-lh-lingual	1.02e-08	0.0555543	0.281048	0.0215283	24833	0.287082	FALSE
6:99241797:A_C	6	99236457	99270533	ctx-rh-superiorfrontal_ctx-lh-pericalcarine	7.05e-09	0.0566883	0.129101	0.0345113	24848	0.286096	FALSE
6:99266977:A_T	6	99266977	99266977	ctx-rh-superiorfrontal_ctx-lh-lingual	1.38e-09	0.11417	0.450631	-0.0386266	24867	0.0558412	FALSE
6:99269040:A_G	6	99269040	99269040	ctx-rh-superiorfrontal_ctx-lh-lingual	3.71e-10	0.112547	0.288098	-0.0517656	24781	0.0625186	FALSE
6:119372281:A_AC	6	119122746	119387612	ctx-lh-temporalpole_ctx-lh-superiortemporal	4.21e-09	0.152968	0.427052	0.0226645	24418	0.0409537	FALSE
6:122949864:A_AT	6	122943473	122991616	ctx-lh-rostralanteriorcingulate_ctx-lh-precentral	8.77e-09	0.0528898	0.432369	-0.0141146	23927	0.381859	FALSE
6:128916696:A_G	6	128916696	128922428	ctx-lh-superiorparietal_ctx-lh-middletemporal	1.86e-08	0.108167	0.456052	-0.0372726	24706	0.0539569	FALSE
6:131972929:A_T	6	131972929	131972929	ctx-lh-rostralmiddlefrontal_ctx-lh-caudalmiddlefrontal	1.37e-08	-0.2132	0.370002	0.0832039	24550	0.0163277	FALSE
6:139174983:A_G	6	139174983	139174983	ctx-rh-precuneus_Left-Amygdala	1.48e-08	-0.234465	0.662618	-0.0443045	24684	0.0134279	FALSE
6:145392496:A_C	6	145392496	145417160	ctx-rh-insula_ctx-rh-parstriangularis	1.65e-08	0.122504	0.00532018	-0.152605	24779	0.0428017	FALSE
6:157021730:C_G	6	157007694	157021730	ctx-rh-parstriangularis_ctx-lh-cuneus	2.01e-08	-0.207677	0.659689	0.0306541	24867	0.0142303	FALSE
6:157021730:C_G	6	157007694	157021730	ctx-rh-parstriangularis_ctx-lh-lingual	3.06e-09	-0.21932	0.421401	0.0662187	24867	0.0142303	FALSE
6:157021730:C_G	6	157007694	157021730	ctx-rh-parstriangularis_ctx-rh-cuneus	1.26e-08	-0.210689	0.346846	0.0684253	24867	0.0142303	FALSE
6:157021730:C_G	6	157007694	157021730	ctx-rh-parstriangularis_ctx-rh-lingual	1.16e-08	-0.210219	0.618224	0.0451182	24867	0.0142303	FALSE
6:157408071:C_T	6	157405495	157408071	Right-Accumbens-area_Right-Pallidum	4.63e-08	-0.0618377	0.80018	0.00125812	24696	0.194337	FALSE
6:163572618:A_G	6	163572618	163572618	ctx-lh-inferiortemporal_Left-Amygdala	5.63e-09	0.0710484	0.0504736	0.0596523	24503	0.166699	FALSE
6:169045691:A_T	6	169045691	169083910	ctx-rh-superiorfrontal_ctx-rh-parahippocampal	3.43e-09	-0.231198	0.816907	0.0209187	24752	0.0141281	FALSE
6:169147619:A_G	6	169125967	169147619	ctx-rh-superiorfrontal_ctx-rh-parahippocampal	8.87e-09	-0.216048	0.718796	0.0344122	24782	0.0148511	FALSE
7:3737407:C_T	7	3737407	3737458	ctx-rh-pericalcarine_Right-Putamen	2.23e-08	-0.119993	0.799389	-0.0146665	24867	0.0605877	FALSE
7:5264933:A_G	7	5229141	5266632	ctx-rh-bankssts_ctx-lh-rostralmiddlefrontal	5.22e-09	0.0622214	0.602532	0.00756474	24638	0.229176	FALSE
7:10147518:C_T	7	10147518	10147518	ctx-rh-transversetemporal_ctx-lh-superiortemporal	4.7e-09	-0.148094	0.328213	-0.0645883	24867	0.0304744	FALSE
7:10872673:G_GTA	7	10872673	10872673	ctx-rh-cuneus_ctx-lh-temporalpole	4.92e-08	0.0507789	0.546099	0.0143286	24037	0.40703	FALSE
7:16824662:A_G	7	16823607	16824662	ctx-lh-superiorparietal_ctx-lh-medialorbitofrontal	2.69e-08	0.0574286	0.548558	0.0150419	24448	0.25366	FALSE
7:18016725:C_G	7	18016725	18016725	ctx-rh-superiortemporal_Left-Thalamus-Proper	2.01e-08	0.0937744	0.337736	-0.039511	24867	0.0878236	FALSE
7:21780402:C_T	7	21780402	21780402	ctx-rh-parsopercularis_Left-Caudate	3.51e-09	-0.101871	0.818499	-0.00970123	24813	0.0781171	FALSE
7:21780402:C_T	7	21780402	21780402	ctx-rh-parsopercularis_Right-Caudate	3.37e-08	-0.0950381	0.243374	-0.0497208	24813	0.0781171	FALSE
7:29827055:A_G	7	29812382	29827055	ctx-lh-superiorparietal_ctx-lh-cuneus	1.63e-08	-0.050777	0.282912	-0.0235447	24572	0.442167	FALSE
7:29827097:A_G	7	29827097	29827111	ctx-lh-superiorparietal_ctx-lh-cuneus	2.5e-08	-0.0516685	0.139481	-0.0351949	24491	0.369301	FALSE
7:41442497:A_G	7	41442497	41442497	ctx-rh-superiorparietal_ctx-lh-isthmuscingulate	4.15e-08	0.235298	0.0913923	0.173822	24760	0.0197236	FALSE
7:46171683:C_T	7	46171683	46171683	ctx-rh-insula_ctx-rh-parsopercularis	4.06e-08	0.055327	0.706623	-0.00992076	23857	0.281221	FALSE
7:51557659:C_T	7	51557659	51612031	ctx-lh-inferiorparietal_ctx-lh-entorhinal	4.35e-08	0.0558725	0.047697	0.0519816	24430	0.260936	FALSE
7:55128207:A_G	7	55125897	55135512	ctx-rh-postcentral_Right-Pallidum	3.33e-08	-0.0700952	0.148469	0.0456459	24802	0.144557	FALSE
7:71389404:C_T	7	71389353	71389404	ctx-lh-supramarginal_Left-Accumbens-area	4.79e-08	0.0499546	0.00305114	0.0698949	24200	0.430397	FALSE
7:90041712:A_T	7	90031359	90074594	ctx-lh-parsorbitalis_Right-Putamen	2.61e-08	0.104174	0.337919	-0.0437652	24806	0.0629598	FALSE
7:92471221:C_T	7	92471179	92472178	ctx-lh-pericalcarine_ctx-lh-lingual	2.76e-08	-0.0672187	0.104969	0.0437739	24867	0.163971	FALSE
7:94213972:A_T	7	94171943	94213972	ctx-lh-parsopercularis_Left-Pallidum	9.21e-09	-0.123677	0.670347	0.0201522	24799	0.0454689	FALSE
7:95879106:C_T	7	95853837	95891490	ctx-lh-superiortemporal_ctx-lh-inferiorparietal	1.92e-08	0.0687503	0.540803	-0.0165825	24779	0.165538	FALSE
7:97104598:C_T	7	97103593	97149496	ctx-rh-superiorparietal_ctx-rh-caudalanteriorcingulate	3.46e-08	-0.0488099	0.60442	0.00983447	24867	0.477653	FALSE
7:97116167:C_G	7	97103911	97149668	ctx-rh-superiorparietal_ctx-rh-caudalanteriorcingulate	4.23e-08	-0.0492737	0.65439	-0.00753576	24659	0.423807	FALSE
7:100798165:C_G	7	100798165	100805704	ctx-lh-posteriorcingulate_ctx-lh-medialorbitofrontal	2.77e-09	-0.0623698	0.642972	0.0104775	24546	0.257161	FALSE
7:101564720:T_TTTTATTTA	7	101564720	101564720	ctx-rh-precuneus_Right-Pallidum	4.63e-08	-0.10342	0.228965	-0.0584637	24230	0.0684738	FALSE
7:103057977:C_CT	7	103055784	103057977	ctx-lh-supramarginal_Right-Thalamus-Proper	2.86e-08	-0.106707	0.796533	0.0074493	24827	0.0605793	FALSE
7:108325660:C_CAA	7	108325660	108325660	ctx-rh-paracentral_ctx-lh-temporalpole	5.84e-09	-0.0762743	0.421221	-0.0268973	24104	0.144224	FALSE
7:111833713:A_G	7	111833713	111840271	ctx-rh-fusiform_ctx-lh-caudalanteriorcingulate	2.76e-08	0.128171	0.344654	-0.0538454	24546	0.0421426	FALSE
7:114612343:A_T	7	114601094	114620506	ctx-rh-parsopercularis_ctx-lh-parsorbitalis	1.33e-08	0.0881459	0.299394	0.0401092	24564	0.0949702	FALSE
7:114626703:G_GTT	7	114626703	114626703	ctx-lh-parsorbitalis_ctx-lh-isthmuscingulate	2.04e-08	-0.0877018	0.669832	-0.0175137	24635	0.0939525	FALSE
7:114646114:A_G	7	114626879	114716286	ctx-lh-parsorbitalis_ctx-lh-isthmuscingulate	4.63e-08	-0.0784574	0.738645	0.00555097	24867	0.110879	FALSE
7:126213059:A_G	7	126174585	126213059	ctx-rh-lateralorbitofrontal_ctx-lh-precuneus	3.21e-08	-0.23146	0.0743139	-0.159826	24740	0.0120702	FALSE
7:130953240:A_G	7	130953240	130953240	ctx-rh-postcentral_ctx-lh-superiorparietal	3.53e-08	-0.127002	0.344773	0.0557724	24867	0.0387508	FALSE
7:136034779:A_G	7	136029447	136042006	ctx-rh-isthmuscingulate_ctx-lh-temporalpole	4.44e-08	0.052256	0.329405	-0.0202596	24843	0.319548	FALSE
7:147440839:C_T	7	147428191	147440839	ctx-rh-rostralmiddlefrontal_ctx-rh-rostralanteriorcingulate	3.42e-08	-0.330032	Inf		24840	0.0161348	FALSE
7:149254287:A_G	7	149254287	149254287	ctx-lh-parsopercularis_ctx-lh-lateralorbitofrontal	2.27e-08	-0.154171	0.701145	-0.0275366	24484	0.0299931	FALSE
7:154626819:A_C	7	154625906	154626819	ctx-rh-rostralanteriorcingulate_ctx-lh-pericalcarine	2.86e-08	0.0684044	0.58657	-0.0127139	24779	0.160952	FALSE
8:4165943:G_GA	8	4165943	4165943	ctx-lh-parsopercularis_Left-Accumbens-area	3.4e-08	-0.100276	0.746914	-0.0150163	24091	0.0760189	FALSE
8:4169929:A_G	8	4166452	4169983	ctx-lh-parsopercularis_Left-Accumbens-area	2.43e-08	-0.1036	0.581564	-0.0164562	24297	0.0743697	FALSE
8:4169879:A_G	8	4169150	4170206	ctx-lh-parsopercularis_Left-Accumbens-area	8.27e-09	-0.1043	0.352068	-0.0313669	24794	0.0624253	FALSE
8:6814872:G_T	8	6814872	6814872	ctx-lh-rostralanteriorcingulate_ctx-lh-lingual	8.31e-09	-0.107571	0.292095	0.0516941	24522	0.0655106	FALSE
8:10110963:A_G	8	10110963	10110963	ctx-rh-parahippocampal_ctx-rh-lateraloccipital	3.64e-08	-0.151029	0.285769	0.0793357	24794	0.0262013	FALSE
8:10991565:C_G	8	10991565	10991565	ctx-rh-supramarginal_ctx-lh-inferiortemporal	4.79e-08	0.0726382	0.468316	-0.0250912	24867	0.122384	FALSE
8:13256337:G_T	8	13253604	13261456	ctx-lh-superiortemporal_Left-Putamen	2.74e-08	-0.0709375	0.292871	-0.0266212	24831	0.143808	FALSE
8:22955307:C_G	8	22949316	22955307	ctx-rh-rostralanteriorcingulate_ctx-lh-entorhinal	2.04e-08	0.0516268	0.560105	-0.00740691	24521	0.401883	FALSE
8:27330096:C_T	8	27330096	27330096	ctx-lh-supramarginal_ctx-lh-inferiorparietal	4.51e-08	-0.0575698	0.17876	-0.0369798	24127	0.244192	FALSE
8:29546294:G_T	8	29546294	29546294	ctx-lh-superiorparietal_Left-Thalamus-Proper	2.47e-08	-0.173765	0.721379	0.0312549	24867	0.0195483	FALSE
8:42635995:C_T	8	42635995	42635995	ctx-rh-insula_Left-Caudate	2.38e-08	0.0948955	0.0553494	0.0890564	24810	0.083334	FALSE
8:48606556:A_G	8	48395700	48606556	ctx-rh-postcentral_Right-Caudate	4.12e-08	0.0656858	0.315472	-0.0266341	24582	0.169999	FALSE
8:59200002:C_T	8	59200002	59200002	ctx-lh-bankssts_Right-Pallidum	3.34e-08	-0.129019	0.801277	-0.00582493	3685	0.452513	FALSE
8:61707234:A_G	8	61707234	61707234	ctx-rh-posteriorcingulate_ctx-rh-cuneus	4.16e-08	0.246123	Inf		24812	0.0102801	FALSE
8:69680269:A_G	8	69680269	69680269	ctx-rh-middletemporal_ctx-rh-caudalmiddlefrontal	4.03e-09	-0.153051	0.849443	0.0128633	24867	0.0274277	FALSE
8:73997147:C_T	8	73997147	73997147	ctx-lh-lateraloccipital_Right-Putamen	3.24e-08	0.0533682	0.173207	-0.0344953	24774	0.31326	FALSE
8:74007482:T_TA	8	73998660	74018191	ctx-rh-lateraloccipital_Left-Putamen	4.89e-08	0.055428	0.43269	-0.0170095	24729	0.263513	FALSE
8:74013639:A_G	8	73998660	74018191	ctx-lh-lateraloccipital_Left-Putamen	3.34e-09	0.0597152	0.869383	0.000643799	24835	0.26214	FALSE
8:74017201:A_C	8	73998660	74018191	ctx-lh-lateraloccipital_Right-Putamen	6.41e-11	0.0667375	0.259329	-0.0245168	24562	0.262937	FALSE
8:74017201:A_C	8	73998660	74018191	ctx-rh-lateraloccipital_Right-Putamen	5.25e-10	0.0635334	0.063921	-0.0432255	24562	0.262937	FALSE
8:75849952:T_TTGAC	8	75849171	75858273	ctx-rh-temporalpole_ctx-rh-superiorparietal	3.86e-08	-0.172145	0.871478	-0.0025685	24731	0.0214424	FALSE
8:76893885:C_T	8	76893885	76893885	ctx-lh-superiorparietal_ctx-lh-lateralorbitofrontal	3.08e-08	0.230854	0.959312	-0.00507004	24867	0.0117632	FALSE
8:77567761:A_C	8	77567761	77567761	ctx-lh-caudalanteriorcingulate_Left-Accumbens-area	3.81e-08	-0.0496074	0.214033	-0.0291351	24245	0.485008	FALSE
8:84750129:A_C	8	84740225	84755268	ctx-rh-parahippocampal_ctx-lh-parsorbitalis	2.72e-08	0.0520448	0.185101	0.0284676	24778	0.359401	FALSE
8:93340325:C_T	8	93340325	93340325	ctx-rh-entorhinal_Left-Putamen	6.71e-09	0.175023	0.323909	0.0780816	24648	0.0238123	FALSE
8:101688982:C_G	8	101688373	101762218	ctx-lh-supramarginal_Left-Caudate	3.52e-08	-0.0726844	0.148869	-0.0359314	24702	0.146177	FALSE
8:102599197:C_T	8	102599197	102625677	ctx-rh-superiorparietal_ctx-rh-lingual	3.17e-09	-0.074724	0.184152	0.0311928	24867	0.144081	FALSE
8:102613443:A_C	8	102613443	102613443	ctx-rh-superiorparietal_ctx-rh-lingual	1.38e-08	-0.0676	0.758102	0.00945569	24153	0.185962	FALSE
8:114053296:A_G	8	113963024	114227704	ctx-rh-rostralmiddlefrontal_ctx-lh-transversetemporal	3.88e-08	0.13956	0.0485475	0.126369	24815	0.0316622	FALSE
8:114053296:A_G	8	113963024	114054357	ctx-rh-transversetemporal_ctx-rh-rostralmiddlefrontal	1.8e-08	0.142744	0.0475667	0.136141	24815	0.0316622	FALSE
8:114327335:C_T	8	114112989	114575390	ctx-rh-transversetemporal_ctx-rh-rostralmiddlefrontal	3.11e-09	0.158627	0.0196326	0.117911	24791	0.0279217	FALSE
8:138207967:A_G	8	138201893	138207978	ctx-lh-lateraloccipital_Left-Pallidum	4.64e-08	0.0698133	0.0504814	0.0513234	24475	0.143043	FALSE
9:1713820:C_T	9	1713820	1713820	ctx-rh-inferiortemporal_ctx-lh-postcentral	8.55e-10	0.0729821	0.224618	0.0377667	24867	0.162876	FALSE
9:1754353:C_T	9	1754353	1754353	ctx-rh-inferiortemporal_ctx-lh-postcentral	2.51e-08	0.0699443	0.177863	0.0445074	24101	0.153849	FALSE
9:3649190:C_T	9	3643012	3649190	ctx-rh-transversetemporal_ctx-rh-caudalmiddlefrontal	4.52e-08	0.0918867	0.0295866	-0.0933478	24845	0.082587	FALSE
9:8061435:G_T	9	8014674	8085931	ctx-rh-pericalcarine_ctx-lh-postcentral	3.4e-08	-0.05618	0.179488	0.0259038	24811	0.254649	FALSE
9:8085931:A_G	9	8016499	8085931	ctx-lh-postcentral_ctx-lh-lingual	3.18e-08	-0.0561748	0.256318	0.0215318	24725	0.259468	FALSE
9:14016120:A_G	9	14010174	14016120	ctx-rh-rostralmiddlefrontal_Left-Pallidum	4.42e-08	0.0600354	0.379331	0.020272	24609	0.219884	FALSE
9:18812149:A_T	9	18812149	18812285	ctx-lh-lateralorbitofrontal_Right-Accumbens-area	3.33e-08	0.050023	0.34968	-0.0217731	24544	0.443664	FALSE
9:18872190:C_T	9	18872190	18872190	ctx-lh-lateralorbitofrontal_Left-Pallidum	3.45e-08	-0.233401	0.503118	0.0761243	24659	0.0121601	FALSE
9:77543415:A_G	9	77543415	77543415	ctx-lh-lateralorbitofrontal_Left-Hippocampus	1.12e-08	0.236543	0.440279	-0.0893925	24867	0.0113242	FALSE
9:78560012:C_T	9	78556447	78560012	ctx-lh-insula_ctx-lh-parsopercularis	9.42e-09	0.0521552	0.285538	0.0236274	24426	0.420401	FALSE
9:78566867:C_T	9	78566867	78567264	ctx-rh-parsopercularis_ctx-lh-inferiorparietal	4.09e-08	-0.0633583	0.362536	0.0266893	24736	0.172904	FALSE
9:81858261:C_T	9	81858261	81858261	ctx-rh-parsorbitalis_ctx-lh-cuneus	3.37e-08	0.241604	Inf		24684	0.0121039	FALSE
9:86612380:C_T	9	86612380	86612380	ctx-rh-paracentral_ctx-lh-precuneus	3.21e-08	-0.189573	0.622645	0.0445226	24867	0.0171796	FALSE
9:88000373:A_G	9	88000373	88014485	ctx-lh-superiorparietal_ctx-lh-caudalmiddlefrontal	3.53e-08	-0.0690203	0.402321	-0.0234227	24648	0.155516	FALSE
9:94346909:A_G	9	94343125	94348821	ctx-lh-caudalmiddlefrontal_Right-Pallidum	1.89e-08	-0.0359641	0.846515	0.00414698	24798	0.145406	FALSE
9:94346909:A_G	9	94343125	94348821	ctx-rh-lateraloccipital_ctx-lh-lateraloccipital	1.89e-08	-0.0359641	0.2481	-0.0351277	24798	0.145406	FALSE
9:94346909:A_G	9	94343125	94348821	ctx-rh-superiorfrontal_ctx-rh-lateraloccipital	1.89e-08	-0.0359641	0.503615	-0.0211771	24798	0.145406	FALSE
9:99727761:A_G	9	99630579	99727761	ctx-rh-rostralanteriorcingulate_Left-Accumbens-area	2.52e-09	-0.222121	0.502241	-0.011653	24683	0.0167721	FALSE
9:115914686:C_G	9	115913321	115968505	ctx-rh-bankssts_Left-Thalamus-Proper	4.67e-08	-0.138458	0.451004	-0.0464512	24852	0.0304263	FALSE
9:116870740:A_G	9	116870740	116870740	ctx-lh-transversetemporal_ctx-lh-caudalanteriorcingulate	1.63e-08	0.0741772	0.960828	-0.00164812	24095	0.138236	FALSE
9:124751361:A_C	9	124750344	124847310	ctx-lh-supramarginal_ctx-lh-lateraloccipital	4.48e-08	0.167355	0.12755	0.108993	24864	0.0254683	FALSE
9:125259338:G_T	9	125243940	125259338	ctx-rh-transversetemporal_ctx-rh-superiortemporal	1.85e-08	-0.0599915	0.467547	0.0146544	24808	0.219782	FALSE
9:125247229:C_G	9	125247229	125247229	ctx-rh-transversetemporal_ctx-rh-superiortemporal	3.94e-08	-0.0569067	0.857123	0.00487298	24807	0.239959	FALSE
9:126049103:A_G	9	126049103	126049103	ctx-lh-middletemporal_ctx-lh-caudalanteriorcingulate	1e-08	0.145658	0.0301878	0.149367	24867	0.0305442	FALSE
9:126049103:A_G	9	126049103	126049103	ctx-rh-caudalanteriorcingulate_ctx-lh-middletemporal	1.69e-08	0.143749	0.0587509	0.129626	24867	0.0305442	FALSE
9:128288002:A_G	9	128223024	128435256	ctx-lh-postcentral_Left-Hippocampus	2.38e-08	0.0494906	0.679267	-0.0024386	24839	0.455632	FALSE
9:130979716:A_G	9	130979716	130979953	ctx-rh-bankssts_ctx-lh-inferiorparietal	3.25e-08	-0.0695624	0.547177	-0.019381	24794	0.151052	FALSE
9:131648113:A_G	9	131648113	131648113	ctx-rh-parsorbitalis_ctx-rh-inferiorparietal	2.28e-08	0.125444	0.844609	-0.0115452	24402	0.0424762	FALSE
9:139409572:A_G	9	139409572	139409572	ctx-lh-lateraloccipital_ctx-lh-fusiform	2.54e-08	0.106403	0.926425	0.00459777	24525	0.0611798	FALSE
10:7023235:A_G	10	7018696	7025014	ctx-rh-parsopercularis_ctx-lh-superiorparietal	2.16e-08	0.0666505	0.524559	-0.00767401	24867	0.165527	FALSE
10:8913893:C_T	10	8872572	8913893	ctx-rh-superiorparietal_ctx-rh-lateraloccipital	3.08e-09	-0.0842939	0.571083	-0.0135058	24714	0.113353	FALSE
10:13959305:C_T	10	13959284	13965084	ctx-rh-inferiortemporal_ctx-lh-parsorbitalis	2.42e-08	-0.228266	0.0556807	0.140663	24622	0.015859	FALSE
10:14868184:C_CAGA	10	14868175	14868184	ctx-rh-lingual_ctx-rh-inferiorparietal	4.79e-08	0.16076	0.109208	0.0916165	24299	0.0333577	FALSE
10:16716432:A_C	10	16716432	16716432	ctx-rh-superiortemporal_ctx-lh-parstriangularis	4.86e-08	-0.0598244	0.631479	0.0136798	24867	0.20333	FALSE
10:17966561:C_G	10	17966561	17966561	Right-Putamen_Left-Putamen	5.51e-09	-0.0531436	0.380862	-0.021902	24867	0.316126	FALSE
10:18226714:A_G	10	18226707	18226714	Right-Putamen_Left-Putamen	9.68e-12	-0.0695487	0.000804798	-0.0914129	24021	0.243853	FALSE
10:18242635:A_G	10	18238522	18262264	Right-Putamen_Left-Putamen	7.14e-09	0.0534481	0.0238688	0.0548565	24838	0.303269	FALSE
10:18244008:A_G	10	18243703	18244008	Right-Putamen_Left-Putamen	1.08e-12	0.0632218	0.0810539	0.0426168	24323	0.376689	FALSE
10:20498946:A_G	10	20498946	20498946	ctx-rh-precentral_ctx-rh-lingual	2.99e-08	0.0538725	0.671068	-0.0106415	24481	0.303097	FALSE
10:20513547:C_T	10	20509150	20543040	ctx-lh-precentral_ctx-lh-cuneus	1.29e-08	-0.0636664	0.141351	0.0307745	23777	0.219996	FALSE
10:21653816:A_G	10	21653816	21653816	ctx-rh-caudalmiddlefrontal_ctx-lh-inferiortemporal	4.77e-09	0.0533627	0.0600466	0.0441014	24018	0.453949	FALSE
10:21675186:A_G	10	21675186	21675186	ctx-rh-caudalmiddlefrontal_ctx-lh-inferiortemporal	3.35e-10	0.0571113	0.0404705	0.0471317	24546	0.42306	FALSE
10:21751611:C_T	10	21706004	21751611	ctx-lh-inferiortemporal_ctx-lh-caudalmiddlefrontal	3.65e-08	0.0790808	0.858228	0.00236944	24354	0.113055	FALSE
10:21887868:A_G	10	21887868	21887868	ctx-lh-transversetemporal_ctx-lh-postcentral	3.35e-10	0.249899	0.32984	-0.102344	24662	0.0139049	FALSE
10:21887868:A_G	10	21887868	21887868	ctx-rh-postcentral_ctx-lh-transversetemporal	2.67e-08	0.221781	0.476436	-0.0749386	24662	0.0139049	FALSE
10:22202569:G_T	10	22033379	22202569	ctx-lh-insula_ctx-lh-inferiortemporal	4.2e-08	-0.194747	0.101649	0.152437	24636	0.0175322	FALSE
10:22069866:A_G	10	22045097	22069866	ctx-rh-superiorparietal_ctx-lh-caudalmiddlefrontal	4.68e-08	0.0522424	0.0470207	0.0457852	24366	0.339024	FALSE
10:22124263:C_T	10	22050570	22275118	ctx-rh-superiorparietal_ctx-lh-caudalmiddlefrontal	2.57e-08	0.0532595	0.144677	0.0287267	24614	0.327029	FALSE
10:22145688:A_G	10	22058137	22288132	ctx-lh-inferiortemporal_ctx-lh-caudalmiddlefrontal	4.05e-08	0.0547154	0.00947686	0.0596874	24723	0.272123	FALSE
10:22761028:A_G	10	22761028	22761028	ctx-lh-transversetemporal_ctx-lh-postcentral	2.37e-08	0.239253	0.96315	0.00523662	24786	0.0113557	FALSE
10:28419760:A_G	10	28419760	28419760	ctx-rh-supramarginal_Left-Amygdala	2.8e-08	0.0593273	0.87189	-0.00455159	24427	0.240308	FALSE
10:30413109:A_G	10	30413109	30413109	ctx-rh-superiortemporal_ctx-rh-parahippocampal	1.05e-09	-0.115981	0.941037	0.00378912	24867	0.0558781	FALSE
10:30434481:C_T	10	30434481	30434481	ctx-rh-superiortemporal_ctx-rh-parahippocampal	1.12e-08	-0.118119	0.947279	0.00368865	24644	0.0483704	FALSE
10:36200626:C_T	10	36200626	36201437	ctx-rh-rostralanteriorcingulate_ctx-lh-bankssts	3.26e-08	-0.0502383	0.114651	-0.0293692	24237	0.490135	FALSE
10:43036065:T_TA	10	43036065	43036065	ctx-lh-superiorfrontal_Right-Amygdala	4.59e-10	-0.184272	0.461279	0.0575519	24648	0.0254013	FALSE
10:45722867:C_T	10	45722867	45722867	ctx-rh-supramarginal_ctx-rh-parahippocampal	4.97e-08	0.241017	0.442031	-0.0867362	24867	0.0100132	FALSE
10:55942255:G_GAGAT	10	55927626	55943184	ctx-rh-lateralorbitofrontal_ctx-lh-precentral	4.59e-08	-0.0557779	0.408385	0.0090648	24407	0.273438	FALSE
10:71279781:C_G	10	71279781	71279781	ctx-rh-cuneus_ctx-lh-middletemporal	2.49e-08	-0.0556954	0.560463	0.0152396	24705	0.275018	FALSE
10:76076650:C_CT	10	75853796	76309882	ctx-lh-insula_ctx-lh-superiortemporal	7.44e-09	0.0580303	0.0863666	0.0204871	24595	0.276002	FALSE
10:79222304:C_T	10	79222304	79222304	ctx-rh-parstriangularis_ctx-lh-parahippocampal	2.26e-08	0.0577154	0.354913	-0.0246716	23968	0.260897	FALSE
10:81021301:A_G	10	81021301	81021301	ctx-rh-parsopercularis_ctx-lh-fusiform	9.45e-09	-0.191063	0.000707791	0.297207	24619	0.0260854	FALSE
10:83844254:G_T	10	83844254	83855173	ctx-rh-insula_ctx-lh-insula	3.52e-09	-0.229674	0.832807	0.0162115	24651	0.0145642	FALSE
10:90129689:C_T	10	90129689	90145211	ctx-rh-precuneus_ctx-lh-superiortemporal	1.62e-08	0.065697	2.61525e-05	-0.125886	24449	0.189926	FALSE
10:96026184:C_CA	10	96012950	96039597	Right-Hippocampus_Left-Hippocampus	1.78e-11	0.0585821	0.0176849	0.0479511	24671	0.43601	FALSE
10:96038686:A_G	10	96012950	96039597	ctx-rh-rostralanteriorcingulate_ctx-lh-rostralanteriorcingulate	1.76e-08	0.0472997	0.339745	0.00841431	24841	0.435989	FALSE
10:96035980:C_T	10	96025491	96035980	Right-Hippocampus_Left-Hippocampus	2.21e-09	0.0808478	0.496652	0.0249044	24867	0.108599	FALSE
10:99130161:C_CCCCA	10	99130161	99204791	ctx-lh-paracentral_ctx-lh-caudalmiddlefrontal	3.77e-08	0.0683181	0.787357	-0.00567293	24299	0.154601	FALSE
10:123554357:A_T	10	123541528	123558811	ctx-rh-parsopercularis_ctx-lh-parahippocampal	4.18e-08	-0.0518554	0.16064	-0.0307083	24801	0.322739	FALSE
10:126231907:G_T	10	126206117	126231907	Right-Accumbens-area_Right-Hippocampus	3.83e-08	-0.176959	0.367891	0.0655783	24856	0.0186325	FALSE
10:126223443:A_G	10	126223443	126234633	Right-Accumbens-area_Right-Hippocampus	3.42e-08	-0.156003	0.499195	0.0460548	24855	0.0265127	FALSE
10:126404141:A_G	10	126396511	126540148	ctx-lh-precuneus_ctx-lh-middletemporal	2.22e-09	0.0562389	0.118071	0.034517	24576	0.321713	FALSE
10:126532355:G_T	10	126396511	126542148	ctx-rh-insula_ctx-lh-posteriorcingulate	2.46e-08	-0.0534474	0.642688	0.00155552	24703	0.319661	FALSE
10:126461368:A_C	10	126418782	126544646	ctx-lh-precuneus_ctx-lh-isthmuscingulate	7.17e-09	0.05111	0.0107282	0.0540754	24765	0.432879	FALSE
10:126482849:C_T	10	126418782	126544646	ctx-rh-precuneus_ctx-rh-isthmuscingulate	2.66e-08	0.049796	0.220421	0.023817	24867	0.437756	FALSE
10:134303666:A_G	10	134297562	134303666	ctx-rh-insula_ctx-lh-insula	1.37e-08	-0.0489741	0.000167095	-0.0713386	24747	0.487655	FALSE
10:134297909:C_G	10	134297801	134303087	ctx-rh-transversetemporal_ctx-lh-transversetemporal	9.4e-09	0.0494273	0.0129324	0.0565475	24471	0.438193	FALSE
10:134305875:A_T	10	134305875	134305875	ctx-rh-insula_ctx-lh-insula	2.3e-08	-0.0486747	0.00128796	-0.0708069	24254	0.481934	FALSE
10:134306694:A_C	10	134306694	134309294	ctx-rh-transversetemporal_ctx-lh-transversetemporal	1.48e-09	0.0523207	0.0113315	0.0562089	23973	0.460092	FALSE
10:134333189:A_T	10	134312857	134334476	ctx-rh-transversetemporal_ctx-lh-transversetemporal	1.7e-08	0.0494068	0.00287296	0.0657672	23879	0.418394	FALSE
10:134332633:C_G	10	134326869	134332633	ctx-rh-transversetemporal_ctx-lh-transversetemporal	2.99e-08	0.0479281	0.000662084	0.0772066	23925	0.490729	FALSE
11:1632820:C_T	11	1601716	1639381	ctx-rh-precuneus_ctx-rh-parahippocampal	3.36e-08	-0.0772347	0.590228	0.00471445	24693	0.111867	FALSE
11:5323534:C_T	11	5322101	5325048	ctx-rh-precuneus_ctx-lh-superiortemporal	3.83e-08	0.0544029	0.285479	-0.0149289	24854	0.283262	FALSE
11:6272677:C_T	11	6267994	6272677	ctx-rh-entorhinal_ctx-rh-caudalanteriorcingulate	4.41e-08	0.0587941	0.621172	-0.0125399	24588	0.225122	FALSE
11:7647755:C_T	11	7647755	7675668	ctx-lh-entorhinal_Left-Accumbens-area	3.69e-08	0.0948101	0.304011	0.0391946	24780	0.0711378	FALSE
11:10704733:A_T	11	10704733	10704957	ctx-lh-precentral_Left-Putamen	1.56e-08	-0.0507081	0.00258098	-0.0705378	24642	0.475509	FALSE
11:10704733:A_T	11	10704733	10704957	ctx-rh-precentral_Left-Putamen	1.9e-09	-0.0536865	0.00457151	-0.066694	24642	0.475509	FALSE
11:17883383:A_G	11	17883383	17883383	ctx-rh-parsorbitalis_Left-Caudate	2.72e-08	0.167845	0.255549	-0.0931318	24867	0.0193821	FALSE
11:19225684:A_G	11	19221872	19225684	ctx-lh-cuneus_ctx-lh-caudalanteriorcingulate	1.22e-08	0.190939	0.397814	0.0663024	24786	0.0257727	FALSE
11:21292941:A_G	11	21289742	21320208	ctx-rh-middletemporal_ctx-lh-transversetemporal	4.77e-08	-0.225384	0.477982	-0.0562669	24816	0.0153476	FALSE
11:21305564:C_G	11	21305564	21310620	ctx-lh-frontalpole_Left-Putamen	3.43e-08	0.0516715	0.144287	0.0314747	24541	0.356869	FALSE
11:22078514:C_T	11	22078514	22078514	ctx-rh-supramarginal_ctx-lh-rostralmiddlefrontal	2.04e-08	0.125352	0.667925	-0.0249211	24700	0.0397793	FALSE
11:28994170:A_G	11	28954555	28994170	ctx-rh-rostralanteriorcingulate_ctx-lh-parahippocampal	3.33e-08	-0.0950206	0.0435881	0.0793174	24796	0.071767	FALSE
11:44295049:A_G	11	44293755	44301375	ctx-lh-postcentral_Right-Amygdala	2.9e-08	-0.11043	0.298541	0.016078	24747	0.056368	FALSE
11:61316307:C_T	11	61316134	61316307	ctx-rh-caudalmiddlefrontal_ctx-lh-entorhinal	4.26e-08	-0.121324	0.573097	0.0192192	24867	0.0605303	FALSE
11:66864560:C_T	11	66864560	66941023	ctx-lh-postcentral_Right-Accumbens-area	2.75e-08	-0.223492	0.25574	0.10375	24722	0.0141752	FALSE
11:69861476:C_T	11	69861476	69863581	ctx-rh-transversetemporal_ctx-lh-lateralorbitofrontal	9.75e-09	0.101258	0.200003	0.0529099	24767	0.0750326	FALSE
11:79800244:A_G	11	79800244	79898829	Left-Pallidum_Left-Caudate	1.26e-08	-0.17414	0.97271	0.000697655	24629	0.0247941	FALSE
11:80072819:C_T	11	80070566	80072819	ctx-rh-supramarginal_ctx-rh-rostralmiddlefrontal	2.13e-08	0.0504118	0.0794741	0.0334311	24867	0.45226	FALSE
11:84836076:A_G	11	84836076	84836076	ctx-lh-postcentral_Right-Thalamus-Proper	3.05e-08	0.2414	0.248322	-0.131036	24761	0.0109896	FALSE
11:87851647:A_G	11	87831391	87936152	ctx-rh-insula_Right-Hippocampus	2.8e-08	-0.168839	0.292739	0.0605804	24797	0.0235482	FALSE
11:101597761:A_G	11	101597305	101607613	ctx-rh-transversetemporal_ctx-lh-transversetemporal	4.36e-09	0.0631766	0.02098	0.0628951	24695	0.194804	FALSE
11:101667830:A_G	11	101618547	101755426	ctx-rh-transversetemporal_ctx-lh-transversetemporal	6.09e-09	0.061328	0.0235116	0.0560682	24757	0.208578	FALSE
11:101670263:A_G	11	101618547	101755426	ctx-rh-insula_ctx-lh-insula	2.49e-08	0.060074	0.201845	0.0226962	23939	0.216232	FALSE
11:101745953:A_G	11	101618547	101755426	ctx-rh-caudalanteriorcingulate_ctx-lh-caudalanteriorcingulate	3.94e-08	0.0584379	0.428062	-0.0122653	24627	0.206882	FALSE
11:101646567:C_T	11	101646567	101688535	ctx-rh-transversetemporal_ctx-lh-transversetemporal	2.06e-10	0.0829986	0.0348328	0.0734072	24613	0.122006	FALSE
11:101666300:C_T	11	101666300	101688794	ctx-rh-transversetemporal_ctx-lh-transversetemporal	2.36e-08	0.0554393	0.0576991	0.048518	24784	0.250079	FALSE
11:101704792:C_T	11	101704792	101704792	ctx-rh-transversetemporal_ctx-lh-transversetemporal	5.63e-09	0.0803863	0.0590507	0.0696629	24519	0.105521	FALSE
11:107091084:C_T	11	107053579	107120912	ctx-lh-precuneus_ctx-lh-parsopercularis	6.2e-09	0.10529	0.81021	-0.00375237	24785	0.0692013	FALSE
11:112914680:C_G	11	112914680	112965156	ctx-rh-superiorfrontal_ctx-rh-rostralmiddlefrontal	2.37e-08	-0.0635321	0.479792	-0.00898074	24723	0.186023	FALSE
11:114054264:C_G	11	114054264	114062595	ctx-rh-inferiorparietal_ctx-lh-inferiortemporal	2.05e-08	-0.212938	0.316186	0.0988487	24535	0.0173724	FALSE
11:116265107:C_T	11	116265069	116265107	ctx-rh-rostralmiddlefrontal_ctx-rh-inferiorparietal	1.37e-08	0.054276	0.0847603	0.0425052	24503	0.315643	FALSE
11:122089589:C_G	11	122089589	122089589	ctx-rh-middletemporal_ctx-lh-inferiorparietal	1.35e-09	-0.0545114	0.274261	-0.0255246	24560	0.436925	FALSE
11:122089589:C_G	11	122089589	122089589	ctx-rh-middletemporal_ctx-lh-isthmuscingulate	4.85e-08	-0.0491511	0.228132	-0.0279875	24560	0.436925	FALSE
11:122089589:C_G	11	122089589	122089589	ctx-rh-supramarginal_ctx-rh-middletemporal	3.41e-11	0.0592064	0.159639	0.0325441	24560	0.436925	FALSE
11:122089939:A_G	11	122089939	122099601	ctx-rh-supramarginal_ctx-rh-middletemporal	1.75e-08	0.0530613	0.737655	-0.00594388	24388	0.329553	FALSE
11:122093090:A_G	11	122093090	122096365	ctx-rh-supramarginal_ctx-rh-middletemporal	2.05e-09	-0.0547847	0.701775	-0.00887157	24592	0.374048	FALSE
11:122093285:A_G	11	122093285	122093285	ctx-rh-middletemporal_ctx-lh-inferiorparietal	3.02e-08	-0.0511116	0.597541	-0.0126279	24719	0.357562	FALSE
11:122093285:A_G	11	122093285	122093285	ctx-rh-supramarginal_ctx-rh-middletemporal	1.37e-08	0.0520842	0.912058	0.00261929	24719	0.357562	FALSE
11:122099839:C_T	11	122099839	122128321	ctx-rh-middletemporal_ctx-lh-inferiorparietal	2.71e-09	-0.0529873	0.451112	-0.00566473	24682	0.460631	FALSE
11:122099839:C_T	11	122099839	122099839	ctx-rh-supramarginal_ctx-rh-middletemporal	2.46e-10	0.0560427	0.681099	0.00946467	24682	0.460631	FALSE
11:122120972:G_T	11	122105565	122176383	ctx-rh-supramarginal_ctx-rh-middletemporal	2.18e-10	-0.0584583	0.482323	-0.0115286	24498	0.363526	FALSE
11:122136470:A_G	11	122122469	122151562	ctx-rh-middletemporal_ctx-lh-supramarginal	2.19e-08	-0.050486	0.465729	-0.0122476	24467	0.400512	FALSE
11:122136110:A_C	11	122123238	122136110	ctx-rh-middletemporal_ctx-lh-supramarginal	5.75e-09	0.0540555	0.873306	-0.000256179	24452	0.352953	FALSE
11:122136110:A_C	11	122123238	122136110	ctx-rh-supramarginal_ctx-rh-middletemporal	5.11e-10	0.0579474	0.565491	0.00417672	24452	0.352953	FALSE
11:122144113:C_T	11	122124710	122146433	ctx-rh-supramarginal_ctx-rh-middletemporal	4.6e-10	-0.056438	0.237837	-0.0183624	24419	0.405624	FALSE
11:122135107:C_T	11	122125158	122135107	ctx-rh-supramarginal_ctx-rh-middletemporal	9.53e-11	0.0576731	0.332957	0.0087551	24487	0.469549	FALSE
11:122135107:C_T	11	122135107	122135107	ctx-rh-middletemporal_ctx-lh-inferiorparietal	1.45e-08	-0.0508138	0.497383	-0.0157731	24487	0.469549	FALSE
11:122145892:C_G	11	122145892	122145892	ctx-rh-supramarginal_ctx-rh-middletemporal	2.48e-09	-0.0543153	0.756444	-0.00730715	24457	0.397	FALSE
11:122151562:A_G	11	122151562	122151562	ctx-rh-supramarginal_ctx-rh-middletemporal	3.14e-09	-0.0545024	0.347794	-0.0221252	24433	0.370448	FALSE
11:122159709:T_TC	11	122158292	122193507	ctx-rh-supramarginal_ctx-rh-middletemporal	5.81e-09	0.0524912	0.626154	-0.00240955	24186	0.438496	FALSE
11:122172732:C_T	11	122172732	122173092	ctx-rh-supramarginal_ctx-rh-middletemporal	3.33e-08	-0.0505784	0.861955	-0.00380907	24552	0.379224	FALSE
11:122195989:C_T	11	122173543	122195989	ctx-rh-supramarginal_ctx-rh-middletemporal	2.34e-08	-0.050001	0.839625	0.00287653	24122	0.476614	FALSE
11:123415718:C_T	11	123415718	123415718	ctx-rh-frontalpole_Right-Pallidum	3.43e-08	-0.161373	0.714969	-0.0270115	24633	0.0262817	FALSE
12:325488:C_T	12	303882	325488	ctx-rh-cuneus_ctx-lh-parsopercularis	3.04e-08	0.216403	0.054299	-0.192473	24778	0.0136343	FALSE
12:4436833:A_T	12	4431834	4436833	ctx-rh-transversetemporal_ctx-rh-superiorfrontal	4.04e-09	-0.0800709	0.334129	0.0335055	24440	0.129245	FALSE
12:4467086:A_G	12	4467086	4467086	ctx-rh-transversetemporal_ctx-rh-superiorfrontal	9.15e-09	-0.0763609	0.351025	0.0318765	24353	0.133077	FALSE
12:5431727:C_T	12	5431727	5438284	ctx-rh-rostralmiddlefrontal_ctx-rh-medialorbitofrontal	1.55e-08	0.0749209	0.0254734	0.0727809	24718	0.12904	FALSE
12:5434664:C_T	12	5431727	5438284	ctx-lh-rostralmiddlefrontal_ctx-lh-rostralanteriorcingulate	2.77e-09	0.0781433	0.000713207	0.114477	24676	0.131491	FALSE
12:5923780:A_G	12	5917738	5923780	ctx-rh-superiorfrontal_ctx-rh-bankssts	6.94e-09	0.26529	Inf		24692	0.0107114	FALSE
12:9031775:A_G	12	9031775	9031775	ctx-rh-superiorfrontal_Left-Hippocampus	2.92e-08	0.235742	Inf		24656	0.0132782	FALSE
12:10856010:C_G	12	10844072	10869297	ctx-rh-superiortemporal_Left-Hippocampus	3.13e-08	0.0924535	0.147823	-0.0499408	24756	0.0784557	FALSE
12:14511821:T_TA	12	14483299	14639772	ctx-rh-bankssts_ctx-lh-parsopercularis	2.7e-08	-0.133662	0.348964	-0.0390663	24597	0.047686	FALSE
12:15251639:G_T	12	15251639	15304983	ctx-rh-pericalcarine_ctx-rh-caudalanteriorcingulate	2.07e-08	0.0715495	0.598881	-0.00731351	23810	0.154257	FALSE
12:22891266:A_G	12	22891266	22891266	ctx-lh-supramarginal_ctx-lh-superiorparietal	3.25e-08	-0.263668	0.722905	-0.039972	24642	0.0115182	FALSE
12:29841965:A_G	12	29841965	29841965	ctx-rh-transversetemporal_ctx-lh-inferiortemporal	7.03e-09	0.180458	0.576339	0.0448152	24650	0.021347	FALSE
12:46329249:A_C	12	46329249	46329249	ctx-rh-fusiform_Left-Putamen	8.1e-09	0.244302	0.992941	0.000908909	24688	0.0121851	FALSE
12:58381546:A_T	12	58381137	58381546	ctx-rh-insula_ctx-lh-parsorbitalis	4.22e-08	0.128484	0.617301	0.0302156	24863	0.0375211	FALSE
12:63444763:C_T	12	63444763	63444763	ctx-rh-caudalanteriorcingulate_ctx-rh-bankssts	3.65e-08	-0.161377	0.385293	0.0640091	24759	0.0237379	FALSE
12:64498939:C_T	12	64498939	64498939	ctx-rh-medialorbitofrontal_Right-Hippocampus	1.1e-08	0.0603984	0.83246	0.00589483	24267	0.226105	FALSE
12:67885733:A_AAGGGTAG	12	67865420	67890653	ctx-rh-precuneus_ctx-rh-lingual	3.54e-08	-0.159036	0.0941181	0.0932204	24759	0.0246149	FALSE
12:71074384:A_G	12	71074384	71074384	ctx-rh-caudalmiddlefrontal_ctx-lh-bankssts	2.02e-08	0.0798936	0.839462	-0.00758064	24772	0.119664	FALSE
12:73433146:A_G	12	73423226	73433146	ctx-rh-supramarginal_ctx-lh-inferiorparietal	6.14e-09	0.187668	0.517392	0.0503429	24746	0.0196656	FALSE
12:75073547:C_T	12	75073547	75073547	ctx-rh-frontalpole_ctx-rh-parahippocampal	3.26e-08	0.118056	0.308939	0.0543497	24550	0.0492115	FALSE
12:78569720:G_GAGTT	12	78569720	78569720	ctx-lh-insula_Left-Pallidum	3.45e-08	-0.118348	0.0953376	-0.0999592	24302	0.0486585	FALSE
12:94474631:A_G	12	94474631	94474631	ctx-rh-superiorparietal_ctx-lh-paracentral	2.61e-08	0.155967	0.286393	0.0747631	24867	0.0257135	FALSE
12:96473904:C_T	12	96467844	96473904	ctx-rh-lingual_ctx-lh-rostralmiddlefrontal	2.89e-08	-0.127421	0.659619	-0.0260019	24867	0.0359883	FALSE
12:98746600:G_T	12	98746600	98746600	ctx-rh-temporalpole_Right-Hippocampus	1.53e-08	-0.110534	0.506445	0.032948	24771	0.0579083	FALSE
12:119485623:C_T	12	119485623	119507792	ctx-lh-medialorbitofrontal_ctx-lh-fusiform	4.93e-08	0.102302	0.81869	0.0092399	24803	0.0650348	FALSE
12:119524818:C_T	12	119524818	119524818	ctx-rh-lingual_ctx-lh-rostralanteriorcingulate	3.94e-08	0.0768137	0.381872	0.0320347	24522	0.124016	FALSE
12:123724325:C_T	12	123719528	123891209	ctx-rh-middletemporal_ctx-rh-caudalmiddlefrontal	4.85e-08	-0.0533435	0.558441	-0.0129574	24657	0.324248	FALSE
12:125172196:C_T	12	125167957	125177003	ctx-rh-superiorparietal_ctx-lh-rostralmiddlefrontal	3.82e-08	0.0788244	0.419678	0.0292078	24742	0.106923	FALSE
12:125438523:C_T	12	125434022	125438549	ctx-rh-posteriorcingulate_ctx-lh-insula	3.57e-09	-0.052942	0.249906	0.0171372	24744	0.418601	FALSE
12:127525068:C_T	12	127523910	127526251	ctx-rh-parahippocampal_ctx-lh-rostralanteriorcingulate	4.58e-08	-0.0954628	0.822105	-0.0100031	24839	0.0722474	FALSE
12:128905002:A_T	12	128905002	128905002	ctx-rh-parsorbitalis_ctx-lh-rostralmiddlefrontal	1.96e-08	-0.0558785	0.709312	-0.00976138	24007	0.292379	FALSE
12:130903910:C_T	12	130903910	130903910	ctx-rh-superiortemporal_Right-Putamen	2.82e-08	-0.100363	0.483092	-0.0333088	24867	0.0645567	FALSE
12:132436842:C_T	12	132429441	132545878	ctx-rh-caudalanteriorcingulate_Right-Caudate	7.01e-10	0.100533	0.637278	-0.00925831	24763	0.0901398	FALSE
12:132433911:A_G	12	132433911	132433911	ctx-rh-caudalanteriorcingulate_Right-Caudate	1.94e-08	0.0985566	0.704781	-0.0172851	24796	0.0745927	FALSE
12:132544643:C_T	12	132480316	132544643	ctx-rh-caudalanteriorcingulate_Right-Caudate	4.55e-09	0.0986861	0.751862	-0.0104699	24598	0.0811906	FALSE
13:28192139:A_C	13	28192139	28199429	ctx-lh-superiorparietal_ctx-lh-inferiorparietal	2.61e-08	-0.123081	0.844905	0.00207206	24845	0.0423619	FALSE
13:32331594:A_G	13	32331594	32331594	ctx-lh-rostralmiddlefrontal_ctx-lh-lateralorbitofrontal	1.45e-08	-0.18476	0.176182	-0.119816	24867	0.0186763	FALSE
13:33101817:C_T	13	33042870	33198709	ctx-rh-cuneus_ctx-lh-supramarginal	2.58e-08	0.051696	0.357503	-0.0164947	24802	0.349595	FALSE
13:36621859:A_AT	13	36609632	36701901	ctx-lh-rostralanteriorcingulate_ctx-lh-precentral	1.21e-08	-0.145885	0.534984	-0.0352057	24814	0.0283868	FALSE
13:36621859:A_AT	13	36609632	36701901	ctx-rh-precentral_ctx-lh-rostralanteriorcingulate	3.25e-08	-0.141583	0.529009	-0.0372033	24814	0.0283868	FALSE
13:36700406:C_T	13	36609632	36701901	ctx-rh-precuneus_ctx-lh-rostralanteriorcingulate	3.25e-08	0.142621	0.387096	-0.0563487	24777	0.0286893	FALSE
13:41064999:A_T	13	41062990	41066672	ctx-rh-parahippocampal_ctx-lh-transversetemporal	1.98e-08	0.064377	0.666193	-0.00979571	24516	0.198428	FALSE
13:41639808:C_G	13	41613726	41675867	ctx-rh-parsopercularis_ctx-lh-precentral	1.87e-08	0.0923224	0.371034	0.0320386	24837	0.0867037	FALSE
13:49293403:A_G	13	49293255	49325454	ctx-lh-insula_ctx-lh-cuneus	4.28e-09	0.105013	0.0580167	0.0749089	24656	0.0733829	FALSE
13:49322857:C_T	13	49322857	49322857	ctx-lh-insula_ctx-lh-cuneus	4.19e-08	0.0918737	0.102771	0.0702838	24629	0.0862226	FALSE
13:77297864:C_T	13	77291886	77298230	ctx-lh-parsorbitalis_Right-Thalamus-Proper	4.29e-08	-0.0654116	0.227023	0.0376528	24612	0.169887	FALSE
13:80736982:A_G	13	80736982	80736982	ctx-rh-transversetemporal_ctx-rh-frontalpole	4.14e-08	-0.149676	0.507669	0.0456543	24846	0.0300008	FALSE
13:81662019:A_C	13	81662019	81662019	ctx-lh-superiorfrontal_Left-Accumbens-area	9.01e-09	-0.0517212	0.0762315	-0.0418869	24867	0.422228	FALSE
13:87832492:C_G	13	87744906	87936532	ctx-rh-rostralmiddlefrontal_ctx-lh-cuneus	4.49e-08	0.118187	0.743966	-0.0153266	24867	0.0413236	FALSE
13:89260203:C_T	13	89260203	89260203	ctx-rh-superiorparietal_ctx-rh-lateralorbitofrontal	5.53e-09	0.12153	0.32002	-0.0533862	24187	0.0547294	FALSE
13:97288935:A_C	13	97265224	97328060	ctx-lh-superiorfrontal_ctx-lh-cuneus	1.43e-08	-0.0551036	0.862947	0.00306569	24867	0.270171	FALSE
13:112819656:A_G	13	112819166	112821898	ctx-lh-precentral_ctx-lh-lateraloccipital	4.65e-08	-0.0552174	0.667304	0.00594232	24726	0.259377	FALSE
13:112819656:A_G	13	112819166	112821898	ctx-rh-lateraloccipital_ctx-lh-precentral	1.26e-08	-0.0575653	0.561507	-0.00937949	24726	0.259377	FALSE
13:112819656:A_G	13	112819166	112821898	ctx-rh-paracentral_ctx-lh-lateraloccipital	4.79e-08	-0.0555095	0.375503	-0.0188651	24726	0.259377	FALSE
13:112823413:A_G	13	112823350	112829112	ctx-lh-precentral_ctx-lh-lateraloccipital	3.73e-08	-0.0561777	0.598168	0.0103706	24066	0.26507	FALSE
13:112823413:A_G	13	112823350	112829112	ctx-rh-lateraloccipital_ctx-lh-precentral	3.56e-08	-0.0562981	0.588301	-0.0129109	24066	0.26507	FALSE
14:20896857:C_T	14	20896828	20897064	ctx-rh-pericalcarine_ctx-lh-superiorparietal	4.1e-08	0.0496349	0.715681	-0.00345925	24722	0.419357	FALSE
14:20897064:C_T	14	20896828	20897064	ctx-lh-superiorparietal_ctx-lh-cuneus	2.04e-08	0.050559	0.737308	0.00712517	24867	0.416764	FALSE
14:21815643:G_T	14	21815643	21815643	ctx-rh-superiorparietal_ctx-rh-superiorfrontal	4.69e-09	0.126072	0.095535	-0.0905585	24867	0.042727	FALSE
14:24312284:C_T	14	24312284	24328534	ctx-rh-superiorparietal_ctx-lh-postcentral	1.29e-08	0.0670793	0.749724	0.00655121	24750	0.166138	FALSE
14:33940961:A_G	14	33940961	33940961	ctx-lh-isthmuscingulate_ctx-lh-inferiortemporal	4.81e-08	0.458334	0.642159	-0.0419847	3701	0.0164741	FALSE
14:47805544:C_T	14	47789422	47820830	ctx-rh-superiorfrontal_ctx-lh-insula	2.71e-08	-0.0512981	0.714028	0.00600483	24641	0.364642	FALSE
14:52575609:A_T	14	52575609	52589698	ctx-rh-insula_ctx-lh-caudalmiddlefrontal	2.71e-08	-0.0826838	0.34963	0.0318924	24824	0.096536	FALSE
14:52630544:T_TA	14	52618971	52641090	ctx-rh-insula_ctx-lh-caudalmiddlefrontal	2.09e-08	-0.0817957	0.601765	0.0097552	24690	0.103951	FALSE
14:59072144:C_T	14	59072144	59072144	ctx-rh-isthmuscingulate_ctx-rh-entorhinal	2.8e-08	0.0508696	0.957885	0.00124485	24396	0.435657	FALSE
14:60088825:A_G	14	60051553	60088825	ctx-rh-superiorfrontal_ctx-rh-lateralorbitofrontal	3.88e-08	-0.0579338	0.598992	-0.0132888	24213	0.240038	FALSE
14:60054264:A_G	14	60054264	60054264	ctx-rh-superiorfrontal_ctx-rh-lateralorbitofrontal	4.07e-08	-0.0562197	0.520639	-0.0171024	24335	0.261932	FALSE
14:67671482:C_CT	14	67671482	67671485	ctx-lh-parsopercularis_ctx-lh-isthmuscingulate	2.9e-08	0.189948	0.434653	0.0312384	24446	0.02182	FALSE
14:68103993:A_G	14	68103993	68207622	ctx-lh-precuneus_ctx-lh-postcentral	2.05e-08	-0.0804605	0.074259	0.0431064	24697	0.113095	FALSE
14:68103993:A_G	14	68103993	68207622	ctx-rh-postcentral_ctx-lh-precuneus	1.78e-08	-0.0809112	0.0301055	0.056119	24697	0.113095	FALSE
14:69180356:A_G	14	69180356	69187191	ctx-rh-superiorparietal_Right-Putamen	6.25e-09	0.0814966	0.704047	0.0110752	24680	0.118035	FALSE
14:69197439:C_T	14	69195110	69203145	ctx-rh-superiorparietal_Right-Putamen	3.68e-08	0.0731703	0.49011	0.0213661	24661	0.13478	FALSE
14:72589051:A_G	14	72589051	72595319	ctx-rh-inferiortemporal_Left-Amygdala	2.42e-08	-0.0507595	0.213166	0.0281021	24750	0.422827	FALSE
14:98957014:C_T	14	98957014	98957014	ctx-rh-entorhinal_ctx-lh-superiorfrontal	3.53e-08	-0.107641	0.321764	0.050955	24867	0.0514486	FALSE
14:100327466:C_T	14	100327466	100327466	ctx-lh-rostralmiddlefrontal_Right-Accumbens-area	4.39e-08	-0.190581	0.410879	0.0734087	24867	0.0185265	FALSE
15:24287018:C_T	15	24277127	24294997	ctx-rh-transversetemporal_ctx-lh-caudalmiddlefrontal	3.21e-08	-0.0769899	0.708751	-0.00418302	24190	0.127136	FALSE
15:39614315:C_T	15	39607389	39616390	ctx-rh-parsopercularis_ctx-lh-insula	8.22e-09	0.0513701	0.186014	0.0298778	24455	0.49438	FALSE
15:39614315:C_T	15	39607389	39616390	ctx-rh-insula_ctx-rh-parsopercularis	2.49e-09	0.0531977	0.0689106	0.0413106	24455	0.49438	FALSE
15:39617295:C_T	15	39617295	39617295	ctx-rh-insula_ctx-rh-parsopercularis	2.61e-08	-0.083681	0.0035619	-0.10967	24741	0.0993938	FALSE
15:39619456:A_C	15	39619456	39619661	ctx-lh-parsopercularis_ctx-lh-middletemporal	1.51e-08	0.0941584	0.0282161	0.0874062	24867	0.0776955	FALSE
15:39619456:A_C	15	39619456	39619456	ctx-lh-insula_ctx-lh-parsopercularis	2.16e-09	-0.0996873	0.00718198	-0.111319	24867	0.0776955	FALSE
15:39619456:A_C	15	39619456	39619456	ctx-rh-supramarginal_ctx-rh-parsopercularis	2.73e-08	-0.092085	0.0233674	-0.0936282	24867	0.0776955	FALSE
15:39619456:A_C	15	39619456	39619456	ctx-rh-insula_ctx-rh-parsopercularis	8.49e-10	-0.102128	0.000179742	-0.156628	24867	0.0776955	FALSE
15:39621773:C_T	15	39619661	39621773	ctx-lh-insula_ctx-lh-parsopercularis	2.03e-11	-0.107805	0.00197952	-0.119667	24766	0.0869698	FALSE
15:39621773:C_T	15	39619661	39621773	ctx-rh-parsopercularis_ctx-lh-insula	3.84e-09	-0.0945533	0.00732674	-0.103348	24766	0.0869698	FALSE
15:39621773:C_T	15	39619661	39621773	ctx-rh-supramarginal_ctx-lh-parsopercularis	2.44e-08	-0.0896874	5.27765e-05	-0.158575	24766	0.0869698	FALSE
15:39621773:C_T	15	39619661	39621773	ctx-rh-supramarginal_ctx-rh-parsopercularis	5.77e-10	-0.099113	0.0195231	-0.0865534	24766	0.0869698	FALSE
15:39621773:C_T	15	39619661	39621773	ctx-rh-insula_ctx-lh-parsopercularis	2.03e-09	-0.0966134	9.04837e-05	-0.153002	24766	0.0869698	FALSE
15:39621773:C_T	15	39619661	39621773	ctx-rh-insula_ctx-rh-parsopercularis	4.12e-12	-0.111429	0.000642015	-0.134164	24766	0.0869698	FALSE
15:39621773:C_T	15	39621418	39621773	ctx-lh-parsopercularis_ctx-lh-middletemporal	2.9e-08	0.0891021	0.0330077	0.0840229	24766	0.0869698	FALSE
15:39623588:A_G	15	39623588	39628675	ctx-lh-insula_ctx-lh-parsopercularis	1.03e-11	-0.115701	0.00347593	-0.11874	24761	0.0815625	FALSE
15:39623588:A_G	15	39623588	39628675	ctx-rh-insula_ctx-rh-parsopercularis	1.45e-10	-0.108993	0.000729411	-0.134399	24761	0.0815625	FALSE
15:39626935:A_G	15	39623588	39628675	ctx-lh-parsopercularis_ctx-lh-middletemporal	1.29e-08	0.097471	0.0100242	0.103155	24769	0.0747297	FALSE
15:39626935:A_G	15	39623588	39628675	ctx-rh-insula_ctx-lh-parsopercularis	7.27e-10	-0.105893	0.000360586	-0.143773	24769	0.0747297	FALSE
15:39628675:C_T	15	39623588	39628675	ctx-rh-supramarginal_ctx-lh-parsopercularis	1.98e-10	-0.11023	1.06784e-05	-0.181416	24648	0.0759493	FALSE
15:39628675:C_T	15	39623588	39628675	ctx-rh-supramarginal_ctx-rh-parsopercularis	4.89e-10	-0.10723	0.00500986	-0.105691	24648	0.0759493	FALSE
15:39631771:C_T	15	39631771	39640378	ctx-lh-parsopercularis_ctx-lh-inferiorparietal	8.95e-10	0.0963625	6.83478e-05	0.144011	24825	0.0904343	FALSE
15:39631771:C_T	15	39631771	39640378	ctx-lh-parsopercularis_ctx-lh-middletemporal	1.66e-08	0.088485	5.95965e-05	0.154703	24825	0.0904343	FALSE
15:39631771:C_T	15	39631771	39640378	ctx-rh-parsopercularis_ctx-lh-inferiorparietal	1.86e-08	0.0871974	0.000340228	0.134204	24825	0.0904343	FALSE
15:39631771:C_T	15	39631771	39640378	ctx-rh-parsopercularis_ctx-lh-precentral	7.14e-10	-0.0963568	0.000243006	-0.139048	24825	0.0904343	FALSE
15:39631771:C_T	15	39631771	39640378	ctx-rh-parsopercularis_ctx-rh-paracentral	2.54e-09	-0.0928791	0.11848	-0.0599397	24825	0.0904343	FALSE
15:39632734:T_TAC	15	39631771	39640378	ctx-lh-superiorparietal_ctx-lh-parsopercularis	3.57e-08	-0.0927859	3.10514e-05	-0.156164	24565	0.0820598	FALSE
15:39633074:T_TA	15	39631771	39640378	ctx-rh-parsopercularis_ctx-lh-insula	2.12e-16	-0.128579	0.000152299	-0.146687	24815	0.0909869	TRUE
15:39633074:T_TA	15	39631771	39640378	ctx-rh-superiorparietal_ctx-rh-parsopercularis	2.76e-09	-0.0921896	8.12739e-05	-0.152011	24815	0.0909869	FALSE
15:39633074:T_TA	15	39631771	39640378	ctx-rh-supramarginal_ctx-rh-parsopercularis	2.38e-18	-0.136306	1.79583e-05	-0.162266	24815	0.0909869	TRUE
15:39634222:A_G	15	39631771	39640378	ctx-rh-insula_ctx-lh-parsopercularis	8.04e-09	-0.0902829	5.93662e-06	-0.17166	24867	0.0909585	FALSE
15:39635124:C_T	15	39631771	39640378	ctx-rh-parsopercularis_ctx-lh-superiorparietal	8.14e-09	-0.0886607	1.40139e-05	-0.16434	24780	0.0965533	FALSE
15:39636227:C_T	15	39631771	39640378	ctx-rh-parsopercularis_ctx-rh-middletemporal	3.75e-08	0.0852862	1.63894e-06	0.179963	24805	0.0916774	FALSE
15:39639992:A_G	15	39631771	39640378	ctx-lh-insula_ctx-lh-parsopercularis	4.57e-13	-0.114402	0.000322891	-0.14019	24705	0.0904638	FALSE
15:39639992:A_G	15	39631771	39640378	ctx-rh-supramarginal_ctx-lh-parsopercularis	3.33e-10	-0.0993662	6.38415e-06	-0.173055	24705	0.0904638	FALSE
15:39640223:T_TTAAA	15	39631771	39640378	ctx-lh-postcentral_ctx-lh-parsopercularis	3.89e-08	-0.0872362	0.0102383	-0.0985706	24510	0.091472	FALSE
15:39640378:G_GA	15	39631771	39640378	ctx-rh-insula_ctx-rh-parsopercularis	8.52e-18	-0.136921	3.65216e-07	-0.193193	24345	0.0933255	TRUE
15:39631994:A_AAGAG	15	39631994	39638991	ctx-rh-supramarginal_ctx-rh-parsopercularis	9.9e-09	-0.0637179	0.0592993	-0.0521902	24284	0.221828	FALSE
15:39633904:A_G	15	39633904	39639898	ctx-lh-parsopercularis_ctx-lh-inferiorparietal	4.7e-08	0.0901256	0.000677128	0.13585	24837	0.0795198	FALSE
15:39633904:A_G	15	39633904	39639898	ctx-rh-parsopercularis_ctx-lh-precentral	2.76e-10	-0.103512	0.000247155	-0.1521	24837	0.0795198	FALSE
15:39633904:A_G	15	39633904	39639898	ctx-rh-parsopercularis_ctx-lh-superiorparietal	3.31e-08	-0.0900916	2.78271e-05	-0.172829	24837	0.0795198	FALSE
15:39633904:A_G	15	39633904	39639898	ctx-rh-parsopercularis_ctx-lh-insula	1.12e-13	-0.121979	5.83352e-05	-0.16293	24837	0.0795198	TRUE
15:39633904:A_G	15	39633904	39639898	ctx-rh-parsopercularis_ctx-rh-middletemporal	3.59e-08	0.089971	8.89125e-06	0.182983	24837	0.0795198	FALSE
15:39633904:A_G	15	39633904	39639898	ctx-rh-parsopercularis_ctx-rh-paracentral	4.73e-09	-0.0957322	0.0463484	-0.0830411	24837	0.0795198	FALSE
15:39633904:A_G	15	39633904	39639898	ctx-rh-superiorparietal_ctx-rh-parsopercularis	1.79e-09	-0.0978985	8.67377e-05	-0.161833	24837	0.0795198	FALSE
15:39633904:A_G	15	39633904	39639898	ctx-rh-supramarginal_ctx-lh-parsopercularis	1.58e-09	-0.0993826	2.52507e-05	-0.173701	24837	0.0795198	FALSE
15:39633904:A_G	15	39633904	39639898	ctx-rh-supramarginal_ctx-rh-parsopercularis	3.31e-17	-0.138097	8.19308e-05	-0.159573	24837	0.0795198	TRUE
15:39633904:A_G	15	39633904	39639898	ctx-rh-insula_ctx-rh-parsopercularis	4.33e-15	-0.129073	1.16071e-06	-0.200333	24837	0.0795198	TRUE
15:39639898:A_C	15	39633904	39639898	ctx-lh-insula_ctx-lh-parsopercularis	4.78e-12	-0.114638	0.00117382	-0.131898	24716	0.0806276	FALSE
15:39647894:C_T	15	39647894	39647894	ctx-lh-insula_ctx-lh-parsopercularis	5.9e-12	-0.124724	0.00233724	-0.139614	24439	0.0711073	FALSE
15:39647894:C_T	15	39647894	39647894	ctx-rh-parsopercularis_ctx-lh-insula	2.74e-10	-0.114293	0.00366555	-0.13322	24439	0.0711073	FALSE
15:39647894:C_T	15	39647894	39647894	ctx-rh-supramarginal_ctx-lh-parsopercularis	1.69e-08	-0.102374	8.21137e-05	-0.181322	24439	0.0711073	FALSE
15:39647894:C_T	15	39647894	39647894	ctx-rh-supramarginal_ctx-rh-parsopercularis	6.42e-13	-0.129783	0.000585167	-0.156915	24439	0.0711073	FALSE
15:39647894:C_T	15	39647894	39647894	ctx-rh-insula_ctx-lh-parsopercularis	7.62e-09	-0.104958	0.000335033	-0.165111	24439	0.0711073	FALSE
15:39647894:C_T	15	39647894	39647894	ctx-rh-insula_ctx-rh-parsopercularis	1.1e-13	-0.134686	0.000113349	-0.178495	24439	0.0711073	TRUE
15:39648234:C_T	15	39648234	39648251	ctx-rh-supramarginal_ctx-rh-parsopercularis	1.19e-08	-0.0623335	0.0852162	-0.0464265	24028	0.233408	FALSE
15:39661138:A_G	15	39661138	39664000	ctx-rh-supramarginal_ctx-rh-parsopercularis	4.16e-09	-0.107679	0.0126458	-0.107805	24842	0.0640446	FALSE
15:39661779:C_T	15	39661138	39664000	ctx-lh-insula_ctx-lh-parsopercularis	1.53e-08	-0.103586	0.000950151	-0.146515	24867	0.0641074	FALSE
15:49285883:A_AATAT	15	49285883	49358033	ctx-rh-parsorbitalis_ctx-rh-paracentral	1.6e-08	0.0793118	0.612152	-0.0175701	24453	0.124979	FALSE
15:50787848:C_T	15	50738087	50895773	ctx-rh-pericalcarine_ctx-lh-parstriangularis	4.39e-08	0.217799	0.0514904	0.196097	24836	0.0127886	FALSE
15:58301146:A_T	15	58301146	58301146	ctx-lh-parstriangularis_ctx-lh-inferiorparietal	2.86e-08	-0.266895	Inf		24677	0.0100532	FALSE
15:65008034:C_T	15	64763174	65045291	ctx-rh-superiortemporal_ctx-lh-caudalmiddlefrontal	2.54e-08	-0.0778868	0.0956576	0.0506534	24119	0.142548	FALSE
15:67272947:A_G	15	67272947	67293073	ctx-lh-supramarginal_ctx-lh-medialorbitofrontal	1.92e-08	-0.0503644	0.745101	-0.00635828	24623	0.430909	FALSE
15:67292544:G_T	15	67272947	67297054	ctx-rh-medialorbitofrontal_ctx-lh-supramarginal	1.19e-08	-0.051009	0.482683	0.00857212	24783	0.420469	FALSE
15:67294777:C_T	15	67294404	67297598	ctx-lh-supramarginal_ctx-lh-medialorbitofrontal	3.48e-08	-0.0491677	0.65475	-0.0090059	24812	0.442416	FALSE
15:67303960:C_T	15	67303960	67303960	ctx-lh-supramarginal_ctx-lh-medialorbitofrontal	3.13e-09	-0.0530581	0.936203	-0.00189645	24867	0.418953	FALSE
15:67303960:C_T	15	67303960	67303960	ctx-rh-medialorbitofrontal_ctx-lh-supramarginal	1.51e-09	-0.0540029	0.668939	0.0101685	24867	0.418953	FALSE
15:79805525:A_G	15	79801125	79831383	ctx-rh-isthmuscingulate_ctx-lh-rostralmiddlefrontal	1.75e-08	0.0506291	0.100863	0.0363891	24371	0.452656	FALSE
15:79833507:C_T	15	79833507	79833507	ctx-rh-isthmuscingulate_ctx-lh-rostralmiddlefrontal	2.5e-08	0.0502368	0.135278	0.0345977	24214	0.457887	FALSE
15:80126521:A_T	15	80121160	80139195	Right-Hippocampus_Right-Putamen	1.61e-08	-0.0521712	0.277134	-0.0226566	24839	0.376897	FALSE
15:81813286:C_T	15	81813286	81813286	ctx-lh-frontalpole_Left-Hippocampus	2.55e-08	0.0493867	0.6157	-0.011666	24867	0.460444	FALSE
15:84484897:A_G	15	84381209	84484897	ctx-lh-superiorfrontal_ctx-lh-parsopercularis	1.88e-08	-0.0499525	0.248674	0.0258583	24867	0.478715	FALSE
15:86553648:A_C	15	86545141	86553648	ctx-rh-posteriorcingulate_Left-Thalamus-Proper	4.74e-08	-0.0604905	0.0505977	0.0466974	24511	0.201895	FALSE
15:91356885:C_T	15	91353604	91362488	ctx-lh-medialorbitofrontal_ctx-lh-lingual	3.81e-08	-0.0514298	0.740955	0.00297489	24717	0.349348	FALSE
15:99558290:A_G	15	99558290	99561153	Right-Amygdala_Right-Hippocampus	7.99e-09	-0.0627464	0.265018	0.0291	23974	0.225229	FALSE
16:8227678:C_T	16	8227678	8227678	ctx-lh-precuneus_ctx-lh-middletemporal	1.06e-08	-0.159631	0.350056	-0.0652286	24580	0.0277163	FALSE
16:10210367:A_C	16	10210367	10224036	ctx-rh-inferiorparietal_ctx-lh-caudalmiddlefrontal	9.34e-09	0.118785	0.279503	0.0526578	24754	0.0472081	FALSE
16:10784297:C_T	16	10784297	10784297	Right-Pallidum_Left-Accumbens-area	1.09e-08	0.244034	0.810653	0.0247288	24723	0.0118247	FALSE
16:21210006:C_T	16	21210006	21210006	ctx-lh-parsorbitalis_ctx-lh-entorhinal	4.82e-08	-0.0492856	0.649739	0.0109504	24247	0.433004	FALSE
16:21226925:C_T	16	21226925	21226925	ctx-lh-middletemporal_ctx-lh-lateraloccipital	2.64e-08	0.0528608	0.266742	-0.0273114	23857	0.337716	FALSE
16:22251481:A_G	16	22251481	22317150	ctx-lh-parsopercularis_Right-Amygdala	1.97e-08	0.239122	0.66146	-0.0308606	24753	0.0118803	FALSE
16:23904265:C_CT	16	23903463	23904265	ctx-rh-temporalpole_ctx-rh-entorhinal	4.22e-08	0.0500864	0.823755	0.00291528	24115	0.434321	FALSE
16:24684102:G_GAGA	16	24684102	24684102	ctx-rh-parstriangularis_ctx-lh-middletemporal	3.24e-08	0.0510043	0.0578564	0.0451795	24079	0.392382	FALSE
16:25917092:A_G	16	25911573	25917092	ctx-rh-supramarginal_ctx-rh-precuneus	3.32e-09	0.12513	0.0177318	-0.131405	24669	0.0452781	FALSE
16:56319124:A_G	16	56319124	56319124	ctx-lh-postcentral_Left-Thalamus-Proper	3.65e-08	-0.0506704	0.311693	-0.0245843	24253	0.38192	FALSE
16:56319124:A_G	16	56319124	56319124	ctx-lh-postcentral_Right-Thalamus-Proper	5.72e-09	-0.0535054	0.845676	-0.00471353	24253	0.38192	FALSE
16:56319124:A_G	16	56319124	56319124	ctx-rh-postcentral_Left-Thalamus-Proper	1.37e-09	-0.0559341	0.47656	-0.0172858	24253	0.38192	FALSE
16:56319124:A_G	16	56319124	56319124	ctx-rh-postcentral_Right-Thalamus-Proper	1.88e-08	-0.0517263	0.618488	-0.0120605	24253	0.38192	FALSE
16:57533476:A_G	16	57533476	57542128	ctx-rh-rostralanteriorcingulate_ctx-rh-inferiorparietal	2.08e-09	0.0690003	0.23789	0.0267208	24656	0.18865	FALSE
16:57533476:A_G	16	57533476	57542128	ctx-rh-rostralanteriorcingulate_ctx-rh-isthmuscingulate	3.76e-08	0.0629411	0.137628	0.0423272	24656	0.18865	FALSE
16:58173451:A_C	16	58173451	58173451	ctx-lh-inferiorparietal_Right-Putamen	2.11e-09	-0.148983	0.156958	-0.0951845	24502	0.0447873	FALSE
16:67222676:A_G	16	67198465	67247444	ctx-rh-insula_ctx-rh-transversetemporal	9.51e-09	0.141651	0.246455	-0.0702429	24856	0.0352595	FALSE
16:67545320:G_GTGTTTGTT	16	67309620	67561575	ctx-rh-transversetemporal_ctx-rh-supramarginal	9.66e-09	0.142142	0.551785	-0.0261577	24846	0.032536	FALSE
16:67465848:G_T	16	67343758	67561671	ctx-rh-transversetemporal_ctx-rh-supramarginal	2.29e-09	0.153839	0.490491	-0.0359676	24864	0.028738	FALSE
16:69000107:C_T	16	69000107	69000107	ctx-lh-temporalpole_Left-Hippocampus	2.47e-09	-0.222645	0.100424	-0.16139	24672	0.0196114	FALSE
16:70546993:A_G	16	70517641	70575214	ctx-lh-precentral_ctx-lh-medialorbitofrontal	3.79e-08	-0.0958473	0.579688	-0.0219275	24767	0.0657702	FALSE
16:73508185:C_T	16	73507638	73510527	Left-Accumbens-area_Left-Putamen	2.26e-08	-0.10621	0.0662905	-0.0803934	24584	0.0659944	FALSE
16:74861095:A_G	16	74861095	74861095	ctx-rh-insula_ctx-rh-cuneus	1.22e-08	-0.0538076	0.805787	-0.00589072	24108	0.357452	FALSE
16:75167925:C_T	16	75167925	75167925	ctx-rh-parsorbitalis_ctx-lh-cuneus	2.92e-08	0.172543	0.470842	-0.054218	24472	0.0249066	FALSE
16:77521092:A_G	16	77495470	77522735	ctx-lh-rostralanteriorcingulate_Left-Putamen	2.7e-08	-0.093123	0.549988	-0.00900317	24632	0.0785258	FALSE
16:83252726:A_G	16	83252726	83252726	ctx-rh-precuneus_ctx-rh-bankssts	3.89e-08	-0.172186	0.401791	0.0669425	24867	0.0194806	FALSE
16:83553581:A_G	16	83553581	83553581	ctx-rh-temporalpole_ctx-rh-isthmuscingulate	1e-08	-0.0514376	0.894652	-0.00310535	24260	0.493965	FALSE
16:87668702:A_G	16	87657578	87668702	ctx-rh-precentral_ctx-rh-cuneus	2.83e-08	-0.0839012	0.553873	-0.00868904	23919	0.107065	FALSE
17:840580:A_G	17	833838	840580	ctx-rh-superiorparietal_Left-Accumbens-area	3.54e-08	0.127223	0.428305	0.0449186	24711	0.0393879	FALSE
17:10130244:A_C	17	10130244	10130244	ctx-lh-fusiform_Right-Accumbens-area	8.28e-09	0.0605108	0.134943	-0.0400994	24404	0.251652	FALSE
17:14252484:C_T	17	14252484	14252723	ctx-rh-middletemporal_Left-Pallidum	1.62e-08	0.123076	0.417345	-0.0347438	24423	0.0537393	FALSE
17:19153175:C_G	17	19138174	19257124	ctx-rh-insula_ctx-lh-insula	2.11e-08	-0.062091	0.00678611	-0.0692213	24660	0.214386	FALSE
17:19253613:C_T	17	19243632	19299144	ctx-rh-insula_ctx-lh-insula	3.15e-10	-0.0677378	0.0105748	-0.0515836	24796	0.216316	FALSE
17:19277544:C_G	17	19267371	19303635	ctx-rh-insula_ctx-lh-insula	3.54e-08	-0.0705951	0.367481	-0.00376271	24851	0.139525	FALSE
17:27270655:A_AAACA	17	27226818	27311532	ctx-rh-temporalpole_ctx-lh-transversetemporal	3.14e-08	0.0766571	0.479793	-0.0192907	24467	0.128367	FALSE
17:37824339:A_G	17	37810218	37824339	ctx-rh-superiorfrontal_ctx-lh-rostralanteriorcingulate	2.96e-10	0.0592425	0.112309	0.038032	24456	0.346551	FALSE
17:37830900:A_G	17	37827163	37838301	ctx-rh-superiorfrontal_ctx-lh-rostralanteriorcingulate	3.2e-08	0.0534295	0.265994	0.0197514	24690	0.305415	FALSE
17:37884037:C_G	17	37829570	37884037	ctx-rh-superiorfrontal_ctx-lh-rostralanteriorcingulate	2.29e-08	0.0528353	0.229587	0.0258307	24867	0.333965	FALSE
17:37843550:C_T	17	37833567	37879030	ctx-rh-superiorfrontal_ctx-lh-rostralanteriorcingulate	2.15e-08	0.0529643	0.188363	0.0252513	24689	0.329093	FALSE
17:40571284:C_T	17	40571284	40686342	Right-Putamen_Left-Putamen	1.46e-09	-0.0539673	0.0170905	-0.0577283	24867	0.342235	FALSE
17:40670230:C_G	17	40649360	40679398	Right-Putamen_Left-Putamen	4.13e-08	-0.0561214	0.0376101	-0.0571089	24744	0.218613	FALSE
17:40787764:C_G	17	40696915	40824834	Right-Putamen_Left-Putamen	9.06e-12	-0.0640307	0.00440624	-0.0694447	24779	0.287319	FALSE
17:40721042:C_T	17	40698075	40721042	Right-Putamen_Left-Putamen	5.66e-10	-0.0608828	0.0220241	-0.0598253	24800	0.244734	FALSE
17:40799633:A_G	17	40793128	40818584	Right-Putamen_Left-Putamen	2.47e-09	-0.0549539	0.00511268	-0.0660271	24789	0.30558	FALSE
17:50221315:C_T	17	50221315	50257713	ctx-rh-parstriangularis_Right-Pallidum	3.13e-08	0.0655237	0.684122	0.00887205	24867	0.1755	FALSE
17:65892507:C_G	17	65826090	65958250	ctx-lh-middletemporal_ctx-lh-bankssts	1.56e-08	0.0657441	0.424934	0.0132105	24526	0.201657	FALSE
17:65892507:C_G	17	65826090	65958250	ctx-lh-insula_ctx-lh-bankssts	2.81e-08	-0.0641443	0.613974	0.00145083	24526	0.201657	FALSE
17:66977337:A_C	17	66973049	67060872	ctx-lh-superiortemporal_ctx-lh-precentral	2.52e-08	-0.131579	0.62526	-0.0173441	24698	0.0372023	FALSE
17:72082663:C_T	17	72082663	72110131	ctx-rh-rostralanteriorcingulate_ctx-lh-caudalmiddlefrontal	2.9e-08	-0.0999526	0.241394	-0.044964	24496	0.0684652	FALSE
17:78818367:A_G	17	78814113	78827002	ctx-rh-cuneus_ctx-lh-caudalmiddlefrontal	1.79e-08	-0.0739291	0.47621	-0.0220459	24793	0.130762	FALSE
18:988105:C_T	18	988105	988105	ctx-rh-lateraloccipital_Right-Accumbens-area	1.02e-08	-0.122504	0.238898	0.0641751	24867	0.0451305	FALSE
18:6433347:C_T	18	6433347	6437844	ctx-lh-rostralanteriorcingulate_ctx-lh-parsopercularis	3.06e-08	0.0579549	0.692447	0.00412811	24815	0.244608	FALSE
18:9706094:A_G	18	9706094	9729930	ctx-rh-pericalcarine_Right-Accumbens-area	3.25e-08	0.123012	0.406569	0.0286521	24787	0.0418535	FALSE
18:10663831:C_G	18	10663831	10663831	ctx-rh-temporalpole_ctx-lh-medialorbitofrontal	4.05e-08	-0.107087	0.401902	0.0422144	24745	0.0562402	FALSE
18:30942910:G_GA	18	30891371	30942910	ctx-rh-medialorbitofrontal_ctx-rh-inferiortemporal	3.14e-09	-0.0643488	0.293785	-0.0216037	24703	0.221016	FALSE
18:32349771:C_T	18	32344008	32355252	ctx-rh-rostralmiddlefrontal_ctx-rh-parsorbitalis	7.15e-09	-0.0596386	0.164495	-0.0317507	24529	0.258176	FALSE
18:34434898:G_T	18	34434898	34434898	ctx-lh-pericalcarine_ctx-lh-inferiortemporal	1.89e-08	0.0934525	0.307769	-0.0432142	24743	0.0743291	FALSE
18:49085463:C_T	18	49076568	49085463	ctx-lh-frontalpole_ctx-lh-paracentral	7.81e-09	0.152589	0.749787	0.00760538	24867	0.0287531	FALSE
18:51320260:A_G	18	51188544	51349192	ctx-rh-superiorfrontal_ctx-lh-inferiortemporal	6.01e-09	0.15638	0.57063	-0.025421	24715	0.0292332	FALSE
18:51365483:A_G	18	51365483	51365483	ctx-rh-bankssts_ctx-lh-caudalmiddlefrontal	2.36e-08	0.250244	Inf		24643	0.0119201	FALSE
18:52058680:A_G	18	52058680	52244070	ctx-rh-middletemporal_ctx-lh-caudalmiddlefrontal	8.57e-10	0.0601178	0.853358	0.00133068	24867	0.298586	FALSE
18:52214835:A_G	18	52214835	52214835	ctx-rh-middletemporal_ctx-lh-caudalmiddlefrontal	4.11e-09	0.0561426	0.751529	0.00785244	24711	0.331489	FALSE
18:52234834:A_C	18	52234834	52234836	ctx-rh-middletemporal_ctx-lh-caudalmiddlefrontal	1.14e-08	0.0565194	0.734871	0.00625933	24336	0.295347	FALSE
18:54854234:A_T	18	54854234	54905910	ctx-rh-superiorparietal_ctx-lh-rostralmiddlefrontal	4.05e-08	-0.144328	0.540516	-0.0408312	24784	0.0294166	FALSE
18:54980131:G_T	18	54959429	54980131	ctx-rh-superiorparietal_ctx-lh-rostralmiddlefrontal	5.59e-09	-0.12872	0.500332	0.0231134	24824	0.0422972	FALSE
18:54964255:C_T	18	54960794	54966932	ctx-rh-superiorparietal_ctx-lh-rostralmiddlefrontal	6.55e-09	-0.10164	0.788533	0.00308743	24859	0.0714737	FALSE
18:54989199:A_G	18	54981287	54992532	ctx-rh-superiorparietal_ctx-lh-rostralmiddlefrontal	5.98e-09	-0.0976041	0.529526	0.0232345	24857	0.0811122	FALSE
18:55006847:C_T	18	54987344	55018676	ctx-rh-superiorparietal_ctx-lh-rostralmiddlefrontal	3.22e-09	-0.122026	0.31629	0.0375317	24833	0.0491381	FALSE
18:55032523:A_G	18	55032523	55052088	ctx-rh-superiorparietal_ctx-lh-rostralmiddlefrontal	1.41e-08	-0.119689	0.163459	0.0695284	24835	0.0468439	FALSE
18:55069763:A_G	18	55067879	55069763	ctx-rh-superiorparietal_ctx-lh-rostralmiddlefrontal	3.54e-09	-0.138187	0.527337	0.0368959	24762	0.0379817	FALSE
18:55090073:A_G	18	55068540	55090073	ctx-rh-superiorparietal_ctx-lh-rostralmiddlefrontal	1.12e-08	-0.122113	0.11879	0.0778394	24542	0.0503935	FALSE
18:73100867:C_T	18	73100503	73100867	ctx-lh-parstriangularis_ctx-lh-inferiortemporal	8.1e-09	0.0524948	0.679526	0.00941561	24731	0.408557	FALSE
18:73107145:A_G	18	73102466	73110452	ctx-rh-rostralmiddlefrontal_ctx-rh-parsorbitalis	2.15e-08	-0.0505813	0.394678	-0.0182074	24731	0.413546	FALSE
18:73393907:A_G	18	73393907	73398621	ctx-lh-postcentral_ctx-lh-bankssts	4.02e-08	0.0685205	0.354437	-0.0270616	24767	0.15038	FALSE
18:77326200:C_T	18	77324190	77328980	ctx-lh-paracentral_ctx-lh-inferiortemporal	4.76e-08	0.203653	0.619619	-0.0115955	24803	0.0143252	FALSE
19:546993:A_G	19	546993	547970	ctx-lh-parstriangularis_ctx-lh-lateralorbitofrontal	4.57e-08	-0.139353	0.518215	-0.0375551	24530	0.0378603	FALSE
19:4351941:A_G	19	4351572	4352959	ctx-rh-rostralmiddlefrontal_ctx-lh-parsorbitalis	2.38e-08	-0.0497171	0.657441	-0.00591516	24525	0.466612	FALSE
19:13263510:A_C	19	13226900	13263510	ctx-rh-cuneus_ctx-lh-caudalmiddlefrontal	2.01e-08	-0.0968792	0.482868	-0.00846966	24659	0.0750369	FALSE
19:17302765:C_CT	19	17293208	17308105	ctx-rh-rostralanteriorcingulate_Right-Pallidum	4.39e-08	0.0502173	0.608308	-0.00461953	24290	0.409129	FALSE
19:19261833:A_G	19	19261179	19268972	ctx-rh-superiorparietal_ctx-rh-bankssts	2.58e-08	-0.0499057	0.290246	-0.0149746	24747	0.486804	FALSE
19:19262997:C_T	19	19262997	19274147	ctx-rh-superiorparietal_ctx-rh-bankssts	2.06e-09	0.0539761	0.337144	0.0208626	24491	0.46081	FALSE
19:19276359:A_G	19	19276359	19276359	ctx-rh-superiorparietal_ctx-rh-bankssts	3.15e-08	0.0509832	0.408028	0.0197217	24164	0.394824	FALSE
19:32058066:A_G	19	32058066	32058066	ctx-rh-supramarginal_ctx-rh-paracentral	3.55e-08	-0.179985	0.926461	-0.00782643	24632	0.0197608	FALSE
19:32058066:A_G	19	32058066	32058066	ctx-rh-insula_ctx-rh-paracentral	4.68e-08	-0.180904	0.835669	-0.0175947	24632	0.0197608	FALSE
19:32178927:C_T	19	32178927	32178927	ctx-rh-insula_ctx-lh-supramarginal	3.95e-08	0.0560532	0.209716	0.0335239	23917	0.268274	FALSE
19:32200518:G_T	19	32200518	32207820	ctx-lh-supramarginal_ctx-lh-caudalmiddlefrontal	5.59e-11	-0.0762114	0.000988629	-0.101433	24226	0.175784	FALSE
19:32200518:G_T	19	32200518	32207820	ctx-lh-insula_ctx-lh-supramarginal	2.84e-08	0.0647119	0.00924411	0.0796475	24226	0.175784	FALSE
19:32200518:G_T	19	32200518	32207820	ctx-rh-insula_ctx-lh-supramarginal	9.43e-09	0.0669092	0.00887647	0.080195	24226	0.175784	FALSE
19:32204489:A_G	19	32204489	32204489	ctx-lh-supramarginal_ctx-lh-caudalmiddlefrontal	1.44e-08	-0.0698381	0.00261104	-0.0996133	24867	0.142751	FALSE
19:32208909:C_T	19	32208909	32208909	ctx-lh-supramarginal_ctx-lh-caudalmiddlefrontal	1.42e-09	-0.0658661	0.0531609	-0.0563587	24101	0.218433	FALSE
19:32871306:C_G	19	32816847	32929414	ctx-rh-rostralanteriorcingulate_ctx-rh-middletemporal	2.55e-10	-0.183323	0.550048	-0.0129193	24867	0.0238434	FALSE
19:32856521:A_G	19	32819981	32856521	ctx-rh-rostralanteriorcingulate_ctx-rh-middletemporal	9.3e-09	-0.132033	0.455109	0.0388612	24850	0.0399127	FALSE
19:32852563:C_CCTT	19	32841205	32879264	ctx-rh-rostralanteriorcingulate_ctx-rh-middletemporal	2.43e-08	-0.119816	0.436898	0.043084	24831	0.0485027	FALSE
19:32937263:A_AAG	19	32886282	32937263	ctx-rh-rostralanteriorcingulate_ctx-rh-middletemporal	2.71e-08	-0.117123	0.527916	0.0138183	24745	0.055317	FALSE
19:32928399:C_T	19	32893041	32984341	ctx-rh-rostralanteriorcingulate_ctx-rh-middletemporal	7.41e-09	-0.127914	0.578989	-0.00481034	24819	0.0437236	FALSE
19:32979723:C_T	19	32916615	32979723	ctx-rh-rostralanteriorcingulate_ctx-rh-middletemporal	3.87e-09	-0.214514	0.450601	0.0739005	24706	0.0170337	FALSE
19:32967364:C_T	19	32962053	32982711	ctx-rh-rostralanteriorcingulate_ctx-rh-middletemporal	1.84e-09	-0.143828	0.770351	-0.012352	24858	0.0365252	FALSE
19:33109904:C_T	19	33099854	33139967	ctx-lh-parsorbitalis_ctx-lh-isthmuscingulate	3.69e-08	-0.0569657	0.261247	0.0086869	24779	0.250389	FALSE
19:36173277:C_T	19	36148788	36219525	ctx-lh-caudalanteriorcingulate_Left-Accumbens-area	2.91e-08	0.0632647	0.235376	-0.0223728	24386	0.192525	FALSE
19:36200780:C_CA	19	36200780	36200780	ctx-lh-caudalanteriorcingulate_Left-Accumbens-area	4.73e-08	0.0669071	0.32484	-0.0314849	23722	0.172868	FALSE
19:45396665:G_T	19	45388500	45396665	ctx-rh-rostralmiddlefrontal_ctx-lh-fusiform	1.81e-08	0.0622061	0.541149	-0.0148635	24703	0.207649	FALSE
19:45410002:A_G	19	45410002	45415935	ctx-rh-lateraloccipital_ctx-rh-inferiortemporal	3.38e-08	0.0750019	0.015474	0.0836391	24867	0.121499	FALSE
19:45415713:A_G	19	45410002	45415935	ctx-rh-caudalmiddlefrontal_ctx-lh-lateraloccipital	2.66e-10	0.0856519	0.0944239	0.0447112	24724	0.126054	FALSE
19:45415713:A_G	19	45410002	45415935	ctx-rh-cuneus_ctx-lh-lateraloccipital	4.36e-09	-0.0796697	0.778866	0.00481907	24724	0.126054	FALSE
19:45415713:A_G	19	45410002	45415935	ctx-rh-fusiform_ctx-rh-caudalmiddlefrontal	1.59e-09	0.0822379	0.512373	0.0115196	24724	0.126054	FALSE
19:45415713:A_G	19	45410002	45415935	ctx-rh-inferiorparietal_ctx-lh-lateraloccipital	1.65e-08	0.0765015	7.99896e-05	0.11538	24724	0.126054	FALSE
19:45415713:A_G	19	45410002	45415935	ctx-rh-lateraloccipital_ctx-lh-cuneus	9.28e-09	-0.0778912	0.232522	-0.0407945	24724	0.126054	FALSE
19:45415713:A_G	19	45410002	45415935	ctx-rh-lateraloccipital_ctx-rh-caudalmiddlefrontal	1.29e-10	0.0870176	0.0145802	0.06804	24724	0.126054	FALSE
19:45415713:A_G	19	45410002	45415935	ctx-rh-lateraloccipital_ctx-rh-cuneus	9e-09	-0.0779707	0.552459	-0.0201355	24724	0.126054	FALSE
19:45415713:A_G	19	45410002	45415935	ctx-rh-lateraloccipital_ctx-rh-inferiorparietal	4.8e-08	0.0738824	1.27406e-06	0.144993	24724	0.126054	FALSE
19:45415713:A_G	19	45410002	45415935	ctx-rh-lingual_ctx-lh-lateraloccipital	3.78e-08	-0.0752535	0.415096	-0.0265843	24724	0.126054	FALSE
19:45415713:A_G	19	45410002	45415935	ctx-rh-lingual_ctx-rh-lateraloccipital	2.18e-08	-0.0763592	0.0194219	-0.0781943	24724	0.126054	FALSE
19:45415713:A_G	19	45410002	45415935	ctx-rh-middletemporal_ctx-rh-lateraloccipital	1.83e-09	0.0811577	0.0207935	0.0768557	24724	0.126054	FALSE
19:45411941:C_T	19	45411941	45411941	ctx-lh-lateraloccipital_ctx-lh-cuneus	5.54e-09	-0.0727894	0.237352	-0.0374048	24867	0.15407	FALSE
19:45411941:C_T	19	45411941	45411941	ctx-rh-caudalmiddlefrontal_ctx-lh-fusiform	1.03e-10	0.0806154	0.739356	0.0105407	24867	0.15407	FALSE
19:45411941:C_T	19	45411941	45411941	ctx-rh-caudalmiddlefrontal_ctx-lh-lateraloccipital	1.66e-12	0.0881054	0.223684	0.0391365	24867	0.15407	FALSE
19:45411941:C_T	19	45411941	45411941	ctx-rh-cuneus_ctx-lh-lateraloccipital	2.14e-10	-0.079283	0.770996	-0.00922564	24867	0.15407	FALSE
19:45411941:C_T	19	45411941	45411941	ctx-rh-fusiform_ctx-rh-caudalmiddlefrontal	2.61e-12	0.08773	0.175272	0.0433019	24867	0.15407	FALSE
19:45411941:C_T	19	45411941	45411941	ctx-rh-fusiform_ctx-rh-cuneus	2.1e-08	-0.0698716	0.877798	0.00486944	24867	0.15407	FALSE
19:45411941:C_T	19	45411941	45411941	ctx-rh-inferiorparietal_ctx-lh-lateraloccipital	7.99e-12	0.0852123	0.000207631	0.11876	24867	0.15407	TRUE
19:45411941:C_T	19	45411941	45411941	ctx-rh-lateraloccipital_ctx-lh-cuneus	4.22e-10	-0.0779037	0.0673886	-0.058184	24867	0.15407	FALSE
19:45411941:C_T	19	45411941	45411941	ctx-rh-lateraloccipital_ctx-rh-caudalmiddlefrontal	3.39e-12	0.0867266	0.0307307	0.0694166	24867	0.15407	FALSE
19:45411941:C_T	19	45411941	45411941	ctx-rh-lateraloccipital_ctx-rh-cuneus	3.71e-10	-0.0781569	0.335248	-0.0307027	24867	0.15407	FALSE
19:45411941:C_T	19	45411941	45411941	ctx-rh-lateraloccipital_ctx-rh-inferiorparietal	2.56e-10	0.0786985	1.62619e-06	0.153626	24867	0.15407	FALSE
19:45411941:C_T	19	45411941	45411941	ctx-rh-lingual_ctx-lh-lateraloccipital	2.98e-09	-0.0746138	0.207033	-0.0393137	24867	0.15407	FALSE
19:45411941:C_T	19	45411941	45411941	ctx-rh-lingual_ctx-rh-lateraloccipital	8.03e-09	-0.0723269	0.00783985	-0.0833641	24867	0.15407	FALSE
19:45411941:C_T	19	45411941	45411941	ctx-rh-middletemporal_ctx-lh-lateraloccipital	1.98e-08	0.0698185	0.182778	0.0423983	24867	0.15407	FALSE
19:45411941:C_T	19	45411941	45411941	ctx-rh-middletemporal_ctx-rh-lateraloccipital	1.72e-09	0.0747461	0.033955	0.0677302	24867	0.15407	FALSE
19:45411941:C_T	19	45411941	45411941	ctx-rh-rostralmiddlefrontal_ctx-lh-fusiform	4.81e-08	0.0676273	0.743426	-0.0104279	24867	0.15407	FALSE
19:45411941:C_T	19	45411941	45411941	ctx-rh-superiorparietal_ctx-lh-middletemporal	1.85e-10	0.079773	0.855542	-0.00578781	24867	0.15407	FALSE
19:45411941:C_T	19	45411941	45411941	ctx-rh-superiorparietal_ctx-lh-superiorparietal	8e-10	-0.0768353	0.194024	-0.0400395	24867	0.15407	FALSE
19:45418790:C_T	19	45416178	45418790	ctx-rh-caudalmiddlefrontal_ctx-lh-fusiform	1.52e-10	0.0680819	0.47055	-0.0152877	24665	0.233312	FALSE
19:45418790:C_T	19	45416178	45418790	ctx-rh-caudalmiddlefrontal_ctx-lh-lateraloccipital	4.14e-08	0.0583231	0.31211	0.0278269	24665	0.233312	FALSE
19:45418790:C_T	19	45416178	45418790	ctx-rh-fusiform_ctx-rh-caudalmiddlefrontal	1.5e-09	0.0646149	0.835939	0.00282081	24665	0.233312	FALSE
19:45418790:C_T	19	45416178	45418790	ctx-rh-rostralmiddlefrontal_ctx-lh-fusiform	4.19e-10	0.0659435	0.28717	-0.0269035	24665	0.233312	FALSE
19:45422160:C_G	19	45422160	45424514	ctx-rh-cuneus_ctx-lh-lateraloccipital	2.3e-08	-0.064409	0.544487	0.00562263	24825	0.184779	FALSE
19:45422160:C_G	19	45422160	45424514	ctx-rh-inferiorparietal_ctx-lh-lateraloccipital	4.05e-10	0.0719172	0.00161707	0.0917541	24825	0.184779	FALSE
19:45422160:C_G	19	45422160	45424514	ctx-rh-lateraloccipital_ctx-rh-caudalmiddlefrontal	1.58e-08	0.0650345	0.037101	0.0598053	24825	0.184779	FALSE
19:45422160:C_G	19	45422160	45424514	ctx-rh-lateraloccipital_ctx-rh-inferiorparietal	2.16e-08	0.0643297	9.18996e-06	0.13039	24825	0.184779	FALSE
19:45422160:C_G	19	45422160	45424514	ctx-rh-middletemporal_ctx-lh-lateraloccipital	3.28e-08	0.0634435	0.0509387	0.047143	24825	0.184779	FALSE
19:45422846:A_G	19	45422160	45424514	ctx-rh-caudalmiddlefrontal_ctx-lh-lateraloccipital	4.33e-09	0.0675413	0.326538	0.0268899	24856	0.18713	FALSE
19:45422846:A_G	19	45422160	45424514	ctx-rh-fusiform_ctx-rh-caudalmiddlefrontal	4.39e-08	0.0632742	0.148149	0.0416052	24856	0.18713	FALSE
19:45422846:A_G	19	45422160	45424514	ctx-rh-middletemporal_ctx-rh-lateraloccipital	4.21e-08	0.0627252	0.00960326	0.0721891	24856	0.18713	FALSE
19:45422846:A_G	19	45422160	45424514	ctx-rh-superiorparietal_ctx-lh-middletemporal	2.16e-09	0.0690627	0.384613	-0.0218544	24856	0.18713	FALSE
19:45422846:A_G	19	45422160	45424514	ctx-rh-superiorparietal_ctx-lh-superiorparietal	3.74e-08	-0.0634274	0.111322	-0.0435597	24856	0.18713	FALSE
19:52221915:A_G	19	52221915	52221915	ctx-lh-frontalpole_ctx-lh-entorhinal	1.36e-08	0.0592074	0.182277	0.0362846	24586	0.245526	FALSE
19:54517268:A_G	19	54517268	54517640	ctx-rh-posteriorcingulate_ctx-lh-bankssts	2.79e-08	0.0544811	0.0659964	0.0450716	24867	0.293985	FALSE
20:4332612:C_T	20	4332612	4332612	ctx-lh-middletemporal_ctx-lh-medialorbitofrontal	1.09e-08	0.0512881	0.138538	0.0343061	24690	0.474161	FALSE
20:4332612:C_T	20	4332612	4332612	ctx-rh-medialorbitofrontal_ctx-lh-middletemporal	2.71e-08	0.0501323	0.0946162	0.0385552	24690	0.474161	FALSE
20:4338058:C_T	20	4337985	4338058	ctx-rh-caudalanteriorcingulate_Right-Thalamus-Proper	1.64e-08	0.051859	0.129932	0.0351975	24688	0.399638	FALSE
20:5714001:C_T	20	5710902	5726433	ctx-rh-parahippocampal_Left-Thalamus-Proper	4.01e-08	-0.0810493	0.388983	-0.00311838	24625	0.106923	FALSE
20:6664256:A_C	20	6655570	6666442	ctx-rh-temporalpole_ctx-lh-medialorbitofrontal	6.22e-09	-0.108461	0.751634	-0.00973106	24769	0.0624878	FALSE
20:14088341:C_CA	20	14076233	14191827	ctx-rh-medialorbitofrontal_ctx-rh-bankssts	4.19e-08	-0.0508901	0.780384	-0.00242787	24454	0.385073	FALSE
20:21491508:C_T	20	21491508	21491508	ctx-rh-medialorbitofrontal_ctx-lh-rostralanteriorcingulate	2.6e-08	-0.20999	0.239589	0.107581	24623	0.0151277	FALSE
20:22514621:C_T	20	22508182	22516755	ctx-lh-rostralanteriorcingulate_Right-Pallidum	6.86e-09	-0.14526	0.239267	-0.0687096	24865	0.034745	FALSE
20:22515527:C_T	20	22515527	22515527	ctx-lh-rostralanteriorcingulate_Right-Pallidum	3.61e-08	-0.132349	0.214943	-0.0764575	24798	0.0483055	FALSE
20:22520856:A_C	20	22517312	22531652	ctx-lh-rostralanteriorcingulate_Right-Pallidum	2.2e-08	-0.134463	0.0168899	-0.0978279	24846	0.0431277	FALSE
20:23234699:A_C	20	23234699	23234699	ctx-rh-temporalpole_ctx-lh-frontalpole	5.66e-09	-0.0534333	0.441097	-0.0187146	24659	0.375184	FALSE
20:32999172:C_T	20	32999172	33016252	ctx-rh-parstriangularis_ctx-lh-isthmuscingulate	3.06e-08	0.219495	0.69353	-0.0375226	24733	0.0141612	FALSE
20:38952897:A_G	20	38952897	39008015	ctx-rh-temporalpole_ctx-rh-fusiform	3.07e-08	-0.106211	0.305536	-0.0413961	24652	0.0586569	FALSE
20:50622647:C_T	20	50622647	50631802	ctx-lh-superiorparietal_Left-Thalamus-Proper	2.92e-08	-0.0604457	0.526177	0.0127957	24244	0.22429	FALSE
20:53427373:T_TC	20	53424534	53431869	ctx-rh-cuneus_Right-Accumbens-area	6.71e-09	-0.083199	0.0946478	-0.0491571	24189	0.120018	FALSE
20:54552181:A_G	20	54552181	54552181	ctx-rh-isthmuscingulate_ctx-lh-parsopercularis	4.31e-08	-0.0560055	0.502437	0.0178576	24554	0.277611	FALSE
21:22724235:A_T	21	22724235	22724235	ctx-rh-fusiform_ctx-lh-entorhinal	3.99e-08	-0.299935	Inf		24861	0.0101997	FALSE
21:25125147:A_G	21	25125147	25125147	ctx-rh-middletemporal_ctx-lh-superiorfrontal	4.04e-08	-0.204955	0.432155	0.0774766	24867	0.0138949	FALSE
21:33341953:A_G	21	33341953	33341953	ctx-lh-postcentral_ctx-lh-entorhinal	2.09e-08	-0.0559621	0.694926	-0.0101334	24746	0.277118	FALSE
21:47555800:C_CCCCTCCCAGCATT	21	47517568	47557222	ctx-rh-inferiorparietal_ctx-lh-paracentral	1.87e-08	-0.142059	0.106493	0.0836171	24779	0.0384723	FALSE
21:47555634:A_C	21	47555634	47555634	ctx-rh-inferiorparietal_ctx-lh-paracentral	3.99e-08	-0.102673	0.357817	0.0447348	24571	0.0723212	FALSE
22:19529495:T_TCAA	22	19529495	19529495	ctx-rh-parsopercularis_ctx-lh-frontalpole	3.99e-08	-0.0755666	0.363781	0.0333004	24167	0.12828	FALSE
22:26164079:C_T	22	26156431	26164079	ctx-rh-precentral_ctx-rh-caudalanteriorcingulate	2.25e-08	0.0502609	0.450404	-0.0168847	24472	0.447077	FALSE
22:26159289:A_G	22	26159289	26159289	ctx-rh-precentral_ctx-rh-caudalanteriorcingulate	2.33e-08	0.0495741	0.53608	-0.0143369	24867	0.459054	FALSE
22:43176355:A_T	22	43176355	43176355	ctx-lh-bankssts_Left-Caudate	7.71e-09	0.0519985	0.342988	0.0222686	24671	0.425136	FALSE
22:43826750:G_T	22	43826750	43829372	ctx-rh-rostralmiddlefrontal_Left-Caudate	1.82e-09	-0.0955295	0.626069	0.0186924	24710	0.0901613	FALSE
22:43830353:C_T	22	43830353	43830353	ctx-rh-rostralmiddlefrontal_Left-Caudate	8.24e-09	-0.088754	0.616257	0.0196073	24867	0.0968735	FALSE
22:44434674:A_C	22	44434674	44434674	ctx-lh-inferiorparietal_Left-Amygdala	1.15e-08	0.0660318	0.324313	-0.0297086	24489	0.185441	FALSE
X:7947347:G_T	23	7947347	7947347	ctx-rh-fusiform_ctx-lh-fusiform	3.08e-09	0.16648	0.98855	-0.000890121	24613	0.022617	FALSE
X:19068478:A_AG	23	19046861	19081824	ctx-lh-rostralmiddlefrontal_ctx-lh-caudalanteriorcingulate	3.92e-08	-0.113869	0.530836	0.0105515	24847	0.0328031	FALSE
X:27944698:A_G	23	27941903	27950287	ctx-rh-transversetemporal_ctx-lh-superiortemporal	1.27e-08	-0.0860734	0.344072	-0.0361546	24456	0.0743751	FALSE
X:27954816:A_T	23	27954816	27954816	ctx-rh-transversetemporal_ctx-lh-superiortemporal	2.67e-08	-0.0785003	0.527659	-0.0241658	24279	0.0878474	FALSE
X:39317360:G_T	23	39257683	39320209	ctx-rh-supramarginal_ctx-lh-parahippocampal	4.17e-08	0.102711	0.375621	-0.0352423	24846	0.0395978	FALSE
X:80916151:C_T	23	80829029	81165580	ctx-rh-paracentral_ctx-rh-lateralorbitofrontal	3.54e-08	0.228768	0.976531	-0.000367345	24727	0.0104084	FALSE
X:121177077:A_G	23	121177077	121177077	ctx-rh-precuneus_ctx-lh-isthmuscingulate	3.01e-09	-0.100992	0.499084	-0.0313174	24742	0.0476027	FALSE
