# Supplementary material for: The genetic landscape of human functional brain connectivity
Source: Nat Commun. 2026 Feb 24;17:3120. doi: 10.1038/s41467-026-69442-9 (PMC13043896; doi:10.1038/s41467-026-69442-9)
Supplement: Supplementary file 5 — Supplementary Data 3 [file 41467_2026_69442_MOESM5_ESM.xlsx]

## Sheet: 3 - Coloc
Supplementary Data 3 - Colocalisation Results.
EDGE1. EDGE2: Edges to be colocalised.
LOCUS: Genomic Locus of colocalisation in the form chr:start:stop (GRCh37).
NSNPs: Number of SNPs used for colocalisation
H0: posterior probability (PP) of neither trait having a genetic association in LOCUS.
H1: PP of only trait 1 having a genetic association in LOCUS.
H2: only trait 2 has a genetic association in LOCUS.
H3: PP of both traits being associated in LOCUS. but with different causal variants.
H4: PP of both traits being associated and sharing a single causal variant in LOCUS.
EDGE1	EDGE2	Locus	NSNPs	H0	H1	H2	H3	H4
ctx-lh-postcentral_ctx-lh-paracentral	ctx-rh-postcentral_ctx-lh-paracentral	2:113963070:114213070	811	7.12944771891376e-27	1.54248683482953e-15	5.24217630946747e-14	0.0103520270936735	0.989647972906271
ctx-lh-postcentral_ctx-lh-paracentral	ctx-rh-paracentral_ctx-lh-postcentral	2:113963070:114213070	811	1.42730178490108e-29	3.08802911437021e-18	3.96255594011957e-14	0.00758074182089709	0.99241925817907
ctx-lh-postcentral_ctx-lh-paracentral	ctx-rh-postcentral_ctx-rh-paracentral	2:113963070:114213070	811	4.69952902364227e-27	1.0167634204872e-15	4.01417290834847e-14	0.00769252915040876	0.992307470849553
ctx-lh-postcentral_ctx-lh-paracentral	ctx-rh-postcentral_ctx-lh-postcentral	2:113963070:114213070	811	1.32716313044247e-19	2.87137480642126e-08	7.93783074595086e-14	0.0161900300327069	0.983809941253463
ctx-lh-postcentral_ctx-lh-paracentral	ctx-lh-rostralmiddlefrontal_ctx-lh-paracentral	2:113963070:114213070	811	1.59689005099627e-19	3.454940659425e-08	7.4874322313905e-14	0.0152145979493285	0.98478536750119
ctx-lh-postcentral_ctx-lh-paracentral	ctx-rh-paracentral_ctx-lh-paracentral	2:113963070:114213070	811	3.02091216951672e-31	6.53587407379963e-20	6.24948621943218e-14	0.0125335671703053	0.987466432829627
ctx-lh-postcentral_ctx-lh-paracentral	ctx-rh-postcentral_ctx-lh-rostralmiddlefrontal	2:113963070:114213070	811	8.11658246209541e-20	1.75605770393361e-08	6.46339672676575e-14	0.0129968350858209	0.987003147353541
ctx-lh-postcentral_ctx-lh-paracentral	ctx-rh-postcentral_ctx-rh-cuneus	2:113963070:114213070	811	1.73114952033147e-19	3.74541682541378e-08	7.28376948464242e-14	0.0147735237210063	0.985226438824751
ctx-lh-postcentral_ctx-lh-paracentral	ctx-rh-cuneus_ctx-lh-postcentral	2:113963070:114213070	811	1.88599384740611e-19	4.08042922101215e-08	6.88425123817241e-14	0.0139082834865758	0.986091675709062
ctx-lh-postcentral_ctx-lh-paracentral	ctx-rh-precentral_ctx-lh-paracentral	2:113963070:114213070	811	6.40373225303143e-20	1.38547515649349e-08	5.76926697011187e-14	0.0114935520631085	0.988506434082085
ctx-rh-postcentral_ctx-lh-paracentral	ctx-rh-paracentral_ctx-lh-postcentral	2:113963070:114213070	811	5.99507001669031e-31	4.40808534603869e-18	1.66438524475855e-15	0.0112492250738256	0.988750774926169
ctx-rh-postcentral_ctx-lh-paracentral	ctx-rh-postcentral_ctx-rh-paracentral	2:113963070:114213070	811	1.75756084336885e-28	1.29230820938815e-15	1.50124684553121e-15	0.0100484920834835	0.989951507916512
ctx-rh-postcentral_ctx-lh-paracentral	ctx-rh-postcentral_ctx-lh-postcentral	2:113963070:114213070	811	2.21914407438628e-21	1.63170345764388e-08	1.32728145163928e-15	0.00876807014757724	0.991231913535387
ctx-rh-postcentral_ctx-lh-paracentral	ctx-lh-rostralmiddlefrontal_ctx-lh-paracentral	2:113963070:114213070	811	1.89166211069309e-21	1.39091086619307e-08	8.86954731145528e-16	0.00552717270881772	0.994472813382075
ctx-rh-postcentral_ctx-lh-paracentral	ctx-rh-paracentral_ctx-lh-paracentral	2:113963070:114213070	811	4.45327312566601e-33	3.27442514474478e-20	9.21267069961512e-16	0.00577971873793113	0.994220281262071
ctx-rh-postcentral_ctx-lh-paracentral	ctx-rh-postcentral_ctx-lh-rostralmiddlefrontal	2:113963070:114213070	811	1.54698864189946e-21	1.13747761808627e-08	1.23189795349106e-15	0.00806602749967632	0.991933961125547
ctx-rh-postcentral_ctx-lh-paracentral	ctx-rh-postcentral_ctx-rh-cuneus	2:113963070:114213070	811	2.76027327031737e-21	2.02958766454334e-08	1.16137826221747e-15	0.0075469877228663	0.992452991981257
ctx-rh-postcentral_ctx-lh-paracentral	ctx-rh-cuneus_ctx-lh-postcentral	2:113963070:114213070	811	4.03114729476368e-21	2.96404233283356e-08	1.47144863666443e-15	0.00982917101763641	0.990170799341942
ctx-rh-postcentral_ctx-lh-paracentral	ctx-rh-precentral_ctx-lh-paracentral	2:113963070:114213070	811	1.66394567422407e-21	1.22347437523355e-08	1.49908622644507e-15	0.0100325894840303	0.989967398281226
ctx-rh-paracentral_ctx-lh-postcentral	ctx-rh-postcentral_ctx-rh-paracentral	2:113963070:114213070	811	2.75030584972251e-31	7.63555465091698e-16	2.34921482048257e-18	0.00552755060136449	0.994472449398639
ctx-rh-paracentral_ctx-lh-postcentral	ctx-rh-postcentral_ctx-lh-postcentral	2:113963070:114213070	811	1.34788960494238e-23	3.7420873547496e-08	8.0617968528798e-18	0.0214030194363461	0.978596943142783
ctx-rh-paracentral_ctx-lh-postcentral	ctx-lh-rostralmiddlefrontal_ctx-lh-paracentral	2:113963070:114213070	811	1.97500432848165e-23	5.48311871839299e-08	9.26031886602556e-18	0.0247337547876271	0.975266190381189
ctx-rh-paracentral_ctx-lh-postcentral	ctx-rh-paracentral_ctx-lh-paracentral	2:113963070:114213070	811	2.99414083803087e-35	8.31250313619982e-20	6.19410325633749e-18	0.016212632416769	0.983787367583233
ctx-rh-paracentral_ctx-lh-postcentral	ctx-rh-postcentral_ctx-lh-rostralmiddlefrontal	2:113963070:114213070	811	8.32150651263417e-24	2.3102637025475e-08	6.6265818411502e-18	0.0174145058204176	0.982585471076948
ctx-rh-paracentral_ctx-lh-postcentral	ctx-rh-postcentral_ctx-rh-cuneus	2:113963070:114213070	811	1.71870284454042e-23	4.77156004285811e-08	7.2314003991028e-18	0.0190953181450776	0.980904634139319
ctx-rh-paracentral_ctx-lh-postcentral	ctx-rh-cuneus_ctx-lh-postcentral	2:113963070:114213070	811	1.73613864890828e-23	4.8199663090728e-08	6.33725007100311e-18	0.0166104425580362	0.983389509242301
ctx-rh-paracentral_ctx-lh-postcentral	ctx-rh-precentral_ctx-lh-paracentral	2:113963070:114213070	811	5.58381272662274e-24	1.55020966991418e-08	5.03058295664142e-18	0.0129791681059354	0.987020816391967
ctx-rh-postcentral_ctx-rh-paracentral	ctx-rh-postcentral_ctx-lh-postcentral	2:113963070:114213070	811	4.66912566440994e-21	3.98820342495147e-08	2.79262800521779e-15	0.0228765257829483	0.977123434335013
ctx-rh-postcentral_ctx-rh-paracentral	ctx-lh-rostralmiddlefrontal_ctx-lh-paracentral	2:113963070:114213070	811	5.44716587760818e-21	4.65277809396915e-08	2.55404467804711e-15	0.020836590730383	0.979163362741831
ctx-rh-postcentral_ctx-rh-paracentral	ctx-rh-paracentral_ctx-lh-paracentral	2:113963070:114213070	811	8.89673244366447e-33	7.59927689956135e-20	1.8405039168534e-15	0.0147356747807514	0.985264325219246
ctx-rh-postcentral_ctx-rh-paracentral	ctx-rh-postcentral_ctx-lh-rostralmiddlefrontal	2:113963070:114213070	811	3.03048966430264e-21	2.58853801056974e-08	2.41323944754138e-15	0.0196326778896744	0.980367296224943
ctx-rh-postcentral_ctx-rh-paracentral	ctx-rh-postcentral_ctx-rh-cuneus	2:113963070:114213070	811	5.81642037982868e-21	4.96818234227624e-08	2.44724472235861e-15	0.0199234297993061	0.98007652051887
ctx-rh-postcentral_ctx-rh-paracentral	ctx-rh-cuneus_ctx-lh-postcentral	2:113963070:114213070	811	6.60984397582642e-21	5.64589695748041e-08	2.41272402013892e-15	0.0196282709131286	0.980371672627897
ctx-rh-postcentral_ctx-rh-paracentral	ctx-rh-precentral_ctx-lh-paracentral	2:113963070:114213070	811	1.95086178648968e-21	1.66635773326703e-08	1.75757542997216e-15	0.0140266196853119	0.985973363651107
ctx-rh-postcentral_ctx-lh-postcentral	ctx-lh-rostralmiddlefrontal_ctx-lh-paracentral	2:113963070:114213070	811	3.10971848163773e-14	1.85993857187442e-08	1.4580719803119e-08	0.00772853185563844	0.992271434964224
ctx-rh-postcentral_ctx-lh-postcentral	ctx-rh-paracentral_ctx-lh-paracentral	2:113963070:114213070	811	6.96358566573314e-26	4.1649562990113e-20	1.44058583016655e-08	0.00762384158580818	0.992376144008337
ctx-rh-postcentral_ctx-lh-postcentral	ctx-rh-postcentral_ctx-lh-rostralmiddlefrontal	2:113963070:114213070	811	2.04239992106276e-14	1.22156986711457e-08	1.62640384991982e-08	0.00873634120521284	0.99126363031503
ctx-rh-postcentral_ctx-lh-postcentral	ctx-rh-postcentral_ctx-rh-cuneus	2:113963070:114213070	811	3.48638374758255e-14	2.0852239991415e-08	1.46688747876225e-08	0.00778131058503801	0.992218653893812
ctx-rh-postcentral_ctx-lh-postcentral	ctx-rh-cuneus_ctx-lh-postcentral	2:113963070:114213070	811	4.40171823943233e-14	2.63269025295555e-08	1.60671437404605e-08	0.00861845957253026	0.991381498033378
ctx-rh-postcentral_ctx-lh-postcentral	ctx-rh-precentral_ctx-lh-paracentral	2:113963070:114213070	811	2.26724309600975e-14	1.35604972314526e-08	2.04261049497052e-08	0.0112281863448185	0.988771779668558
ctx-lh-rostralmiddlefrontal_ctx-lh-paracentral	ctx-rh-paracentral_ctx-lh-paracentral	2:113963070:114213070	811	6.4351309938346e-26	3.01727768836664e-20	1.33126222178926e-08	0.00524721464558897	0.994752772041788
ctx-lh-rostralmiddlefrontal_ctx-lh-paracentral	ctx-rh-postcentral_ctx-lh-rostralmiddlefrontal	2:113963070:114213070	811	2.18786720495593e-14	1.02583815449092e-08	1.7422423534966e-08	0.007176130272437	0.992823842046738
ctx-lh-rostralmiddlefrontal_ctx-lh-paracentral	ctx-rh-postcentral_ctx-rh-cuneus	2:113963070:114213070	811	3.96515931140707e-14	1.85916754959461e-08	1.66833113228963e-08	0.00682923149461522	0.993170733230359
ctx-lh-rostralmiddlefrontal_ctx-lh-paracentral	ctx-rh-cuneus_ctx-lh-postcentral	2:113963070:114213070	811	6.18840575153879e-14	2.90159417400628e-08	2.25889071780044e-08	0.00960099470995246	0.990398953685137
ctx-lh-rostralmiddlefrontal_ctx-lh-paracentral	ctx-rh-precentral_ctx-lh-paracentral	2:113963070:114213070	811	2.77548958214885e-14	1.30136011194413e-08	2.50050122951359e-08	0.0107349820894734	0.989264979891887
ctx-rh-paracentral_ctx-lh-paracentral	ctx-rh-postcentral_ctx-lh-rostralmiddlefrontal	2:113963070:114213070	811	5.1147346577211e-26	1.05810635880201e-08	4.07296536434811e-20	0.00743334562653696	0.992566643792398
ctx-rh-paracentral_ctx-lh-paracentral	ctx-rh-postcentral_ctx-rh-cuneus	2:113963070:114213070	811	8.98041779465907e-26	1.85781625228263e-08	3.77848893604249e-20	0.00682354023609928	0.993176441185736
ctx-rh-paracentral_ctx-lh-paracentral	ctx-rh-cuneus_ctx-lh-postcentral	2:113963070:114213070	811	1.28633680200466e-25	2.6610982599215e-08	4.69538420503686e-20	0.00872225820963749	0.991277715179382
ctx-rh-paracentral_ctx-lh-paracentral	ctx-rh-precentral_ctx-lh-paracentral	2:113963070:114213070	811	5.88263012710174e-26	1.21696407741706e-08	5.29979429942704e-20	0.0099738780295881	0.990026109800771
ctx-rh-postcentral_ctx-lh-rostralmiddlefrontal	ctx-rh-postcentral_ctx-rh-cuneus	2:113963070:114213070	811	2.80069210246832e-14	2.23024705931457e-08	1.1783843874983e-08	0.00839210237238249	0.991607863541277
ctx-rh-postcentral_ctx-lh-rostralmiddlefrontal	ctx-rh-cuneus_ctx-lh-postcentral	2:113963070:114213070	811	3.58895643480464e-14	2.85795769112812e-08	1.31004021110841e-08	0.00944155345002967	0.990558404869957
ctx-rh-postcentral_ctx-lh-rostralmiddlefrontal	ctx-rh-precentral_ctx-lh-paracentral	2:113963070:114213070	811	1.56532292665302e-14	1.24649791063031e-08	1.41023476645562e-08	0.010240221358877	0.989759752073782
ctx-rh-postcentral_ctx-rh-cuneus	ctx-rh-cuneus_ctx-lh-postcentral	2:113963070:114213070	811	5.64829105072443e-14	2.37650471622856e-08	2.06173815004682e-08	0.0076823955402439	0.992317560077271
ctx-rh-postcentral_ctx-rh-cuneus	ctx-rh-precentral_ctx-lh-paracentral	2:113963070:114213070	811	3.14301159198952e-14	1.32241447978608e-08	2.83161010608463e-08	0.0109248555199652	0.989075102939756
ctx-rh-cuneus_ctx-lh-postcentral	ctx-rh-precentral_ctx-lh-paracentral	2:113963070:114213070	811	3.62112156575429e-14	1.3217811212323e-08	3.26235017620801e-08	0.010919143742278	0.989080810416372
ctx-lh-inferiortemporal_ctx-lh-caudalmiddlefrontal	ctx-lh-superiorparietal_ctx-lh-inferiortemporal	3:89451721:90010903	1413	1.08787282592446e-35	3.98443585018767e-15	9.4553560626956e-24	0.0024655780646256	0.997534421935376
ctx-lh-inferiortemporal_ctx-lh-caudalmiddlefrontal	ctx-rh-inferiortemporal_ctx-rh-caudalmiddlefrontal	3:89451721:90010903	1413	3.24814723264848e-38	1.18966426700239e-17	8.25792695610758e-24	0.00202656945977283	0.997973430540227
ctx-lh-inferiortemporal_ctx-lh-caudalmiddlefrontal	ctx-rh-inferiortemporal_ctx-rh-inferiorparietal	3:89451721:90010903	1413	2.28831824087142e-33	8.3811793238041e-13	1.30943007367803e-22	0.0470061057775889	0.952993894221571
ctx-lh-inferiortemporal_ctx-lh-caudalmiddlefrontal	ctx-rh-superiorparietal_ctx-lh-inferiortemporal	3:89451721:90010903	1413	1.51739111141254e-40	5.55758669486984e-20	5.85408692796745e-24	0.00114525928346521	0.998854740716535
ctx-lh-inferiortemporal_ctx-lh-caudalmiddlefrontal	ctx-rh-supramarginal_ctx-rh-middletemporal	3:89451721:90010903	1413	6.29598215207041e-31	2.30596227803864e-10	1.35470958480994e-21	0.495670711366988	0.504329288402413
ctx-lh-inferiortemporal_ctx-lh-caudalmiddlefrontal	ctx-lh-supramarginal_ctx-lh-caudalmiddlefrontal	3:89451721:90010903	1413	1.36579595977103e-35	5.00235529049884e-15	1.44236406686739e-22	0.0518798111657815	0.948120188834216
ctx-lh-inferiortemporal_ctx-lh-caudalmiddlefrontal	ctx-lh-insula_ctx-lh-supramarginal	3:89451721:90010903	1413	1.12721594341288e-33	4.12853369328414e-13	2.38844565687996e-23	0.00775566099948515	0.992244339000098
ctx-lh-inferiortemporal_ctx-lh-caudalmiddlefrontal	ctx-lh-supramarginal_ctx-lh-middletemporal	3:89451721:90010903	1413	7.63800851764707e-43	2.79749197116768e-22	3.04856221205148e-23	0.0101758197072665	0.989824180292738
ctx-lh-inferiortemporal_ctx-lh-caudalmiddlefrontal	ctx-rh-middletemporal_ctx-lh-supramarginal	3:89451721:90010903	1413	1.64260875010915e-29	6.01620799398597e-09	7.45685919877268e-23	0.0263377811961815	0.973662212787608
ctx-lh-inferiortemporal_ctx-lh-caudalmiddlefrontal	ctx-rh-insula_ctx-lh-supramarginal	3:89451721:90010903	1413	2.85646926448816e-31	1.04620855224635e-10	2.7446523868384e-23	0.00906160737000791	0.990938392525375
ctx-lh-inferiortemporal_ctx-lh-caudalmiddlefrontal	ctx-lh-supramarginal_ctx-lh-superiorfrontal	3:89451721:90010903	1413	3.80256831491549e-33	1.39272616758873e-12	1.18306592157341e-23	0.00333642588148773	0.996663574117124
ctx-lh-inferiortemporal_ctx-lh-caudalmiddlefrontal	ctx-lh-parsorbitalis_ctx-lh-inferiortemporal	3:89451721:90010903	1413	1.29004231712233e-33	4.72490049766007e-13	7.89852918596884e-24	0.00189480490453763	0.998105195094991
ctx-lh-superiorparietal_ctx-lh-inferiortemporal	ctx-rh-inferiortemporal_ctx-rh-caudalmiddlefrontal	3:89451721:90010903	1413	2.16251320347495e-29	1.87957009696976e-17	5.49786533578817e-15	0.00378230725022355	0.996217692749765
ctx-lh-superiorparietal_ctx-lh-inferiortemporal	ctx-rh-inferiortemporal_ctx-rh-inferiorparietal	3:89451721:90010903	1413	8.51396957235084e-25	7.40000227003767e-13	4.87189570283301e-14	0.0413859573749554	0.958614042624258
ctx-lh-superiorparietal_ctx-lh-inferiortemporal	ctx-rh-superiorparietal_ctx-lh-inferiortemporal	3:89451721:90010903	1413	1.05069020992858e-31	9.13217961669436e-20	4.0535573043923e-15	0.00252571580937561	0.997474284190617
ctx-lh-superiorparietal_ctx-lh-inferiortemporal	ctx-rh-supramarginal_ctx-rh-middletemporal	3:89451721:90010903	1413	2.45900881335056e-23	2.13727223784433e-11	5.29106139140287e-14	0.0450328249759608	0.954967175002617
ctx-lh-superiorparietal_ctx-lh-inferiortemporal	ctx-lh-supramarginal_ctx-lh-caudalmiddlefrontal	3:89451721:90010903	1413	9.05057437344206e-27	7.86639772898828e-15	9.5579600798879e-14	0.0821561273073226	0.917843872692572
ctx-lh-superiorparietal_ctx-lh-inferiortemporal	ctx-lh-insula_ctx-lh-supramarginal	3:89451721:90010903	1413	7.84108603022622e-25	6.81515877290284e-13	1.66143922853087e-14	0.0134540201487684	0.98654597985053
ctx-lh-superiorparietal_ctx-lh-inferiortemporal	ctx-lh-supramarginal_ctx-lh-middletemporal	3:89451721:90010903	1413	5.51304752275811e-34	4.79172069344981e-22	2.20042545282495e-14	0.0181433624598276	0.981856637540145
ctx-lh-superiorparietal_ctx-lh-inferiortemporal	ctx-rh-middletemporal_ctx-lh-supramarginal	3:89451721:90010903	1413	9.15758974121053e-21	7.95941121202766e-09	4.1572198672261e-14	0.0351680625953641	0.964831929445183
ctx-lh-superiorparietal_ctx-lh-inferiortemporal	ctx-rh-insula_ctx-lh-supramarginal	3:89451721:90010903	1413	1.96089000090619e-22	1.70432726294009e-10	1.88413069526904e-14	0.0153915029086415	0.98460849692091
ctx-lh-superiorparietal_ctx-lh-inferiortemporal	ctx-lh-supramarginal_ctx-lh-superiorfrontal	3:89451721:90010903	1413	2.48438252738895e-24	2.15932605655812e-12	7.72948192088329e-15	0.00572388081980171	0.994276119178031
ctx-lh-superiorparietal_ctx-lh-inferiortemporal	ctx-lh-parsorbitalis_ctx-lh-inferiortemporal	3:89451721:90010903	1413	9.11357633389166e-25	7.92115651645893e-13	5.57996026226265e-15	0.00385373230616968	0.996146267693036
ctx-rh-inferiortemporal_ctx-rh-caudalmiddlefrontal	ctx-rh-inferiortemporal_ctx-rh-inferiorparietal	3:89451721:90010903	1413	2.50821286513408e-27	6.3767548534916e-13	1.4352590029357e-16	0.0355248313819193	0.96447516861744
ctx-rh-inferiortemporal_ctx-rh-caudalmiddlefrontal	ctx-rh-superiorparietal_ctx-lh-inferiortemporal	3:89451721:90010903	1413	3.45109506648931e-34	8.77389137142483e-20	1.3314306617429e-17	0.00238735002698975	0.997612649973012
ctx-rh-inferiortemporal_ctx-rh-caudalmiddlefrontal	ctx-rh-supramarginal_ctx-rh-middletemporal	3:89451721:90010903	1413	1.82858383777601e-25	4.64890002943637e-11	3.93457286223261e-16	0.099129740955961	0.900870258997552
ctx-rh-inferiortemporal_ctx-rh-caudalmiddlefrontal	ctx-lh-supramarginal_ctx-lh-caudalmiddlefrontal	3:89451721:90010903	1413	1.5775430715022e-29	4.0106665497292e-15	1.66598196750549e-16	0.0413964882142598	0.95860351178573
ctx-rh-inferiortemporal_ctx-rh-caudalmiddlefrontal	ctx-lh-insula_ctx-lh-supramarginal	3:89451721:90010903	1413	2.18024531920799e-27	5.54294657934415e-13	4.61969819893491e-17	0.0107556451324733	0.989244354866973
ctx-rh-inferiortemporal_ctx-rh-caudalmiddlefrontal	ctx-lh-supramarginal_ctx-lh-middletemporal	3:89451721:90010903	1413	1.3099248373168e-36	3.33028734529779e-22	5.22830964438603e-17	0.0123044972628131	0.987695502737181
ctx-rh-inferiortemporal_ctx-rh-caudalmiddlefrontal	ctx-rh-middletemporal_ctx-lh-supramarginal	3:89451721:90010903	1413	2.4040734948149e-23	6.11199613051661e-09	1.09136381704681e-16	0.0267730605289944	0.973226933359006
ctx-rh-inferiortemporal_ctx-rh-caudalmiddlefrontal	ctx-rh-insula_ctx-lh-supramarginal	3:89451721:90010903	1413	4.87579029865873e-25	1.23959652243939e-10	4.68492682463192e-17	0.0109216451259014	0.989078354750141
ctx-rh-inferiortemporal_ctx-rh-caudalmiddlefrontal	ctx-lh-supramarginal_ctx-lh-superiorfrontal	3:89451721:90010903	1413	5.91705641429486e-27	1.50432280819281e-12	1.84093150209063e-17	0.00368397608928605	0.996316023909211
ctx-rh-inferiortemporal_ctx-rh-caudalmiddlefrontal	ctx-lh-parsorbitalis_ctx-lh-inferiortemporal	3:89451721:90010903	1413	2.71801968001555e-27	6.91015719891794e-13	1.66415918964035e-17	0.00323410914253253	0.996765890856774
ctx-rh-inferiortemporal_ctx-rh-inferiorparietal	ctx-rh-superiorparietal_ctx-lh-inferiortemporal	3:89451721:90010903	1413	1.94753600057447e-29	1.11442637792884e-18	7.51358364824987e-13	0.0420365476011309	0.957963452398115
ctx-rh-inferiortemporal_ctx-rh-inferiorparietal	ctx-rh-supramarginal_ctx-rh-middletemporal	3:89451721:90010903	1413	2.75339021816815e-22	1.57555531037821e-11	5.92448331202418e-13	0.03293423555463	0.967065764429021
ctx-rh-inferiortemporal_ctx-rh-inferiorparietal	ctx-lh-supramarginal_ctx-lh-caudalmiddlefrontal	3:89451721:90010903	1413	2.69640064178293e-25	1.54294452055355e-14	2.84756399208991e-12	0.16210648464707	0.83789351535007
ctx-rh-inferiortemporal_ctx-rh-inferiorparietal	ctx-lh-insula_ctx-lh-supramarginal	3:89451721:90010903	1413	9.4066790533452e-23	5.38272528090182e-12	1.9931710389583e-12	0.113167150279931	0.88683284971269
ctx-rh-inferiortemporal_ctx-rh-inferiorparietal	ctx-lh-supramarginal_ctx-lh-middletemporal	3:89451721:90010903	1413	5.46302575877378e-32	3.12607315453291e-21	2.18046024080529e-12	0.123895011317345	0.876104988680475
ctx-rh-inferiortemporal_ctx-rh-inferiorparietal	ctx-rh-middletemporal_ctx-lh-supramarginal	3:89451721:90010903	1413	2.63734627210389e-19	1.50915220694144e-08	1.19726135686175e-12	0.0675777175692576	0.932422267338025
ctx-rh-inferiortemporal_ctx-rh-inferiorparietal	ctx-rh-insula_ctx-lh-supramarginal	3:89451721:90010903	1413	1.96666190891185e-20	1.12537067715964e-09	1.88967666115122e-12	0.107239027931665	0.892760970941076
ctx-rh-inferiortemporal_ctx-rh-inferiorparietal	ctx-lh-supramarginal_ctx-lh-superiorfrontal	3:89451721:90010903	1413	3.11980151424927e-22	1.78522456085853e-11	9.70641563257086e-13	0.054597013754142	0.945402986227033
ctx-rh-inferiortemporal_ctx-rh-inferiorparietal	ctx-lh-parsorbitalis_ctx-lh-inferiortemporal	3:89451721:90010903	1413	3.64340243987066e-23	2.0848414525865e-12	2.23074236601338e-13	0.0117766145138691	0.988223385483821
ctx-rh-superiorparietal_ctx-lh-inferiortemporal	ctx-rh-supramarginal_ctx-rh-middletemporal	3:89451721:90010903	1413	2.06286684678309e-27	7.95852944640525e-11	4.43868076818599e-18	0.170414485094427	0.829585514825987
ctx-rh-superiorparietal_ctx-lh-inferiortemporal	ctx-lh-supramarginal_ctx-lh-caudalmiddlefrontal	3:89451721:90010903	1413	1.56743926394783e-31	6.04717243724855e-15	1.65531172876982e-18	0.0629247642083709	0.937075235791623
ctx-rh-superiorparietal_ctx-lh-inferiortemporal	ctx-lh-insula_ctx-lh-supramarginal	3:89451721:90010903	1413	1.12941837242284e-29	4.35729014126882e-13	2.39311235986103e-19	0.00824085575487537	0.991759144244695
ctx-rh-superiorparietal_ctx-lh-inferiortemporal	ctx-lh-supramarginal_ctx-lh-middletemporal	3:89451721:90010903	1413	7.94866909096947e-39	3.06659235514213e-22	3.17255632418382e-19	0.0112509565710027	0.988749043428998
ctx-rh-superiorparietal_ctx-lh-inferiortemporal	ctx-rh-middletemporal_ctx-lh-supramarginal	3:89451721:90010903	1413	1.65821877157962e-25	6.39739930028841e-09	7.52772314138064e-19	0.0280699862843169	0.971930007318285
ctx-rh-superiorparietal_ctx-lh-inferiortemporal	ctx-rh-insula_ctx-lh-supramarginal	3:89451721:90010903	1413	2.93980243010706e-27	1.13417423151214e-10	2.82472346436133e-19	0.00990767594652724	0.990092323940055
ctx-rh-superiorparietal_ctx-lh-inferiortemporal	ctx-lh-supramarginal_ctx-lh-superiorfrontal	3:89451721:90010903	1413	4.22772734728045e-29	1.63105498724621e-12	1.3153426147934e-19	0.00407866355412655	0.99592133644424
ctx-rh-superiorparietal_ctx-lh-inferiortemporal	ctx-lh-parsorbitalis_ctx-lh-inferiortemporal	3:89451721:90010903	1413	1.27350061907314e-29	4.91315869112643e-13	7.79724949685103e-20	0.00201018494030264	0.997989815059203
ctx-rh-supramarginal_ctx-rh-middletemporal	ctx-lh-supramarginal_ctx-lh-caudalmiddlefrontal	3:89451721:90010903	1413	2.40189946285116e-23	5.16817892027265e-14	2.53655273517238e-10	0.545336639682926	0.454663360063366
ctx-rh-supramarginal_ctx-rh-middletemporal	ctx-lh-insula_ctx-lh-supramarginal	3:89451721:90010903	1413	1.12300106327779e-20	2.41636692644354e-11	2.3795147930009e-10	0.511512884460289	0.488487115277595
ctx-rh-supramarginal_ctx-rh-middletemporal	ctx-lh-supramarginal_ctx-lh-middletemporal	3:89451721:90010903	1413	4.48800684262373e-30	9.65686645791333e-21	1.79130044647632e-10	0.384819820349842	0.615180179471033
ctx-rh-supramarginal_ctx-rh-middletemporal	ctx-rh-middletemporal_ctx-lh-supramarginal	3:89451721:90010903	1413	3.85805867182537e-18	8.30140387193159e-09	1.75142134695764e-11	0.0367221416517396	0.963277850029343
ctx-rh-supramarginal_ctx-rh-middletemporal	ctx-rh-insula_ctx-lh-supramarginal	3:89451721:90010903	1413	1.66905752781128e-18	3.5913193143052e-09	1.60372204400339e-10	0.344418081241414	0.655581915006898
ctx-rh-supramarginal_ctx-rh-middletemporal	ctx-lh-supramarginal_ctx-lh-superiorfrontal	3:89451721:90010903	1413	5.07825955577621e-20	1.09269161319023e-10	1.5799626262538e-10	0.339300638159631	0.660699361573104
ctx-rh-supramarginal_ctx-rh-middletemporal	ctx-lh-parsorbitalis_ctx-lh-inferiortemporal	3:89451721:90010903	1413	3.56294345177388e-20	7.66640299745233e-11	2.18147982188433e-10	0.468858948118909	0.531141051586276
ctx-lh-supramarginal_ctx-lh-caudalmiddlefrontal	ctx-lh-insula_ctx-lh-supramarginal	3:89451721:90010903	1413	3.27703262715505e-26	3.46074688063428e-13	6.94366894961094e-16	0.00633927837040082	0.993660721629256
ctx-lh-supramarginal_ctx-lh-caudalmiddlefrontal	ctx-lh-supramarginal_ctx-lh-middletemporal	3:89451721:90010903	1413	1.53677842334353e-35	1.6229320058462e-22	6.13375151242218e-16	0.00548309984289904	0.994516900157101
ctx-lh-supramarginal_ctx-lh-caudalmiddlefrontal	ctx-rh-middletemporal_ctx-lh-supramarginal	3:89451721:90010903	1413	2.95796382020271e-22	3.12379070594808e-09	1.3428103144373e-15	0.0131940922911306	0.986805904585075
ctx-lh-supramarginal_ctx-lh-caudalmiddlefrontal	ctx-rh-insula_ctx-lh-supramarginal	3:89451721:90010903	1413	8.6359739663608e-24	9.1201166926642e-11	8.29791759152488e-16	0.00777087936445125	0.992229120544344
ctx-lh-supramarginal_ctx-lh-caudalmiddlefrontal	ctx-lh-supramarginal_ctx-lh-superiorfrontal	3:89451721:90010903	1413	7.34872763592526e-25	7.76070583854336e-12	2.28635714416642e-15	0.0231684982979634	0.976831501694272
ctx-lh-supramarginal_ctx-lh-caudalmiddlefrontal	ctx-lh-parsorbitalis_ctx-lh-inferiortemporal	3:89451721:90010903	1413	6.39634879366173e-25	6.75493553273869e-12	3.91628607525617e-15	0.0403987749666089	0.95960122502663
ctx-lh-insula_ctx-lh-supramarginal	ctx-lh-supramarginal_ctx-lh-middletemporal	3:89451721:90010903	1413	8.77623980206219e-33	1.85958794865046e-22	3.50286504167331e-13	0.00642861141881475	0.993571388580833
ctx-lh-insula_ctx-lh-supramarginal	ctx-rh-middletemporal_ctx-lh-supramarginal	3:89451721:90010903	1413	1.57340065253054e-19	3.33386160569251e-09	7.14267906365265e-13	0.0141486940236211	0.985851302641804
ctx-lh-insula_ctx-lh-supramarginal	ctx-rh-insula_ctx-lh-supramarginal	3:89451721:90010903	1413	4.28557366514692e-21	9.08065563441918e-11	4.11781430146945e-13	0.00773292506039136	0.992267074848387
ctx-lh-insula_ctx-lh-supramarginal	ctx-lh-supramarginal_ctx-lh-superiorfrontal	3:89451721:90010903	1413	1.96876856181345e-22	4.17160238758508e-12	6.12528901534895e-13	0.0119907993686966	0.988009200626521
ctx-lh-insula_ctx-lh-supramarginal	ctx-lh-parsorbitalis_ctx-lh-inferiortemporal	3:89451721:90010903	1413	8.54376517570267e-23	1.81032915179721e-12	5.23108255463164e-13	0.0100941783606376	0.989905821637028
ctx-lh-supramarginal_ctx-lh-middletemporal	ctx-rh-middletemporal_ctx-lh-supramarginal	3:89451721:90010903	1413	5.37043578269737e-29	2.14350475671161e-09	2.437986736949e-22	0.00873948831402001	0.991260509542472
ctx-lh-supramarginal_ctx-lh-middletemporal	ctx-rh-insula_ctx-lh-supramarginal	3:89451721:90010903	1413	1.65185804526869e-30	6.59306939085562e-11	1.58719583754293e-22	0.00534032311651048	0.994659676817564
ctx-lh-supramarginal_ctx-lh-middletemporal	ctx-lh-supramarginal_ctx-lh-superiorfrontal	3:89451721:90010903	1413	1.30395545077659e-31	5.20448400162381e-12	4.0569034644627e-22	0.0152075469127709	0.984792453082018
ctx-lh-supramarginal_ctx-lh-middletemporal	ctx-lh-parsorbitalis_ctx-lh-inferiortemporal	3:89451721:90010903	1413	5.13553768061031e-32	2.04974975813434e-12	3.14433051672497e-22	0.0115615438767618	0.988438456121185
ctx-rh-middletemporal_ctx-lh-supramarginal	ctx-rh-insula_ctx-lh-supramarginal	3:89451721:90010903	1413	2.27525469220485e-17	1.03288466471343e-10	2.18618953799395e-09	0.00893345599937933	0.991066541711143
ctx-rh-middletemporal_ctx-lh-supramarginal	ctx-lh-supramarginal_ctx-lh-superiorfrontal	3:89451721:90010903	1413	1.68278347755114e-18	7.63923816507496e-12	5.2355240479665e-09	0.0227902063140712	0.977209788442764
ctx-rh-middletemporal_ctx-lh-supramarginal	ctx-lh-parsorbitalis_ctx-lh-inferiortemporal	3:89451721:90010903	1413	8.69662400048653e-19	3.94795782452675e-12	5.3246732743207e-09	0.0231953171886882	0.976804677482687
ctx-rh-insula_ctx-lh-supramarginal	ctx-lh-supramarginal_ctx-lh-superiorfrontal	3:89451721:90010903	1413	4.85854734369056e-20	4.66835884747988e-12	1.51160513490973e-10	0.0135378693337406	0.986462130510427
ctx-rh-insula_ctx-lh-supramarginal	ctx-lh-parsorbitalis_ctx-lh-inferiortemporal	3:89451721:90010903	1413	1.89805378479056e-20	1.82375421137483e-12	1.16211949148682e-10	0.0101764581184463	0.989823541763517
ctx-lh-supramarginal_ctx-lh-superiorfrontal	ctx-lh-parsorbitalis_ctx-lh-inferiortemporal	3:89451721:90010903	1413	3.13208781903648e-22	9.74464113515761e-13	1.91768027477282e-12	0.00497131298963821	0.995028687007472
ctx-rh-parsopercularis_ctx-lh-insula	ctx-rh-supramarginal_ctx-rh-parsopercularis	15:39514832:39764832	951	3.49374287401573e-25	7.08280427695293e-15	4.37532630584094e-13	0.00787790096492812	0.992122099034629
ctx-rh-parsopercularis_ctx-lh-insula	ctx-rh-insula_ctx-rh-parsopercularis	15:39514832:39764832	951	1.72173517302104e-24	3.4904438268627e-14	5.87516998457992e-13	0.0109215516681828	0.989078448331193
ctx-rh-supramarginal_ctx-rh-parsopercularis	ctx-rh-insula_ctx-rh-parsopercularis	15:39514832:39764832	951	3.25371563996036e-26	4.07473249881198e-14	1.11028297300282e-14	0.012917347277815	0.987082652722131
