# Supplementary material for: The genetic landscape of human functional brain connectivity
Source: Nat Commun. 2026 Feb 24;17:3120. doi: 10.1038/s41467-026-69442-9 (PMC13043896; doi:10.1038/s41467-026-69442-9)
Supplement: Supplementary file 6 — Supplementary Data 4 [file 41467_2026_69442_MOESM6_ESM.xlsx]

## Sheet: 4 - FLAMES
Supplementary Data 4 - FLAMES Scores
CHR: chromosome.
START: base pair of the most upstream SNP in overlapping locus.
END: base pair of the most downstream SNP in overlapping locus.
EDGE: the specific edge-GWAS with which the SNP was associated.
XGB: FLAMES XG Boost Classifier score on functional annotation
PoPS: PoPS score for gene in locus.
GENE: Gene Symbol.
PREDICTED: whether GENE was predicted in the locus for EDGE (FLAMES > 0.05 & Top Prediction for credible set).
CHR	START	STOP	EDGE	XGB	PoPS	FLAMES	GENE	PREDICTED
2	114065389	114115374	ctx-rh-postcentral_ctx-lh-rostralmiddlefrontal	0.24650446	0.152117773796578	0.285395399617163	PAX8	1
2	114065389	114115374	ctx-rh-paracentral_ctx-lh-postcentral	0.23128484	0.689732316827357	0.234197530527563	PAX8	1
2	114065389	114115374	ctx-lh-postcentral_ctx-lh-paracentral	0.2352787	0.517831730263993	0.182161731172071	PAX8	1
2	114065389	114115374	ctx-rh-postcentral_ctx-rh-paracentral	0.22744446	0.498255403240851	0.107668841060755	PAX8	1
2	114065389	114115374	ctx-rh-postcentral_ctx-lh-paracentral	0.24650446	0.388872109892896	0.0975635071608593	PAX8	1
2	114065389	114115374	ctx-rh-postcentral_ctx-lh-postcentral	0.24464223	0.144496236767796	0.0513275087476473	PAX8	1
2	114065389	114115374	ctx-rh-paracentral_ctx-lh-paracentral	0.18983914	0.673149248878405	0.0108037754451478	IL1RN	0
2	114065389	114115374	ctx-rh-paracentral_ctx-lh-paracentral	0.24136628	-0.152694279037396	-0.0108037754451478	PAX8	0
2	114065389	114115374	ctx-rh-postcentral_ctx-lh-postcentral	0.23185627	0.0634784442277068	-0.0513275087476473	CBWD2	0
2	114065389	114115374	ctx-rh-paracentral_ctx-lh-paracentral	0.22200137	0.025941152993373	-0.0555066680241688	CBWD2	0
2	114065389	114115374	ctx-rh-precentral_ctx-lh-paracentral	0.16874972	0.500418344036318	-0.083016212717293	PSD4	0
2	114065389	114115374	ctx-rh-postcentral_ctx-lh-paracentral	0.22555639	0.22889061271285	-0.0975635071608593	CBWD2	0
2	114065389	114115374	ctx-rh-postcentral_ctx-rh-paracentral	0.20917624	0.287980236723446	-0.107668841060755	CBWD2	0
2	114065389	114115374	ctx-rh-paracentral_ctx-lh-paracentral	0.1322158	1.17166351927324	-0.135467102658774	IL1A	0
2	114065389	114115374	ctx-rh-precentral_ctx-lh-paracentral	0.1829027	0.31212189571125	-0.136799922442419	IL1RN	0
2	114065389	114115374	ctx-rh-postcentral_ctx-lh-paracentral	0.2040738	0.364333552166157	-0.163053125106206	FOXD4L1	0
2	114065389	114115374	ctx-lh-postcentral_ctx-lh-paracentral	0.17663401	0.512392329551062	-0.182161731172071	FOXD4L1	0
2	114065389	114115374	ctx-rh-postcentral_ctx-rh-paracentral	0.17826343	0.5032884601399	-0.203502615532131	FOXD4L1	0
2	114065389	114115374	ctx-rh-precentral_ctx-lh-paracentral	0.21987839	-0.103581236850245	-0.220455847860735	PAX8	0
2	114065389	114115374	ctx-rh-paracentral_ctx-lh-postcentral	0.1956426	0.125097781525409	-0.234197530527563	CBWD2	0
2	114065389	114115374	ctx-rh-paracentral_ctx-lh-paracentral	0.19923125	-0.0974089211287268	-0.241759718332951	FOXD4L1	0
2	114065389	114115374	ctx-rh-postcentral_ctx-lh-rostralmiddlefrontal	0.17117561	-0.0650372746813688	-0.285395399617163	PSD4	0
2	114065389	114115374	ctx-rh-postcentral_ctx-lh-rostralmiddlefrontal	0.17588043	-0.112884593518901	-0.285854884661466	FOXD4L1	0
2	114065389	114115374	ctx-rh-postcentral_ctx-rh-paracentral	0.18079777	0.285796859440437	-0.28961347568483	PSD4	0
2	114065389	114115374	ctx-rh-paracentral_ctx-lh-paracentral	0.12365405	0.907442383960392	-0.292851662554349	IL1B	0
2	114065389	114115374	ctx-rh-postcentral_ctx-lh-rostralmiddlefrontal	0.12798834	0.334947381592582	-0.30424117369647	SLC20A1	0
2	114065389	114115374	ctx-lh-postcentral_ctx-lh-paracentral	0.19848005	-0.0242403933327756	-0.333815953873771	CBWD2	0
2	114065389	114115374	ctx-rh-postcentral_ctx-lh-rostralmiddlefrontal	0.14470142	0.110988438483906	-0.337619380665077	SLC35F5	0
2	114065389	114115374	ctx-rh-postcentral_ctx-rh-paracentral	0.1784308	0.211668349605112	-0.339559668455172	IL1RN	0
2	114065389	114115374	ctx-rh-postcentral_ctx-lh-rostralmiddlefrontal	0.17666985	-0.218918156918709	-0.343559448241802	IL1RN	0
2	114065389	114115374	ctx-rh-paracentral_ctx-lh-postcentral	0.16793923	0.265654206980673	-0.346904706492417	FOXD4L1	0
2	114065389	114115374	ctx-rh-precentral_ctx-lh-paracentral	0.13740477	0.40254332338586	-0.34792544533116	ACTR3	0
2	114065389	114115374	ctx-rh-postcentral_ctx-lh-rostralmiddlefrontal	0.18471532	-0.324244971763453	-0.358166627847182	CBWD2	0
2	114065389	114115374	ctx-rh-postcentral_ctx-lh-paracentral	0.17178828	0.326168360239726	-0.370118331160096	PSD4	0
2	114065389	114115374	ctx-rh-postcentral_ctx-lh-postcentral	0.1849511	-0.0762306431033399	-0.375674976444099	FOXD4L1	0
2	114065389	114115374	ctx-rh-precentral_ctx-lh-paracentral	0.15716149	0.19261639938557	-0.383532513148466	IL1F10	0
2	114065389	114115374	ctx-rh-postcentral_ctx-lh-postcentral	0.17950504	-0.0231273675837665	-0.390340328722018	IL1RN	0
2	114065389	114115374	ctx-rh-postcentral_ctx-lh-rostralmiddlefrontal	0.1438224	0.0136547448370186	-0.400022591801389	CKAP2L	0
2	114065389	114115374	ctx-lh-postcentral_ctx-lh-paracentral	0.16593263	0.221076546989097	-0.403527982975926	PSD4	0
2	114065389	114115374	ctx-rh-paracentral_ctx-lh-paracentral	0.16744605	-0.0328919895718738	-0.4068375432949	PSD4	0
2	114065389	114115374	ctx-rh-precentral_ctx-lh-paracentral	0.17748088	-0.0065954765408982	-0.407703052178208	FOXD4L1	0
2	114065389	114115374	ctx-lh-postcentral_ctx-lh-paracentral	0.13552321	0.548592111390284	-0.416211314637487	ACTR3	0
2	114065389	114115374	ctx-rh-postcentral_ctx-lh-rostralmiddlefrontal	0.1461819	-0.059907585097392	-0.429398330860448	IL1F10	0
2	114065389	114115374	ctx-rh-postcentral_ctx-lh-rostralmiddlefrontal	0.12908907	0.0610685131454868	-0.45880809733675	IL36RN	0
2	114065389	114115374	ctx-rh-precentral_ctx-lh-paracentral	0.13780116	0.250384225572765	-0.458982761079474	IL36RN	0
2	114065389	114115374	ctx-rh-postcentral_ctx-lh-rostralmiddlefrontal	0.13094835	0.0414389535259889	-0.459413672721002	IL37	0
2	114065389	114115374	ctx-rh-postcentral_ctx-lh-rostralmiddlefrontal	0.13703145	-0.0241032142819285	-0.462170429490979	RABL2A	0
2	114065389	114115374	ctx-rh-paracentral_ctx-lh-postcentral	0.16649027	0.0189853272374573	-0.462995309908617	IL1F10	0
2	114065389	114115374	ctx-rh-paracentral_ctx-lh-paracentral	0.14699371	0.132096533214145	-0.463545561485228	IL1F10	0
2	114065389	114115374	ctx-lh-postcentral_ctx-lh-paracentral	0.17057544	0.0460277230141927	-0.46830193641336	IL1F10	0
2	114065389	114115374	ctx-rh-paracentral_ctx-lh-postcentral	0.15598373	0.14806397320509	-0.472869040275482	PSD4	0
2	114065389	114115374	ctx-rh-postcentral_ctx-lh-postcentral	0.16701332	-0.0677326215756492	-0.479173833010246	PSD4	0
2	114065389	114115374	ctx-rh-postcentral_ctx-lh-postcentral	0.13465108	0.500710982366734	-0.482441536904202	ACTR3	0
2	114065389	114115374	ctx-rh-postcentral_ctx-rh-paracentral	0.1354033	0.474402982864581	-0.49032615708128	ACTR3	0
2	114065389	114115374	ctx-rh-postcentral_ctx-lh-rostralmiddlefrontal	0.124183565	0.0505994854562391	-0.493819426507948	IL36B	0
2	114065389	114115374	ctx-rh-postcentral_ctx-lh-paracentral	0.13102634	0.558462329487246	-0.505483242959807	ACTR3	0
2	114065389	114115374	ctx-rh-postcentral_ctx-rh-paracentral	0.16682783	0.0157993847175345	-0.505631189934034	IL1F10	0
2	114065389	114115374	ctx-rh-postcentral_ctx-lh-postcentral	0.15273026	0.0858321923806779	-0.512894796134762	IL1F10	0
2	114065389	114115374	ctx-rh-paracentral_ctx-lh-paracentral	0.129277	0.26549233881329	-0.516487699393574	IL36G	0
2	114065389	114115374	ctx-rh-postcentral_ctx-lh-rostralmiddlefrontal	0.124863446	0	-0.519572875749049	AC016745.1	0
2	114065389	114115374	ctx-rh-postcentral_ctx-lh-rostralmiddlefrontal	0.14447524	-0.197219032340835	-0.520176935878626	ACTR3	0
2	114065389	114115374	ctx-rh-paracentral_ctx-lh-postcentral	0.1351661	0.338909363299357	-0.520591623145653	ACTR3	0
2	114065389	114115374	ctx-rh-postcentral_ctx-lh-rostralmiddlefrontal	0.12365405	0.0049092696349057	-0.523800140814111	NT5DC4	0
2	114065389	114115374	ctx-rh-paracentral_ctx-lh-paracentral	0.13752294	0.108824513081226	-0.52977284982006	RABL2A	0
2	114065389	114115374	ctx-rh-postcentral_ctx-rh-paracentral	0.14549677	0.241854822814197	-0.535326002311354	SLC35F5	0
2	114065389	114115374	ctx-rh-paracentral_ctx-lh-paracentral	0.1441552	-0.010826415544035	-0.537908505544983	SLC35F5	0
2	114065389	114115374	ctx-rh-paracentral_ctx-lh-postcentral	0.14297898	0.167727440010497	-0.545869944098789	CKAP2L	0
2	114065389	114115374	ctx-rh-precentral_ctx-lh-paracentral	0.1437514	0.0840295356558835	-0.546623602039654	CKAP2L	0
2	114065389	114115374	ctx-rh-paracentral_ctx-lh-postcentral	0.14390883	0.143124639992815	-0.550713290953079	SLC35F5	0
2	114065389	114115374	ctx-rh-postcentral_ctx-lh-rostralmiddlefrontal	0.12752923	-0.0871353651840468	-0.555127939572882	CHCHD5	0
2	114065389	114115374	ctx-rh-postcentral_ctx-lh-postcentral	0.13094835	0.341998011007042	-0.557030330660447	IL1A	0
2	114065389	114115374	ctx-rh-precentral_ctx-lh-paracentral	0.13050774	0.177942627473573	-0.557666001756716	IL36A	0
2	114065389	114115374	ctx-lh-postcentral_ctx-lh-paracentral	0.13789646	0.25356397868018	-0.558980404357221	RABL2A	0
2	114065389	114115374	ctx-lh-postcentral_ctx-lh-paracentral	0.14136127	0.207364316323034	-0.56227425445404	CKAP2L	0
2	114065389	114115374	ctx-rh-postcentral_ctx-lh-rostralmiddlefrontal	0.12453925	-0.0717730800019873	-0.563682700264157	IL36A	0
2	114065389	114115374	ctx-rh-postcentral_ctx-lh-postcentral	0.15008071	-0.0264409079882259	-0.565837980375401	SLC35F5	0
2	114065389	114115374	ctx-rh-paracentral_ctx-lh-paracentral	0.12798834	0.156174470682672	-0.56806467058102	SLC20A1	0
2	114065389	114115374	ctx-rh-postcentral_ctx-lh-paracentral	0.1819194	-0.253861766990951	-0.571224786846652	IL1RN	0
2	114065389	114115374	ctx-rh-precentral_ctx-lh-paracentral	0.14492726	0.0346640970013856	-0.576242272022313	SLC35F5	0
2	114065389	114115374	ctx-rh-paracentral_ctx-lh-paracentral	0.13279235	0.0602579826861548	-0.577666275394667	POLR1B	0
2	114065389	114115374	ctx-rh-postcentral_ctx-lh-rostralmiddlefrontal	0.12365405	-0.0890434611412451	-0.579044690088872	IL36G	0
2	114065389	114115374	ctx-rh-postcentral_ctx-rh-paracentral	0.1385498	0.241549329890109	-0.579757808025784	RABL2A	0
2	114065389	114115374	ctx-lh-postcentral_ctx-lh-paracentral	0.14573202	0.105984655466537	-0.589423089870402	SLC35F5	0
2	114065389	114115374	ctx-rh-postcentral_ctx-lh-paracentral	0.15295297	0.0698344789462083	-0.596124066478547	IL1F10	0
2	114065389	114115374	ctx-rh-precentral_ctx-lh-paracentral	0.12547632	0.152083981561442	-0.607757217161135	IL36G	0
2	114065389	114115374	ctx-rh-paracentral_ctx-lh-paracentral	0.14463854	-0.199940857361021	-0.610837974679496	CKAP2L	0
2	114065389	114115374	ctx-rh-paracentral_ctx-lh-paracentral	0.13227364	-0.043513254838134	-0.622393721676165	ACTR3	0
2	114065389	114115374	ctx-rh-paracentral_ctx-lh-postcentral	0.13015628	0.171598749215121	-0.624580163032282	IL36RN	0
2	114065389	114115374	ctx-rh-paracentral_ctx-lh-postcentral	0.17786984	-0.521824102937514	-0.626259843988647	IL1RN	0
2	114065389	114115374	ctx-rh-postcentral_ctx-lh-postcentral	0.13827604	-0.0070603040994658	-0.629376285562407	RABL2A	0
2	114065389	114115374	ctx-rh-precentral_ctx-lh-paracentral	0.13126634	0.0741122629057623	-0.630460732505287	IL36B	0
2	114065389	114115374	ctx-rh-paracentral_ctx-lh-paracentral	0.124863446	0	-0.649461833976589	AC016745.1	0
2	114065389	114115374	ctx-rh-precentral_ctx-lh-paracentral	0.12478285	0.096721937200335	-0.653293474978551	IL37	0
2	114065389	114115374	ctx-rh-precentral_ctx-lh-paracentral	0.1442928	-0.0667665295350904	-0.655776402520326	CHCHD5	0
2	114065389	114115374	ctx-rh-paracentral_ctx-lh-postcentral	0.125216	0.165402452719721	-0.658240400433544	IL36B	0
2	114065389	114115374	ctx-rh-postcentral_ctx-rh-paracentral	0.13015628	0.180187612707646	-0.662121244958589	IL36RN	0
2	114065389	114115374	ctx-lh-postcentral_ctx-lh-paracentral	0.18322173	-0.465025931215143	-0.66300717770054	IL1RN	0
2	114065389	114115374	ctx-rh-paracentral_ctx-lh-paracentral	0.12365405	-0.0159602976761223	-0.663127146908177	IL37	0
2	114065389	114115374	ctx-rh-postcentral_ctx-rh-paracentral	0.14732152	-0.0583973534336599	-0.664875865006272	CKAP2L	0
2	114065389	114115374	ctx-rh-postcentral_ctx-lh-postcentral	0.13040656	0.0264945709415901	-0.664889248965613	NT5DC4	0
2	114065389	114115374	ctx-rh-precentral_ctx-lh-paracentral	0.13723695	-0.0223366495403393	-0.66583934923928	RABL2A	0
2	114065389	114115374	ctx-rh-postcentral_ctx-lh-rostralmiddlefrontal	0.123868376	-0.23900625784085	-0.665962665109765	POLR1B	0
2	114065389	114115374	ctx-rh-postcentral_ctx-lh-postcentral	0.13780116	-0.109036155561596	-0.666014764050846	IL36RN	0
2	114065389	114115374	ctx-rh-postcentral_ctx-lh-postcentral	0.13124134	0	-0.668729370368054	AC016745.1	0
2	114065389	114115374	ctx-rh-postcentral_ctx-lh-paracentral	0.13817734	0.0874974559026056	-0.675099151238863	RABL2A	0
2	114065389	114115374	ctx-rh-postcentral_ctx-lh-paracentral	0.13723548	0.0987283123737888	-0.675591583936109	IL36RN	0
2	114065389	114115374	ctx-rh-postcentral_ctx-lh-postcentral	0.14463854	-0.261526043066861	-0.676068006837194	CKAP2L	0
2	114065389	114115374	ctx-rh-postcentral_ctx-lh-postcentral	0.12752923	0.0434871541858258	-0.676307090739557	CHCHD5	0
2	114065389	114115374	ctx-rh-paracentral_ctx-lh-paracentral	0.13053846	-0.1531723128947	-0.676789954135293	IL36RN	0
2	114065389	114115374	ctx-rh-paracentral_ctx-lh-paracentral	0.12752923	-0.110753416749184	-0.67785818054218	CHCHD5	0
2	114065389	114115374	ctx-lh-postcentral_ctx-lh-paracentral	0.13015628	0.0934657200799336	-0.692093573579214	IL36RN	0
2	114065389	114115374	ctx-rh-paracentral_ctx-lh-paracentral	0.12365405	-0.101233575402063	-0.697320900987874	NT5DC4	0
2	114065389	114115374	ctx-rh-precentral_ctx-lh-paracentral	0.12478285	0.0355844364389747	-0.698891399434097	NT5DC4	0
2	114065389	114115374	ctx-rh-postcentral_ctx-lh-postcentral	0.13040656	-0.0900191128177408	-0.703535053213617	IL37	0
2	114065389	114115374	ctx-rh-postcentral_ctx-lh-postcentral	0.13050774	-0.0933330829899469	-0.704034564028149	IL36A	0
2	114065389	114115374	ctx-rh-paracentral_ctx-lh-paracentral	0.12385022	-0.121324484065911	-0.704198656704523	IL36A	0
2	114065389	114115374	ctx-rh-postcentral_ctx-rh-paracentral	0.12478285	0.162483829081099	-0.704702463333911	NT5DC4	0
2	114065389	114115374	ctx-rh-postcentral_ctx-rh-paracentral	0.12488031	0.160729081835708	-0.704906252661808	IL36A	0
2	114065389	114115374	ctx-rh-paracentral_ctx-lh-postcentral	0.13151018	-0.0354447269864761	-0.705908954865694	RABL2A	0
2	114065389	114115374	ctx-rh-postcentral_ctx-lh-postcentral	0.13126634	-0.113434562059647	-0.706205640360016	IL36B	0
2	114065389	114115374	ctx-rh-paracentral_ctx-lh-paracentral	0.124183565	-0.139896158971145	-0.70964323986706	IL36B	0
2	114065389	114115374	ctx-rh-precentral_ctx-lh-paracentral	0.12724899	0	-0.710332081430959	AC016745.1	0
2	114065389	114115374	ctx-rh-paracentral_ctx-lh-postcentral	0.12488031	0.0466009634213443	-0.711881864992187	IL36A	0
2	114065389	114115374	ctx-rh-paracentral_ctx-lh-postcentral	0.12768362	0	-0.714522769636623	AC016745.1	0
2	114065389	114115374	ctx-rh-paracentral_ctx-lh-postcentral	0.12478285	0.0304294210694	-0.719508136312499	NT5DC4	0
2	114065389	114115374	ctx-rh-paracentral_ctx-lh-postcentral	0.12499881	0.0177325507400298	-0.723662264056482	SLC20A1	0
2	114065389	114115374	ctx-rh-postcentral_ctx-rh-paracentral	0.12478285	0.118478222642196	-0.725394551265857	IL36G	0
2	114065389	114115374	ctx-rh-postcentral_ctx-lh-paracentral	0.14423575	-0.106043767818395	-0.726451079430056	CKAP2L	0
2	114065389	114115374	ctx-rh-postcentral_ctx-lh-paracentral	0.12752923	0.0942392179222058	-0.734703766012813	CHCHD5	0
2	114065389	114115374	ctx-rh-postcentral_ctx-lh-paracentral	0.123868376	0.141216742204037	-0.735123340396142	POLR1B	0
2	114065389	114115374	ctx-lh-postcentral_ctx-lh-paracentral	0.12478285	0.0647312728070875	-0.740539037743901	IL37	0
2	114065389	114115374	ctx-rh-postcentral_ctx-rh-paracentral	0.12835592	0.0367474087617199	-0.741046602615221	SLC20A1	0
2	114065389	114115374	ctx-rh-precentral_ctx-lh-paracentral	0.12531625	-0.029164622097091	-0.743917118707623	SLC20A1	0
2	114065389	114115374	ctx-lh-postcentral_ctx-lh-paracentral	0.12478285	0.0550809587776199	-0.745687403956075	NT5DC4	0
2	114065389	114115374	ctx-lh-postcentral_ctx-lh-paracentral	0.12547632	0.036234979647473	-0.751467872137607	IL36G	0
2	114065389	114115374	ctx-lh-postcentral_ctx-lh-paracentral	0.125216	0.0322173845087095	-0.755215486383851	IL36B	0
2	114065389	114115374	ctx-rh-postcentral_ctx-lh-paracentral	0.12385022	0.0964976683528218	-0.755329520419661	IL36A	0
2	114065389	114115374	ctx-rh-postcentral_ctx-lh-paracentral	0.124183565	0.0914464656890158	-0.755639078803104	IL36B	0
2	114065389	114115374	ctx-lh-postcentral_ctx-lh-paracentral	0.12768362	0	-0.757195498335988	AC016745.1	0
2	114065389	114115374	ctx-rh-postcentral_ctx-lh-paracentral	0.1441552	-0.175277608904106	-0.758042708394002	SLC35F5	0
2	114065389	114115374	ctx-rh-paracentral_ctx-lh-postcentral	0.12478285	-0.0635722215070941	-0.760286680357485	IL37	0
2	114065389	114115374	ctx-rh-postcentral_ctx-rh-paracentral	0.12478285	0.040965853215727	-0.761842015436426	IL37	0
2	114065389	114115374	ctx-rh-postcentral_ctx-rh-paracentral	0.12768362	0	-0.762611769687195	AC016745.1	0
2	114065389	114115374	ctx-rh-postcentral_ctx-lh-postcentral	0.124342166	-0.178396407194482	-0.768792254243501	IL36G	0
2	114065389	114115374	ctx-rh-postcentral_ctx-rh-paracentral	0.125216	0.0193709964264313	-0.769234813360886	IL36B	0
2	114065389	114115374	ctx-rh-postcentral_ctx-lh-paracentral	0.12365405	0.0629435502878842	-0.771564695124387	NT5DC4	0
2	114065389	114115374	ctx-rh-postcentral_ctx-lh-postcentral	0.123868376	-0.185402761929718	-0.773924308421252	POLR1B	0
2	114065389	114115374	ctx-rh-paracentral_ctx-lh-postcentral	0.12478285	-0.098968729304774	-0.775641923230946	IL36G	0
2	114065389	114115374	ctx-rh-postcentral_ctx-lh-paracentral	0.12365405	0.0325561081972459	-0.785222630206393	IL36G	0
2	114065389	114115374	ctx-rh-postcentral_ctx-lh-paracentral	0.12365405	0.0280303988300085	-0.787256754847532	IL37	0
2	114065389	114115374	ctx-lh-postcentral_ctx-lh-paracentral	0.12478285	-0.0303517906553971	-0.791265100106786	IL1A	0
2	114065389	114115374	ctx-rh-postcentral_ctx-lh-paracentral	0.124863446	0	-0.792741360062295	AC016745.1	0
2	114065389	114115374	ctx-lh-postcentral_ctx-lh-paracentral	0.12488031	-0.0375981244112716	-0.794530385454876	IL36A	0
2	114065389	114115374	ctx-rh-postcentral_ctx-lh-rostralmiddlefrontal	0.12365405	-0.471744220986562	-0.804074136387093	IL1A	0
2	114065389	114115374	ctx-lh-postcentral_ctx-lh-paracentral	0.12499881	-0.0664359667200555	-0.809184870145666	SLC20A1	0
2	114065389	114115374	ctx-rh-postcentral_ctx-lh-paracentral	0.12728299	-0.0949069541217234	-0.821165828090428	SLC20A1	0
2	114065389	114115374	ctx-rh-postcentral_ctx-lh-postcentral	0.12798834	-0.415587688431931	-0.82585399387533	SLC20A1	0
2	114065389	114115374	ctx-rh-postcentral_ctx-rh-paracentral	0.12478285	-0.144009997765302	-0.848820400317913	IL1A	0
2	114065389	114115374	ctx-rh-precentral_ctx-lh-paracentral	0.12478285	-0.17352959136738	-0.854854033231118	IL1A	0
2	114065389	114115374	ctx-rh-postcentral_ctx-lh-rostralmiddlefrontal	0.12365405	-0.600420950763254	-0.879736524057341	IL1B	0
2	114065389	114115374	ctx-rh-postcentral_ctx-lh-paracentral	0.12365405	-0.183320746265011	-0.882250608249384	IL1A	0
2	114065389	114115374	ctx-rh-precentral_ctx-lh-paracentral	0.12478285	-0.237019287615759	-0.902206285730599	IL1B	0
2	114065389	114115374	ctx-rh-paracentral_ctx-lh-postcentral	0.12478285	-0.460494535754082	-0.932474246769286	IL1A	0
2	114065389	114115374	ctx-rh-paracentral_ctx-lh-postcentral	0.12478285	-0.578113424796885	-0.983498110990076	IL1B	0
2	114065389	114115374	ctx-lh-postcentral_ctx-lh-paracentral	0.12478285	-0.482351006769631	-1.03240310712559	IL1B	0
2	114065389	114115374	ctx-rh-postcentral_ctx-rh-paracentral	0.12478285	-0.666389709651224	-1.0944510780184	IL1B	0
2	114065389	114115374	ctx-rh-postcentral_ctx-lh-postcentral	0.12365405	-1.15749040105878	-1.09762118291937	IL1B	0
2	114065389	114115374	ctx-rh-postcentral_ctx-lh-paracentral	0.12365405	-0.665228737244385	-1.09884890028937	IL1B	0
3	88818492	88818492	ctx-rh-middletemporal_ctx-lh-supramarginal	0.49324223	1.91574652183545	0.688411425977149	EPHA3	1
3	88818492	88818492	ctx-rh-superiorparietal_ctx-lh-inferiortemporal	0.5642985	1.68558553110678	0.564298510551453	EPHA3	1
3	88818492	88818492	ctx-lh-inferiortemporal_ctx-lh-caudalmiddlefrontal	0.5591501	2.67909529586481	0.559150099754334	EPHA3	1
3	88818492	88818492	ctx-rh-inferiortemporal_ctx-rh-caudalmiddlefrontal	0.53469014	2.13760979563583	0.534690141677856	EPHA3	1
3	88818492	88818492	ctx-lh-superiorparietal_ctx-lh-inferiortemporal	0.49681446	1.84345164109063	0.496814459562302	EPHA3	1
3	88818492	88818492	ctx-rh-supramarginal_ctx-rh-middletemporal	0.47337696	2.08755249984993	0.473376959562302	EPHA3	1
3	88818492	88818492	ctx-lh-insula_ctx-lh-supramarginal	0.41568998	2.73188004626679	0.41568997502327	EPHA3	1
3	88818492	88818492	ctx-lh-supramarginal_ctx-lh-middletemporal	0.4141106	2.03139118906066	0.414110600948334	EPHA3	1
3	88818492	88818492	ctx-lh-supramarginal_ctx-lh-superiorfrontal	0.41241023	1.35757309027857	0.412410229444504	EPHA3	1
3	88818492	88818492	ctx-lh-supramarginal_ctx-lh-caudalmiddlefrontal	0.40852305	2.62775138444765	0.408523052930832	EPHA3	1
3	88818492	88818492	ctx-lh-supramarginal_ctx-lh-middletemporal	0.39660648	2.03139118906066	0.396606475114822	EPHA3	0
3	88818492	88818492	ctx-rh-inferiortemporal_ctx-rh-inferiorparietal	0.37431428	2.20725990706377	0.374314278364182	EPHA3	1
3	88818492	88818492	ctx-rh-middletemporal_ctx-lh-supramarginal	0.3624279	1.91574652183545	0.362427890300751	EPHA3	1
3	88818492	88818492	ctx-rh-inferiortemporal_ctx-rh-inferiorparietal	0.34324268	2.20725990706377	0.343242675065994	EPHA3	0
3	88818492	88818492	ctx-rh-supramarginal_ctx-rh-middletemporal	0.28237826	2.08755249984993	0.282378256320953	EPHA3	1
3	88818492	88818492	ctx-rh-middletemporal_ctx-lh-supramarginal	0.20013462	0.104568812639952	-0.688411425977149	CGGBP1	0
3	88818492	88818492	ctx-rh-middletemporal_ctx-lh-supramarginal	0.19169705	-0.0179014386132408	-0.748050666422448	C3orf38	0
3	88818492	88818492	ctx-rh-middletemporal_ctx-lh-supramarginal	0.13657168	0.0556948700220402	-0.889171015663796	ZNF654	0
3	88818492	88818492	ctx-rh-middletemporal_ctx-lh-supramarginal	0.13680486	0	-0.904327125065419	RP11-159G9.5	0
15	39607389	39664000	ctx-rh-insula_ctx-rh-parsopercularis	0.24086463	1.34668522960046	0.381778511052172	THBS1	1
15	39607389	39664000	ctx-rh-supramarginal_ctx-rh-parsopercularis	0.21182446	1.06299497381272	0.349269015322593	THBS1	1
15	39607389	39664000	ctx-rh-insula_ctx-rh-parsopercularis	0.20336075	1.34668522960046	0.269383522515337	THBS1	0
15	39607389	39664000	ctx-rh-parsopercularis_ctx-lh-insula	0.2243521	0.0821733334461547	0.0387580821394397	THBS1	0
15	39607389	39664000	ctx-rh-parsopercularis_ctx-lh-insula	0.20203601	0.0821733334461547	0.0210919269816307	THBS1	0
15	39607389	39664000	ctx-rh-parsopercularis_ctx-lh-insula	0.21185613	-0.0009160119414693	-0.0210919269816307	C15orf54	0
15	39607389	39664000	ctx-rh-parsopercularis_ctx-lh-insula	0.22957414	-0.0009160119414693	-0.0387580821394397	C15orf54	0
15	39607389	39664000	ctx-rh-parsopercularis_ctx-lh-insula	0.18003042	0.119378984424533	-0.19170065858929	FSIP1	0
15	39607389	39664000	ctx-rh-parsopercularis_ctx-lh-insula	0.15434499	0.119378984424533	-0.256333199186985	FSIP1	0
15	39607389	39664000	ctx-rh-insula_ctx-rh-parsopercularis	0.19548985	-0.0226576090922398	-0.269383522515337	C15orf54	0
15	39607389	39664000	ctx-rh-parsopercularis_ctx-lh-insula	0.123868376	0.257140505471177	-0.28354664555953	BMF	0
15	39607389	39664000	ctx-rh-parsopercularis_ctx-lh-insula	0.12365405	0.252969117925206	-0.290505561225182	EIF2AK4	0
15	39607389	39664000	ctx-rh-parsopercularis_ctx-lh-insula	0.16589613	0.0944498111291878	-0.314126173106052	GPR176	0
15	39607389	39664000	ctx-rh-supramarginal_ctx-rh-parsopercularis	0.15418752	0.350471033455988	-0.349269015322593	SRP14	0
15	39607389	39664000	ctx-rh-supramarginal_ctx-rh-parsopercularis	0.17721719	-0.0328773004368573	-0.355178611728965	C15orf54	0
15	39607389	39664000	ctx-rh-parsopercularis_ctx-lh-insula	0.12462769	0.252969117925206	-0.363967978033797	EIF2AK4	0
15	39607389	39664000	ctx-rh-insula_ctx-rh-parsopercularis	0.19420151	-0.0226576090922398	-0.381778511052172	C15orf54	0
15	39607389	39664000	ctx-rh-insula_ctx-rh-parsopercularis	0.16983773	0.247881966577639	-0.433092162134376	GPR176	0
15	39607389	39664000	ctx-rh-supramarginal_ctx-rh-parsopercularis	0.1616925	0.0086678633632063	-0.443724396369842	C15orf53	0
15	39607389	39664000	ctx-rh-parsopercularis_ctx-lh-insula	0.18068625	-0.160602430146613	-0.444669969000082	C15orf53	0
15	39607389	39664000	ctx-rh-insula_ctx-rh-parsopercularis	0.17132105	0.184214532451405	-0.446603242537672	FSIP1	0
15	39607389	39664000	ctx-rh-parsopercularis_ctx-lh-insula	0.13111243	0.0944498111291878	-0.448164861390386	GPR176	0
15	39607389	39664000	ctx-rh-parsopercularis_ctx-lh-insula	0.1973356	-0.160602430146613	-0.454741608176009	C15orf53	0
15	39607389	39664000	ctx-rh-insula_ctx-rh-parsopercularis	0.16151872	0.0258878265980263	-0.494493454174649	SRP14	0
15	39607389	39664000	ctx-rh-supramarginal_ctx-rh-parsopercularis	0.15081863	0.0496418074973364	-0.500677857371164	FSIP1	0
15	39607389	39664000	ctx-rh-parsopercularis_ctx-lh-insula	0.16151872	-0.10509037394945	-0.502770400366704	SRP14	0
15	39607389	39664000	ctx-rh-insula_ctx-rh-parsopercularis	0.15165356	0.184214532451405	-0.509029153964217	FSIP1	0
15	39607389	39664000	ctx-rh-insula_ctx-rh-parsopercularis	0.17333387	-0.213751359685551	-0.574755326266249	C15orf53	0
15	39607389	39664000	ctx-rh-insula_ctx-rh-parsopercularis	0.1612932	-0.213751359685551	-0.580566004271467	C15orf53	0
15	39607389	39664000	ctx-rh-insula_ctx-rh-parsopercularis	0.13111243	0.247881966577639	-0.633050665380684	GPR176	0
15	39607389	39664000	ctx-rh-insula_ctx-rh-parsopercularis	0.12365405	0.325143528767226	-0.658998314636387	EIF2AK4	0
15	39607389	39664000	ctx-rh-insula_ctx-rh-parsopercularis	0.12462769	0.325143528767226	-0.678023640411533	EIF2AK4	0
15	39607389	39664000	ctx-rh-supramarginal_ctx-rh-parsopercularis	0.12365405	-0.0384538980556808	-0.724213141193838	EIF2AK4	0
15	39607389	39664000	ctx-rh-insula_ctx-rh-parsopercularis	0.123868376	0.128196184911471	-0.726887247266151	BMF	0
15	39607389	39664000	ctx-rh-supramarginal_ctx-rh-parsopercularis	0.123868376	-0.0971945846842776	-0.747807458294108	BMF	0
15	39607389	39664000	ctx-rh-supramarginal_ctx-rh-parsopercularis	0.13080484	-0.226126570738569	-0.755333846081825	GPR176	0
15	39607389	39664000	ctx-rh-insula_ctx-rh-parsopercularis	0.12484343	0.0258878265980263	-0.78220221348251	SRP14	0
15	39607389	39664000	ctx-rh-parsopercularis_ctx-lh-insula	0.12484343	-0.10509037394945	-0.838780994536187	SRP14	0
