# Supplementary material for: The genetic landscape of human functional brain connectivity
Source: Nat Commun. 2026 Feb 24;17:3120. doi: 10.1038/s41467-026-69442-9 (PMC13043896; doi:10.1038/s41467-026-69442-9)
Supplement: Supplementary file 7 — Supplementary Data 5 [file 41467_2026_69442_MOESM7_ESM.xlsx]

## Sheet: 5 - RSN LDSC Results
Supplementary Data 5 - RSN LDSC results
Tissinketal_RSN: RSN functional connectivity GWAS in Tissink et al. to be correlated with Macieletal_Edge
Macieletal_Edge: Functional Connectivity GWAS in this study genetically correlated with Tissinketal_RSN
SUBNETWORK: Yeo-Krienen RSN that edge in EDGE_GWAS belongs to
RG: LDSC global genetic correlation estimate (summary statistics with N = 24442 subjects)
RG_SE: Standard error of RG estimate
RG_P: Uncorrected P-value of RG
RG_P_FDR: FDR corrected P-value. FDR correction was applied separately for each subnetwork across all edges. BH procedure. (two-sided FDR alpha = 0.05)
Tissinketal_RSN	Macieletal_Edge	SUBNETWORK	RG	RG_P	RG_P_FDR
Somatomotor	Right-Putamen_Left-Thalamus-Proper	Frontal Parietal	0.405	0.07872	0.693943
Visual	Right-Putamen_Left-Thalamus-Proper	Frontal Parietal	0.4833	0.4423	0.95367
Dorsal.Attention	Right-Putamen_Left-Thalamus-Proper	Frontal Parietal	-0.2956	0.2782	0.974659
Ventral.Attention	Right-Putamen_Left-Thalamus-Proper	Frontal Parietal	0.1491	0.5581	0.87433
Default	Right-Putamen_Left-Thalamus-Proper	Frontal Parietal	0.1959	0.4086	0.713309
Frontoparietal	Right-Putamen_Left-Thalamus-Proper	Frontal Parietal	0.1204	0.7508	0.966199
Limbic	Right-Putamen_Left-Thalamus-Proper	Frontal Parietal	-0.2745	0.3176	0.795309
Somatomotor	Right-Putamen_Left-Caudate	Frontal Parietal	0.3702	0.1009	0.725851
Visual	Right-Putamen_Left-Caudate	Frontal Parietal	0.2444	0.6601	0.956728
Dorsal.Attention	Right-Putamen_Left-Caudate	Frontal Parietal	0.2211	0.3647	0.974659
Ventral.Attention	Right-Putamen_Left-Caudate	Frontal Parietal	-0.02684	0.9146	0.975556
Default	Right-Putamen_Left-Caudate	Frontal Parietal	0.2282	0.2734	0.61439
Frontoparietal	Right-Putamen_Left-Caudate	Frontal Parietal	0.2329	0.5281	0.962149
Limbic	Right-Putamen_Left-Caudate	Frontal Parietal	0.09083	0.6963	0.917078
Somatomotor	Right-Putamen_Left-Putamen	Frontal Parietal	0.4055	0.002878	0.207142
Visual	Right-Putamen_Left-Putamen	Frontal Parietal	-0.11	0.7981	0.970379
Dorsal.Attention	Right-Putamen_Left-Putamen	Frontal Parietal	0.1625	0.3557	0.974659
Ventral.Attention	Right-Putamen_Left-Putamen	Frontal Parietal	0.07275	0.6515	0.89565
Default	Right-Putamen_Left-Putamen	Frontal Parietal	0.1389	0.3573	0.675015
Frontoparietal	Right-Putamen_Left-Putamen	Frontal Parietal	0.069	0.8005	0.974424
Limbic	Right-Putamen_Left-Putamen	Frontal Parietal	0.2578	0.1307	0.679832
Somatomotor	Right-Putamen_Left-Pallidum	Frontal Parietal	-0.1287	0.7764	0.957127
Visual	Right-Putamen_Left-Pallidum	Frontal Parietal	-1.253	0.4313	0.95367
Dorsal.Attention	Right-Putamen_Left-Pallidum	Frontal Parietal	-0.2456	0.5671	0.974659
Ventral.Attention	Right-Putamen_Left-Pallidum	Frontal Parietal	0.5962	0.3828	0.822206
Default	Right-Putamen_Left-Pallidum	Frontal Parietal	-0.3455	0.4523	0.738836
Frontoparietal	Right-Putamen_Left-Pallidum	Frontal Parietal	-0.8563	0.3695	0.962149
Limbic	Right-Putamen_Left-Pallidum	Frontal Parietal	-0.1734	0.7107	0.917538
Somatomotor	Right-Putamen_Left-Hippocampus	Frontal Parietal	0.4824	0.3606	0.867596
Visual	Right-Putamen_Left-Hippocampus	Frontal Parietal	-0.1628	0.8734	0.978978
Dorsal.Attention	Right-Putamen_Left-Hippocampus	Frontal Parietal	0.1619	0.6856	0.976148
Ventral.Attention	Right-Putamen_Left-Hippocampus	Frontal Parietal	-0.02357	0.9564	0.982595
Default	Right-Putamen_Left-Hippocampus	Frontal Parietal	-0.1682	0.643	0.843185
Frontoparietal	Right-Putamen_Left-Hippocampus	Frontal Parietal	-0.1031	0.8741	0.989659
Limbic	Right-Putamen_Left-Hippocampus	Frontal Parietal	0.7216	0.2838	0.783957
Somatomotor	Right-Putamen_Left-Amygdala	Frontal Parietal	0.0147	0.9602	0.994994
Visual	Right-Putamen_Left-Amygdala	Frontal Parietal	0.3995	0.6579	0.956357
Dorsal.Attention	Right-Putamen_Left-Amygdala	Frontal Parietal	-0.2914	0.3631	0.974659
Ventral.Attention	Right-Putamen_Left-Amygdala	Frontal Parietal	0.3876	0.2969	0.792615
Default	Right-Putamen_Left-Amygdala	Frontal Parietal	-0.009539	0.9731	0.990382
Frontoparietal	Right-Putamen_Left-Amygdala	Frontal Parietal	0.1476	0.7487	0.966199
Limbic	Right-Putamen_Left-Amygdala	Frontal Parietal	0.06275	0.8522	0.953698
Somatomotor	Right-Putamen_Left-Accumbens-area	Frontal Parietal
Visual	Right-Putamen_Left-Accumbens-area	Frontal Parietal
Dorsal.Attention	Right-Putamen_Left-Accumbens-area	Frontal Parietal
Ventral.Attention	Right-Putamen_Left-Accumbens-area	Frontal Parietal
Default	Right-Putamen_Left-Accumbens-area	Frontal Parietal
Frontoparietal	Right-Putamen_Left-Accumbens-area	Frontal Parietal
Limbic	Right-Putamen_Left-Accumbens-area	Frontal Parietal
Somatomotor	Right-Putamen_Right-Thalamus-Proper	Frontal Parietal	0.4231	0.1494	0.758966
Visual	Right-Putamen_Right-Thalamus-Proper	Frontal Parietal	0.04073	0.9543	0.991225
Dorsal.Attention	Right-Putamen_Right-Thalamus-Proper	Frontal Parietal	-0.2166	0.4663	0.974659
Ventral.Attention	Right-Putamen_Right-Thalamus-Proper	Frontal Parietal	0.4614	0.1564	0.694891
Default	Right-Putamen_Right-Thalamus-Proper	Frontal Parietal	-0.05775	0.8427	0.936037
Frontoparietal	Right-Putamen_Right-Thalamus-Proper	Frontal Parietal	-0.3007	0.5388	0.962149
Limbic	Right-Putamen_Right-Thalamus-Proper	Frontal Parietal	-0.1837	0.5955	0.882787
Somatomotor	Right-Putamen_Right-Caudate	Frontal Parietal	0.2222	0.2576	0.826772
Visual	Right-Putamen_Right-Caudate	Frontal Parietal	-0.09777	0.8499	0.974068
Dorsal.Attention	Right-Putamen_Right-Caudate	Frontal Parietal	0.2903	0.1831	0.968549
Ventral.Attention	Right-Putamen_Right-Caudate	Frontal Parietal	-0.234	0.3129	0.800535
Default	Right-Putamen_Right-Caudate	Frontal Parietal	-0.1286	0.4917	0.763391
Frontoparietal	Right-Putamen_Right-Caudate	Frontal Parietal	0.2713	0.3612	0.962149
Limbic	Right-Putamen_Right-Caudate	Frontal Parietal	-0.07742	0.749	0.922981
Somatomotor	Right-Pallidum_Left-Thalamus-Proper	Frontal Parietal
Visual	Right-Pallidum_Left-Thalamus-Proper	Frontal Parietal
Dorsal.Attention	Right-Pallidum_Left-Thalamus-Proper	Frontal Parietal
Ventral.Attention	Right-Pallidum_Left-Thalamus-Proper	Frontal Parietal
Default	Right-Pallidum_Left-Thalamus-Proper	Frontal Parietal
Frontoparietal	Right-Pallidum_Left-Thalamus-Proper	Frontal Parietal
Limbic	Right-Pallidum_Left-Thalamus-Proper	Frontal Parietal
Somatomotor	Right-Pallidum_Right-Putamen	Frontal Parietal
Visual	Right-Pallidum_Right-Putamen	Frontal Parietal
Dorsal.Attention	Right-Pallidum_Right-Putamen	Frontal Parietal
Ventral.Attention	Right-Pallidum_Right-Putamen	Frontal Parietal
Default	Right-Pallidum_Right-Putamen	Frontal Parietal
Frontoparietal	Right-Pallidum_Right-Putamen	Frontal Parietal
Limbic	Right-Pallidum_Right-Putamen	Frontal Parietal
Somatomotor	Right-Pallidum_Left-Caudate	Frontal Parietal	0.2328	0.5253	0.89555
Visual	Right-Pallidum_Left-Caudate	Frontal Parietal	-0.7225	0.5706	0.95367
Dorsal.Attention	Right-Pallidum_Left-Caudate	Frontal Parietal	-0.3081	0.5158	0.974659
Ventral.Attention	Right-Pallidum_Left-Caudate	Frontal Parietal	0.5013	0.2145	0.735622
Default	Right-Pallidum_Left-Caudate	Frontal Parietal	-0.1685	0.5812	0.812754
Frontoparietal	Right-Pallidum_Left-Caudate	Frontal Parietal	0.2869	0.5652	0.962149
Limbic	Right-Pallidum_Left-Caudate	Frontal Parietal	0.3933	0.3021	0.791576
Somatomotor	Right-Pallidum_Left-Putamen	Frontal Parietal	0.02431	0.958	0.994994
Visual	Right-Pallidum_Left-Putamen	Frontal Parietal	-0.3078	0.8041	0.970379
Dorsal.Attention	Right-Pallidum_Left-Putamen	Frontal Parietal	0.7555	0.4469	0.974659
Ventral.Attention	Right-Pallidum_Left-Putamen	Frontal Parietal	-0.05601	0.9108	0.975556
Default	Right-Pallidum_Left-Putamen	Frontal Parietal	0.1562	0.73	0.87911
Frontoparietal	Right-Pallidum_Left-Putamen	Frontal Parietal	0.1694	0.806	0.974424
Limbic	Right-Pallidum_Left-Putamen	Frontal Parietal	-0.2729	0.6558	0.907988
Somatomotor	Right-Pallidum_Left-Pallidum	Frontal Parietal
Visual	Right-Pallidum_Left-Pallidum	Frontal Parietal
Dorsal.Attention	Right-Pallidum_Left-Pallidum	Frontal Parietal
Ventral.Attention	Right-Pallidum_Left-Pallidum	Frontal Parietal
Default	Right-Pallidum_Left-Pallidum	Frontal Parietal
Frontoparietal	Right-Pallidum_Left-Pallidum	Frontal Parietal
Limbic	Right-Pallidum_Left-Pallidum	Frontal Parietal
Somatomotor	Right-Pallidum_Left-Hippocampus	Frontal Parietal
Visual	Right-Pallidum_Left-Hippocampus	Frontal Parietal
Dorsal.Attention	Right-Pallidum_Left-Hippocampus	Frontal Parietal
Ventral.Attention	Right-Pallidum_Left-Hippocampus	Frontal Parietal
Default	Right-Pallidum_Left-Hippocampus	Frontal Parietal
Frontoparietal	Right-Pallidum_Left-Hippocampus	Frontal Parietal
Limbic	Right-Pallidum_Left-Hippocampus	Frontal Parietal
Somatomotor	Right-Pallidum_Left-Amygdala	Frontal Parietal
Visual	Right-Pallidum_Left-Amygdala	Frontal Parietal
Dorsal.Attention	Right-Pallidum_Left-Amygdala	Frontal Parietal
Ventral.Attention	Right-Pallidum_Left-Amygdala	Frontal Parietal
Default	Right-Pallidum_Left-Amygdala	Frontal Parietal
Frontoparietal	Right-Pallidum_Left-Amygdala	Frontal Parietal
Limbic	Right-Pallidum_Left-Amygdala	Frontal Parietal
Somatomotor	Right-Pallidum_Left-Accumbens-area	Frontal Parietal
Visual	Right-Pallidum_Left-Accumbens-area	Frontal Parietal
Dorsal.Attention	Right-Pallidum_Left-Accumbens-area	Frontal Parietal
Ventral.Attention	Right-Pallidum_Left-Accumbens-area	Frontal Parietal
Default	Right-Pallidum_Left-Accumbens-area	Frontal Parietal
Frontoparietal	Right-Pallidum_Left-Accumbens-area	Frontal Parietal
Limbic	Right-Pallidum_Left-Accumbens-area	Frontal Parietal
Somatomotor	Right-Pallidum_Right-Thalamus-Proper	Frontal Parietal	0.4527	0.2363	0.81586
Visual	Right-Pallidum_Right-Thalamus-Proper	Frontal Parietal	-0.3386	0.7109	0.963575
Dorsal.Attention	Right-Pallidum_Right-Thalamus-Proper	Frontal Parietal	-0.1085	0.7493	0.9828
Ventral.Attention	Right-Pallidum_Right-Thalamus-Proper	Frontal Parietal	0.5228	0.2549	0.766337
Default	Right-Pallidum_Right-Thalamus-Proper	Frontal Parietal	0.04319	0.8942	0.95873
Frontoparietal	Right-Pallidum_Right-Thalamus-Proper	Frontal Parietal	-0.1883	0.7355	0.966199
Limbic	Right-Pallidum_Right-Thalamus-Proper	Frontal Parietal	0.2953	0.4925	0.861085
Somatomotor	Right-Pallidum_Right-Caudate	Frontal Parietal	-0.1962	0.5719	0.906103
Visual	Right-Pallidum_Right-Caudate	Frontal Parietal	-1.181	0.3647	0.95367
Dorsal.Attention	Right-Pallidum_Right-Caudate	Frontal Parietal	-0.1582	0.6728	0.974659
Ventral.Attention	Right-Pallidum_Right-Caudate	Frontal Parietal	-0.06669	0.839	0.955266
Default	Right-Pallidum_Right-Caudate	Frontal Parietal	-0.3488	0.2638	0.61118
Frontoparietal	Right-Pallidum_Right-Caudate	Frontal Parietal	0.3932	0.4685	0.962149
Limbic	Right-Pallidum_Right-Caudate	Frontal Parietal	0.09052	0.8111	0.941923
Somatomotor	Right-Hippocampus_Left-Thalamus-Proper	Frontal Parietal	0.2288	0.2908	0.839548
Visual	Right-Hippocampus_Left-Thalamus-Proper	Frontal Parietal	1.277	0.2223	0.95367
Dorsal.Attention	Right-Hippocampus_Left-Thalamus-Proper	Frontal Parietal	0.09288	0.6619	0.974659
Ventral.Attention	Right-Hippocampus_Left-Thalamus-Proper	Frontal Parietal	0.102	0.6608	0.898696
Default	Right-Hippocampus_Left-Thalamus-Proper	Frontal Parietal	0.3442	0.03719	0.251167
Frontoparietal	Right-Hippocampus_Left-Thalamus-Proper	Frontal Parietal	0.01823	0.9523	0.989659
Limbic	Right-Hippocampus_Left-Thalamus-Proper	Frontal Parietal	0.2995	0.1952	0.723161
Somatomotor	Right-Hippocampus_Right-Putamen	Frontal Parietal	0.7045	0.7999	0.959178
Visual	Right-Hippocampus_Right-Putamen	Frontal Parietal	0.4639	0.8717	0.978978
Dorsal.Attention	Right-Hippocampus_Right-Putamen	Frontal Parietal	-0.6538	0.8143	0.988889
Ventral.Attention	Right-Hippocampus_Right-Putamen	Frontal Parietal	0.04396	0.9685	0.984832
Default	Right-Hippocampus_Right-Putamen	Frontal Parietal	0.004461	0.9935	0.998121
Frontoparietal	Right-Hippocampus_Right-Putamen	Frontal Parietal	0.681	0.8081	0.974424
Limbic	Right-Hippocampus_Right-Putamen	Frontal Parietal	0.2908	0.7681	0.928986
Somatomotor	Right-Hippocampus_Right-Pallidum	Frontal Parietal
Visual	Right-Hippocampus_Right-Pallidum	Frontal Parietal
Dorsal.Attention	Right-Hippocampus_Right-Pallidum	Frontal Parietal
Ventral.Attention	Right-Hippocampus_Right-Pallidum	Frontal Parietal
Default	Right-Hippocampus_Right-Pallidum	Frontal Parietal
Frontoparietal	Right-Hippocampus_Right-Pallidum	Frontal Parietal
Limbic	Right-Hippocampus_Right-Pallidum	Frontal Parietal
Somatomotor	Right-Hippocampus_Left-Caudate	Frontal Parietal	0.2928	0.3336	0.856701
Visual	Right-Hippocampus_Left-Caudate	Frontal Parietal	0.5155	0.4836	0.95367
Dorsal.Attention	Right-Hippocampus_Left-Caudate	Frontal Parietal	0.07719	0.8048	0.988889
Ventral.Attention	Right-Hippocampus_Left-Caudate	Frontal Parietal	0.8075	0.04396	0.494409
Default	Right-Hippocampus_Left-Caudate	Frontal Parietal	0.234	0.3555	0.674945
Frontoparietal	Right-Hippocampus_Left-Caudate	Frontal Parietal	0.1857	0.6624	0.962149
Limbic	Right-Hippocampus_Left-Caudate	Frontal Parietal	0.167	0.6079	0.888129
Somatomotor	Right-Hippocampus_Left-Putamen	Frontal Parietal
Visual	Right-Hippocampus_Left-Putamen	Frontal Parietal
Dorsal.Attention	Right-Hippocampus_Left-Putamen	Frontal Parietal
Ventral.Attention	Right-Hippocampus_Left-Putamen	Frontal Parietal
Default	Right-Hippocampus_Left-Putamen	Frontal Parietal
Frontoparietal	Right-Hippocampus_Left-Putamen	Frontal Parietal
Limbic	Right-Hippocampus_Left-Putamen	Frontal Parietal
Somatomotor	Right-Hippocampus_Left-Pallidum	Frontal Parietal	0.2633	0.4783	0.888237
Visual	Right-Hippocampus_Left-Pallidum	Frontal Parietal	-0.2333	0.8099	0.971949
Dorsal.Attention	Right-Hippocampus_Left-Pallidum	Frontal Parietal	-0.4941	0.2807	0.974659
Ventral.Attention	Right-Hippocampus_Left-Pallidum	Frontal Parietal	-0.1698	0.6561	0.898178
Default	Right-Hippocampus_Left-Pallidum	Frontal Parietal	0.1809	0.6334	0.837771
Frontoparietal	Right-Hippocampus_Left-Pallidum	Frontal Parietal	-0.1391	0.8071	0.974424
Limbic	Right-Hippocampus_Left-Pallidum	Frontal Parietal	0.9156	0.2078	0.732828
Somatomotor	Right-Hippocampus_Left-Hippocampus	Frontal Parietal	0.4415	0.0589	0.643316
Visual	Right-Hippocampus_Left-Hippocampus	Frontal Parietal	1.68	0.2215	0.95367
Dorsal.Attention	Right-Hippocampus_Left-Hippocampus	Frontal Parietal	-0.127	0.5891	0.974659
Ventral.Attention	Right-Hippocampus_Left-Hippocampus	Frontal Parietal	0.1441	0.5997	0.88386
Default	Right-Hippocampus_Left-Hippocampus	Frontal Parietal	0.04962	0.8042	0.919086
Frontoparietal	Right-Hippocampus_Left-Hippocampus	Frontal Parietal	0.783	0.07057	0.962149
Limbic	Right-Hippocampus_Left-Hippocampus	Frontal Parietal	0.5093	0.0423	0.573809
Somatomotor	Right-Hippocampus_Left-Amygdala	Frontal Parietal	0.4902	0.07567	0.688975
Visual	Right-Hippocampus_Left-Amygdala	Frontal Parietal	0.4251	0.5577	0.95367
Dorsal.Attention	Right-Hippocampus_Left-Amygdala	Frontal Parietal	-0.1962	0.493	0.974659
Ventral.Attention	Right-Hippocampus_Left-Amygdala	Frontal Parietal	0.3042	0.3287	0.810574
Default	Right-Hippocampus_Left-Amygdala	Frontal Parietal	0.4961	0.03451	0.244515
Frontoparietal	Right-Hippocampus_Left-Amygdala	Frontal Parietal	0.5783	0.1952	0.962149
Limbic	Right-Hippocampus_Left-Amygdala	Frontal Parietal	0.8738	0.004794	0.272938
Somatomotor	Right-Hippocampus_Left-Accumbens-area	Frontal Parietal	-0.4274	0.6106	0.91478
Visual	Right-Hippocampus_Left-Accumbens-area	Frontal Parietal	-1.3	0.6269	0.95367
Dorsal.Attention	Right-Hippocampus_Left-Accumbens-area	Frontal Parietal	0.6566	0.4922	0.974659
Ventral.Attention	Right-Hippocampus_Left-Accumbens-area	Frontal Parietal	-1.33	0.4501	0.8424
Default	Right-Hippocampus_Left-Accumbens-area	Frontal Parietal	-0.049	0.9197	0.968323
Frontoparietal	Right-Hippocampus_Left-Accumbens-area	Frontal Parietal	-0.008826	0.9918	0.99677
Limbic	Right-Hippocampus_Left-Accumbens-area	Frontal Parietal	0.2249	0.7789	0.933166
Somatomotor	Right-Hippocampus_Right-Thalamus-Proper	Frontal Parietal	0.468	0.2285	0.80479
Visual	Right-Hippocampus_Right-Thalamus-Proper	Frontal Parietal	1.096	0.2802	0.95367
Dorsal.Attention	Right-Hippocampus_Right-Thalamus-Proper	Frontal Parietal	0.4082	0.2359	0.974659
Ventral.Attention	Right-Hippocampus_Right-Thalamus-Proper	Frontal Parietal	0.2434	0.4349	0.836438
Default	Right-Hippocampus_Right-Thalamus-Proper	Frontal Parietal	0.2247	0.3671	0.686753
Frontoparietal	Right-Hippocampus_Right-Thalamus-Proper	Frontal Parietal	-0.1321	0.7646	0.971375
Limbic	Right-Hippocampus_Right-Thalamus-Proper	Frontal Parietal	0.008214	0.9812	0.996099
Somatomotor	Right-Hippocampus_Right-Caudate	Frontal Parietal	-0.1963	0.6489	0.92228
Visual	Right-Hippocampus_Right-Caudate	Frontal Parietal	-0.4754	0.7076	0.963575
Dorsal.Attention	Right-Hippocampus_Right-Caudate	Frontal Parietal	0.2967	0.5925	0.974659
Ventral.Attention	Right-Hippocampus_Right-Caudate	Frontal Parietal	0.3392	0.486	0.848679
Default	Right-Hippocampus_Right-Caudate	Frontal Parietal	-0.2469	0.562	0.803921
Frontoparietal	Right-Hippocampus_Right-Caudate	Frontal Parietal	-0.567	0.4753	0.962149
Limbic	Right-Hippocampus_Right-Caudate	Frontal Parietal	-0.3072	0.5652	0.881709
Somatomotor	Right-Amygdala_Left-Thalamus-Proper	Frontal Parietal	0.08471	0.6597	0.924642
Visual	Right-Amygdala_Left-Thalamus-Proper	Frontal Parietal	1.072	0.2374	0.95367
Dorsal.Attention	Right-Amygdala_Left-Thalamus-Proper	Frontal Parietal	0.0857	0.644	0.974659
Ventral.Attention	Right-Amygdala_Left-Thalamus-Proper	Frontal Parietal	0.08722	0.6422	0.893922
Default	Right-Amygdala_Left-Thalamus-Proper	Frontal Parietal	0.3246	0.05311	0.30532
Frontoparietal	Right-Amygdala_Left-Thalamus-Proper	Frontal Parietal	-0.1067	0.6937	0.962149
Limbic	Right-Amygdala_Left-Thalamus-Proper	Frontal Parietal	0.2918	0.1731	0.705048
Somatomotor	Right-Amygdala_Right-Putamen	Frontal Parietal	0.06471	0.8641	0.97843
Visual	Right-Amygdala_Right-Putamen	Frontal Parietal	-1.702	0.4885	0.95367
Dorsal.Attention	Right-Amygdala_Right-Putamen	Frontal Parietal	-0.3361	0.5061	0.974659
Ventral.Attention	Right-Amygdala_Right-Putamen	Frontal Parietal	-0.07602	0.8579	0.960873
Default	Right-Amygdala_Right-Putamen	Frontal Parietal	-0.1563	0.6716	0.853895
Frontoparietal	Right-Amygdala_Right-Putamen	Frontal Parietal	-0.09808	0.8854	0.989659
Limbic	Right-Amygdala_Right-Putamen	Frontal Parietal	-0.2841	0.5469	0.876166
Somatomotor	Right-Amygdala_Right-Pallidum	Frontal Parietal
Visual	Right-Amygdala_Right-Pallidum	Frontal Parietal
Dorsal.Attention	Right-Amygdala_Right-Pallidum	Frontal Parietal
Ventral.Attention	Right-Amygdala_Right-Pallidum	Frontal Parietal
Default	Right-Amygdala_Right-Pallidum	Frontal Parietal
Frontoparietal	Right-Amygdala_Right-Pallidum	Frontal Parietal
Limbic	Right-Amygdala_Right-Pallidum	Frontal Parietal
Somatomotor	Right-Amygdala_Right-Hippocampus	Frontal Parietal	0.2555	0.3867	0.874112
Visual	Right-Amygdala_Right-Hippocampus	Frontal Parietal	1.201	0.3142	0.95367
Dorsal.Attention	Right-Amygdala_Right-Hippocampus	Frontal Parietal	0.299	0.4001	0.974659
Ventral.Attention	Right-Amygdala_Right-Hippocampus	Frontal Parietal	-0.4061	0.3819	0.822206
Default	Right-Amygdala_Right-Hippocampus	Frontal Parietal	0.3354	0.2495	0.603298
Frontoparietal	Right-Amygdala_Right-Hippocampus	Frontal Parietal	0.4509	0.3673	0.962149
Limbic	Right-Amygdala_Right-Hippocampus	Frontal Parietal	0.3195	0.3519	0.814413
Somatomotor	Right-Amygdala_Left-Caudate	Frontal Parietal
Visual	Right-Amygdala_Left-Caudate	Frontal Parietal
Dorsal.Attention	Right-Amygdala_Left-Caudate	Frontal Parietal
Ventral.Attention	Right-Amygdala_Left-Caudate	Frontal Parietal
Default	Right-Amygdala_Left-Caudate	Frontal Parietal
Frontoparietal	Right-Amygdala_Left-Caudate	Frontal Parietal
Limbic	Right-Amygdala_Left-Caudate	Frontal Parietal
Somatomotor	Right-Amygdala_Left-Putamen	Frontal Parietal	0.2693	0.6642	0.926645
Visual	Right-Amygdala_Left-Putamen	Frontal Parietal	-1.614	0.507	0.95367
Dorsal.Attention	Right-Amygdala_Left-Putamen	Frontal Parietal	-0.01721	0.973	0.994436
Ventral.Attention	Right-Amygdala_Left-Putamen	Frontal Parietal	-0.303	0.6096	0.88386
Default	Right-Amygdala_Left-Putamen	Frontal Parietal	0.1216	0.8066	0.920204
Frontoparietal	Right-Amygdala_Left-Putamen	Frontal Parietal	-0.1332	0.8506	0.982916
Limbic	Right-Amygdala_Left-Putamen	Frontal Parietal	0.1502	0.7761	0.932717
Somatomotor	Right-Amygdala_Left-Pallidum	Frontal Parietal
Visual	Right-Amygdala_Left-Pallidum	Frontal Parietal
Dorsal.Attention	Right-Amygdala_Left-Pallidum	Frontal Parietal
Ventral.Attention	Right-Amygdala_Left-Pallidum	Frontal Parietal
Default	Right-Amygdala_Left-Pallidum	Frontal Parietal
Frontoparietal	Right-Amygdala_Left-Pallidum	Frontal Parietal
Limbic	Right-Amygdala_Left-Pallidum	Frontal Parietal
Somatomotor	Right-Amygdala_Left-Hippocampus	Frontal Parietal	0.2044	0.448	0.884966
Visual	Right-Amygdala_Left-Hippocampus	Frontal Parietal	0.664	0.4369	0.95367
Dorsal.Attention	Right-Amygdala_Left-Hippocampus	Frontal Parietal	0.383	0.1788	0.962437
Ventral.Attention	Right-Amygdala_Left-Hippocampus	Frontal Parietal	0.1936	0.5571	0.873931
Default	Right-Amygdala_Left-Hippocampus	Frontal Parietal	0.03801	0.872	0.949428
Frontoparietal	Right-Amygdala_Left-Hippocampus	Frontal Parietal	0.6701	0.154	0.962149
Limbic	Right-Amygdala_Left-Hippocampus	Frontal Parietal	0.613	0.03718	0.551603
Somatomotor	Right-Amygdala_Left-Amygdala	Frontal Parietal	0.4602	0.03116	0.529779
Visual	Right-Amygdala_Left-Amygdala	Frontal Parietal	0.2666	0.6364	0.95367
Dorsal.Attention	Right-Amygdala_Left-Amygdala	Frontal Parietal	0.1669	0.4579	0.974659
Ventral.Attention	Right-Amygdala_Left-Amygdala	Frontal Parietal	0.5227	0.04633	0.497402
Default	Right-Amygdala_Left-Amygdala	Frontal Parietal	0.3273	0.08632	0.39702
Frontoparietal	Right-Amygdala_Left-Amygdala	Frontal Parietal	0.1733	0.5953	0.962149
Limbic	Right-Amygdala_Left-Amygdala	Frontal Parietal	0.8302	0.0009581	0.0996424
Somatomotor	Right-Amygdala_Left-Accumbens-area	Frontal Parietal	0.2172	0.6125	0.915489
Visual	Right-Amygdala_Left-Accumbens-area	Frontal Parietal	-0.6651	0.5723	0.95367
Dorsal.Attention	Right-Amygdala_Left-Accumbens-area	Frontal Parietal	0.1275	0.7682	0.984687
Ventral.Attention	Right-Amygdala_Left-Accumbens-area	Frontal Parietal	0.1199	0.7707	0.939119
Default	Right-Amygdala_Left-Accumbens-area	Frontal Parietal	-0.2897	0.5564	0.800704
Frontoparietal	Right-Amygdala_Left-Accumbens-area	Frontal Parietal	-0.3133	0.6105	0.962149
Limbic	Right-Amygdala_Left-Accumbens-area	Frontal Parietal	0.3698	0.4718	0.855797
Somatomotor	Right-Amygdala_Right-Thalamus-Proper	Frontal Parietal	0.09172	0.6117	0.91478
Visual	Right-Amygdala_Right-Thalamus-Proper	Frontal Parietal	0.5236	0.4308	0.95367
Dorsal.Attention	Right-Amygdala_Right-Thalamus-Proper	Frontal Parietal	-0.005221	0.9794	0.994991
Ventral.Attention	Right-Amygdala_Right-Thalamus-Proper	Frontal Parietal	-0.1073	0.6093	0.88386
Default	Right-Amygdala_Right-Thalamus-Proper	Frontal Parietal	0.1576	0.3427	0.670209
Frontoparietal	Right-Amygdala_Right-Thalamus-Proper	Frontal Parietal	-0.5015	0.1063	0.962149
Limbic	Right-Amygdala_Right-Thalamus-Proper	Frontal Parietal	0.4439	0.07766	0.629393
Somatomotor	Right-Amygdala_Right-Caudate	Frontal Parietal
Visual	Right-Amygdala_Right-Caudate	Frontal Parietal
Dorsal.Attention	Right-Amygdala_Right-Caudate	Frontal Parietal
Ventral.Attention	Right-Amygdala_Right-Caudate	Frontal Parietal
Default	Right-Amygdala_Right-Caudate	Frontal Parietal
Frontoparietal	Right-Amygdala_Right-Caudate	Frontal Parietal
Limbic	Right-Amygdala_Right-Caudate	Frontal Parietal
Somatomotor	Right-Accumbens-area_Left-Thalamus-Proper	Frontal Parietal	-0.05603	0.894	0.984484
Visual	Right-Accumbens-area_Left-Thalamus-Proper	Frontal Parietal	0.6834	0.6128	0.95367
Dorsal.Attention	Right-Accumbens-area_Left-Thalamus-Proper	Frontal Parietal	0.1856	0.7242	0.97825
Ventral.Attention	Right-Accumbens-area_Left-Thalamus-Proper	Frontal Parietal	0.6018	0.3384	0.812289
Default	Right-Accumbens-area_Left-Thalamus-Proper	Frontal Parietal	0.4449	0.4449	0.735531
Frontoparietal	Right-Accumbens-area_Left-Thalamus-Proper	Frontal Parietal	-0.3391	0.658	0.962149
Limbic	Right-Accumbens-area_Left-Thalamus-Proper	Frontal Parietal	0.5725	0.4132	0.82857
Somatomotor	Right-Accumbens-area_Right-Putamen	Frontal Parietal	-0.139	0.5444	0.901482
Visual	Right-Accumbens-area_Right-Putamen	Frontal Parietal	1.215	0.2713	0.95367
Dorsal.Attention	Right-Accumbens-area_Right-Putamen	Frontal Parietal	0.1171	0.6304	0.974659
Ventral.Attention	Right-Accumbens-area_Right-Putamen	Frontal Parietal	-0.2711	0.3494	0.815557
Default	Right-Accumbens-area_Right-Putamen	Frontal Parietal	0.244	0.2548	0.605312
Frontoparietal	Right-Accumbens-area_Right-Putamen	Frontal Parietal	0.1746	0.6219	0.962149
Limbic	Right-Accumbens-area_Right-Putamen	Frontal Parietal	0.5553	0.01904	0.442205
Somatomotor	Right-Accumbens-area_Right-Pallidum	Frontal Parietal	-0.4496	0.2005	0.79897
Visual	Right-Accumbens-area_Right-Pallidum	Frontal Parietal	0.03699	0.9598	0.993199
Dorsal.Attention	Right-Accumbens-area_Right-Pallidum	Frontal Parietal	-0.2175	0.4724	0.974659
Ventral.Attention	Right-Accumbens-area_Right-Pallidum	Frontal Parietal	-0.6028	0.1463	0.676599
Default	Right-Accumbens-area_Right-Pallidum	Frontal Parietal	-0.2601	0.3498	0.67047
Frontoparietal	Right-Accumbens-area_Right-Pallidum	Frontal Parietal	-0.02311	0.9602	0.990666
Limbic	Right-Accumbens-area_Right-Pallidum	Frontal Parietal	-0.2323	0.5035	0.866478
Somatomotor	Right-Accumbens-area_Right-Hippocampus	Frontal Parietal
Visual	Right-Accumbens-area_Right-Hippocampus	Frontal Parietal
Dorsal.Attention	Right-Accumbens-area_Right-Hippocampus	Frontal Parietal
Ventral.Attention	Right-Accumbens-area_Right-Hippocampus	Frontal Parietal
Default	Right-Accumbens-area_Right-Hippocampus	Frontal Parietal
Frontoparietal	Right-Accumbens-area_Right-Hippocampus	Frontal Parietal
Limbic	Right-Accumbens-area_Right-Hippocampus	Frontal Parietal
Somatomotor	Right-Accumbens-area_Right-Amygdala	Frontal Parietal
Visual	Right-Accumbens-area_Right-Amygdala	Frontal Parietal
Dorsal.Attention	Right-Accumbens-area_Right-Amygdala	Frontal Parietal
Ventral.Attention	Right-Accumbens-area_Right-Amygdala	Frontal Parietal
Default	Right-Accumbens-area_Right-Amygdala	Frontal Parietal
Frontoparietal	Right-Accumbens-area_Right-Amygdala	Frontal Parietal
Limbic	Right-Accumbens-area_Right-Amygdala	Frontal Parietal
Somatomotor	Right-Accumbens-area_Left-Caudate	Frontal Parietal	-0.2723	0.3876	0.874112
Visual	Right-Accumbens-area_Left-Caudate	Frontal Parietal	0.758	0.408	0.95367
Dorsal.Attention	Right-Accumbens-area_Left-Caudate	Frontal Parietal	0.3282	0.3387	0.974659
Ventral.Attention	Right-Accumbens-area_Left-Caudate	Frontal Parietal	-0.6025	0.1317	0.65108
Default	Right-Accumbens-area_Left-Caudate	Frontal Parietal	0.2669	0.3337	0.6674
Frontoparietal	Right-Accumbens-area_Left-Caudate	Frontal Parietal	-0.098	0.8108	0.974424
Limbic	Right-Accumbens-area_Left-Caudate	Frontal Parietal	0.5553	0.1485	0.689113
Somatomotor	Right-Accumbens-area_Left-Putamen	Frontal Parietal	0.03126	0.9114	0.98864
Visual	Right-Accumbens-area_Left-Putamen	Frontal Parietal	1.905	0.2493	0.95367
Dorsal.Attention	Right-Accumbens-area_Left-Putamen	Frontal Parietal	0.0351	0.9106	0.993233
Ventral.Attention	Right-Accumbens-area_Left-Putamen	Frontal Parietal	0.2944	0.2989	0.792615
Default	Right-Accumbens-area_Left-Putamen	Frontal Parietal	0.1648	0.5518	0.799925
Frontoparietal	Right-Accumbens-area_Left-Putamen	Frontal Parietal	0.2651	0.562	0.962149
Limbic	Right-Accumbens-area_Left-Putamen	Frontal Parietal	0.482	0.1851	0.71683
Somatomotor	Right-Accumbens-area_Left-Pallidum	Frontal Parietal	-0.3927	0.1272	0.758069
Visual	Right-Accumbens-area_Left-Pallidum	Frontal Parietal	-0.003839	0.9948	0.99928
Dorsal.Attention	Right-Accumbens-area_Left-Pallidum	Frontal Parietal	-0.1722	0.4371	0.974659
Ventral.Attention	Right-Accumbens-area_Left-Pallidum	Frontal Parietal	-0.07933	0.7504	0.935711
Default	Right-Accumbens-area_Left-Pallidum	Frontal Parietal	0.005419	0.9772	0.992742
Frontoparietal	Right-Accumbens-area_Left-Pallidum	Frontal Parietal	-0.5846	0.1756	0.962149
Limbic	Right-Accumbens-area_Left-Pallidum	Frontal Parietal	0.2695	0.2881	0.783957
Somatomotor	Right-Accumbens-area_Left-Hippocampus	Frontal Parietal
Visual	Right-Accumbens-area_Left-Hippocampus	Frontal Parietal
Dorsal.Attention	Right-Accumbens-area_Left-Hippocampus	Frontal Parietal
Ventral.Attention	Right-Accumbens-area_Left-Hippocampus	Frontal Parietal
Default	Right-Accumbens-area_Left-Hippocampus	Frontal Parietal
Frontoparietal	Right-Accumbens-area_Left-Hippocampus	Frontal Parietal
Limbic	Right-Accumbens-area_Left-Hippocampus	Frontal Parietal
Somatomotor	Right-Accumbens-area_Left-Amygdala	Frontal Parietal
Visual	Right-Accumbens-area_Left-Amygdala	Frontal Parietal
Dorsal.Attention	Right-Accumbens-area_Left-Amygdala	Frontal Parietal
Ventral.Attention	Right-Accumbens-area_Left-Amygdala	Frontal Parietal
Default	Right-Accumbens-area_Left-Amygdala	Frontal Parietal
Frontoparietal	Right-Accumbens-area_Left-Amygdala	Frontal Parietal
Limbic	Right-Accumbens-area_Left-Amygdala	Frontal Parietal
Somatomotor	Right-Accumbens-area_Left-Accumbens-area	Frontal Parietal	0.3493	0.1102	0.73128
Visual	Right-Accumbens-area_Left-Accumbens-area	Frontal Parietal	-0.1764	0.7494	0.966712
Dorsal.Attention	Right-Accumbens-area_Left-Accumbens-area	Frontal Parietal	0.07015	0.7854	0.985348
Ventral.Attention	Right-Accumbens-area_Left-Accumbens-area	Frontal Parietal	0.1704	0.5032	0.852663
Default	Right-Accumbens-area_Left-Accumbens-area	Frontal Parietal	-0.07428	0.691	0.862751
Frontoparietal	Right-Accumbens-area_Left-Accumbens-area	Frontal Parietal	0.3546	0.2991	0.962149
Limbic	Right-Accumbens-area_Left-Accumbens-area	Frontal Parietal	0.183	0.4661	0.852089
Somatomotor	Right-Accumbens-area_Right-Thalamus-Proper	Frontal Parietal
Visual	Right-Accumbens-area_Right-Thalamus-Proper	Frontal Parietal
Dorsal.Attention	Right-Accumbens-area_Right-Thalamus-Proper	Frontal Parietal
Ventral.Attention	Right-Accumbens-area_Right-Thalamus-Proper	Frontal Parietal
Default	Right-Accumbens-area_Right-Thalamus-Proper	Frontal Parietal
Frontoparietal	Right-Accumbens-area_Right-Thalamus-Proper	Frontal Parietal
Limbic	Right-Accumbens-area_Right-Thalamus-Proper	Frontal Parietal
Somatomotor	Right-Accumbens-area_Right-Caudate	Frontal Parietal	-0.6722	0.01873	0.452212
Visual	Right-Accumbens-area_Right-Caudate	Frontal Parietal	-1.255	0.2774	0.95367
Dorsal.Attention	Right-Accumbens-area_Right-Caudate	Frontal Parietal	0.06639	0.7915	0.985348
Ventral.Attention	Right-Accumbens-area_Right-Caudate	Frontal Parietal	-0.646	0.03683	0.474397
Default	Right-Accumbens-area_Right-Caudate	Frontal Parietal	-0.1507	0.4995	0.769811
Frontoparietal	Right-Accumbens-area_Right-Caudate	Frontal Parietal	-0.5797	0.1681	0.962149
Limbic	Right-Accumbens-area_Right-Caudate	Frontal Parietal	0.2236	0.4204	0.828991
Somatomotor	ctx-lh-bankssts_Left-Thalamus-Proper	Subcortical	-0.1389	0.5145	0.89555
Visual	ctx-lh-bankssts_Left-Thalamus-Proper	Subcortical	1.035	0.3123	0.95367
Dorsal.Attention	ctx-lh-bankssts_Left-Thalamus-Proper	Subcortical	0.2865	0.1581	0.930551
Ventral.Attention	ctx-lh-bankssts_Left-Thalamus-Proper	Subcortical	0.4961	0.05843	0.539709
Default	ctx-lh-bankssts_Left-Thalamus-Proper	Subcortical	0.562	0.0152	0.161063
Frontoparietal	ctx-lh-bankssts_Left-Thalamus-Proper	Subcortical	-0.2235	0.5035	0.962149
Limbic	ctx-lh-bankssts_Left-Thalamus-Proper	Subcortical	0.539	0.09108	0.638627
Somatomotor	ctx-lh-bankssts_Right-Putamen	Subcortical	0.2808	0.1754	0.778702
Visual	ctx-lh-bankssts_Right-Putamen	Subcortical	-0.03792	0.9378	0.990718
Dorsal.Attention	ctx-lh-bankssts_Right-Putamen	Subcortical	0.4679	0.03044	0.863389
Ventral.Attention	ctx-lh-bankssts_Right-Putamen	Subcortical	0.2422	0.2478	0.760462
Default	ctx-lh-bankssts_Right-Putamen	Subcortical	0.583	0.00195	0.0476139
Frontoparietal	ctx-lh-bankssts_Right-Putamen	Subcortical	0.1599	0.605	0.962149
Limbic	ctx-lh-bankssts_Right-Putamen	Subcortical	0.3009	0.1784	0.711492
Somatomotor	ctx-lh-bankssts_Right-Pallidum	Subcortical	-0.1453	0.585	0.909244
Visual	ctx-lh-bankssts_Right-Pallidum	Subcortical	-1.008	0.3538	0.95367
Dorsal.Attention	ctx-lh-bankssts_Right-Pallidum	Subcortical	0.4897	0.1594	0.930551
Ventral.Attention	ctx-lh-bankssts_Right-Pallidum	Subcortical	-0.0111	0.9723	0.986707
Default	ctx-lh-bankssts_Right-Pallidum	Subcortical	-0.2756	0.284	0.627774
Frontoparietal	ctx-lh-bankssts_Right-Pallidum	Subcortical	-0.3525	0.3913	0.962149
Limbic	ctx-lh-bankssts_Right-Pallidum	Subcortical	-0.2208	0.508	0.866478
Somatomotor	ctx-lh-bankssts_Right-Hippocampus	Subcortical	0.3857	0.03806	0.565261
Visual	ctx-lh-bankssts_Right-Hippocampus	Subcortical	-0.6085	0.3818	0.95367
Dorsal.Attention	ctx-lh-bankssts_Right-Hippocampus	Subcortical	-0.08745	0.6823	0.974659
Ventral.Attention	ctx-lh-bankssts_Right-Hippocampus	Subcortical	0.1281	0.5507	0.871492
Default	ctx-lh-bankssts_Right-Hippocampus	Subcortical	0.1786	0.3485	0.67047
Frontoparietal	ctx-lh-bankssts_Right-Hippocampus	Subcortical	0.4213	0.2085	0.962149
Limbic	ctx-lh-bankssts_Right-Hippocampus	Subcortical	-0.1037	0.6565	0.907988
Somatomotor	ctx-lh-bankssts_Right-Amygdala	Subcortical	1.033	0.2513	0.822865
Visual	ctx-lh-bankssts_Right-Amygdala	Subcortical	-1.245	0.5012	0.95367
Dorsal.Attention	ctx-lh-bankssts_Right-Amygdala	Subcortical	0.7265	0.3123	0.974659
Ventral.Attention	ctx-lh-bankssts_Right-Amygdala	Subcortical	0.3967	0.4455	0.8424
Default	ctx-lh-bankssts_Right-Amygdala	Subcortical	0.7437	0.2844	0.627774
Frontoparietal	ctx-lh-bankssts_Right-Amygdala	Subcortical	0.1837	0.7794	0.973557
Limbic	ctx-lh-bankssts_Right-Amygdala	Subcortical	0.09845	0.8315	0.950673
Somatomotor	ctx-lh-bankssts_Right-Accumbens-area	Subcortical	0.3464	0.3482	0.861621
Visual	ctx-lh-bankssts_Right-Accumbens-area	Subcortical	0.1624	0.8439	0.974068
Dorsal.Attention	ctx-lh-bankssts_Right-Accumbens-area	Subcortical	0.2823	0.4106	0.974659
Ventral.Attention	ctx-lh-bankssts_Right-Accumbens-area	Subcortical	0.2974	0.4229	0.834193
Default	ctx-lh-bankssts_Right-Accumbens-area	Subcortical	-0.1222	0.6719	0.853895
Frontoparietal	ctx-lh-bankssts_Right-Accumbens-area	Subcortical	-0.6714	0.2879	0.962149
Limbic	ctx-lh-bankssts_Right-Accumbens-area	Subcortical	-0.2236	0.5389	0.872883
Somatomotor	ctx-lh-bankssts_Left-Caudate	Subcortical	-0.1133	0.5412	0.901482
Visual	ctx-lh-bankssts_Left-Caudate	Subcortical	0.2711	0.6168	0.95367
Dorsal.Attention	ctx-lh-bankssts_Left-Caudate	Subcortical	0.1528	0.4424	0.974659
Ventral.Attention	ctx-lh-bankssts_Left-Caudate	Subcortical	0.1051	0.6393	0.893922
Default	ctx-lh-bankssts_Left-Caudate	Subcortical	0.443	0.01873	0.178124
Frontoparietal	ctx-lh-bankssts_Left-Caudate	Subcortical	-0.1985	0.5425	0.962149
Limbic	ctx-lh-bankssts_Left-Caudate	Subcortical	0.0778	0.7554	0.926395
Somatomotor	ctx-lh-bankssts_Left-Putamen	Subcortical	0.2374	0.3302	0.856701
Visual	ctx-lh-bankssts_Left-Putamen	Subcortical	0.3672	0.5438	0.95367
Dorsal.Attention	ctx-lh-bankssts_Left-Putamen	Subcortical	0.7377	0.005356	0.640625
Ventral.Attention	ctx-lh-bankssts_Left-Putamen	Subcortical	0.3813	0.155	0.690857
Default	ctx-lh-bankssts_Left-Putamen	Subcortical	0.7139	0.001808	0.0457375
Frontoparietal	ctx-lh-bankssts_Left-Putamen	Subcortical	0.319	0.4275	0.962149
Limbic	ctx-lh-bankssts_Left-Putamen	Subcortical	0.3789	0.1361	0.68055
Somatomotor	ctx-lh-bankssts_Left-Pallidum	Subcortical	-0.3962	0.1491	0.758966
Visual	ctx-lh-bankssts_Left-Pallidum	Subcortical	-0.4543	0.5869	0.95367
Dorsal.Attention	ctx-lh-bankssts_Left-Pallidum	Subcortical	0.3739	0.2588	0.974659
Ventral.Attention	ctx-lh-bankssts_Left-Pallidum	Subcortical	-0.1135	0.7104	0.916308
Default	ctx-lh-bankssts_Left-Pallidum	Subcortical	-0.3651	0.2255	0.584012
Frontoparietal	ctx-lh-bankssts_Left-Pallidum	Subcortical	-0.4839	0.3505	0.962149
Limbic	ctx-lh-bankssts_Left-Pallidum	Subcortical	0.2955	0.3977	0.827227
Somatomotor	ctx-lh-bankssts_Left-Hippocampus	Subcortical	0.4303	0.1931	0.789392
Visual	ctx-lh-bankssts_Left-Hippocampus	Subcortical	-1.445	0.34	0.95367
Dorsal.Attention	ctx-lh-bankssts_Left-Hippocampus	Subcortical	-0.4701	0.2406	0.974659
Ventral.Attention	ctx-lh-bankssts_Left-Hippocampus	Subcortical	0.3943	0.3245	0.810574
Default	ctx-lh-bankssts_Left-Hippocampus	Subcortical	0.1042	0.7256	0.876564
Frontoparietal	ctx-lh-bankssts_Left-Hippocampus	Subcortical	-0.04045	0.9391	0.989659
Limbic	ctx-lh-bankssts_Left-Hippocampus	Subcortical	-0.218	0.5756	0.881709
Somatomotor	ctx-lh-bankssts_Left-Amygdala	Subcortical	0.6685	0.05795	0.641334
Visual	ctx-lh-bankssts_Left-Amygdala	Subcortical	-1.14	0.3729	0.95367
Dorsal.Attention	ctx-lh-bankssts_Left-Amygdala	Subcortical	0.2582	0.4255	0.974659
Ventral.Attention	ctx-lh-bankssts_Left-Amygdala	Subcortical	-0.07576	0.8185	0.949454
Default	ctx-lh-bankssts_Left-Amygdala	Subcortical	0.1156	0.6824	0.857735
Frontoparietal	ctx-lh-bankssts_Left-Amygdala	Subcortical	0.332	0.5083	0.962149
Limbic	ctx-lh-bankssts_Left-Amygdala	Subcortical	-0.1087	0.7308	0.921824
Somatomotor	ctx-lh-bankssts_Left-Accumbens-area	Subcortical	-0.04048	0.8674	0.979586
Visual	ctx-lh-bankssts_Left-Accumbens-area	Subcortical	-0.9759	0.3881	0.95367
Dorsal.Attention	ctx-lh-bankssts_Left-Accumbens-area	Subcortical	-0.06113	0.8314	0.989044
Ventral.Attention	ctx-lh-bankssts_Left-Accumbens-area	Subcortical	0.1818	0.5383	0.869854
Default	ctx-lh-bankssts_Left-Accumbens-area	Subcortical	0.09221	0.7133	0.870468
Frontoparietal	ctx-lh-bankssts_Left-Accumbens-area	Subcortical	-0.2399	0.5914	0.962149
Limbic	ctx-lh-bankssts_Left-Accumbens-area	Subcortical	0.5124	0.1529	0.68985
Somatomotor	ctx-lh-bankssts_Right-Thalamus-Proper	Subcortical
Visual	ctx-lh-bankssts_Right-Thalamus-Proper	Subcortical
Dorsal.Attention	ctx-lh-bankssts_Right-Thalamus-Proper	Subcortical
Ventral.Attention	ctx-lh-bankssts_Right-Thalamus-Proper	Subcortical
Default	ctx-lh-bankssts_Right-Thalamus-Proper	Subcortical
Frontoparietal	ctx-lh-bankssts_Right-Thalamus-Proper	Subcortical
Limbic	ctx-lh-bankssts_Right-Thalamus-Proper	Subcortical
Somatomotor	ctx-lh-bankssts_Right-Caudate	Subcortical	-0.1454	0.5518	0.906103
Visual	ctx-lh-bankssts_Right-Caudate	Subcortical	0.2902	0.6419	0.95367
Dorsal.Attention	ctx-lh-bankssts_Right-Caudate	Subcortical	-0.03046	0.9057	0.993233
Ventral.Attention	ctx-lh-bankssts_Right-Caudate	Subcortical	0.3505	0.1601	0.697429
Default	ctx-lh-bankssts_Right-Caudate	Subcortical	0.5712	0.006417	0.0924921
Frontoparietal	ctx-lh-bankssts_Right-Caudate	Subcortical	-0.436	0.2743	0.962149
Limbic	ctx-lh-bankssts_Right-Caudate	Subcortical	0.2756	0.2959	0.786612
Somatomotor	ctx-lh-caudalanteriorcingulate_Left-Thalamus-Proper	Subcortical	0.2903	0.3733	0.873913
Visual	ctx-lh-caudalanteriorcingulate_Left-Thalamus-Proper	Subcortical	0.3424	0.6337	0.95367
Dorsal.Attention	ctx-lh-caudalanteriorcingulate_Left-Thalamus-Proper	Subcortical	-0.2874	0.3912	0.974659
Ventral.Attention	ctx-lh-caudalanteriorcingulate_Left-Thalamus-Proper	Subcortical	0.6508	0.1043	0.628486
Default	ctx-lh-caudalanteriorcingulate_Left-Thalamus-Proper	Subcortical	0.06417	0.8128	0.921414
Frontoparietal	ctx-lh-caudalanteriorcingulate_Left-Thalamus-Proper	Subcortical	0.4897	0.3244	0.962149
Limbic	ctx-lh-caudalanteriorcingulate_Left-Thalamus-Proper	Subcortical	-0.2458	0.5581	0.878444
Somatomotor	ctx-lh-caudalanteriorcingulate_Right-Putamen	Subcortical	0.33	0.0733	0.688975
Visual	ctx-lh-caudalanteriorcingulate_Right-Putamen	Subcortical	0.5845	0.3084	0.95367
Dorsal.Attention	ctx-lh-caudalanteriorcingulate_Right-Putamen	Subcortical	-0.1844	0.2949	0.974659
Ventral.Attention	ctx-lh-caudalanteriorcingulate_Right-Putamen	Subcortical	0.5418	0.00349	0.20017
Default	ctx-lh-caudalanteriorcingulate_Right-Putamen	Subcortical	-0.02525	0.861	0.945148
Frontoparietal	ctx-lh-caudalanteriorcingulate_Right-Putamen	Subcortical	0.07185	0.811	0.974424
Limbic	ctx-lh-caudalanteriorcingulate_Right-Putamen	Subcortical	0.1201	0.5836	0.882787
Somatomotor	ctx-lh-caudalanteriorcingulate_Right-Pallidum	Subcortical	0.3562	0.3518	0.861923
Visual	ctx-lh-caudalanteriorcingulate_Right-Pallidum	Subcortical	-0.5852	0.53	0.95367
Dorsal.Attention	ctx-lh-caudalanteriorcingulate_Right-Pallidum	Subcortical	-0.3469	0.3376	0.974659
Ventral.Attention	ctx-lh-caudalanteriorcingulate_Right-Pallidum	Subcortical	0.5638	0.2199	0.738316
Default	ctx-lh-caudalanteriorcingulate_Right-Pallidum	Subcortical	-0.08413	0.7958	0.915847
Frontoparietal	ctx-lh-caudalanteriorcingulate_Right-Pallidum	Subcortical	-0.1383	0.801	0.974424
Limbic	ctx-lh-caudalanteriorcingulate_Right-Pallidum	Subcortical	-0.2724	0.5086	0.866478
Somatomotor	ctx-lh-caudalanteriorcingulate_Right-Hippocampus	Subcortical	0.4282	0.03735	0.560649
Visual	ctx-lh-caudalanteriorcingulate_Right-Hippocampus	Subcortical	-0.2419	0.6612	0.957188
Dorsal.Attention	ctx-lh-caudalanteriorcingulate_Right-Hippocampus	Subcortical	-0.06702	0.76	0.984687
Ventral.Attention	ctx-lh-caudalanteriorcingulate_Right-Hippocampus	Subcortical	-0.2047	0.3829	0.822206
Default	ctx-lh-caudalanteriorcingulate_Right-Hippocampus	Subcortical	-0.101	0.5772	0.812304
Frontoparietal	ctx-lh-caudalanteriorcingulate_Right-Hippocampus	Subcortical	0.3681	0.2657	0.962149
Limbic	ctx-lh-caudalanteriorcingulate_Right-Hippocampus	Subcortical	0.06777	0.7891	0.935723
Somatomotor	ctx-lh-caudalanteriorcingulate_Right-Amygdala	Subcortical	-0.09333	0.6437	0.921363
Visual	ctx-lh-caudalanteriorcingulate_Right-Amygdala	Subcortical	-1.123	0.2967	0.95367
Dorsal.Attention	ctx-lh-caudalanteriorcingulate_Right-Amygdala	Subcortical	0.08733	0.6789	0.974659
Ventral.Attention	ctx-lh-caudalanteriorcingulate_Right-Amygdala	Subcortical	-0.004222	0.9869	0.993623
Default	ctx-lh-caudalanteriorcingulate_Right-Amygdala	Subcortical	-0.1856	0.3447	0.670209
Frontoparietal	ctx-lh-caudalanteriorcingulate_Right-Amygdala	Subcortical	-0.574	0.08809	0.962149
Limbic	ctx-lh-caudalanteriorcingulate_Right-Amygdala	Subcortical	-0.1486	0.585	0.882787
Somatomotor	ctx-lh-caudalanteriorcingulate_Right-Accumbens-area	Subcortical	0.3869	0.3199	0.853541
Visual	ctx-lh-caudalanteriorcingulate_Right-Accumbens-area	Subcortical	2.178	0.2938	0.95367
Dorsal.Attention	ctx-lh-caudalanteriorcingulate_Right-Accumbens-area	Subcortical	0.09917	0.7806	0.984687
Ventral.Attention	ctx-lh-caudalanteriorcingulate_Right-Accumbens-area	Subcortical	0.2527	0.5392	0.869854
Default	ctx-lh-caudalanteriorcingulate_Right-Accumbens-area	Subcortical	0.3923	0.287	0.629079
Frontoparietal	ctx-lh-caudalanteriorcingulate_Right-Accumbens-area	Subcortical	0.7509	0.3153	0.962149
Limbic	ctx-lh-caudalanteriorcingulate_Right-Accumbens-area	Subcortical	0.47	0.2816	0.783957
Somatomotor	ctx-lh-caudalanteriorcingulate_ctx-lh-bankssts	Between Network	0.4545	0.04748	0.598661
Visual	ctx-lh-caudalanteriorcingulate_ctx-lh-bankssts	Between Network	0.02816	0.9534	0.991183
Dorsal.Attention	ctx-lh-caudalanteriorcingulate_ctx-lh-bankssts	Between Network	0.1198	0.5589	0.974659
Ventral.Attention	ctx-lh-caudalanteriorcingulate_ctx-lh-bankssts	Between Network	0.3531	0.07554	0.580473
Default	ctx-lh-caudalanteriorcingulate_ctx-lh-bankssts	Between Network	0.1565	0.3777	0.693752
Frontoparietal	ctx-lh-caudalanteriorcingulate_ctx-lh-bankssts	Between Network	0.524	0.1327	0.962149
Limbic	ctx-lh-caudalanteriorcingulate_ctx-lh-bankssts	Between Network	0.4144	0.05334	0.57653
Somatomotor	ctx-lh-caudalanteriorcingulate_Left-Caudate	Subcortical	0.0911	0.6332	0.921363
Visual	ctx-lh-caudalanteriorcingulate_Left-Caudate	Subcortical	0.3477	0.5187	0.95367
Dorsal.Attention	ctx-lh-caudalanteriorcingulate_Left-Caudate	Subcortical	-0.04755	0.8061	0.988889
Ventral.Attention	ctx-lh-caudalanteriorcingulate_Left-Caudate	Subcortical	0.1779	0.3055	0.79534
Default	ctx-lh-caudalanteriorcingulate_Left-Caudate	Subcortical	0.1923	0.2438	0.596273
Frontoparietal	ctx-lh-caudalanteriorcingulate_Left-Caudate	Subcortical	0.1421	0.6202	0.962149
Limbic	ctx-lh-caudalanteriorcingulate_Left-Caudate	Subcortical	0.1533	0.4746	0.857027
Somatomotor	ctx-lh-caudalanteriorcingulate_Left-Putamen	Subcortical	0.4464	0.05197	0.622557
Visual	ctx-lh-caudalanteriorcingulate_Left-Putamen	Subcortical	0.536	0.3577	0.95367
Dorsal.Attention	ctx-lh-caudalanteriorcingulate_Left-Putamen	Subcortical	-0.06593	0.7385	0.97825
Ventral.Attention	ctx-lh-caudalanteriorcingulate_Left-Putamen	Subcortical	0.4261	0.06192	0.546204
Default	ctx-lh-caudalanteriorcingulate_Left-Putamen	Subcortical	-0.09702	0.5789	0.812304
Frontoparietal	ctx-lh-caudalanteriorcingulate_Left-Putamen	Subcortical	0.4007	0.264	0.962149
Limbic	ctx-lh-caudalanteriorcingulate_Left-Putamen	Subcortical	0.1323	0.6022	0.883164
Somatomotor	ctx-lh-caudalanteriorcingulate_Left-Pallidum	Subcortical
Visual	ctx-lh-caudalanteriorcingulate_Left-Pallidum	Subcortical
Dorsal.Attention	ctx-lh-caudalanteriorcingulate_Left-Pallidum	Subcortical
Ventral.Attention	ctx-lh-caudalanteriorcingulate_Left-Pallidum	Subcortical
Default	ctx-lh-caudalanteriorcingulate_Left-Pallidum	Subcortical
Frontoparietal	ctx-lh-caudalanteriorcingulate_Left-Pallidum	Subcortical
Limbic	ctx-lh-caudalanteriorcingulate_Left-Pallidum	Subcortical
Somatomotor	ctx-lh-caudalanteriorcingulate_Left-Hippocampus	Subcortical	0.3565	0.1487	0.758966
Visual	ctx-lh-caudalanteriorcingulate_Left-Hippocampus	Subcortical	-0.5302	0.4693	0.95367
Dorsal.Attention	ctx-lh-caudalanteriorcingulate_Left-Hippocampus	Subcortical	-0.06198	0.8067	0.988889
Ventral.Attention	ctx-lh-caudalanteriorcingulate_Left-Hippocampus	Subcortical	-0.3609	0.1748	0.707454
Default	ctx-lh-caudalanteriorcingulate_Left-Hippocampus	Subcortical	-0.07507	0.7303	0.87911
Frontoparietal	ctx-lh-caudalanteriorcingulate_Left-Hippocampus	Subcortical	-0.167	0.6592	0.962149
Limbic	ctx-lh-caudalanteriorcingulate_Left-Hippocampus	Subcortical	-0.1736	0.5785	0.881709
Somatomotor	ctx-lh-caudalanteriorcingulate_Left-Amygdala	Subcortical
Visual	ctx-lh-caudalanteriorcingulate_Left-Amygdala	Subcortical
Dorsal.Attention	ctx-lh-caudalanteriorcingulate_Left-Amygdala	Subcortical
Ventral.Attention	ctx-lh-caudalanteriorcingulate_Left-Amygdala	Subcortical
Default	ctx-lh-caudalanteriorcingulate_Left-Amygdala	Subcortical
Frontoparietal	ctx-lh-caudalanteriorcingulate_Left-Amygdala	Subcortical
Limbic	ctx-lh-caudalanteriorcingulate_Left-Amygdala	Subcortical
Somatomotor	ctx-lh-caudalanteriorcingulate_Left-Accumbens-area	Subcortical
Visual	ctx-lh-caudalanteriorcingulate_Left-Accumbens-area	Subcortical
Dorsal.Attention	ctx-lh-caudalanteriorcingulate_Left-Accumbens-area	Subcortical
Ventral.Attention	ctx-lh-caudalanteriorcingulate_Left-Accumbens-area	Subcortical
Default	ctx-lh-caudalanteriorcingulate_Left-Accumbens-area	Subcortical
Frontoparietal	ctx-lh-caudalanteriorcingulate_Left-Accumbens-area	Subcortical
Limbic	ctx-lh-caudalanteriorcingulate_Left-Accumbens-area	Subcortical
Somatomotor	ctx-lh-caudalanteriorcingulate_Right-Thalamus-Proper	Subcortical	0.2981	0.2051	0.79897
Visual	ctx-lh-caudalanteriorcingulate_Right-Thalamus-Proper	Subcortical	0.1215	0.8378	0.974068
Dorsal.Attention	ctx-lh-caudalanteriorcingulate_Right-Thalamus-Proper	Subcortical	-0.3653	0.1516	0.930551
Ventral.Attention	ctx-lh-caudalanteriorcingulate_Right-Thalamus-Proper	Subcortical	0.3856	0.1226	0.645993
Default	ctx-lh-caudalanteriorcingulate_Right-Thalamus-Proper	Subcortical	-0.01862	0.9296	0.972402
Frontoparietal	ctx-lh-caudalanteriorcingulate_Right-Thalamus-Proper	Subcortical	0.04861	0.8936	0.989659
Limbic	ctx-lh-caudalanteriorcingulate_Right-Thalamus-Proper	Subcortical	0.1148	0.6887	0.915658
Somatomotor	ctx-lh-caudalanteriorcingulate_Right-Caudate	Subcortical	-0.008719	0.9661	0.994994
Visual	ctx-lh-caudalanteriorcingulate_Right-Caudate	Subcortical	0.3913	0.491	0.95367
Dorsal.Attention	ctx-lh-caudalanteriorcingulate_Right-Caudate	Subcortical	-0.08671	0.6599	0.974659
Ventral.Attention	ctx-lh-caudalanteriorcingulate_Right-Caudate	Subcortical	0.1824	0.3592	0.819019
Default	ctx-lh-caudalanteriorcingulate_Right-Caudate	Subcortical	0.1562	0.3412	0.670209
Frontoparietal	ctx-lh-caudalanteriorcingulate_Right-Caudate	Subcortical	-0.01989	0.9508	0.989659
Limbic	ctx-lh-caudalanteriorcingulate_Right-Caudate	Subcortical	0.3504	0.1156	0.676578
Somatomotor	ctx-lh-caudalmiddlefrontal_Left-Thalamus-Proper	Subcortical	-0.1957	0.4923	0.89345
Visual	ctx-lh-caudalmiddlefrontal_Left-Thalamus-Proper	Subcortical	0.1066	0.8858	0.979637
Dorsal.Attention	ctx-lh-caudalmiddlefrontal_Left-Thalamus-Proper	Subcortical	-0.1507	0.6601	0.974659
Ventral.Attention	ctx-lh-caudalmiddlefrontal_Left-Thalamus-Proper	Subcortical	-0.02445	0.9378	0.977374
Default	ctx-lh-caudalmiddlefrontal_Left-Thalamus-Proper	Subcortical	0.2183	0.4258	0.722178
Frontoparietal	ctx-lh-caudalmiddlefrontal_Left-Thalamus-Proper	Subcortical	0.1647	0.7365	0.966199
Limbic	ctx-lh-caudalmiddlefrontal_Left-Thalamus-Proper	Subcortical	-0.08653	0.8223	0.946234
Somatomotor	ctx-lh-caudalmiddlefrontal_Right-Putamen	Subcortical	-0.1134	0.7903	0.959089
Visual	ctx-lh-caudalmiddlefrontal_Right-Putamen	Subcortical	-0.6822	0.6369	0.95367
Dorsal.Attention	ctx-lh-caudalmiddlefrontal_Right-Putamen	Subcortical	-0.4968	0.4192	0.974659
Ventral.Attention	ctx-lh-caudalmiddlefrontal_Right-Putamen	Subcortical	-0.4523	0.3975	0.826846
Default	ctx-lh-caudalmiddlefrontal_Right-Putamen	Subcortical	-0.009973	0.9812	0.993211
Frontoparietal	ctx-lh-caudalmiddlefrontal_Right-Putamen	Subcortical	0.8793	0.4088	0.962149
Limbic	ctx-lh-caudalmiddlefrontal_Right-Putamen	Subcortical	-0.8022	0.3354	0.805088
Somatomotor	ctx-lh-caudalmiddlefrontal_Right-Pallidum	Subcortical
Visual	ctx-lh-caudalmiddlefrontal_Right-Pallidum	Subcortical
Dorsal.Attention	ctx-lh-caudalmiddlefrontal_Right-Pallidum	Subcortical
Ventral.Attention	ctx-lh-caudalmiddlefrontal_Right-Pallidum	Subcortical
Default	ctx-lh-caudalmiddlefrontal_Right-Pallidum	Subcortical
Frontoparietal	ctx-lh-caudalmiddlefrontal_Right-Pallidum	Subcortical
Limbic	ctx-lh-caudalmiddlefrontal_Right-Pallidum	Subcortical
Somatomotor	ctx-lh-caudalmiddlefrontal_Right-Hippocampus	Subcortical	-0.2192	0.4281	0.880985
Visual	ctx-lh-caudalmiddlefrontal_Right-Hippocampus	Subcortical	1.147	0.2846	0.95367
Dorsal.Attention	ctx-lh-caudalmiddlefrontal_Right-Hippocampus	Subcortical	0.2907	0.3671	0.974659
Ventral.Attention	ctx-lh-caudalmiddlefrontal_Right-Hippocampus	Subcortical	0.5769	0.1009	0.628282
Default	ctx-lh-caudalmiddlefrontal_Right-Hippocampus	Subcortical	0.7242	0.01302	0.144474
Frontoparietal	ctx-lh-caudalmiddlefrontal_Right-Hippocampus	Subcortical	-0.1096	0.7996	0.974424
Limbic	ctx-lh-caudalmiddlefrontal_Right-Hippocampus	Subcortical	-0.2156	0.5665	0.881709
Somatomotor	ctx-lh-caudalmiddlefrontal_Right-Amygdala	Subcortical	0.1642	0.7406	0.95099
Visual	ctx-lh-caudalmiddlefrontal_Right-Amygdala	Subcortical	1.716	0.4266	0.95367
Dorsal.Attention	ctx-lh-caudalmiddlefrontal_Right-Amygdala	Subcortical	0.7902	0.3412	0.974659
Ventral.Attention	ctx-lh-caudalmiddlefrontal_Right-Amygdala	Subcortical	0.1115	0.825	0.950985
Default	ctx-lh-caudalmiddlefrontal_Right-Amygdala	Subcortical	0.4197	0.395	0.706022
Frontoparietal	ctx-lh-caudalmiddlefrontal_Right-Amygdala	Subcortical	-0.1459	0.8238	0.974424
Limbic	ctx-lh-caudalmiddlefrontal_Right-Amygdala	Subcortical	-0.2915	0.6425	0.903072
Somatomotor	ctx-lh-caudalmiddlefrontal_Right-Accumbens-area	Subcortical
Visual	ctx-lh-caudalmiddlefrontal_Right-Accumbens-area	Subcortical
Dorsal.Attention	ctx-lh-caudalmiddlefrontal_Right-Accumbens-area	Subcortical
Ventral.Attention	ctx-lh-caudalmiddlefrontal_Right-Accumbens-area	Subcortical
Default	ctx-lh-caudalmiddlefrontal_Right-Accumbens-area	Subcortical
Frontoparietal	ctx-lh-caudalmiddlefrontal_Right-Accumbens-area	Subcortical
Limbic	ctx-lh-caudalmiddlefrontal_Right-Accumbens-area	Subcortical
Somatomotor	ctx-lh-caudalmiddlefrontal_ctx-lh-bankssts	Default Mode	-0.1361	0.2792	0.839548
Visual	ctx-lh-caudalmiddlefrontal_ctx-lh-bankssts	Default Mode	0.3412	0.3921	0.95367
Dorsal.Attention	ctx-lh-caudalmiddlefrontal_ctx-lh-bankssts	Default Mode	-0.01203	0.9225	0.993233
Ventral.Attention	ctx-lh-caudalmiddlefrontal_ctx-lh-bankssts	Default Mode	0.05425	0.658	0.898178
Default	ctx-lh-caudalmiddlefrontal_ctx-lh-bankssts	Default Mode	0.1187	0.2629	0.610102
Frontoparietal	ctx-lh-caudalmiddlefrontal_ctx-lh-bankssts	Default Mode	-0.4101	0.09817	0.962149
Limbic	ctx-lh-caudalmiddlefrontal_ctx-lh-bankssts	Default Mode	-0.05438	0.7037	0.917538
Somatomotor	ctx-lh-caudalmiddlefrontal_ctx-lh-caudalanteriorcingulate	Between Network	-0.3448	0.06495	0.673267
Visual	ctx-lh-caudalmiddlefrontal_ctx-lh-caudalanteriorcingulate	Between Network	-0.8576	0.3379	0.95367
Dorsal.Attention	ctx-lh-caudalmiddlefrontal_ctx-lh-caudalanteriorcingulate	Between Network	-0.5795	0.02071	0.726921
Ventral.Attention	ctx-lh-caudalmiddlefrontal_ctx-lh-caudalanteriorcingulate	Between Network	-0.03914	0.8899	0.969136
Default	ctx-lh-caudalmiddlefrontal_ctx-lh-caudalanteriorcingulate	Between Network	-0.09043	0.674	0.853895
Frontoparietal	ctx-lh-caudalmiddlefrontal_ctx-lh-caudalanteriorcingulate	Between Network	0.237	0.4692	0.962149
Limbic	ctx-lh-caudalmiddlefrontal_ctx-lh-caudalanteriorcingulate	Between Network	-0.3192	0.1955	0.723161
Somatomotor	ctx-lh-caudalmiddlefrontal_Left-Caudate	Subcortical	0.1181	0.7704	0.95433
Visual	ctx-lh-caudalmiddlefrontal_Left-Caudate	Subcortical	-0.1825	0.857	0.974068
Dorsal.Attention	ctx-lh-caudalmiddlefrontal_Left-Caudate	Subcortical	-0.4415	0.4169	0.974659
Ventral.Attention	ctx-lh-caudalmiddlefrontal_Left-Caudate	Subcortical	0.4536	0.4004	0.827523
Default	ctx-lh-caudalmiddlefrontal_Left-Caudate	Subcortical	-0.1571	0.6907	0.862751
Frontoparietal	ctx-lh-caudalmiddlefrontal_Left-Caudate	Subcortical	0.8901	0.3724	0.962149
Limbic	ctx-lh-caudalmiddlefrontal_Left-Caudate	Subcortical	-0.881	0.3919	0.826168
Somatomotor	ctx-lh-caudalmiddlefrontal_Left-Putamen	Subcortical	-0.3072	0.2576	0.826772
Visual	ctx-lh-caudalmiddlefrontal_Left-Putamen	Subcortical	-0.1037	0.8853	0.979637
Dorsal.Attention	ctx-lh-caudalmiddlefrontal_Left-Putamen	Subcortical	-0.6457	0.04893	0.895893
Ventral.Attention	ctx-lh-caudalmiddlefrontal_Left-Putamen	Subcortical	-0.1283	0.6491	0.89542
Default	ctx-lh-caudalmiddlefrontal_Left-Putamen	Subcortical	0.008917	0.971	0.989321
Frontoparietal	ctx-lh-caudalmiddlefrontal_Left-Putamen	Subcortical	0.542	0.2027	0.962149
Limbic	ctx-lh-caudalmiddlefrontal_Left-Putamen	Subcortical	-0.277	0.4236	0.832961
Somatomotor	ctx-lh-caudalmiddlefrontal_Left-Pallidum	Subcortical	0.2061	0.6162	0.916696
Visual	ctx-lh-caudalmiddlefrontal_Left-Pallidum	Subcortical	0.008126	0.9938	0.99928
Dorsal.Attention	ctx-lh-caudalmiddlefrontal_Left-Pallidum	Subcortical	-0.03589	0.9404	0.993292
Ventral.Attention	ctx-lh-caudalmiddlefrontal_Left-Pallidum	Subcortical	0.06402	0.8752	0.964969
Default	ctx-lh-caudalmiddlefrontal_Left-Pallidum	Subcortical	0.1739	0.6715	0.853895
Frontoparietal	ctx-lh-caudalmiddlefrontal_Left-Pallidum	Subcortical	0.789	0.347	0.962149
Limbic	ctx-lh-caudalmiddlefrontal_Left-Pallidum	Subcortical	-0.2667	0.6019	0.883164
Somatomotor	ctx-lh-caudalmiddlefrontal_Left-Hippocampus	Subcortical	-0.1042	0.8212	0.96662
Visual	ctx-lh-caudalmiddlefrontal_Left-Hippocampus	Subcortical	1.536	0.4718	0.95367
Dorsal.Attention	ctx-lh-caudalmiddlefrontal_Left-Hippocampus	Subcortical	0.4612	0.4541	0.974659
Ventral.Attention	ctx-lh-caudalmiddlefrontal_Left-Hippocampus	Subcortical	0.7131	0.3937	0.826462
Default	ctx-lh-caudalmiddlefrontal_Left-Hippocampus	Subcortical	0.6544	0.3961	0.70619
Frontoparietal	ctx-lh-caudalmiddlefrontal_Left-Hippocampus	Subcortical	0.2822	0.723	0.963503
Limbic	ctx-lh-caudalmiddlefrontal_Left-Hippocampus	Subcortical	-0.2827	0.6604	0.907988
Somatomotor	ctx-lh-caudalmiddlefrontal_Left-Amygdala	Subcortical
Visual	ctx-lh-caudalmiddlefrontal_Left-Amygdala	Subcortical
Dorsal.Attention	ctx-lh-caudalmiddlefrontal_Left-Amygdala	Subcortical
Ventral.Attention	ctx-lh-caudalmiddlefrontal_Left-Amygdala	Subcortical
Default	ctx-lh-caudalmiddlefrontal_Left-Amygdala	Subcortical
Frontoparietal	ctx-lh-caudalmiddlefrontal_Left-Amygdala	Subcortical
Limbic	ctx-lh-caudalmiddlefrontal_Left-Amygdala	Subcortical
Somatomotor	ctx-lh-caudalmiddlefrontal_Left-Accumbens-area	Subcortical
Visual	ctx-lh-caudalmiddlefrontal_Left-Accumbens-area	Subcortical
Dorsal.Attention	ctx-lh-caudalmiddlefrontal_Left-Accumbens-area	Subcortical
Ventral.Attention	ctx-lh-caudalmiddlefrontal_Left-Accumbens-area	Subcortical
Default	ctx-lh-caudalmiddlefrontal_Left-Accumbens-area	Subcortical
Frontoparietal	ctx-lh-caudalmiddlefrontal_Left-Accumbens-area	Subcortical
Limbic	ctx-lh-caudalmiddlefrontal_Left-Accumbens-area	Subcortical
Somatomotor	ctx-lh-caudalmiddlefrontal_Right-Thalamus-Proper	Subcortical	0.4299	0.5722	0.906103
Visual	ctx-lh-caudalmiddlefrontal_Right-Thalamus-Proper	Subcortical	-0.8492	0.6821	0.961313
Dorsal.Attention	ctx-lh-caudalmiddlefrontal_Right-Thalamus-Proper	Subcortical	0.09299	0.8753	0.992511
Ventral.Attention	ctx-lh-caudalmiddlefrontal_Right-Thalamus-Proper	Subcortical	-0.08012	0.8865	0.968973
Default	ctx-lh-caudalmiddlefrontal_Right-Thalamus-Proper	Subcortical	0.4662	0.5432	0.796089
Frontoparietal	ctx-lh-caudalmiddlefrontal_Right-Thalamus-Proper	Subcortical	0.269	0.7478	0.966199
Limbic	ctx-lh-caudalmiddlefrontal_Right-Thalamus-Proper	Subcortical	-0.7634	0.55	0.876166
Somatomotor	ctx-lh-caudalmiddlefrontal_Right-Caudate	Subcortical	0.3862	0.2244	0.79897
Visual	ctx-lh-caudalmiddlefrontal_Right-Caudate	Subcortical	-0.2178	0.7832	0.968557
Dorsal.Attention	ctx-lh-caudalmiddlefrontal_Right-Caudate	Subcortical	-0.2564	0.4427	0.974659
Ventral.Attention	ctx-lh-caudalmiddlefrontal_Right-Caudate	Subcortical	0.2137	0.462	0.842756
Default	ctx-lh-caudalmiddlefrontal_Right-Caudate	Subcortical	0.2149	0.458	0.740423
Frontoparietal	ctx-lh-caudalmiddlefrontal_Right-Caudate	Subcortical	0.2149	0.6401	0.962149
Limbic	ctx-lh-caudalmiddlefrontal_Right-Caudate	Subcortical	-0.6177	0.1448	0.689113
Somatomotor	ctx-lh-cuneus_Left-Thalamus-Proper	Subcortical	0.2829	0.4345	0.880985
Visual	ctx-lh-cuneus_Left-Thalamus-Proper	Subcortical	-0.2342	0.7796	0.968557
Dorsal.Attention	ctx-lh-cuneus_Left-Thalamus-Proper	Subcortical	-0.3456	0.4181	0.974659
Ventral.Attention	ctx-lh-cuneus_Left-Thalamus-Proper	Subcortical	-0.4451	0.23	0.741608
Default	ctx-lh-cuneus_Left-Thalamus-Proper	Subcortical	-0.8108	0.0601	0.32664
Frontoparietal	ctx-lh-cuneus_Left-Thalamus-Proper	Subcortical	0.3623	0.5341	0.962149
Limbic	ctx-lh-cuneus_Left-Thalamus-Proper	Subcortical	-0.3792	0.3712	0.81602
Somatomotor	ctx-lh-cuneus_Right-Putamen	Subcortical
Visual	ctx-lh-cuneus_Right-Putamen	Subcortical
Dorsal.Attention	ctx-lh-cuneus_Right-Putamen	Subcortical
Ventral.Attention	ctx-lh-cuneus_Right-Putamen	Subcortical
Default	ctx-lh-cuneus_Right-Putamen	Subcortical
Frontoparietal	ctx-lh-cuneus_Right-Putamen	Subcortical
Limbic	ctx-lh-cuneus_Right-Putamen	Subcortical
Somatomotor	ctx-lh-cuneus_Right-Pallidum	Subcortical
Visual	ctx-lh-cuneus_Right-Pallidum	Subcortical
Dorsal.Attention	ctx-lh-cuneus_Right-Pallidum	Subcortical
Ventral.Attention	ctx-lh-cuneus_Right-Pallidum	Subcortical
Default	ctx-lh-cuneus_Right-Pallidum	Subcortical
Frontoparietal	ctx-lh-cuneus_Right-Pallidum	Subcortical
Limbic	ctx-lh-cuneus_Right-Pallidum	Subcortical
Somatomotor	ctx-lh-cuneus_Right-Hippocampus	Subcortical	-0.1296	0.6438	0.921363
Visual	ctx-lh-cuneus_Right-Hippocampus	Subcortical	-1.046	0.3066	0.95367
Dorsal.Attention	ctx-lh-cuneus_Right-Hippocampus	Subcortical	-0.09822	0.7712	0.984687
Ventral.Attention	ctx-lh-cuneus_Right-Hippocampus	Subcortical	-0.526	0.1287	0.650831
Default	ctx-lh-cuneus_Right-Hippocampus	Subcortical	-0.3579	0.2316	0.587263
Frontoparietal	ctx-lh-cuneus_Right-Hippocampus	Subcortical	0.7799	0.1763	0.962149
Limbic	ctx-lh-cuneus_Right-Hippocampus	Subcortical	-0.3234	0.3115	0.791576
Somatomotor	ctx-lh-cuneus_Right-Amygdala	Subcortical	0.2888	0.6441	0.921363
Visual	ctx-lh-cuneus_Right-Amygdala	Subcortical	1.058	0.612	0.95367
Dorsal.Attention	ctx-lh-cuneus_Right-Amygdala	Subcortical	-0.6319	0.4697	0.974659
Ventral.Attention	ctx-lh-cuneus_Right-Amygdala	Subcortical	0.6177	0.4946	0.850457
Default	ctx-lh-cuneus_Right-Amygdala	Subcortical	-0.08235	0.8572	0.943779
Frontoparietal	ctx-lh-cuneus_Right-Amygdala	Subcortical	1.817	0.3946	0.962149
Limbic	ctx-lh-cuneus_Right-Amygdala	Subcortical	-0.3835	0.5864	0.882787
Somatomotor	ctx-lh-cuneus_Right-Accumbens-area	Subcortical	-0.3986	0.2601	0.828097
Visual	ctx-lh-cuneus_Right-Accumbens-area	Subcortical	-0.8193	0.3694	0.95367
Dorsal.Attention	ctx-lh-cuneus_Right-Accumbens-area	Subcortical	-0.102	0.7744	0.984687
Ventral.Attention	ctx-lh-cuneus_Right-Accumbens-area	Subcortical	-0.5434	0.1529	0.686949
Default	ctx-lh-cuneus_Right-Accumbens-area	Subcortical	-0.5406	0.1443	0.490807
Frontoparietal	ctx-lh-cuneus_Right-Accumbens-area	Subcortical	-0.9411	0.2018	0.962149
Limbic	ctx-lh-cuneus_Right-Accumbens-area	Subcortical	-0.7083	0.09998	0.654545
Somatomotor	ctx-lh-cuneus_ctx-lh-bankssts	Between Network	-0.2461	0.2189	0.79897
Visual	ctx-lh-cuneus_ctx-lh-bankssts	Between Network	-1.167	0.2315	0.95367
Dorsal.Attention	ctx-lh-cuneus_ctx-lh-bankssts	Between Network	-0.1572	0.5163	0.974659
Ventral.Attention	ctx-lh-cuneus_ctx-lh-bankssts	Between Network	-0.1535	0.504	0.852663
Default	ctx-lh-cuneus_ctx-lh-bankssts	Between Network	-0.3654	0.08395	0.3942
Frontoparietal	ctx-lh-cuneus_ctx-lh-bankssts	Between Network	0.115	0.7531	0.968715
Limbic	ctx-lh-cuneus_ctx-lh-bankssts	Between Network	0.03424	0.9035	0.970882
Somatomotor	ctx-lh-cuneus_ctx-lh-caudalanteriorcingulate	Between Network	-0.2981	0.2896	0.839548
Visual	ctx-lh-cuneus_ctx-lh-caudalanteriorcingulate	Between Network	0.8814	0.463	0.95367
Dorsal.Attention	ctx-lh-cuneus_ctx-lh-caudalanteriorcingulate	Between Network	0.03585	0.904	0.992511
Ventral.Attention	ctx-lh-cuneus_ctx-lh-caudalanteriorcingulate	Between Network	-0.8004	0.01071	0.33048
Default	ctx-lh-cuneus_ctx-lh-caudalanteriorcingulate	Between Network	-0.3798	0.1828	0.532502
Frontoparietal	ctx-lh-cuneus_ctx-lh-caudalanteriorcingulate	Between Network	-0.004447	0.9914	0.99677
Limbic	ctx-lh-cuneus_ctx-lh-caudalanteriorcingulate	Between Network	0.0291	0.9302	0.979378
Somatomotor	ctx-lh-cuneus_ctx-lh-caudalmiddlefrontal	Between Network	-0.175	0.4628	0.88765
Visual	ctx-lh-cuneus_ctx-lh-caudalmiddlefrontal	Between Network	-0.1964	0.736	0.965398
Dorsal.Attention	ctx-lh-cuneus_ctx-lh-caudalmiddlefrontal	Between Network	-0.1748	0.5299	0.974659
Ventral.Attention	ctx-lh-cuneus_ctx-lh-caudalmiddlefrontal	Between Network	0.006952	0.9816	0.99113
Default	ctx-lh-cuneus_ctx-lh-caudalmiddlefrontal	Between Network	-0.1239	0.5741	0.810635
Frontoparietal	ctx-lh-cuneus_ctx-lh-caudalmiddlefrontal	Between Network	-0.05313	0.8984	0.989659
Limbic	ctx-lh-cuneus_ctx-lh-caudalmiddlefrontal	Between Network	0.2422	0.441	0.837088
Somatomotor	ctx-lh-cuneus_Left-Caudate	Subcortical	-0.3864	0.2141	0.79897
Visual	ctx-lh-cuneus_Left-Caudate	Subcortical	-0.5139	0.4361	0.95367
Dorsal.Attention	ctx-lh-cuneus_Left-Caudate	Subcortical	0.1159	0.7211	0.97825
Ventral.Attention	ctx-lh-cuneus_Left-Caudate	Subcortical	-0.3052	0.3628	0.819019
Default	ctx-lh-cuneus_Left-Caudate	Subcortical	-0.7327	0.05545	0.311066
Frontoparietal	ctx-lh-cuneus_Left-Caudate	Subcortical	-0.4923	0.2352	0.962149
Limbic	ctx-lh-cuneus_Left-Caudate	Subcortical	0.4467	0.2379	0.761714
Somatomotor	ctx-lh-cuneus_Left-Putamen	Subcortical
Visual	ctx-lh-cuneus_Left-Putamen	Subcortical
Dorsal.Attention	ctx-lh-cuneus_Left-Putamen	Subcortical
Ventral.Attention	ctx-lh-cuneus_Left-Putamen	Subcortical
Default	ctx-lh-cuneus_Left-Putamen	Subcortical
Frontoparietal	ctx-lh-cuneus_Left-Putamen	Subcortical
Limbic	ctx-lh-cuneus_Left-Putamen	Subcortical
Somatomotor	ctx-lh-cuneus_Left-Pallidum	Subcortical	-0.5471	0.4438	0.884763
Visual	ctx-lh-cuneus_Left-Pallidum	Subcortical	1.14	0.587	0.95367
Dorsal.Attention	ctx-lh-cuneus_Left-Pallidum	Subcortical	0.809	0.3531	0.974659
Ventral.Attention	ctx-lh-cuneus_Left-Pallidum	Subcortical	-0.09112	0.8627	0.961423
Default	ctx-lh-cuneus_Left-Pallidum	Subcortical	-0.1782	0.7064	0.867894
Frontoparietal	ctx-lh-cuneus_Left-Pallidum	Subcortical	-1.817	0.341	0.962149
Limbic	ctx-lh-cuneus_Left-Pallidum	Subcortical	-0.0649	0.8998	0.969175
Somatomotor	ctx-lh-cuneus_Left-Hippocampus	Subcortical	-0.5605	0.3098	0.848119
Visual	ctx-lh-cuneus_Left-Hippocampus	Subcortical	-1.029	0.3943	0.95367
Dorsal.Attention	ctx-lh-cuneus_Left-Hippocampus	Subcortical	-0.3961	0.5076	0.974659
Ventral.Attention	ctx-lh-cuneus_Left-Hippocampus	Subcortical	-0.8988	0.2618	0.769123
Default	ctx-lh-cuneus_Left-Hippocampus	Subcortical	-0.5407	0.2854	0.628719
Frontoparietal	ctx-lh-cuneus_Left-Hippocampus	Subcortical	1.229	0.3033	0.962149
Limbic	ctx-lh-cuneus_Left-Hippocampus	Subcortical	-0.8075	0.2203	0.745433
Somatomotor	ctx-lh-cuneus_Left-Amygdala	Subcortical	-0.02316	0.9181	0.98864
Visual	ctx-lh-cuneus_Left-Amygdala	Subcortical	-0.5384	0.4778	0.95367
Dorsal.Attention	ctx-lh-cuneus_Left-Amygdala	Subcortical	-0.5662	0.04706	0.895893
Ventral.Attention	ctx-lh-cuneus_Left-Amygdala	Subcortical	-0.03599	0.8722	0.964905
Default	ctx-lh-cuneus_Left-Amygdala	Subcortical	-0.2077	0.3177	0.654513
Frontoparietal	ctx-lh-cuneus_Left-Amygdala	Subcortical	0.3365	0.2658	0.962149
Limbic	ctx-lh-cuneus_Left-Amygdala	Subcortical	-0.2152	0.4187	0.828982
Somatomotor	ctx-lh-cuneus_Left-Accumbens-area	Subcortical	0.3957	0.5433	0.901482
Visual	ctx-lh-cuneus_Left-Accumbens-area	Subcortical	0.03831	0.9747	0.995877
Dorsal.Attention	ctx-lh-cuneus_Left-Accumbens-area	Subcortical	-0.3746	0.5989	0.974659
Ventral.Attention	ctx-lh-cuneus_Left-Accumbens-area	Subcortical	-0.9607	0.4191	0.833501
Default	ctx-lh-cuneus_Left-Accumbens-area	Subcortical	-0.704	0.3996	0.706324
Frontoparietal	ctx-lh-cuneus_Left-Accumbens-area	Subcortical	0.564	0.5908	0.962149
Limbic	ctx-lh-cuneus_Left-Accumbens-area	Subcortical	-0.5779	0.4878	0.861085
Somatomotor	ctx-lh-cuneus_Right-Thalamus-Proper	Subcortical	0.06669	0.8571	0.978259
Visual	ctx-lh-cuneus_Right-Thalamus-Proper	Subcortical	1.015	0.532	0.95367
Dorsal.Attention	ctx-lh-cuneus_Right-Thalamus-Proper	Subcortical	-0.9798	0.1562	0.930551
Ventral.Attention	ctx-lh-cuneus_Right-Thalamus-Proper	Subcortical	-0.02433	0.9483	0.978621
Default	ctx-lh-cuneus_Right-Thalamus-Proper	Subcortical	-1.026	0.1072	0.429412
Frontoparietal	ctx-lh-cuneus_Right-Thalamus-Proper	Subcortical	-0.02672	0.9613	0.990666
Limbic	ctx-lh-cuneus_Right-Thalamus-Proper	Subcortical	-0.2351	0.5743	0.881709
Somatomotor	ctx-lh-cuneus_Right-Caudate	Subcortical	-0.565	0.1528	0.758966
Visual	ctx-lh-cuneus_Right-Caudate	Subcortical	-0.04362	0.9642	0.993199
Dorsal.Attention	ctx-lh-cuneus_Right-Caudate	Subcortical	0.2384	0.5522	0.974659
Ventral.Attention	ctx-lh-cuneus_Right-Caudate	Subcortical	-0.5336	0.2361	0.743978
Default	ctx-lh-cuneus_Right-Caudate	Subcortical	-0.5132	0.1687	0.516024
Frontoparietal	ctx-lh-cuneus_Right-Caudate	Subcortical	-0.4572	0.3631	0.962149
Limbic	ctx-lh-cuneus_Right-Caudate	Subcortical	0.3763	0.4047	0.827227
Somatomotor	ctx-lh-entorhinal_Left-Thalamus-Proper	Subcortical
Visual	ctx-lh-entorhinal_Left-Thalamus-Proper	Subcortical
Dorsal.Attention	ctx-lh-entorhinal_Left-Thalamus-Proper	Subcortical
Ventral.Attention	ctx-lh-entorhinal_Left-Thalamus-Proper	Subcortical
Default	ctx-lh-entorhinal_Left-Thalamus-Proper	Subcortical
Frontoparietal	ctx-lh-entorhinal_Left-Thalamus-Proper	Subcortical
Limbic	ctx-lh-entorhinal_Left-Thalamus-Proper	Subcortical
Somatomotor	ctx-lh-entorhinal_Right-Putamen	Subcortical
Visual	ctx-lh-entorhinal_Right-Putamen	Subcortical
Dorsal.Attention	ctx-lh-entorhinal_Right-Putamen	Subcortical
Ventral.Attention	ctx-lh-entorhinal_Right-Putamen	Subcortical
Default	ctx-lh-entorhinal_Right-Putamen	Subcortical
Frontoparietal	ctx-lh-entorhinal_Right-Putamen	Subcortical
Limbic	ctx-lh-entorhinal_Right-Putamen	Subcortical
Somatomotor	ctx-lh-entorhinal_Right-Pallidum	Subcortical
Visual	ctx-lh-entorhinal_Right-Pallidum	Subcortical
Dorsal.Attention	ctx-lh-entorhinal_Right-Pallidum	Subcortical
Ventral.Attention	ctx-lh-entorhinal_Right-Pallidum	Subcortical
Default	ctx-lh-entorhinal_Right-Pallidum	Subcortical
Frontoparietal	ctx-lh-entorhinal_Right-Pallidum	Subcortical
Limbic	ctx-lh-entorhinal_Right-Pallidum	Subcortical
Somatomotor	ctx-lh-entorhinal_Right-Hippocampus	Subcortical	0.4392	0.1513	0.758966
Visual	ctx-lh-entorhinal_Right-Hippocampus	Subcortical	0.2292	0.7592	0.967492
Dorsal.Attention	ctx-lh-entorhinal_Right-Hippocampus	Subcortical	0.1778	0.5562	0.974659
Ventral.Attention	ctx-lh-entorhinal_Right-Hippocampus	Subcortical	0.1167	0.7264	0.926308
Default	ctx-lh-entorhinal_Right-Hippocampus	Subcortical	0.2954	0.2954	0.635133
Frontoparietal	ctx-lh-entorhinal_Right-Hippocampus	Subcortical	0.4413	0.3574	0.962149
Limbic	ctx-lh-entorhinal_Right-Hippocampus	Subcortical	0.2782	0.4443	0.839379
Somatomotor	ctx-lh-entorhinal_Right-Amygdala	Subcortical	0.4443	0.6515	0.92228
Visual	ctx-lh-entorhinal_Right-Amygdala	Subcortical	0.9671	0.6707	0.959376
Dorsal.Attention	ctx-lh-entorhinal_Right-Amygdala	Subcortical	0.7056	0.6665	0.974659
Ventral.Attention	ctx-lh-entorhinal_Right-Amygdala	Subcortical	-0.4383	0.7325	0.928605
Default	ctx-lh-entorhinal_Right-Amygdala	Subcortical	0.9743	0.6074	0.82396
Frontoparietal	ctx-lh-entorhinal_Right-Amygdala	Subcortical	0.4659	0.716	0.963354
Limbic	ctx-lh-entorhinal_Right-Amygdala	Subcortical	1.06	0.5588	0.879053
Somatomotor	ctx-lh-entorhinal_Right-Accumbens-area	Subcortical
Visual	ctx-lh-entorhinal_Right-Accumbens-area	Subcortical
Dorsal.Attention	ctx-lh-entorhinal_Right-Accumbens-area	Subcortical
Ventral.Attention	ctx-lh-entorhinal_Right-Accumbens-area	Subcortical
Default	ctx-lh-entorhinal_Right-Accumbens-area	Subcortical
Frontoparietal	ctx-lh-entorhinal_Right-Accumbens-area	Subcortical
Limbic	ctx-lh-entorhinal_Right-Accumbens-area	Subcortical
Somatomotor	ctx-lh-entorhinal_ctx-lh-bankssts	Between Network	0.5281	0.2492	0.822865
Visual	ctx-lh-entorhinal_ctx-lh-bankssts	Between Network	-0.4216	0.7083	0.963575
Dorsal.Attention	ctx-lh-entorhinal_ctx-lh-bankssts	Between Network	0.3176	0.4486	0.974659
Ventral.Attention	ctx-lh-entorhinal_ctx-lh-bankssts	Between Network	0.6626	0.2131	0.735622
Default	ctx-lh-entorhinal_ctx-lh-bankssts	Between Network	0.3567	0.3781	0.693752
Frontoparietal	ctx-lh-entorhinal_ctx-lh-bankssts	Between Network	0.04091	0.9494	0.989659
Limbic	ctx-lh-entorhinal_ctx-lh-bankssts	Between Network	0.1088	0.8281	0.948788
Somatomotor	ctx-lh-entorhinal_ctx-lh-caudalanteriorcingulate	Between Network	0.5955	0.1327	0.758966
Visual	ctx-lh-entorhinal_ctx-lh-caudalanteriorcingulate	Between Network	-0.8488	0.4634	0.95367
Dorsal.Attention	ctx-lh-entorhinal_ctx-lh-caudalanteriorcingulate	Between Network	-0.6439	0.1275	0.926317
Ventral.Attention	ctx-lh-entorhinal_ctx-lh-caudalanteriorcingulate	Between Network	0.3038	0.4156	0.833501
Default	ctx-lh-entorhinal_ctx-lh-caudalanteriorcingulate	Between Network	-0.3268	0.3156	0.652101
Frontoparietal	ctx-lh-entorhinal_ctx-lh-caudalanteriorcingulate	Between Network	-0.04525	0.9296	0.989659
Limbic	ctx-lh-entorhinal_ctx-lh-caudalanteriorcingulate	Between Network	0.1852	0.6488	0.905933
Somatomotor	ctx-lh-entorhinal_ctx-lh-caudalmiddlefrontal	Between Network
Visual	ctx-lh-entorhinal_ctx-lh-caudalmiddlefrontal	Between Network
Dorsal.Attention	ctx-lh-entorhinal_ctx-lh-caudalmiddlefrontal	Between Network
Ventral.Attention	ctx-lh-entorhinal_ctx-lh-caudalmiddlefrontal	Between Network
Default	ctx-lh-entorhinal_ctx-lh-caudalmiddlefrontal	Between Network
Frontoparietal	ctx-lh-entorhinal_ctx-lh-caudalmiddlefrontal	Between Network
Limbic	ctx-lh-entorhinal_ctx-lh-caudalmiddlefrontal	Between Network
Somatomotor	ctx-lh-entorhinal_ctx-lh-cuneus	Between Network
Visual	ctx-lh-entorhinal_ctx-lh-cuneus	Between Network
Dorsal.Attention	ctx-lh-entorhinal_ctx-lh-cuneus	Between Network
Ventral.Attention	ctx-lh-entorhinal_ctx-lh-cuneus	Between Network
Default	ctx-lh-entorhinal_ctx-lh-cuneus	Between Network
Frontoparietal	ctx-lh-entorhinal_ctx-lh-cuneus	Between Network
Limbic	ctx-lh-entorhinal_ctx-lh-cuneus	Between Network
Somatomotor	ctx-lh-entorhinal_Left-Caudate	Subcortical	-0.05848	0.8414	0.975039
Visual	ctx-lh-entorhinal_Left-Caudate	Subcortical	-0.03627	0.9642	0.993199
Dorsal.Attention	ctx-lh-entorhinal_Left-Caudate	Subcortical	-0.4047	0.1747	0.962437
Ventral.Attention	ctx-lh-entorhinal_Left-Caudate	Subcortical	0.2256	0.4814	0.846612
Default	ctx-lh-entorhinal_Left-Caudate	Subcortical	-0.3501	0.244	0.596273
Frontoparietal	ctx-lh-entorhinal_Left-Caudate	Subcortical	0.3989	0.4252	0.962149
Limbic	ctx-lh-entorhinal_Left-Caudate	Subcortical	0.2006	0.5721	0.881709
Somatomotor	ctx-lh-entorhinal_Left-Putamen	Subcortical	0.2214	0.7033	0.938499
Visual	ctx-lh-entorhinal_Left-Putamen	Subcortical	2.256	0.4338	0.95367
Dorsal.Attention	ctx-lh-entorhinal_Left-Putamen	Subcortical	-0.1168	0.8153	0.988889
Ventral.Attention	ctx-lh-entorhinal_Left-Putamen	Subcortical	1.045	0.3583	0.819019
Default	ctx-lh-entorhinal_Left-Putamen	Subcortical	0.4345	0.4935	0.764762
Frontoparietal	ctx-lh-entorhinal_Left-Putamen	Subcortical	0.9887	0.4971	0.962149
Limbic	ctx-lh-entorhinal_Left-Putamen	Subcortical	0.7536	0.4368	0.835514
Somatomotor	ctx-lh-entorhinal_Left-Pallidum	Subcortical
Visual	ctx-lh-entorhinal_Left-Pallidum	Subcortical
Dorsal.Attention	ctx-lh-entorhinal_Left-Pallidum	Subcortical
Ventral.Attention	ctx-lh-entorhinal_Left-Pallidum	Subcortical
Default	ctx-lh-entorhinal_Left-Pallidum	Subcortical
Frontoparietal	ctx-lh-entorhinal_Left-Pallidum	Subcortical
Limbic	ctx-lh-entorhinal_Left-Pallidum	Subcortical
Somatomotor	ctx-lh-entorhinal_Left-Hippocampus	Subcortical	0.4492	0.2308	0.80479
Visual	ctx-lh-entorhinal_Left-Hippocampus	Subcortical	1.112	0.4143	0.95367
Dorsal.Attention	ctx-lh-entorhinal_Left-Hippocampus	Subcortical	0.7234	0.1592	0.930551
Ventral.Attention	ctx-lh-entorhinal_Left-Hippocampus	Subcortical	-0.06624	0.8635	0.961423
Default	ctx-lh-entorhinal_Left-Hippocampus	Subcortical	0.2128	0.5225	0.78256
Frontoparietal	ctx-lh-entorhinal_Left-Hippocampus	Subcortical	0.2419	0.6701	0.962149
Limbic	ctx-lh-entorhinal_Left-Hippocampus	Subcortical	0.765	0.1042	0.6665
Somatomotor	ctx-lh-entorhinal_Left-Amygdala	Subcortical	0.2353	0.5682	0.906103
Visual	ctx-lh-entorhinal_Left-Amygdala	Subcortical	2.242	0.3419	0.95367
Dorsal.Attention	ctx-lh-entorhinal_Left-Amygdala	Subcortical	0.05962	0.9088	0.993233
Ventral.Attention	ctx-lh-entorhinal_Left-Amygdala	Subcortical	0.1721	0.7419	0.92961
Default	ctx-lh-entorhinal_Left-Amygdala	Subcortical	0.3572	0.4375	0.73125
Frontoparietal	ctx-lh-entorhinal_Left-Amygdala	Subcortical	-0.7011	0.4491	0.962149
Limbic	ctx-lh-entorhinal_Left-Amygdala	Subcortical	0.5445	0.3719	0.81602
Somatomotor	ctx-lh-entorhinal_Left-Accumbens-area	Subcortical
Visual	ctx-lh-entorhinal_Left-Accumbens-area	Subcortical
Dorsal.Attention	ctx-lh-entorhinal_Left-Accumbens-area	Subcortical
Ventral.Attention	ctx-lh-entorhinal_Left-Accumbens-area	Subcortical
Default	ctx-lh-entorhinal_Left-Accumbens-area	Subcortical
Frontoparietal	ctx-lh-entorhinal_Left-Accumbens-area	Subcortical
Limbic	ctx-lh-entorhinal_Left-Accumbens-area	Subcortical
Somatomotor	ctx-lh-entorhinal_Right-Thalamus-Proper	Subcortical
Visual	ctx-lh-entorhinal_Right-Thalamus-Proper	Subcortical
Dorsal.Attention	ctx-lh-entorhinal_Right-Thalamus-Proper	Subcortical
Ventral.Attention	ctx-lh-entorhinal_Right-Thalamus-Proper	Subcortical
Default	ctx-lh-entorhinal_Right-Thalamus-Proper	Subcortical
Frontoparietal	ctx-lh-entorhinal_Right-Thalamus-Proper	Subcortical
Limbic	ctx-lh-entorhinal_Right-Thalamus-Proper	Subcortical
Somatomotor	ctx-lh-entorhinal_Right-Caudate	Subcortical	-0.213	0.4654	0.88765
Visual	ctx-lh-entorhinal_Right-Caudate	Subcortical	0.3402	0.6761	0.959376
Dorsal.Attention	ctx-lh-entorhinal_Right-Caudate	Subcortical	-0.05354	0.8509	0.991866
Ventral.Attention	ctx-lh-entorhinal_Right-Caudate	Subcortical	0.195	0.5778	0.882405
Default	ctx-lh-entorhinal_Right-Caudate	Subcortical	-0.0646	0.8122	0.921414
Frontoparietal	ctx-lh-entorhinal_Right-Caudate	Subcortical	0.185	0.6956	0.962348
Limbic	ctx-lh-entorhinal_Right-Caudate	Subcortical	0.5929	0.1384	0.68055
Somatomotor	ctx-lh-fusiform_Left-Thalamus-Proper	Subcortical
Visual	ctx-lh-fusiform_Left-Thalamus-Proper	Subcortical
Dorsal.Attention	ctx-lh-fusiform_Left-Thalamus-Proper	Subcortical
Ventral.Attention	ctx-lh-fusiform_Left-Thalamus-Proper	Subcortical
Default	ctx-lh-fusiform_Left-Thalamus-Proper	Subcortical
Frontoparietal	ctx-lh-fusiform_Left-Thalamus-Proper	Subcortical
Limbic	ctx-lh-fusiform_Left-Thalamus-Proper	Subcortical
Somatomotor	ctx-lh-fusiform_Right-Putamen	Subcortical
Visual	ctx-lh-fusiform_Right-Putamen	Subcortical
Dorsal.Attention	ctx-lh-fusiform_Right-Putamen	Subcortical
Ventral.Attention	ctx-lh-fusiform_Right-Putamen	Subcortical
Default	ctx-lh-fusiform_Right-Putamen	Subcortical
Frontoparietal	ctx-lh-fusiform_Right-Putamen	Subcortical
Limbic	ctx-lh-fusiform_Right-Putamen	Subcortical
Somatomotor	ctx-lh-fusiform_Right-Pallidum	Subcortical	-0.1607	0.5677	0.906103
Visual	ctx-lh-fusiform_Right-Pallidum	Subcortical	0.1457	0.8325	0.974068
Dorsal.Attention	ctx-lh-fusiform_Right-Pallidum	Subcortical	0.4593	0.138	0.926317
Ventral.Attention	ctx-lh-fusiform_Right-Pallidum	Subcortical	-0.1622	0.5586	0.87433
Default	ctx-lh-fusiform_Right-Pallidum	Subcortical	-0.1244	0.6111	0.82512
Frontoparietal	ctx-lh-fusiform_Right-Pallidum	Subcortical	-0.7686	0.1308	0.962149
Limbic	ctx-lh-fusiform_Right-Pallidum	Subcortical	0.2885	0.3811	0.820586
Somatomotor	ctx-lh-fusiform_Right-Hippocampus	Subcortical	0.2493	0.4691	0.887909
Visual	ctx-lh-fusiform_Right-Hippocampus	Subcortical	-1.414	0.224	0.95367
Dorsal.Attention	ctx-lh-fusiform_Right-Hippocampus	Subcortical	-0.1965	0.5587	0.974659
Ventral.Attention	ctx-lh-fusiform_Right-Hippocampus	Subcortical	0.1089	0.7419	0.92961
Default	ctx-lh-fusiform_Right-Hippocampus	Subcortical	-0.6885	0.03293	0.240686
Frontoparietal	ctx-lh-fusiform_Right-Hippocampus	Subcortical	0.218	0.6608	0.962149
Limbic	ctx-lh-fusiform_Right-Hippocampus	Subcortical	-0.4397	0.1977	0.724515
Somatomotor	ctx-lh-fusiform_Right-Amygdala	Subcortical
Visual	ctx-lh-fusiform_Right-Amygdala	Subcortical
Dorsal.Attention	ctx-lh-fusiform_Right-Amygdala	Subcortical
Ventral.Attention	ctx-lh-fusiform_Right-Amygdala	Subcortical
Default	ctx-lh-fusiform_Right-Amygdala	Subcortical
Frontoparietal	ctx-lh-fusiform_Right-Amygdala	Subcortical
Limbic	ctx-lh-fusiform_Right-Amygdala	Subcortical
Somatomotor	ctx-lh-fusiform_Right-Accumbens-area	Subcortical
Visual	ctx-lh-fusiform_Right-Accumbens-area	Subcortical
Dorsal.Attention	ctx-lh-fusiform_Right-Accumbens-area	Subcortical
Ventral.Attention	ctx-lh-fusiform_Right-Accumbens-area	Subcortical
Default	ctx-lh-fusiform_Right-Accumbens-area	Subcortical
Frontoparietal	ctx-lh-fusiform_Right-Accumbens-area	Subcortical
Limbic	ctx-lh-fusiform_Right-Accumbens-area	Subcortical
Somatomotor	ctx-lh-fusiform_ctx-lh-bankssts	Between Network	0.01314	0.946	0.994994
Visual	ctx-lh-fusiform_ctx-lh-bankssts	Between Network	-1.021	0.2212	0.95367
Dorsal.Attention	ctx-lh-fusiform_ctx-lh-bankssts	Between Network	-0.2967	0.1699	0.954158
Ventral.Attention	ctx-lh-fusiform_ctx-lh-bankssts	Between Network	-0.2538	0.2595	0.769123
Default	ctx-lh-fusiform_ctx-lh-bankssts	Between Network	-0.2385	0.2117	0.568037
Frontoparietal	ctx-lh-fusiform_ctx-lh-bankssts	Between Network	0.4458	0.242	0.962149
Limbic	ctx-lh-fusiform_ctx-lh-bankssts	Between Network	-0.2036	0.3621	0.81602
Somatomotor	ctx-lh-fusiform_ctx-lh-caudalanteriorcingulate	Between Network	0.0568	0.857	0.978259
Visual	ctx-lh-fusiform_ctx-lh-caudalanteriorcingulate	Between Network	1.312	0.399	0.95367
Dorsal.Attention	ctx-lh-fusiform_ctx-lh-caudalanteriorcingulate	Between Network	-0.1583	0.7014	0.97825
Ventral.Attention	ctx-lh-fusiform_ctx-lh-caudalanteriorcingulate	Between Network	-0.3625	0.3549	0.818193
Default	ctx-lh-fusiform_ctx-lh-caudalanteriorcingulate	Between Network	-0.4291	0.1668	0.514132
Frontoparietal	ctx-lh-fusiform_ctx-lh-caudalanteriorcingulate	Between Network	0.669	0.3181	0.962149
Limbic	ctx-lh-fusiform_ctx-lh-caudalanteriorcingulate	Between Network	-0.2152	0.5776	0.881709
Somatomotor	ctx-lh-fusiform_ctx-lh-caudalmiddlefrontal	Between Network	0.1067	0.6596	0.924642
Visual	ctx-lh-fusiform_ctx-lh-caudalmiddlefrontal	Between Network	0.7159	0.489	0.95367
Dorsal.Attention	ctx-lh-fusiform_ctx-lh-caudalmiddlefrontal	Between Network	-0.1822	0.4905	0.974659
Ventral.Attention	ctx-lh-fusiform_ctx-lh-caudalmiddlefrontal	Between Network	0.04078	0.8691	0.963947
Default	ctx-lh-fusiform_ctx-lh-caudalmiddlefrontal	Between Network	-0.1044	0.5988	0.821813
Frontoparietal	ctx-lh-fusiform_ctx-lh-caudalmiddlefrontal	Between Network	0.01013	0.9798	0.995037
Limbic	ctx-lh-fusiform_ctx-lh-caudalmiddlefrontal	Between Network	0.5383	0.05011	0.57653
Somatomotor	ctx-lh-fusiform_ctx-lh-cuneus	Cortico-Subcortical	-0.01499	0.9636	0.994994
Visual	ctx-lh-fusiform_ctx-lh-cuneus	Cortico-Subcortical	0.3416	0.6666	0.958579
Dorsal.Attention	ctx-lh-fusiform_ctx-lh-cuneus	Cortico-Subcortical	0.7989	0.1524	0.930551
Ventral.Attention	ctx-lh-fusiform_ctx-lh-cuneus	Cortico-Subcortical	-0.2782	0.5507	0.871492
Default	ctx-lh-fusiform_ctx-lh-cuneus	Cortico-Subcortical	0.5416	0.1653	0.512321
Frontoparietal	ctx-lh-fusiform_ctx-lh-cuneus	Cortico-Subcortical	-0.9672	0.2727	0.962149
Limbic	ctx-lh-fusiform_ctx-lh-cuneus	Cortico-Subcortical	0.05016	0.9075	0.970882
Somatomotor	ctx-lh-fusiform_ctx-lh-entorhinal	Between Network
Visual	ctx-lh-fusiform_ctx-lh-entorhinal	Between Network
Dorsal.Attention	ctx-lh-fusiform_ctx-lh-entorhinal	Between Network
Ventral.Attention	ctx-lh-fusiform_ctx-lh-entorhinal	Between Network
Default	ctx-lh-fusiform_ctx-lh-entorhinal	Between Network
Frontoparietal	ctx-lh-fusiform_ctx-lh-entorhinal	Between Network
Limbic	ctx-lh-fusiform_ctx-lh-entorhinal	Between Network
Somatomotor	ctx-lh-fusiform_Left-Caudate	Subcortical	0.547	0.4415	0.883515
Visual	ctx-lh-fusiform_Left-Caudate	Subcortical	0.4761	0.7675	0.968144
Dorsal.Attention	ctx-lh-fusiform_Left-Caudate	Subcortical	-0.4022	0.5601	0.974659
Ventral.Attention	ctx-lh-fusiform_Left-Caudate	Subcortical	0.5043	0.4658	0.842756
Default	ctx-lh-fusiform_Left-Caudate	Subcortical	-0.3428	0.4977	0.768302
Frontoparietal	ctx-lh-fusiform_Left-Caudate	Subcortical	0.5394	0.5834	0.962149
Limbic	ctx-lh-fusiform_Left-Caudate	Subcortical	0.6684	0.3578	0.81602
Somatomotor	ctx-lh-fusiform_Left-Putamen	Subcortical
Visual	ctx-lh-fusiform_Left-Putamen	Subcortical
Dorsal.Attention	ctx-lh-fusiform_Left-Putamen	Subcortical
Ventral.Attention	ctx-lh-fusiform_Left-Putamen	Subcortical
Default	ctx-lh-fusiform_Left-Putamen	Subcortical
Frontoparietal	ctx-lh-fusiform_Left-Putamen	Subcortical
Limbic	ctx-lh-fusiform_Left-Putamen	Subcortical
Somatomotor	ctx-lh-fusiform_Left-Pallidum	Subcortical
Visual	ctx-lh-fusiform_Left-Pallidum	Subcortical
Dorsal.Attention	ctx-lh-fusiform_Left-Pallidum	Subcortical
Ventral.Attention	ctx-lh-fusiform_Left-Pallidum	Subcortical
Default	ctx-lh-fusiform_Left-Pallidum	Subcortical
Frontoparietal	ctx-lh-fusiform_Left-Pallidum	Subcortical
Limbic	ctx-lh-fusiform_Left-Pallidum	Subcortical
Somatomotor	ctx-lh-fusiform_Left-Hippocampus	Subcortical	0.03688	0.8808	0.981115
Visual	ctx-lh-fusiform_Left-Hippocampus	Subcortical	-1.306	0.2144	0.95367
Dorsal.Attention	ctx-lh-fusiform_Left-Hippocampus	Subcortical	0.06878	0.8236	0.989044
Ventral.Attention	ctx-lh-fusiform_Left-Hippocampus	Subcortical	-0.4259	0.1689	0.706166
Default	ctx-lh-fusiform_Left-Hippocampus	Subcortical	-0.7211	0.01539	0.161854
Frontoparietal	ctx-lh-fusiform_Left-Hippocampus	Subcortical	-0.09891	0.8433	0.980079
Limbic	ctx-lh-fusiform_Left-Hippocampus	Subcortical	-0.2402	0.4628	0.849374
Somatomotor	ctx-lh-fusiform_Left-Amygdala	Subcortical	0.4702	0.1746	0.778702
Visual	ctx-lh-fusiform_Left-Amygdala	Subcortical	-0.6593	0.5007	0.95367
Dorsal.Attention	ctx-lh-fusiform_Left-Amygdala	Subcortical	0.3021	0.4186	0.974659
Ventral.Attention	ctx-lh-fusiform_Left-Amygdala	Subcortical	0.2151	0.545	0.870831
Default	ctx-lh-fusiform_Left-Amygdala	Subcortical	0.1609	0.6277	0.833111
Frontoparietal	ctx-lh-fusiform_Left-Amygdala	Subcortical	-0.0806	0.8591	0.988669
Limbic	ctx-lh-fusiform_Left-Amygdala	Subcortical	-0.2043	0.5979	0.882787
Somatomotor	ctx-lh-fusiform_Left-Accumbens-area	Subcortical	0.6875	0.6034	0.91478
Visual	ctx-lh-fusiform_Left-Accumbens-area	Subcortical	1.328	0.6436	0.95367
Dorsal.Attention	ctx-lh-fusiform_Left-Accumbens-area	Subcortical	-0.9259	0.5878	0.974659
Ventral.Attention	ctx-lh-fusiform_Left-Accumbens-area	Subcortical	-0.3409	0.6401	0.893922
Default	ctx-lh-fusiform_Left-Accumbens-area	Subcortical	-0.8798	0.5365	0.792473
Frontoparietal	ctx-lh-fusiform_Left-Accumbens-area	Subcortical	0.3557	0.7981	0.974424
Limbic	ctx-lh-fusiform_Left-Accumbens-area	Subcortical	-0.7869	0.5552	0.876652
Somatomotor	ctx-lh-fusiform_Right-Thalamus-Proper	Subcortical
Visual	ctx-lh-fusiform_Right-Thalamus-Proper	Subcortical
Dorsal.Attention	ctx-lh-fusiform_Right-Thalamus-Proper	Subcortical
Ventral.Attention	ctx-lh-fusiform_Right-Thalamus-Proper	Subcortical
Default	ctx-lh-fusiform_Right-Thalamus-Proper	Subcortical
Frontoparietal	ctx-lh-fusiform_Right-Thalamus-Proper	Subcortical
Limbic	ctx-lh-fusiform_Right-Thalamus-Proper	Subcortical
Somatomotor	ctx-lh-fusiform_Right-Caudate	Subcortical	0.4963	0.8169	0.963461
Visual	ctx-lh-fusiform_Right-Caudate	Subcortical	0.4508	0.9294	0.98707
Dorsal.Attention	ctx-lh-fusiform_Right-Caudate	Subcortical	-0.8969	0.8156	0.988889
Ventral.Attention	ctx-lh-fusiform_Right-Caudate	Subcortical	-0.7367	0.7911	0.9477
Default	ctx-lh-fusiform_Right-Caudate	Subcortical	-0.6824	0.7989	0.91647
Frontoparietal	ctx-lh-fusiform_Right-Caudate	Subcortical	0.3382	0.8908	0.989659
Limbic	ctx-lh-fusiform_Right-Caudate	Subcortical	0.1959	0.889	0.964945
Somatomotor	ctx-lh-inferiorparietal_Left-Thalamus-Proper	Subcortical	-0.4439	0.3521	0.861923
Visual	ctx-lh-inferiorparietal_Left-Thalamus-Proper	Subcortical	-1.493	0.4184	0.95367
Dorsal.Attention	ctx-lh-inferiorparietal_Left-Thalamus-Proper	Subcortical	-0.7757	0.2059	0.974659
Ventral.Attention	ctx-lh-inferiorparietal_Left-Thalamus-Proper	Subcortical	-0.7373	0.2204	0.738316
Default	ctx-lh-inferiorparietal_Left-Thalamus-Proper	Subcortical	-0.002142	0.9947	0.998612
Frontoparietal	ctx-lh-inferiorparietal_Left-Thalamus-Proper	Subcortical	0.6051	0.3725	0.962149
Limbic	ctx-lh-inferiorparietal_Left-Thalamus-Proper	Subcortical	-0.2882	0.5496	0.876166
Somatomotor	ctx-lh-inferiorparietal_Right-Putamen	Subcortical	-0.4027	0.355	0.864254
Visual	ctx-lh-inferiorparietal_Right-Putamen	Subcortical	-0.435	0.7	0.963575
Dorsal.Attention	ctx-lh-inferiorparietal_Right-Putamen	Subcortical	-0.6589	0.2352	0.974659
Ventral.Attention	ctx-lh-inferiorparietal_Right-Putamen	Subcortical	-0.8204	0.1751	0.707454
Default	ctx-lh-inferiorparietal_Right-Putamen	Subcortical	0.03683	0.9089	0.963635
Frontoparietal	ctx-lh-inferiorparietal_Right-Putamen	Subcortical	0.05492	0.9359	0.989659
Limbic	ctx-lh-inferiorparietal_Right-Putamen	Subcortical	-0.543	0.3114	0.791576
Somatomotor	ctx-lh-inferiorparietal_Right-Pallidum	Subcortical	0.144	0.6642	0.926645
Visual	ctx-lh-inferiorparietal_Right-Pallidum	Subcortical	-0.5521	0.523	0.95367
Dorsal.Attention	ctx-lh-inferiorparietal_Right-Pallidum	Subcortical	-0.6239	0.1202	0.926317
Ventral.Attention	ctx-lh-inferiorparietal_Right-Pallidum	Subcortical	0.2863	0.4239	0.834193
Default	ctx-lh-inferiorparietal_Right-Pallidum	Subcortical	-0.05795	0.838	0.934849
Frontoparietal	ctx-lh-inferiorparietal_Right-Pallidum	Subcortical	0.1877	0.7078	0.963354
Limbic	ctx-lh-inferiorparietal_Right-Pallidum	Subcortical	-0.1431	0.676	0.911723
Somatomotor	ctx-lh-inferiorparietal_Right-Hippocampus	Subcortical	-0.3213	0.1735	0.778702
Visual	ctx-lh-inferiorparietal_Right-Hippocampus	Subcortical	0.5766	0.4061	0.95367
Dorsal.Attention	ctx-lh-inferiorparietal_Right-Hippocampus	Subcortical	-0.04356	0.8561	0.992511
Ventral.Attention	ctx-lh-inferiorparietal_Right-Hippocampus	Subcortical	0.1384	0.6097	0.88386
Default	ctx-lh-inferiorparietal_Right-Hippocampus	Subcortical	0.06211	0.7626	0.898466
Frontoparietal	ctx-lh-inferiorparietal_Right-Hippocampus	Subcortical	-0.2203	0.5223	0.962149
Limbic	ctx-lh-inferiorparietal_Right-Hippocampus	Subcortical	-0.1842	0.4987	0.865468
Somatomotor	ctx-lh-inferiorparietal_Right-Amygdala	Subcortical	0.02322	0.9374	0.992392
Visual	ctx-lh-inferiorparietal_Right-Amygdala	Subcortical	1.881	0.3319	0.95367
Dorsal.Attention	ctx-lh-inferiorparietal_Right-Amygdala	Subcortical	0.3916	0.2279	0.974659
Ventral.Attention	ctx-lh-inferiorparietal_Right-Amygdala	Subcortical	0.03068	0.9335	0.977374
Default	ctx-lh-inferiorparietal_Right-Amygdala	Subcortical	0.09381	0.7594	0.897095
Frontoparietal	ctx-lh-inferiorparietal_Right-Amygdala	Subcortical	1.008	0.1857	0.962149
Limbic	ctx-lh-inferiorparietal_Right-Amygdala	Subcortical	0.2669	0.4887	0.861085
Somatomotor	ctx-lh-inferiorparietal_Right-Accumbens-area	Subcortical	-0.1781	0.6167	0.916696
Visual	ctx-lh-inferiorparietal_Right-Accumbens-area	Subcortical	-0.785	0.4834	0.95367
Dorsal.Attention	ctx-lh-inferiorparietal_Right-Accumbens-area	Subcortical	-0.5473	0.2236	0.974659
Ventral.Attention	ctx-lh-inferiorparietal_Right-Accumbens-area	Subcortical	-0.0629	0.8815	0.966141
Default	ctx-lh-inferiorparietal_Right-Accumbens-area	Subcortical	-0.2035	0.5419	0.795331
Frontoparietal	ctx-lh-inferiorparietal_Right-Accumbens-area	Subcortical	0.5557	0.3604	0.962149
Limbic	ctx-lh-inferiorparietal_Right-Accumbens-area	Subcortical	0.2733	0.533	0.872883
Somatomotor	ctx-lh-inferiorparietal_ctx-lh-bankssts	Default Mode	-0.1259	0.4112	0.876398
Visual	ctx-lh-inferiorparietal_ctx-lh-bankssts	Default Mode	0.1997	0.6195	0.95367
Dorsal.Attention	ctx-lh-inferiorparietal_ctx-lh-bankssts	Default Mode	-0.09832	0.5282	0.974659
Ventral.Attention	ctx-lh-inferiorparietal_ctx-lh-bankssts	Default Mode	0.1858	0.2537	0.765188
Default	ctx-lh-inferiorparietal_ctx-lh-bankssts	Default Mode	0.1772	0.1567	0.501998
Frontoparietal	ctx-lh-inferiorparietal_ctx-lh-bankssts	Default Mode	-0.1462	0.5985	0.962149
Limbic	ctx-lh-inferiorparietal_ctx-lh-bankssts	Default Mode	0.03523	0.8423	0.953698
Somatomotor	ctx-lh-inferiorparietal_ctx-lh-caudalanteriorcingulate	Between Network	-0.2831	0.07751	0.693943
Visual	ctx-lh-inferiorparietal_ctx-lh-caudalanteriorcingulate	Between Network	-0.9655	0.2638	0.95367
Dorsal.Attention	ctx-lh-inferiorparietal_ctx-lh-caudalanteriorcingulate	Between Network	-0.3883	0.04981	0.895893
Ventral.Attention	ctx-lh-inferiorparietal_ctx-lh-caudalanteriorcingulate	Between Network	-0.4943	0.001514	0.131811
Default	ctx-lh-inferiorparietal_ctx-lh-caudalanteriorcingulate	Between Network	-0.1929	0.2216	0.58046
Frontoparietal	ctx-lh-inferiorparietal_ctx-lh-caudalanteriorcingulate	Between Network	0.05413	0.8542	0.985162
Limbic	ctx-lh-inferiorparietal_ctx-lh-caudalanteriorcingulate	Between Network	-0.4156	0.02991	0.504126
Somatomotor	ctx-lh-inferiorparietal_ctx-lh-caudalmiddlefrontal	Default Mode	-0.05221	0.7829	0.957848
Visual	ctx-lh-inferiorparietal_ctx-lh-caudalmiddlefrontal	Default Mode	-0.1747	0.7375	0.966353
Dorsal.Attention	ctx-lh-inferiorparietal_ctx-lh-caudalmiddlefrontal	Default Mode	-0.07506	0.7204	0.97825
Ventral.Attention	ctx-lh-inferiorparietal_ctx-lh-caudalmiddlefrontal	Default Mode	0.09319	0.6437	0.893922
Default	ctx-lh-inferiorparietal_ctx-lh-caudalmiddlefrontal	Default Mode	-0.01224	0.9441	0.978398
Frontoparietal	ctx-lh-inferiorparietal_ctx-lh-caudalmiddlefrontal	Default Mode	0.1181	0.7112	0.963354
Limbic	ctx-lh-inferiorparietal_ctx-lh-caudalmiddlefrontal	Default Mode	-0.3165	0.2181	0.743814
Somatomotor	ctx-lh-inferiorparietal_ctx-lh-cuneus	Between Network	0.01585	0.9318	0.989608
Visual	ctx-lh-inferiorparietal_ctx-lh-cuneus	Between Network	0.163	0.7506	0.966827
Dorsal.Attention	ctx-lh-inferiorparietal_ctx-lh-cuneus	Between Network	0.0953	0.6565	0.974659
Ventral.Attention	ctx-lh-inferiorparietal_ctx-lh-cuneus	Between Network	0.2597	0.2533	0.765188
Default	ctx-lh-inferiorparietal_ctx-lh-cuneus	Between Network	-0.09906	0.6076	0.82396
Frontoparietal	ctx-lh-inferiorparietal_ctx-lh-cuneus	Between Network	-0.2258	0.4366	0.962149
Limbic	ctx-lh-inferiorparietal_ctx-lh-cuneus	Between Network	-0.177	0.4455	0.839763
Somatomotor	ctx-lh-inferiorparietal_ctx-lh-entorhinal	Between Network	-0.7651	0.6634	0.926645
Visual	ctx-lh-inferiorparietal_ctx-lh-entorhinal	Between Network	-0.8122	0.7471	0.966353
Dorsal.Attention	ctx-lh-inferiorparietal_ctx-lh-entorhinal	Between Network	0.5316	0.6894	0.976148
Ventral.Attention	ctx-lh-inferiorparietal_ctx-lh-entorhinal	Between Network	-0.9061	0.6266	0.889673
Default	ctx-lh-inferiorparietal_ctx-lh-entorhinal	Between Network	-0.3781	0.7189	0.874248
Frontoparietal	ctx-lh-inferiorparietal_ctx-lh-entorhinal	Between Network	0.09042	0.9378	0.989659
Limbic	ctx-lh-inferiorparietal_ctx-lh-entorhinal	Between Network	0.1991	0.8069	0.941547
Somatomotor	ctx-lh-inferiorparietal_Left-Caudate	Subcortical	0.04152	0.8822	0.981115
Visual	ctx-lh-inferiorparietal_Left-Caudate	Subcortical	-1.375	0.3523	0.95367
Dorsal.Attention	ctx-lh-inferiorparietal_Left-Caudate	Subcortical	-0.8667	0.05883	0.907663
Ventral.Attention	ctx-lh-inferiorparietal_Left-Caudate	Subcortical	0.4635	0.2175	0.735622
Default	ctx-lh-inferiorparietal_Left-Caudate	Subcortical	-0.2359	0.4508	0.738533
Frontoparietal	ctx-lh-inferiorparietal_Left-Caudate	Subcortical	0.5362	0.2962	0.962149
Limbic	ctx-lh-inferiorparietal_Left-Caudate	Subcortical	-0.4646	0.2331	0.756699
Somatomotor	ctx-lh-inferiorparietal_ctx-lh-fusiform	Between Network	0.08296	0.6509	0.92228
Visual	ctx-lh-inferiorparietal_ctx-lh-fusiform	Between Network	0.415	0.5111	0.95367
Dorsal.Attention	ctx-lh-inferiorparietal_ctx-lh-fusiform	Between Network	0.24	0.226	0.974659
Ventral.Attention	ctx-lh-inferiorparietal_ctx-lh-fusiform	Between Network	0.3442	0.0783	0.584751
Default	ctx-lh-inferiorparietal_ctx-lh-fusiform	Between Network	-0.1408	0.3763	0.693752
Frontoparietal	ctx-lh-inferiorparietal_ctx-lh-fusiform	Between Network	-0.2026	0.4732	0.962149
Limbic	ctx-lh-inferiorparietal_ctx-lh-fusiform	Between Network	0.07083	0.7183	0.920542
Somatomotor	ctx-lh-inferiorparietal_Left-Putamen	Subcortical	-0.5388	0.1101	0.73128
Visual	ctx-lh-inferiorparietal_Left-Putamen	Subcortical	-0.6841	0.4669	0.95367
Dorsal.Attention	ctx-lh-inferiorparietal_Left-Putamen	Subcortical	-0.7235	0.04952	0.895893
Ventral.Attention	ctx-lh-inferiorparietal_Left-Putamen	Subcortical	-0.5519	0.08815	0.60372
Default	ctx-lh-inferiorparietal_Left-Putamen	Subcortical	-0.1149	0.6636	0.853895
Frontoparietal	ctx-lh-inferiorparietal_Left-Putamen	Subcortical	-0.05117	0.9183	0.989659
Limbic	ctx-lh-inferiorparietal_Left-Putamen	Subcortical	-0.3233	0.3724	0.81602
Somatomotor	ctx-lh-inferiorparietal_Left-Pallidum	Subcortical
Visual	ctx-lh-inferiorparietal_Left-Pallidum	Subcortical
Dorsal.Attention	ctx-lh-inferiorparietal_Left-Pallidum	Subcortical
Ventral.Attention	ctx-lh-inferiorparietal_Left-Pallidum	Subcortical
Default	ctx-lh-inferiorparietal_Left-Pallidum	Subcortical
Frontoparietal	ctx-lh-inferiorparietal_Left-Pallidum	Subcortical
Limbic	ctx-lh-inferiorparietal_Left-Pallidum	Subcortical
Somatomotor	ctx-lh-inferiorparietal_Left-Hippocampus	Subcortical	-0.1498	0.7388	0.950368
Visual	ctx-lh-inferiorparietal_Left-Hippocampus	Subcortical	1.996	0.304	0.95367
Dorsal.Attention	ctx-lh-inferiorparietal_Left-Hippocampus	Subcortical	-0.2477	0.6057	0.974659
Ventral.Attention	ctx-lh-inferiorparietal_Left-Hippocampus	Subcortical	0.2809	0.5176	0.85663
Default	ctx-lh-inferiorparietal_Left-Hippocampus	Subcortical	-0.1521	0.6758	0.853895
Frontoparietal	ctx-lh-inferiorparietal_Left-Hippocampus	Subcortical	0.125	0.8386	0.978832
Limbic	ctx-lh-inferiorparietal_Left-Hippocampus	Subcortical	0.2309	0.596	0.882787
Somatomotor	ctx-lh-inferiorparietal_Left-Amygdala	Subcortical	0.4562	0.1887	0.784797
Visual	ctx-lh-inferiorparietal_Left-Amygdala	Subcortical	1.338	0.3444	0.95367
Dorsal.Attention	ctx-lh-inferiorparietal_Left-Amygdala	Subcortical	0.5371	0.1228	0.926317
Ventral.Attention	ctx-lh-inferiorparietal_Left-Amygdala	Subcortical	0.6044	0.1442	0.675501
Default	ctx-lh-inferiorparietal_Left-Amygdala	Subcortical	0.6005	0.06627	0.34913
Frontoparietal	ctx-lh-inferiorparietal_Left-Amygdala	Subcortical	0.7502	0.2062	0.962149
Limbic	ctx-lh-inferiorparietal_Left-Amygdala	Subcortical	0.3597	0.3062	0.791576
Somatomotor	ctx-lh-inferiorparietal_Left-Accumbens-area	Subcortical
Visual	ctx-lh-inferiorparietal_Left-Accumbens-area	Subcortical
Dorsal.Attention	ctx-lh-inferiorparietal_Left-Accumbens-area	Subcortical
Ventral.Attention	ctx-lh-inferiorparietal_Left-Accumbens-area	Subcortical
Default	ctx-lh-inferiorparietal_Left-Accumbens-area	Subcortical
Frontoparietal	ctx-lh-inferiorparietal_Left-Accumbens-area	Subcortical
Limbic	ctx-lh-inferiorparietal_Left-Accumbens-area	Subcortical
Somatomotor	ctx-lh-inferiorparietal_Right-Thalamus-Proper	Subcortical	0.1883	0.5125	0.89555
Visual	ctx-lh-inferiorparietal_Right-Thalamus-Proper	Subcortical	-1.074	0.3985	0.95367
Dorsal.Attention	ctx-lh-inferiorparietal_Right-Thalamus-Proper	Subcortical	-0.2368	0.4324	0.974659
Ventral.Attention	ctx-lh-inferiorparietal_Right-Thalamus-Proper	Subcortical	-0.2272	0.5366	0.869459
Default	ctx-lh-inferiorparietal_Right-Thalamus-Proper	Subcortical	0.1723	0.5676	0.806768
Frontoparietal	ctx-lh-inferiorparietal_Right-Thalamus-Proper	Subcortical	0.04983	0.9131	0.989659
Limbic	ctx-lh-inferiorparietal_Right-Thalamus-Proper	Subcortical	-0.3789	0.3246	0.799541
Somatomotor	ctx-lh-inferiorparietal_Right-Caudate	Subcortical	0.2255	0.292	0.839548
Visual	ctx-lh-inferiorparietal_Right-Caudate	Subcortical	-0.8552	0.3828	0.95367
Dorsal.Attention	ctx-lh-inferiorparietal_Right-Caudate	Subcortical	-0.5951	0.03435	0.895893
Ventral.Attention	ctx-lh-inferiorparietal_Right-Caudate	Subcortical	0.1115	0.6839	0.903714
Default	ctx-lh-inferiorparietal_Right-Caudate	Subcortical	0.0144	0.9477	0.979086
Frontoparietal	ctx-lh-inferiorparietal_Right-Caudate	Subcortical	0.3389	0.3692	0.962149
Limbic	ctx-lh-inferiorparietal_Right-Caudate	Subcortical	-0.6328	0.04554	0.57653
Somatomotor	ctx-lh-inferiortemporal_Left-Thalamus-Proper	Subcortical	0.3209	0.4994	0.89555
Visual	ctx-lh-inferiortemporal_Left-Thalamus-Proper	Subcortical	0.5657	0.6112	0.95367
Dorsal.Attention	ctx-lh-inferiortemporal_Left-Thalamus-Proper	Subcortical	-0.5286	0.3496	0.974659
Ventral.Attention	ctx-lh-inferiortemporal_Left-Thalamus-Proper	Subcortical	-0.3329	0.5292	0.865459
Default	ctx-lh-inferiortemporal_Left-Thalamus-Proper	Subcortical	0.2313	0.5713	0.808574
Frontoparietal	ctx-lh-inferiortemporal_Left-Thalamus-Proper	Subcortical	-0.5048	0.5609	0.962149
Limbic	ctx-lh-inferiortemporal_Left-Thalamus-Proper	Subcortical	0.03812	0.9434	0.985516
Somatomotor	ctx-lh-inferiortemporal_Right-Putamen	Subcortical
Visual	ctx-lh-inferiortemporal_Right-Putamen	Subcortical
Dorsal.Attention	ctx-lh-inferiortemporal_Right-Putamen	Subcortical
Ventral.Attention	ctx-lh-inferiortemporal_Right-Putamen	Subcortical
Default	ctx-lh-inferiortemporal_Right-Putamen	Subcortical
Frontoparietal	ctx-lh-inferiortemporal_Right-Putamen	Subcortical
Limbic	ctx-lh-inferiortemporal_Right-Putamen	Subcortical
Somatomotor	ctx-lh-inferiortemporal_Right-Pallidum	Subcortical
Visual	ctx-lh-inferiortemporal_Right-Pallidum	Subcortical
Dorsal.Attention	ctx-lh-inferiortemporal_Right-Pallidum	Subcortical
Ventral.Attention	ctx-lh-inferiortemporal_Right-Pallidum	Subcortical
Default	ctx-lh-inferiortemporal_Right-Pallidum	Subcortical
Frontoparietal	ctx-lh-inferiortemporal_Right-Pallidum	Subcortical
Limbic	ctx-lh-inferiortemporal_Right-Pallidum	Subcortical
Somatomotor	ctx-lh-inferiortemporal_Right-Hippocampus	Subcortical	0.2911	0.872	0.979586
Visual	ctx-lh-inferiortemporal_Right-Hippocampus	Subcortical	-0.4154	0.9077	0.981045
Dorsal.Attention	ctx-lh-inferiortemporal_Right-Hippocampus	Subcortical	-1.012	0.8753	0.992511
Ventral.Attention	ctx-lh-inferiortemporal_Right-Hippocampus	Subcortical	1.103	0.8794	0.964969
Default	ctx-lh-inferiortemporal_Right-Hippocampus	Subcortical	0.4569	0.8847	0.954332
Frontoparietal	ctx-lh-inferiortemporal_Right-Hippocampus	Subcortical	-0.1902	0.9088	0.989659
Limbic	ctx-lh-inferiortemporal_Right-Hippocampus	Subcortical	0.2838	0.9095	0.971376
Somatomotor	ctx-lh-inferiortemporal_Right-Amygdala	Subcortical	0.2317	0.4004	0.874112
Visual	ctx-lh-inferiortemporal_Right-Amygdala	Subcortical	0.7111	0.4876	0.95367
Dorsal.Attention	ctx-lh-inferiortemporal_Right-Amygdala	Subcortical	0.5504	0.1574	0.930551
Ventral.Attention	ctx-lh-inferiortemporal_Right-Amygdala	Subcortical	0.2809	0.4627	0.842756
Default	ctx-lh-inferiortemporal_Right-Amygdala	Subcortical	0.3396	0.2442	0.596273
Frontoparietal	ctx-lh-inferiortemporal_Right-Amygdala	Subcortical	0.06514	0.8965	0.989659
Limbic	ctx-lh-inferiortemporal_Right-Amygdala	Subcortical	-0.3792	0.3683	0.81602
Somatomotor	ctx-lh-inferiortemporal_Right-Accumbens-area	Subcortical	-0.02346	0.92	0.98864
Visual	ctx-lh-inferiortemporal_Right-Accumbens-area	Subcortical	0.4181	0.5393	0.95367
Dorsal.Attention	ctx-lh-inferiortemporal_Right-Accumbens-area	Subcortical	-0.3368	0.2304	0.974659
Ventral.Attention	ctx-lh-inferiortemporal_Right-Accumbens-area	Subcortical	0.4578	0.1256	0.645993
Default	ctx-lh-inferiortemporal_Right-Accumbens-area	Subcortical	-0.1504	0.4832	0.760126
Frontoparietal	ctx-lh-inferiortemporal_Right-Accumbens-area	Subcortical	0.4743	0.2517	0.962149
Limbic	ctx-lh-inferiortemporal_Right-Accumbens-area	Subcortical	-0.271	0.3751	0.816932
Somatomotor	ctx-lh-inferiortemporal_ctx-lh-bankssts	Between Network	0.08162	0.765	0.953109
Visual	ctx-lh-inferiortemporal_ctx-lh-bankssts	Between Network	-0.1433	0.8271	0.974068
Dorsal.Attention	ctx-lh-inferiortemporal_ctx-lh-bankssts	Between Network	-0.08142	0.773	0.984687
Ventral.Attention	ctx-lh-inferiortemporal_ctx-lh-bankssts	Between Network	-0.2231	0.4928	0.850457
Default	ctx-lh-inferiortemporal_ctx-lh-bankssts	Between Network	-0.15	0.5305	0.789155
Frontoparietal	ctx-lh-inferiortemporal_ctx-lh-bankssts	Between Network	-0.2985	0.531	0.962149
Limbic	ctx-lh-inferiortemporal_ctx-lh-bankssts	Between Network	-0.07088	0.8424	0.953698
Somatomotor	ctx-lh-inferiortemporal_ctx-lh-caudalanteriorcingulate	Between Network	-0.2657	0.226	0.79897
Visual	ctx-lh-inferiortemporal_ctx-lh-caudalanteriorcingulate	Between Network	-0.5797	0.4488	0.95367
Dorsal.Attention	ctx-lh-inferiortemporal_ctx-lh-caudalanteriorcingulate	Between Network	0.1288	0.6473	0.974659
Ventral.Attention	ctx-lh-inferiortemporal_ctx-lh-caudalanteriorcingulate	Between Network	-0.3988	0.1487	0.683188
Default	ctx-lh-inferiortemporal_ctx-lh-caudalanteriorcingulate	Between Network	-0.299	0.1521	0.497473
Frontoparietal	ctx-lh-inferiortemporal_ctx-lh-caudalanteriorcingulate	Between Network	-0.3482	0.3827	0.962149
Limbic	ctx-lh-inferiortemporal_ctx-lh-caudalanteriorcingulate	Between Network	-0.4934	0.08562	0.63677
Somatomotor	ctx-lh-inferiortemporal_ctx-lh-caudalmiddlefrontal	Between Network	0.2349	0.07845	0.693943
Visual	ctx-lh-inferiortemporal_ctx-lh-caudalmiddlefrontal	Between Network	0.222	0.5139	0.95367
Dorsal.Attention	ctx-lh-inferiortemporal_ctx-lh-caudalmiddlefrontal	Between Network	-0.239	0.1036	0.926317
Ventral.Attention	ctx-lh-inferiortemporal_ctx-lh-caudalmiddlefrontal	Between Network	-0.03759	0.8247	0.950985
Default	ctx-lh-inferiortemporal_ctx-lh-caudalmiddlefrontal	Between Network	0.1271	0.2681	0.612199
Frontoparietal	ctx-lh-inferiortemporal_ctx-lh-caudalmiddlefrontal	Between Network	0.09468	0.6453	0.962149
Limbic	ctx-lh-inferiortemporal_ctx-lh-caudalmiddlefrontal	Between Network	0.414	0.01336	0.41472
Somatomotor	ctx-lh-inferiortemporal_ctx-lh-cuneus	Between Network	-0.09613	0.6737	0.928819
Visual	ctx-lh-inferiortemporal_ctx-lh-cuneus	Between Network	0.7936	0.3541	0.95367
Dorsal.Attention	ctx-lh-inferiortemporal_ctx-lh-cuneus	Between Network	0.1129	0.6763	0.974659
Ventral.Attention	ctx-lh-inferiortemporal_ctx-lh-cuneus	Between Network	0.4007	0.1935	0.725431
Default	ctx-lh-inferiortemporal_ctx-lh-cuneus	Between Network	0.04776	0.8369	0.934849
Frontoparietal	ctx-lh-inferiortemporal_ctx-lh-cuneus	Between Network	-0.4436	0.2396	0.962149
Limbic	ctx-lh-inferiortemporal_ctx-lh-cuneus	Between Network	-0.3004	0.3278	0.800511
Somatomotor	ctx-lh-inferiortemporal_ctx-lh-entorhinal	Ventral Attention	-0.01221	0.9643	0.994994
Visual	ctx-lh-inferiortemporal_ctx-lh-entorhinal	Ventral Attention	-1.205	0.3689	0.95367
Dorsal.Attention	ctx-lh-inferiortemporal_ctx-lh-entorhinal	Ventral Attention	0.1221	0.7106	0.97825
Ventral.Attention	ctx-lh-inferiortemporal_ctx-lh-entorhinal	Ventral Attention	-0.1455	0.6218	0.888105
Default	ctx-lh-inferiortemporal_ctx-lh-entorhinal	Ventral Attention	0.1073	0.6587	0.851558
Frontoparietal	ctx-lh-inferiortemporal_ctx-lh-entorhinal	Ventral Attention	-0.6724	0.2131	0.962149
Limbic	ctx-lh-inferiortemporal_ctx-lh-entorhinal	Ventral Attention	0.04322	0.8955	0.96762
Somatomotor	ctx-lh-inferiortemporal_Left-Caudate	Subcortical	0.6307	0.09724	0.725851
Visual	ctx-lh-inferiortemporal_Left-Caudate	Subcortical	-0.2852	0.7313	0.965398
Dorsal.Attention	ctx-lh-inferiortemporal_Left-Caudate	Subcortical	-0.8273	0.08292	0.926317
Ventral.Attention	ctx-lh-inferiortemporal_Left-Caudate	Subcortical	0.08155	0.8099	0.948649
Default	ctx-lh-inferiortemporal_Left-Caudate	Subcortical	-0.3069	0.3405	0.669948
Frontoparietal	ctx-lh-inferiortemporal_Left-Caudate	Subcortical	0.2795	0.5919	0.962149
Limbic	ctx-lh-inferiortemporal_Left-Caudate	Subcortical	0.1925	0.5964	0.882787
Somatomotor	ctx-lh-inferiortemporal_ctx-lh-fusiform	Between Network	-0.2927	0.3769	0.874112
Visual	ctx-lh-inferiortemporal_ctx-lh-fusiform	Between Network	-0.2377	0.7416	0.966353
Dorsal.Attention	ctx-lh-inferiortemporal_ctx-lh-fusiform	Between Network	0.4595	0.2041	0.974659
Ventral.Attention	ctx-lh-inferiortemporal_ctx-lh-fusiform	Between Network	0.3878	0.3254	0.810574
Default	ctx-lh-inferiortemporal_ctx-lh-fusiform	Between Network	-0.1739	0.5127	0.775564
Frontoparietal	ctx-lh-inferiortemporal_ctx-lh-fusiform	Between Network	-0.5569	0.2064	0.962149
Limbic	ctx-lh-inferiortemporal_ctx-lh-fusiform	Between Network	-0.3388	0.3715	0.81602
Somatomotor	ctx-lh-inferiortemporal_ctx-lh-inferiorparietal	Between Network	0.3755	0.03032	0.528623
Visual	ctx-lh-inferiortemporal_ctx-lh-inferiorparietal	Between Network	-0.342	0.5018	0.95367
Dorsal.Attention	ctx-lh-inferiortemporal_ctx-lh-inferiorparietal	Between Network	-0.3729	0.04589	0.895893
Ventral.Attention	ctx-lh-inferiortemporal_ctx-lh-inferiorparietal	Between Network	-0.05996	0.7729	0.939119
Default	ctx-lh-inferiortemporal_ctx-lh-inferiorparietal	Between Network	-0.1433	0.3394	0.669948
Frontoparietal	ctx-lh-inferiortemporal_ctx-lh-inferiorparietal	Between Network	0.345	0.2238	0.962149
Limbic	ctx-lh-inferiortemporal_ctx-lh-inferiorparietal	Between Network	0.1784	0.3908	0.826143
Somatomotor	ctx-lh-inferiortemporal_Left-Putamen	Subcortical
Visual	ctx-lh-inferiortemporal_Left-Putamen	Subcortical
Dorsal.Attention	ctx-lh-inferiortemporal_Left-Putamen	Subcortical
Ventral.Attention	ctx-lh-inferiortemporal_Left-Putamen	Subcortical
Default	ctx-lh-inferiortemporal_Left-Putamen	Subcortical
Frontoparietal	ctx-lh-inferiortemporal_Left-Putamen	Subcortical
Limbic	ctx-lh-inferiortemporal_Left-Putamen	Subcortical
Somatomotor	ctx-lh-inferiortemporal_Left-Pallidum	Subcortical
Visual	ctx-lh-inferiortemporal_Left-Pallidum	Subcortical
Dorsal.Attention	ctx-lh-inferiortemporal_Left-Pallidum	Subcortical
Ventral.Attention	ctx-lh-inferiortemporal_Left-Pallidum	Subcortical
Default	ctx-lh-inferiortemporal_Left-Pallidum	Subcortical
Frontoparietal	ctx-lh-inferiortemporal_Left-Pallidum	Subcortical
Limbic	ctx-lh-inferiortemporal_Left-Pallidum	Subcortical
Somatomotor	ctx-lh-inferiortemporal_Left-Hippocampus	Subcortical	0.2058	0.3842	0.874112
Visual	ctx-lh-inferiortemporal_Left-Hippocampus	Subcortical	-0.2278	0.7339	0.965398
Dorsal.Attention	ctx-lh-inferiortemporal_Left-Hippocampus	Subcortical	-0.2898	0.2478	0.974659
Ventral.Attention	ctx-lh-inferiortemporal_Left-Hippocampus	Subcortical	0.2374	0.3213	0.810531
Default	ctx-lh-inferiortemporal_Left-Hippocampus	Subcortical	0.01482	0.9455	0.978558
Frontoparietal	ctx-lh-inferiortemporal_Left-Hippocampus	Subcortical	-0.03184	0.9346	0.989659
Limbic	ctx-lh-inferiortemporal_Left-Hippocampus	Subcortical	0.2215	0.4471	0.83977
Somatomotor	ctx-lh-inferiortemporal_Left-Amygdala	Subcortical	0.2318	0.3354	0.856701
Visual	ctx-lh-inferiortemporal_Left-Amygdala	Subcortical	0.7797	0.3509	0.95367
Dorsal.Attention	ctx-lh-inferiortemporal_Left-Amygdala	Subcortical	0.3955	0.1435	0.926317
Ventral.Attention	ctx-lh-inferiortemporal_Left-Amygdala	Subcortical	-0.06148	0.825	0.950985
Default	ctx-lh-inferiortemporal_Left-Amygdala	Subcortical	0.5723	0.04121	0.268125
Frontoparietal	ctx-lh-inferiortemporal_Left-Amygdala	Subcortical	-0.2811	0.4568	0.962149
Limbic	ctx-lh-inferiortemporal_Left-Amygdala	Subcortical	-0.2102	0.5105	0.866478
Somatomotor	ctx-lh-inferiortemporal_Left-Accumbens-area	Subcortical	-0.07613	0.7141	0.93974
Visual	ctx-lh-inferiortemporal_Left-Accumbens-area	Subcortical	0.2991	0.6288	0.95367
Dorsal.Attention	ctx-lh-inferiortemporal_Left-Accumbens-area	Subcortical	0.07934	0.7323	0.97825
Ventral.Attention	ctx-lh-inferiortemporal_Left-Accumbens-area	Subcortical	-0.1986	0.444	0.841831
Default	ctx-lh-inferiortemporal_Left-Accumbens-area	Subcortical	-0.05409	0.8204	0.925658
Frontoparietal	ctx-lh-inferiortemporal_Left-Accumbens-area	Subcortical	0.1359	0.7236	0.963503
Limbic	ctx-lh-inferiortemporal_Left-Accumbens-area	Subcortical	-0.133	0.6513	0.906654
Somatomotor	ctx-lh-inferiortemporal_Right-Thalamus-Proper	Subcortical
Visual	ctx-lh-inferiortemporal_Right-Thalamus-Proper	Subcortical
Dorsal.Attention	ctx-lh-inferiortemporal_Right-Thalamus-Proper	Subcortical
Ventral.Attention	ctx-lh-inferiortemporal_Right-Thalamus-Proper	Subcortical
Default	ctx-lh-inferiortemporal_Right-Thalamus-Proper	Subcortical
Frontoparietal	ctx-lh-inferiortemporal_Right-Thalamus-Proper	Subcortical
Limbic	ctx-lh-inferiortemporal_Right-Thalamus-Proper	Subcortical
Somatomotor	ctx-lh-inferiortemporal_Right-Caudate	Subcortical
Visual	ctx-lh-inferiortemporal_Right-Caudate	Subcortical
Dorsal.Attention	ctx-lh-inferiortemporal_Right-Caudate	Subcortical
Ventral.Attention	ctx-lh-inferiortemporal_Right-Caudate	Subcortical
Default	ctx-lh-inferiortemporal_Right-Caudate	Subcortical
Frontoparietal	ctx-lh-inferiortemporal_Right-Caudate	Subcortical
Limbic	ctx-lh-inferiortemporal_Right-Caudate	Subcortical
Somatomotor	ctx-lh-isthmuscingulate_Left-Thalamus-Proper	Subcortical
Visual	ctx-lh-isthmuscingulate_Left-Thalamus-Proper	Subcortical
Dorsal.Attention	ctx-lh-isthmuscingulate_Left-Thalamus-Proper	Subcortical
Ventral.Attention	ctx-lh-isthmuscingulate_Left-Thalamus-Proper	Subcortical
Default	ctx-lh-isthmuscingulate_Left-Thalamus-Proper	Subcortical
Frontoparietal	ctx-lh-isthmuscingulate_Left-Thalamus-Proper	Subcortical
Limbic	ctx-lh-isthmuscingulate_Left-Thalamus-Proper	Subcortical
Somatomotor	ctx-lh-isthmuscingulate_Right-Putamen	Subcortical	-0.3745	0.1255	0.751127
Visual	ctx-lh-isthmuscingulate_Right-Putamen	Subcortical	-0.3145	0.6228	0.95367
Dorsal.Attention	ctx-lh-isthmuscingulate_Right-Putamen	Subcortical	-0.3387	0.2272	0.974659
Ventral.Attention	ctx-lh-isthmuscingulate_Right-Putamen	Subcortical	-0.6096	0.02296	0.438122
Default	ctx-lh-isthmuscingulate_Right-Putamen	Subcortical	-0.2512	0.242	0.595874
Frontoparietal	ctx-lh-isthmuscingulate_Right-Putamen	Subcortical	0.3754	0.3841	0.962149
Limbic	ctx-lh-isthmuscingulate_Right-Putamen	Subcortical	-0.3656	0.2314	0.754772
Somatomotor	ctx-lh-isthmuscingulate_Right-Pallidum	Subcortical
Visual	ctx-lh-isthmuscingulate_Right-Pallidum	Subcortical
Dorsal.Attention	ctx-lh-isthmuscingulate_Right-Pallidum	Subcortical
Ventral.Attention	ctx-lh-isthmuscingulate_Right-Pallidum	Subcortical
Default	ctx-lh-isthmuscingulate_Right-Pallidum	Subcortical
Frontoparietal	ctx-lh-isthmuscingulate_Right-Pallidum	Subcortical
Limbic	ctx-lh-isthmuscingulate_Right-Pallidum	Subcortical
Somatomotor	ctx-lh-isthmuscingulate_Right-Hippocampus	Subcortical	-0.3852	0.04399	0.582453
Visual	ctx-lh-isthmuscingulate_Right-Hippocampus	Subcortical	0.9694	0.2572	0.95367
Dorsal.Attention	ctx-lh-isthmuscingulate_Right-Hippocampus	Subcortical	0.2819	0.1404	0.926317
Ventral.Attention	ctx-lh-isthmuscingulate_Right-Hippocampus	Subcortical	-0.2161	0.3504	0.815879
Default	ctx-lh-isthmuscingulate_Right-Hippocampus	Subcortical	0.1417	0.41	0.713309
Frontoparietal	ctx-lh-isthmuscingulate_Right-Hippocampus	Subcortical	-0.2979	0.2938	0.962149
Limbic	ctx-lh-isthmuscingulate_Right-Hippocampus	Subcortical	0.01827	0.9302	0.979378
Somatomotor	ctx-lh-isthmuscingulate_Right-Amygdala	Subcortical	-0.2064	0.3765	0.874112
Visual	ctx-lh-isthmuscingulate_Right-Amygdala	Subcortical	1.3	0.2934	0.95367
Dorsal.Attention	ctx-lh-isthmuscingulate_Right-Amygdala	Subcortical	0.1954	0.4281	0.974659
Ventral.Attention	ctx-lh-isthmuscingulate_Right-Amygdala	Subcortical	-0.2413	0.4267	0.834193
Default	ctx-lh-isthmuscingulate_Right-Amygdala	Subcortical	-0.1071	0.6533	0.848504
Frontoparietal	ctx-lh-isthmuscingulate_Right-Amygdala	Subcortical	-0.02075	0.9543	0.990097
Limbic	ctx-lh-isthmuscingulate_Right-Amygdala	Subcortical	0.4803	0.09784	0.654545
Somatomotor	ctx-lh-isthmuscingulate_Right-Accumbens-area	Subcortical	-0.1192	0.6436	0.921363
Visual	ctx-lh-isthmuscingulate_Right-Accumbens-area	Subcortical	-0.3058	0.6794	0.959376
Dorsal.Attention	ctx-lh-isthmuscingulate_Right-Accumbens-area	Subcortical	-0.03997	0.8846	0.992511
Ventral.Attention	ctx-lh-isthmuscingulate_Right-Accumbens-area	Subcortical	-0.3816	0.1942	0.726117
Default	ctx-lh-isthmuscingulate_Right-Accumbens-area	Subcortical	-0.1102	0.6278	0.833111
Frontoparietal	ctx-lh-isthmuscingulate_Right-Accumbens-area	Subcortical	-0.195	0.6193	0.962149
Limbic	ctx-lh-isthmuscingulate_Right-Accumbens-area	Subcortical	0.3308	0.2651	0.780065
Somatomotor	ctx-lh-isthmuscingulate_ctx-lh-bankssts	Default Mode	-0.06409	0.7581	0.95246
Visual	ctx-lh-isthmuscingulate_ctx-lh-bankssts	Default Mode	0.4056	0.5048	0.95367
Dorsal.Attention	ctx-lh-isthmuscingulate_ctx-lh-bankssts	Default Mode	-0.2701	0.2932	0.974659
Ventral.Attention	ctx-lh-isthmuscingulate_ctx-lh-bankssts	Default Mode	0.1582	0.4646	0.842756
Default	ctx-lh-isthmuscingulate_ctx-lh-bankssts	Default Mode	0.2841	0.08258	0.389722
Frontoparietal	ctx-lh-isthmuscingulate_ctx-lh-bankssts	Default Mode	0.1521	0.6667	0.962149
Limbic	ctx-lh-isthmuscingulate_ctx-lh-bankssts	Default Mode	0.2996	0.2406	0.761814
Somatomotor	ctx-lh-isthmuscingulate_ctx-lh-caudalanteriorcingulate	Between Network	0.03883	0.841	0.975039
Visual	ctx-lh-isthmuscingulate_ctx-lh-caudalanteriorcingulate	Between Network	-0.4935	0.3771	0.95367
Dorsal.Attention	ctx-lh-isthmuscingulate_ctx-lh-caudalanteriorcingulate	Between Network	-0.1086	0.6124	0.974659
Ventral.Attention	ctx-lh-isthmuscingulate_ctx-lh-caudalanteriorcingulate	Between Network	-0.3576	0.03473	0.469714
Default	ctx-lh-isthmuscingulate_ctx-lh-caudalanteriorcingulate	Between Network	-0.09352	0.5447	0.797747
Frontoparietal	ctx-lh-isthmuscingulate_ctx-lh-caudalanteriorcingulate	Between Network	0.02538	0.928	0.989659
Limbic	ctx-lh-isthmuscingulate_ctx-lh-caudalanteriorcingulate	Between Network	-0.2446	0.2477	0.76479
Somatomotor	ctx-lh-isthmuscingulate_ctx-lh-caudalmiddlefrontal	Default Mode	0.07281	0.6109	0.91478
Visual	ctx-lh-isthmuscingulate_ctx-lh-caudalmiddlefrontal	Default Mode	0.3142	0.4958	0.95367
Dorsal.Attention	ctx-lh-isthmuscingulate_ctx-lh-caudalmiddlefrontal	Default Mode	0.08236	0.6616	0.974659
Ventral.Attention	ctx-lh-isthmuscingulate_ctx-lh-caudalmiddlefrontal	Default Mode	0.3777	0.02316	0.438122
Default	ctx-lh-isthmuscingulate_ctx-lh-caudalmiddlefrontal	Default Mode	0.3425	0.00987	0.121026
Frontoparietal	ctx-lh-isthmuscingulate_ctx-lh-caudalmiddlefrontal	Default Mode	0.4346	0.1561	0.962149
Limbic	ctx-lh-isthmuscingulate_ctx-lh-caudalmiddlefrontal	Default Mode	0.0381	0.856	0.953698
Somatomotor	ctx-lh-isthmuscingulate_ctx-lh-cuneus	Between Network	-0.2454	0.2492	0.822865
Visual	ctx-lh-isthmuscingulate_ctx-lh-cuneus	Between Network	-0.4649	0.4828	0.95367
Dorsal.Attention	ctx-lh-isthmuscingulate_ctx-lh-cuneus	Between Network	0.01528	0.9549	0.99386
Ventral.Attention	ctx-lh-isthmuscingulate_ctx-lh-cuneus	Between Network	-0.3651	0.201	0.734317
Default	ctx-lh-isthmuscingulate_ctx-lh-cuneus	Between Network	-0.269	0.2332	0.587263
Frontoparietal	ctx-lh-isthmuscingulate_ctx-lh-cuneus	Between Network	-0.287	0.4333	0.962149
Limbic	ctx-lh-isthmuscingulate_ctx-lh-cuneus	Between Network	-0.3323	0.2535	0.766533
Somatomotor	ctx-lh-isthmuscingulate_ctx-lh-entorhinal	Between Network	0.2163	0.7149	0.93974
Visual	ctx-lh-isthmuscingulate_ctx-lh-entorhinal	Between Network	1.47	0.6098	0.95367
Dorsal.Attention	ctx-lh-isthmuscingulate_ctx-lh-entorhinal	Between Network	0.4554	0.6397	0.974659
Ventral.Attention	ctx-lh-isthmuscingulate_ctx-lh-entorhinal	Between Network	-0.225	0.7415	0.92961
Default	ctx-lh-isthmuscingulate_ctx-lh-entorhinal	Between Network	-0.4235	0.6158	0.826511
Frontoparietal	ctx-lh-isthmuscingulate_ctx-lh-entorhinal	Between Network	0.1142	0.8924	0.989659
Limbic	ctx-lh-isthmuscingulate_ctx-lh-entorhinal	Between Network	0.6748	0.4843	0.859961
Somatomotor	ctx-lh-isthmuscingulate_Left-Caudate	Subcortical	-0.5074	0.1024	0.725851
Visual	ctx-lh-isthmuscingulate_Left-Caudate	Subcortical	-0.6738	0.4846	0.95367
Dorsal.Attention	ctx-lh-isthmuscingulate_Left-Caudate	Subcortical	0.0005635	0.9985	0.998856
Ventral.Attention	ctx-lh-isthmuscingulate_Left-Caudate	Subcortical	0.2559	0.4414	0.83898
Default	ctx-lh-isthmuscingulate_Left-Caudate	Subcortical	0.2276	0.334	0.667525
Frontoparietal	ctx-lh-isthmuscingulate_Left-Caudate	Subcortical	0.4329	0.3444	0.962149
Limbic	ctx-lh-isthmuscingulate_Left-Caudate	Subcortical	-0.09041	0.7802	0.93317
Somatomotor	ctx-lh-isthmuscingulate_ctx-lh-fusiform	Between Network	-0.1522	0.5427	0.901482
Visual	ctx-lh-isthmuscingulate_ctx-lh-fusiform	Between Network	0.2415	0.7382	0.966353
Dorsal.Attention	ctx-lh-isthmuscingulate_ctx-lh-fusiform	Between Network	-0.04944	0.8509	0.991866
Ventral.Attention	ctx-lh-isthmuscingulate_ctx-lh-fusiform	Between Network	-0.2769	0.3606	0.819019
Default	ctx-lh-isthmuscingulate_ctx-lh-fusiform	Between Network	-0.2389	0.3367	0.669948
Frontoparietal	ctx-lh-isthmuscingulate_ctx-lh-fusiform	Between Network	-0.3013	0.5051	0.962149
Limbic	ctx-lh-isthmuscingulate_ctx-lh-fusiform	Between Network	-0.2504	0.4087	0.827227
Somatomotor	ctx-lh-isthmuscingulate_ctx-lh-inferiorparietal	Default Mode	0.1114	0.6009	0.91478
Visual	ctx-lh-isthmuscingulate_ctx-lh-inferiorparietal	Default Mode	0.376	0.4506	0.95367
Dorsal.Attention	ctx-lh-isthmuscingulate_ctx-lh-inferiorparietal	Default Mode	-0.2211	0.325	0.974659
Ventral.Attention	ctx-lh-isthmuscingulate_ctx-lh-inferiorparietal	Default Mode	0.1759	0.4252	0.834193
Default	ctx-lh-isthmuscingulate_ctx-lh-inferiorparietal	Default Mode	0.3829	0.01747	0.168576
Frontoparietal	ctx-lh-isthmuscingulate_ctx-lh-inferiorparietal	Default Mode	0.6171	0.1442	0.962149
Limbic	ctx-lh-isthmuscingulate_ctx-lh-inferiorparietal	Default Mode	0.2899	0.184	0.71683
Somatomotor	ctx-lh-isthmuscingulate_ctx-lh-inferiortemporal	Between Network	0.1842	0.6223	0.9184
Visual	ctx-lh-isthmuscingulate_ctx-lh-inferiortemporal	Between Network	-1.651	0.3443	0.95367
Dorsal.Attention	ctx-lh-isthmuscingulate_ctx-lh-inferiortemporal	Between Network	-0.7449	0.1536	0.930551
Ventral.Attention	ctx-lh-isthmuscingulate_ctx-lh-inferiortemporal	Between Network	0.304	0.468	0.842756
Default	ctx-lh-isthmuscingulate_ctx-lh-inferiortemporal	Between Network	-0.4888	0.2453	0.596882
Frontoparietal	ctx-lh-isthmuscingulate_ctx-lh-inferiortemporal	Between Network	-0.8687	0.2645	0.962149
Limbic	ctx-lh-isthmuscingulate_ctx-lh-inferiortemporal	Between Network	-0.3488	0.4265	0.833802
Somatomotor	ctx-lh-isthmuscingulate_Left-Putamen	Subcortical	-0.4557	0.037	0.560649
Visual	ctx-lh-isthmuscingulate_Left-Putamen	Subcortical	-0.1668	0.7779	0.968557
Dorsal.Attention	ctx-lh-isthmuscingulate_Left-Putamen	Subcortical	-0.3321	0.1713	0.956057
Ventral.Attention	ctx-lh-isthmuscingulate_Left-Putamen	Subcortical	-0.4505	0.03846	0.482124
Default	ctx-lh-isthmuscingulate_Left-Putamen	Subcortical	-0.1903	0.3044	0.644126
Frontoparietal	ctx-lh-isthmuscingulate_Left-Putamen	Subcortical	0.002567	0.9944	0.996885
Limbic	ctx-lh-isthmuscingulate_Left-Putamen	Subcortical	-0.2941	0.2233	0.745572
Somatomotor	ctx-lh-isthmuscingulate_Left-Pallidum	Subcortical
Visual	ctx-lh-isthmuscingulate_Left-Pallidum	Subcortical
Dorsal.Attention	ctx-lh-isthmuscingulate_Left-Pallidum	Subcortical
Ventral.Attention	ctx-lh-isthmuscingulate_Left-Pallidum	Subcortical
Default	ctx-lh-isthmuscingulate_Left-Pallidum	Subcortical
Frontoparietal	ctx-lh-isthmuscingulate_Left-Pallidum	Subcortical
Limbic	ctx-lh-isthmuscingulate_Left-Pallidum	Subcortical
Somatomotor	ctx-lh-isthmuscingulate_Left-Hippocampus	Subcortical	-0.07802	0.6911	0.934093
Visual	ctx-lh-isthmuscingulate_Left-Hippocampus	Subcortical	1.389	0.239	0.95367
Dorsal.Attention	ctx-lh-isthmuscingulate_Left-Hippocampus	Subcortical	0.2878	0.1791	0.962437
Ventral.Attention	ctx-lh-isthmuscingulate_Left-Hippocampus	Subcortical	-0.03478	0.8806	0.965908
Default	ctx-lh-isthmuscingulate_Left-Hippocampus	Subcortical	0.152	0.3971	0.706324
Frontoparietal	ctx-lh-isthmuscingulate_Left-Hippocampus	Subcortical	-0.1731	0.5752	0.962149
Limbic	ctx-lh-isthmuscingulate_Left-Hippocampus	Subcortical	0.3444	0.1371	0.68055
Somatomotor	ctx-lh-isthmuscingulate_Left-Amygdala	Subcortical	-0.2499	0.6088	0.91478
Visual	ctx-lh-isthmuscingulate_Left-Amygdala	Subcortical	0.419	0.7464	0.966353
Dorsal.Attention	ctx-lh-isthmuscingulate_Left-Amygdala	Subcortical	0.4818	0.503	0.974659
Ventral.Attention	ctx-lh-isthmuscingulate_Left-Amygdala	Subcortical	-0.6794	0.5068	0.852663
Default	ctx-lh-isthmuscingulate_Left-Amygdala	Subcortical	0.009526	0.9816	0.993211
Frontoparietal	ctx-lh-isthmuscingulate_Left-Amygdala	Subcortical	-1.629	0.4064	0.962149
Limbic	ctx-lh-isthmuscingulate_Left-Amygdala	Subcortical	0.114	0.8418	0.953698
Somatomotor	ctx-lh-isthmuscingulate_Left-Accumbens-area	Subcortical	0.1261	0.7751	0.957127
Visual	ctx-lh-isthmuscingulate_Left-Accumbens-area	Subcortical	-0.2853	0.7986	0.970379
Dorsal.Attention	ctx-lh-isthmuscingulate_Left-Accumbens-area	Subcortical	-0.2419	0.6731	0.974659
Ventral.Attention	ctx-lh-isthmuscingulate_Left-Accumbens-area	Subcortical	-0.0471	0.9234	0.976981
Default	ctx-lh-isthmuscingulate_Left-Accumbens-area	Subcortical	0.1572	0.697	0.865275
Frontoparietal	ctx-lh-isthmuscingulate_Left-Accumbens-area	Subcortical	0.07062	0.9255	0.989659
Limbic	ctx-lh-isthmuscingulate_Left-Accumbens-area	Subcortical	0.02222	0.9658	0.990854
Somatomotor	ctx-lh-isthmuscingulate_Right-Thalamus-Proper	Subcortical
Visual	ctx-lh-isthmuscingulate_Right-Thalamus-Proper	Subcortical
Dorsal.Attention	ctx-lh-isthmuscingulate_Right-Thalamus-Proper	Subcortical
Ventral.Attention	ctx-lh-isthmuscingulate_Right-Thalamus-Proper	Subcortical
Default	ctx-lh-isthmuscingulate_Right-Thalamus-Proper	Subcortical
Frontoparietal	ctx-lh-isthmuscingulate_Right-Thalamus-Proper	Subcortical
Limbic	ctx-lh-isthmuscingulate_Right-Thalamus-Proper	Subcortical
Somatomotor	ctx-lh-isthmuscingulate_Right-Caudate	Subcortical	-0.1964	0.4904	0.89345
Visual	ctx-lh-isthmuscingulate_Right-Caudate	Subcortical	-0.942	0.4257	0.95367
Dorsal.Attention	ctx-lh-isthmuscingulate_Right-Caudate	Subcortical	0.1085	0.7261	0.97825
Ventral.Attention	ctx-lh-isthmuscingulate_Right-Caudate	Subcortical	0.007674	0.9813	0.99113
Default	ctx-lh-isthmuscingulate_Right-Caudate	Subcortical	-0.007205	0.9779	0.992742
Frontoparietal	ctx-lh-isthmuscingulate_Right-Caudate	Subcortical	-0.4565	0.3477	0.962149
Limbic	ctx-lh-isthmuscingulate_Right-Caudate	Subcortical	-0.3627	0.363	0.81602
Somatomotor	ctx-lh-lateraloccipital_Left-Thalamus-Proper	Subcortical
Visual	ctx-lh-lateraloccipital_Left-Thalamus-Proper	Subcortical
Dorsal.Attention	ctx-lh-lateraloccipital_Left-Thalamus-Proper	Subcortical
Ventral.Attention	ctx-lh-lateraloccipital_Left-Thalamus-Proper	Subcortical
Default	ctx-lh-lateraloccipital_Left-Thalamus-Proper	Subcortical
Frontoparietal	ctx-lh-lateraloccipital_Left-Thalamus-Proper	Subcortical
Limbic	ctx-lh-lateraloccipital_Left-Thalamus-Proper	Subcortical
Somatomotor	ctx-lh-lateraloccipital_Right-Putamen	Subcortical
Visual	ctx-lh-lateraloccipital_Right-Putamen	Subcortical
Dorsal.Attention	ctx-lh-lateraloccipital_Right-Putamen	Subcortical
Ventral.Attention	ctx-lh-lateraloccipital_Right-Putamen	Subcortical
Default	ctx-lh-lateraloccipital_Right-Putamen	Subcortical
Frontoparietal	ctx-lh-lateraloccipital_Right-Putamen	Subcortical
Limbic	ctx-lh-lateraloccipital_Right-Putamen	Subcortical
Somatomotor	ctx-lh-lateraloccipital_Right-Pallidum	Subcortical	-1.001	0.8009	0.959178
Visual	ctx-lh-lateraloccipital_Right-Pallidum	Subcortical	-0.2497	0.9085	0.981208
Dorsal.Attention	ctx-lh-lateraloccipital_Right-Pallidum	Subcortical	1.908	0.8084	0.988889
Ventral.Attention	ctx-lh-lateraloccipital_Right-Pallidum	Subcortical	-1.467	0.8017	0.948229
Default	ctx-lh-lateraloccipital_Right-Pallidum	Subcortical	-0.5017	0.8205	0.925658
Frontoparietal	ctx-lh-lateraloccipital_Right-Pallidum	Subcortical	-2.502	0.8	0.974424
Limbic	ctx-lh-lateraloccipital_Right-Pallidum	Subcortical	1.224	0.8175	0.945264
Somatomotor	ctx-lh-lateraloccipital_Right-Hippocampus	Subcortical	-0.131	0.4568	0.88765
Visual	ctx-lh-lateraloccipital_Right-Hippocampus	Subcortical	-0.8426	0.2467	0.95367
Dorsal.Attention	ctx-lh-lateraloccipital_Right-Hippocampus	Subcortical	-0.1496	0.4891	0.974659
Ventral.Attention	ctx-lh-lateraloccipital_Right-Hippocampus	Subcortical	0.03113	0.8759	0.964969
Default	ctx-lh-lateraloccipital_Right-Hippocampus	Subcortical	-0.342	0.03545	0.247006
Frontoparietal	ctx-lh-lateraloccipital_Right-Hippocampus	Subcortical	0.5831	0.0807	0.962149
Limbic	ctx-lh-lateraloccipital_Right-Hippocampus	Subcortical	-0.1757	0.394	0.827091
Somatomotor	ctx-lh-lateraloccipital_Right-Amygdala	Subcortical	0.192	0.634	0.921363
Visual	ctx-lh-lateraloccipital_Right-Amygdala	Subcortical	-0.7057	0.5149	0.95367
Dorsal.Attention	ctx-lh-lateraloccipital_Right-Amygdala	Subcortical	-0.2687	0.5513	0.974659
Ventral.Attention	ctx-lh-lateraloccipital_Right-Amygdala	Subcortical	0.01889	0.9629	0.983768
Default	ctx-lh-lateraloccipital_Right-Amygdala	Subcortical	-0.1902	0.5672	0.806768
Frontoparietal	ctx-lh-lateraloccipital_Right-Amygdala	Subcortical	1.276	0.148	0.962149
Limbic	ctx-lh-lateraloccipital_Right-Amygdala	Subcortical	-0.4511	0.2984	0.787822
Somatomotor	ctx-lh-lateraloccipital_Right-Accumbens-area	Subcortical
Visual	ctx-lh-lateraloccipital_Right-Accumbens-area	Subcortical
Dorsal.Attention	ctx-lh-lateraloccipital_Right-Accumbens-area	Subcortical
Ventral.Attention	ctx-lh-lateraloccipital_Right-Accumbens-area	Subcortical
Default	ctx-lh-lateraloccipital_Right-Accumbens-area	Subcortical
Frontoparietal	ctx-lh-lateraloccipital_Right-Accumbens-area	Subcortical
Limbic	ctx-lh-lateraloccipital_Right-Accumbens-area	Subcortical
Somatomotor	ctx-lh-lateraloccipital_ctx-lh-bankssts	Between Network	-0.2634	0.1379	0.758966
Visual	ctx-lh-lateraloccipital_ctx-lh-bankssts	Between Network	-0.7436	0.2557	0.95367
Dorsal.Attention	ctx-lh-lateraloccipital_ctx-lh-bankssts	Between Network	-0.06222	0.7573	0.984687
Ventral.Attention	ctx-lh-lateraloccipital_ctx-lh-bankssts	Between Network	-0.3647	0.06279	0.546299
Default	ctx-lh-lateraloccipital_ctx-lh-bankssts	Between Network	-0.3263	0.07637	0.3744
Frontoparietal	ctx-lh-lateraloccipital_ctx-lh-bankssts	Between Network	0.03285	0.9201	0.989659
Limbic	ctx-lh-lateraloccipital_ctx-lh-bankssts	Between Network	-0.339	0.11	0.67124
Somatomotor	ctx-lh-lateraloccipital_ctx-lh-caudalanteriorcingulate	Between Network	-0.124	0.5865	0.910567
Visual	ctx-lh-lateraloccipital_ctx-lh-caudalanteriorcingulate	Between Network	1.356	0.3176	0.95367
Dorsal.Attention	ctx-lh-lateraloccipital_ctx-lh-caudalanteriorcingulate	Between Network	0.4	0.1361	0.926317
Ventral.Attention	ctx-lh-lateraloccipital_ctx-lh-caudalanteriorcingulate	Between Network	-0.4733	0.0597	0.540021
Default	ctx-lh-lateraloccipital_ctx-lh-caudalanteriorcingulate	Between Network	-0.09673	0.6656	0.853895
Frontoparietal	ctx-lh-lateraloccipital_ctx-lh-caudalanteriorcingulate	Between Network	0.06561	0.8637	0.989241
Limbic	ctx-lh-lateraloccipital_ctx-lh-caudalanteriorcingulate	Between Network	0.1515	0.5943	0.882787
Somatomotor	ctx-lh-lateraloccipital_ctx-lh-caudalmiddlefrontal	Between Network	0.04253	0.8833	0.98195
Visual	ctx-lh-lateraloccipital_ctx-lh-caudalmiddlefrontal	Between Network	0.136	0.869	0.978453
Dorsal.Attention	ctx-lh-lateraloccipital_ctx-lh-caudalmiddlefrontal	Between Network	-0.2118	0.5111	0.974659
Ventral.Attention	ctx-lh-lateraloccipital_ctx-lh-caudalmiddlefrontal	Between Network	-0.1026	0.7611	0.937478
Default	ctx-lh-lateraloccipital_ctx-lh-caudalmiddlefrontal	Between Network	-0.3809	0.159	0.504933
Frontoparietal	ctx-lh-lateraloccipital_ctx-lh-caudalmiddlefrontal	Between Network	-0.2222	0.6047	0.962149
Limbic	ctx-lh-lateraloccipital_ctx-lh-caudalmiddlefrontal	Between Network	-0.125	0.6974	0.917538
Somatomotor	ctx-lh-lateraloccipital_ctx-lh-cuneus	Cortico-Subcortical	0.2797	0.4148	0.876398
Visual	ctx-lh-lateraloccipital_ctx-lh-cuneus	Cortico-Subcortical	-0.7757	0.6557	0.955574
Dorsal.Attention	ctx-lh-lateraloccipital_ctx-lh-cuneus	Cortico-Subcortical	0.5958	0.1412	0.926317
Ventral.Attention	ctx-lh-lateraloccipital_ctx-lh-cuneus	Cortico-Subcortical	0.07693	0.8113	0.948649
Default	ctx-lh-lateraloccipital_ctx-lh-cuneus	Cortico-Subcortical	0.5383	0.117	0.448516
Frontoparietal	ctx-lh-lateraloccipital_ctx-lh-cuneus	Cortico-Subcortical	-0.8375	0.2705	0.962149
Limbic	ctx-lh-lateraloccipital_ctx-lh-cuneus	Cortico-Subcortical	0.554	0.1678	0.704485
Somatomotor	ctx-lh-lateraloccipital_ctx-lh-entorhinal	Between Network
Visual	ctx-lh-lateraloccipital_ctx-lh-entorhinal	Between Network
Dorsal.Attention	ctx-lh-lateraloccipital_ctx-lh-entorhinal	Between Network
Ventral.Attention	ctx-lh-lateraloccipital_ctx-lh-entorhinal	Between Network
Default	ctx-lh-lateraloccipital_ctx-lh-entorhinal	Between Network
Frontoparietal	ctx-lh-lateraloccipital_ctx-lh-entorhinal	Between Network
Limbic	ctx-lh-lateraloccipital_ctx-lh-entorhinal	Between Network
Somatomotor	ctx-lh-lateraloccipital_Left-Caudate	Subcortical
Visual	ctx-lh-lateraloccipital_Left-Caudate	Subcortical
Dorsal.Attention	ctx-lh-lateraloccipital_Left-Caudate	Subcortical
Ventral.Attention	ctx-lh-lateraloccipital_Left-Caudate	Subcortical
Default	ctx-lh-lateraloccipital_Left-Caudate	Subcortical
Frontoparietal	ctx-lh-lateraloccipital_Left-Caudate	Subcortical
Limbic	ctx-lh-lateraloccipital_Left-Caudate	Subcortical
Somatomotor	ctx-lh-lateraloccipital_ctx-lh-fusiform	Cortico-Subcortical	-0.03908	0.8137	0.962839
Visual	ctx-lh-lateraloccipital_ctx-lh-fusiform	Cortico-Subcortical	0.353	0.3408	0.95367
Dorsal.Attention	ctx-lh-lateraloccipital_ctx-lh-fusiform	Cortico-Subcortical	0.1272	0.4956	0.974659
Ventral.Attention	ctx-lh-lateraloccipital_ctx-lh-fusiform	Cortico-Subcortical	-0.1652	0.4113	0.832299
Default	ctx-lh-lateraloccipital_ctx-lh-fusiform	Cortico-Subcortical	0.2622	0.09355	0.411737
Frontoparietal	ctx-lh-lateraloccipital_ctx-lh-fusiform	Cortico-Subcortical	0.3198	0.2529	0.962149
Limbic	ctx-lh-lateraloccipital_ctx-lh-fusiform	Cortico-Subcortical	-0.1094	0.5908	0.882787
Somatomotor	ctx-lh-lateraloccipital_ctx-lh-inferiorparietal	Between Network	0.361	0.1017	0.725851
Visual	ctx-lh-lateraloccipital_ctx-lh-inferiorparietal	Between Network	0.09231	0.8583	0.974068
Dorsal.Attention	ctx-lh-lateraloccipital_ctx-lh-inferiorparietal	Between Network	-0.0337	0.8844	0.992511
Ventral.Attention	ctx-lh-lateraloccipital_ctx-lh-inferiorparietal	Between Network	0.5622	0.008294	0.295515
Default	ctx-lh-lateraloccipital_ctx-lh-inferiorparietal	Between Network	-0.127	0.4907	0.763391
Frontoparietal	ctx-lh-lateraloccipital_ctx-lh-inferiorparietal	Between Network	-0.2085	0.5523	0.962149
Limbic	ctx-lh-lateraloccipital_ctx-lh-inferiorparietal	Between Network	-0.3333	0.1434	0.685975
Somatomotor	ctx-lh-lateraloccipital_ctx-lh-inferiortemporal	Between Network	0.03478	0.9192	0.98864
Visual	ctx-lh-lateraloccipital_ctx-lh-inferiortemporal	Between Network	0.6978	0.5858	0.95367
Dorsal.Attention	ctx-lh-lateraloccipital_ctx-lh-inferiortemporal	Between Network	-0.1616	0.7105	0.97825
Ventral.Attention	ctx-lh-lateraloccipital_ctx-lh-inferiortemporal	Between Network	0.5884	0.283	0.785077
Default	ctx-lh-lateraloccipital_ctx-lh-inferiortemporal	Between Network	-0.3028	0.4141	0.715721
Frontoparietal	ctx-lh-lateraloccipital_ctx-lh-inferiortemporal	Between Network	0.1926	0.7671	0.971737
Limbic	ctx-lh-lateraloccipital_ctx-lh-inferiortemporal	Between Network	-0.7333	0.2232	0.745572
Somatomotor	ctx-lh-lateraloccipital_ctx-lh-isthmuscingulate	Between Network
Visual	ctx-lh-lateraloccipital_ctx-lh-isthmuscingulate	Between Network
Dorsal.Attention	ctx-lh-lateraloccipital_ctx-lh-isthmuscingulate	Between Network
Ventral.Attention	ctx-lh-lateraloccipital_ctx-lh-isthmuscingulate	Between Network
Default	ctx-lh-lateraloccipital_ctx-lh-isthmuscingulate	Between Network
Frontoparietal	ctx-lh-lateraloccipital_ctx-lh-isthmuscingulate	Between Network
Limbic	ctx-lh-lateraloccipital_ctx-lh-isthmuscingulate	Between Network
Somatomotor	ctx-lh-lateraloccipital_Left-Putamen	Subcortical
Visual	ctx-lh-lateraloccipital_Left-Putamen	Subcortical
Dorsal.Attention	ctx-lh-lateraloccipital_Left-Putamen	Subcortical
Ventral.Attention	ctx-lh-lateraloccipital_Left-Putamen	Subcortical
Default	ctx-lh-lateraloccipital_Left-Putamen	Subcortical
Frontoparietal	ctx-lh-lateraloccipital_Left-Putamen	Subcortical
Limbic	ctx-lh-lateraloccipital_Left-Putamen	Subcortical
Somatomotor	ctx-lh-lateraloccipital_Left-Pallidum	Subcortical	-0.3494	0.09964	0.725851
Visual	ctx-lh-lateraloccipital_Left-Pallidum	Subcortical	0.1155	0.8363	0.974068
Dorsal.Attention	ctx-lh-lateraloccipital_Left-Pallidum	Subcortical	0.378	0.1432	0.926317
Ventral.Attention	ctx-lh-lateraloccipital_Left-Pallidum	Subcortical	-0.378	0.109	0.636403
Default	ctx-lh-lateraloccipital_Left-Pallidum	Subcortical	-0.2882	0.1472	0.49374
Frontoparietal	ctx-lh-lateraloccipital_Left-Pallidum	Subcortical	-0.404	0.2179	0.962149
Limbic	ctx-lh-lateraloccipital_Left-Pallidum	Subcortical	-0.04438	0.8608	0.954166
Somatomotor	ctx-lh-lateraloccipital_Left-Hippocampus	Subcortical	-0.2857	0.1695	0.777043
Visual	ctx-lh-lateraloccipital_Left-Hippocampus	Subcortical	-1.27	0.207	0.95367
Dorsal.Attention	ctx-lh-lateraloccipital_Left-Hippocampus	Subcortical	-0.1004	0.7129	0.97825
Ventral.Attention	ctx-lh-lateraloccipital_Left-Hippocampus	Subcortical	-0.355	0.1656	0.706166
Default	ctx-lh-lateraloccipital_Left-Hippocampus	Subcortical	-0.5935	0.004912	0.0788165
Frontoparietal	ctx-lh-lateraloccipital_Left-Hippocampus	Subcortical	0.05277	0.8959	0.989659
Limbic	ctx-lh-lateraloccipital_Left-Hippocampus	Subcortical	-0.5995	0.02714	0.498282
Somatomotor	ctx-lh-lateraloccipital_Left-Amygdala	Subcortical	-0.03786	0.8951	0.984484
Visual	ctx-lh-lateraloccipital_Left-Amygdala	Subcortical	-0.9547	0.3422	0.95367
Dorsal.Attention	ctx-lh-lateraloccipital_Left-Amygdala	Subcortical	-0.06372	0.8503	0.991866
Ventral.Attention	ctx-lh-lateraloccipital_Left-Amygdala	Subcortical	0.09969	0.7452	0.932206
Default	ctx-lh-lateraloccipital_Left-Amygdala	Subcortical	-0.05902	0.8294	0.929723
Frontoparietal	ctx-lh-lateraloccipital_Left-Amygdala	Subcortical	-0.09717	0.8463	0.980079
Limbic	ctx-lh-lateraloccipital_Left-Amygdala	Subcortical	-0.235	0.4601	0.846997
Somatomotor	ctx-lh-lateraloccipital_Left-Accumbens-area	Subcortical	0.9581	0.3654	0.872073
Visual	ctx-lh-lateraloccipital_Left-Accumbens-area	Subcortical	0.8314	0.6361	0.95367
Dorsal.Attention	ctx-lh-lateraloccipital_Left-Accumbens-area	Subcortical	-0.5053	0.4411	0.974659
Ventral.Attention	ctx-lh-lateraloccipital_Left-Accumbens-area	Subcortical	-0.4451	0.5015	0.852663
Default	ctx-lh-lateraloccipital_Left-Accumbens-area	Subcortical	-0.4729	0.3884	0.702
Frontoparietal	ctx-lh-lateraloccipital_Left-Accumbens-area	Subcortical	1.655	0.3594	0.962149
Limbic	ctx-lh-lateraloccipital_Left-Accumbens-area	Subcortical	-0.5998	0.44	0.837088
Somatomotor	ctx-lh-lateraloccipital_Right-Thalamus-Proper	Subcortical
Visual	ctx-lh-lateraloccipital_Right-Thalamus-Proper	Subcortical
Dorsal.Attention	ctx-lh-lateraloccipital_Right-Thalamus-Proper	Subcortical
Ventral.Attention	ctx-lh-lateraloccipital_Right-Thalamus-Proper	Subcortical
Default	ctx-lh-lateraloccipital_Right-Thalamus-Proper	Subcortical
Frontoparietal	ctx-lh-lateraloccipital_Right-Thalamus-Proper	Subcortical
Limbic	ctx-lh-lateraloccipital_Right-Thalamus-Proper	Subcortical
Somatomotor	ctx-lh-lateraloccipital_Right-Caudate	Subcortical	-0.2928	0.4953	0.89555
Visual	ctx-lh-lateraloccipital_Right-Caudate	Subcortical	0.3401	0.7866	0.968729
Dorsal.Attention	ctx-lh-lateraloccipital_Right-Caudate	Subcortical	0.3401	0.4173	0.974659
Ventral.Attention	ctx-lh-lateraloccipital_Right-Caudate	Subcortical	-0.9272	0.1511	0.683235
Default	ctx-lh-lateraloccipital_Right-Caudate	Subcortical	-0.6071	0.1868	0.536883
Frontoparietal	ctx-lh-lateraloccipital_Right-Caudate	Subcortical	0.4096	0.5907	0.962149
Limbic	ctx-lh-lateraloccipital_Right-Caudate	Subcortical	0.4051	0.4412	0.837088
Somatomotor	ctx-lh-lateralorbitofrontal_Left-Thalamus-Proper	Subcortical	-0.4248	0.1404	0.758966
Visual	ctx-lh-lateralorbitofrontal_Left-Thalamus-Proper	Subcortical	-0.2072	0.7562	0.967492
Dorsal.Attention	ctx-lh-lateralorbitofrontal_Left-Thalamus-Proper	Subcortical	0.008658	0.9729	0.994436
Ventral.Attention	ctx-lh-lateralorbitofrontal_Left-Thalamus-Proper	Subcortical	0.03558	0.8969	0.971402
Default	ctx-lh-lateralorbitofrontal_Left-Thalamus-Proper	Subcortical	-0.1075	0.6433	0.843185
Frontoparietal	ctx-lh-lateralorbitofrontal_Left-Thalamus-Proper	Subcortical	-0.5151	0.2629	0.962149
Limbic	ctx-lh-lateralorbitofrontal_Left-Thalamus-Proper	Subcortical	0.2685	0.328	0.800511
Somatomotor	ctx-lh-lateralorbitofrontal_Right-Putamen	Subcortical	0.2823	0.3372	0.856701
Visual	ctx-lh-lateralorbitofrontal_Right-Putamen	Subcortical	-0.1295	0.857	0.974068
Dorsal.Attention	ctx-lh-lateralorbitofrontal_Right-Putamen	Subcortical	-0.02875	0.915	0.993233
Ventral.Attention	ctx-lh-lateralorbitofrontal_Right-Putamen	Subcortical	0.1353	0.6731	0.901206
Default	ctx-lh-lateralorbitofrontal_Right-Putamen	Subcortical	0.2031	0.441	0.735349
Frontoparietal	ctx-lh-lateralorbitofrontal_Right-Putamen	Subcortical	0.09648	0.8238	0.974424
Limbic	ctx-lh-lateralorbitofrontal_Right-Putamen	Subcortical	-0.0688	0.8028	0.941547
Somatomotor	ctx-lh-lateralorbitofrontal_Right-Pallidum	Subcortical
Visual	ctx-lh-lateralorbitofrontal_Right-Pallidum	Subcortical
Dorsal.Attention	ctx-lh-lateralorbitofrontal_Right-Pallidum	Subcortical
Ventral.Attention	ctx-lh-lateralorbitofrontal_Right-Pallidum	Subcortical
Default	ctx-lh-lateralorbitofrontal_Right-Pallidum	Subcortical
Frontoparietal	ctx-lh-lateralorbitofrontal_Right-Pallidum	Subcortical
Limbic	ctx-lh-lateralorbitofrontal_Right-Pallidum	Subcortical
Somatomotor	ctx-lh-lateralorbitofrontal_Right-Hippocampus	Subcortical	0.1674	0.5119	0.89555
Visual	ctx-lh-lateralorbitofrontal_Right-Hippocampus	Subcortical	0.6683	0.4054	0.95367
Dorsal.Attention	ctx-lh-lateralorbitofrontal_Right-Hippocampus	Subcortical	-0.2361	0.4499	0.974659
Ventral.Attention	ctx-lh-lateralorbitofrontal_Right-Hippocampus	Subcortical	0.2661	0.3688	0.820868
Default	ctx-lh-lateralorbitofrontal_Right-Hippocampus	Subcortical	0.2391	0.3009	0.639612
Frontoparietal	ctx-lh-lateralorbitofrontal_Right-Hippocampus	Subcortical	-0.1004	0.8035	0.974424
Limbic	ctx-lh-lateralorbitofrontal_Right-Hippocampus	Subcortical	0.4996	0.0912	0.638627
Somatomotor	ctx-lh-lateralorbitofrontal_Right-Amygdala	Subcortical	-0.05434	0.8567	0.978259
Visual	ctx-lh-lateralorbitofrontal_Right-Amygdala	Subcortical	0.4667	0.5891	0.95367
Dorsal.Attention	ctx-lh-lateralorbitofrontal_Right-Amygdala	Subcortical	0.01915	0.9537	0.99386
Ventral.Attention	ctx-lh-lateralorbitofrontal_Right-Amygdala	Subcortical	-0.3339	0.3171	0.803948
Default	ctx-lh-lateralorbitofrontal_Right-Amygdala	Subcortical	0.1492	0.5344	0.790619
Frontoparietal	ctx-lh-lateralorbitofrontal_Right-Amygdala	Subcortical	-0.4649	0.3294	0.962149
Limbic	ctx-lh-lateralorbitofrontal_Right-Amygdala	Subcortical	0.09039	0.7839	0.934808
Somatomotor	ctx-lh-lateralorbitofrontal_Right-Accumbens-area	Subcortical
Visual	ctx-lh-lateralorbitofrontal_Right-Accumbens-area	Subcortical
Dorsal.Attention	ctx-lh-lateralorbitofrontal_Right-Accumbens-area	Subcortical
Ventral.Attention	ctx-lh-lateralorbitofrontal_Right-Accumbens-area	Subcortical
Default	ctx-lh-lateralorbitofrontal_Right-Accumbens-area	Subcortical
Frontoparietal	ctx-lh-lateralorbitofrontal_Right-Accumbens-area	Subcortical
Limbic	ctx-lh-lateralorbitofrontal_Right-Accumbens-area	Subcortical
Somatomotor	ctx-lh-lateralorbitofrontal_ctx-lh-bankssts	Between Network	0.3652	0.1642	0.767371
Visual	ctx-lh-lateralorbitofrontal_ctx-lh-bankssts	Between Network	2.145	0.2499	0.95367
Dorsal.Attention	ctx-lh-lateralorbitofrontal_ctx-lh-bankssts	Between Network	0.1702	0.5724	0.974659
Ventral.Attention	ctx-lh-lateralorbitofrontal_ctx-lh-bankssts	Between Network	0.7227	0.05938	0.540021
Default	ctx-lh-lateralorbitofrontal_ctx-lh-bankssts	Between Network	0.3507	0.183	0.532502
Frontoparietal	ctx-lh-lateralorbitofrontal_ctx-lh-bankssts	Between Network	0.1534	0.7279	0.964257
Limbic	ctx-lh-lateralorbitofrontal_ctx-lh-bankssts	Between Network	-0.09351	0.7786	0.933166
Somatomotor	ctx-lh-lateralorbitofrontal_ctx-lh-caudalanteriorcingulate	Between Network	0.07234	0.7203	0.943042
Visual	ctx-lh-lateralorbitofrontal_ctx-lh-caudalanteriorcingulate	Between Network	-0.8049	0.2732	0.95367
Dorsal.Attention	ctx-lh-lateralorbitofrontal_ctx-lh-caudalanteriorcingulate	Between Network	-0.0948	0.677	0.974659
Ventral.Attention	ctx-lh-lateralorbitofrontal_ctx-lh-caudalanteriorcingulate	Between Network	0.258	0.226	0.738316
Default	ctx-lh-lateralorbitofrontal_ctx-lh-caudalanteriorcingulate	Between Network	-0.1918	0.3195	0.655542
Frontoparietal	ctx-lh-lateralorbitofrontal_ctx-lh-caudalanteriorcingulate	Between Network	-0.3382	0.3814	0.962149
Limbic	ctx-lh-lateralorbitofrontal_ctx-lh-caudalanteriorcingulate	Between Network	-0.005733	0.9808	0.996099
Somatomotor	ctx-lh-lateralorbitofrontal_ctx-lh-caudalmiddlefrontal	Between Network	-0.2372	0.4551	0.88765
Visual	ctx-lh-lateralorbitofrontal_ctx-lh-caudalmiddlefrontal	Between Network	0.7467	0.3662	0.95367
Dorsal.Attention	ctx-lh-lateralorbitofrontal_ctx-lh-caudalmiddlefrontal	Between Network	0.2266	0.4822	0.974659
Ventral.Attention	ctx-lh-lateralorbitofrontal_ctx-lh-caudalmiddlefrontal	Between Network	-0.09115	0.8021	0.948229
Default	ctx-lh-lateralorbitofrontal_ctx-lh-caudalmiddlefrontal	Between Network	0.1765	0.5126	0.775564
Frontoparietal	ctx-lh-lateralorbitofrontal_ctx-lh-caudalmiddlefrontal	Between Network	1.023	0.07367	0.962149
Limbic	ctx-lh-lateralorbitofrontal_ctx-lh-caudalmiddlefrontal	Between Network	-0.4036	0.3174	0.795309
Somatomotor	ctx-lh-lateralorbitofrontal_ctx-lh-cuneus	Between Network
Visual	ctx-lh-lateralorbitofrontal_ctx-lh-cuneus	Between Network
Dorsal.Attention	ctx-lh-lateralorbitofrontal_ctx-lh-cuneus	Between Network
Ventral.Attention	ctx-lh-lateralorbitofrontal_ctx-lh-cuneus	Between Network
Default	ctx-lh-lateralorbitofrontal_ctx-lh-cuneus	Between Network
Frontoparietal	ctx-lh-lateralorbitofrontal_ctx-lh-cuneus	Between Network
Limbic	ctx-lh-lateralorbitofrontal_ctx-lh-cuneus	Between Network
Somatomotor	ctx-lh-lateralorbitofrontal_ctx-lh-entorhinal	Ventral Attention	0.1991	0.3942	0.874112
Visual	ctx-lh-lateralorbitofrontal_ctx-lh-entorhinal	Ventral Attention	1.177	0.2481	0.95367
Dorsal.Attention	ctx-lh-lateralorbitofrontal_ctx-lh-entorhinal	Ventral Attention	0.402	0.1431	0.926317
Ventral.Attention	ctx-lh-lateralorbitofrontal_ctx-lh-entorhinal	Ventral Attention	-0.1905	0.512	0.85508
Default	ctx-lh-lateralorbitofrontal_ctx-lh-entorhinal	Ventral Attention	0.003316	0.9886	0.994466
Frontoparietal	ctx-lh-lateralorbitofrontal_ctx-lh-entorhinal	Ventral Attention	-0.1157	0.7715	0.97229
Limbic	ctx-lh-lateralorbitofrontal_ctx-lh-entorhinal	Ventral Attention	0.9593	0.001165	0.105798
Somatomotor	ctx-lh-lateralorbitofrontal_Left-Caudate	Subcortical	-0.08339	0.725	0.946256
Visual	ctx-lh-lateralorbitofrontal_Left-Caudate	Subcortical	0.1429	0.7969	0.970379
Dorsal.Attention	ctx-lh-lateralorbitofrontal_Left-Caudate	Subcortical	0.003553	0.9883	0.997738
Ventral.Attention	ctx-lh-lateralorbitofrontal_Left-Caudate	Subcortical	0.4156	0.09959	0.628282
Default	ctx-lh-lateralorbitofrontal_Left-Caudate	Subcortical	0.1424	0.4802	0.75583
Frontoparietal	ctx-lh-lateralorbitofrontal_Left-Caudate	Subcortical	0.4292	0.2247	0.962149
Limbic	ctx-lh-lateralorbitofrontal_Left-Caudate	Subcortical	-0.01396	0.9588	0.987641
Somatomotor	ctx-lh-lateralorbitofrontal_ctx-lh-fusiform	Between Network	-0.06167	0.7627	0.95246
Visual	ctx-lh-lateralorbitofrontal_ctx-lh-fusiform	Between Network	0.3577	0.6284	0.95367
Dorsal.Attention	ctx-lh-lateralorbitofrontal_ctx-lh-fusiform	Between Network	-0.3158	0.1482	0.928896
Ventral.Attention	ctx-lh-lateralorbitofrontal_ctx-lh-fusiform	Between Network	-0.3636	0.1203	0.645993
Default	ctx-lh-lateralorbitofrontal_ctx-lh-fusiform	Between Network	-0.02518	0.9091	0.963635
Frontoparietal	ctx-lh-lateralorbitofrontal_ctx-lh-fusiform	Between Network	0.4641	0.3262	0.962149
Limbic	ctx-lh-lateralorbitofrontal_ctx-lh-fusiform	Between Network	0.5833	0.05466	0.57653
Somatomotor	ctx-lh-lateralorbitofrontal_ctx-lh-inferiorparietal	Between Network	-0.08669	0.681	0.931109
Visual	ctx-lh-lateralorbitofrontal_ctx-lh-inferiorparietal	Between Network	-0.2291	0.7194	0.964074
Dorsal.Attention	ctx-lh-lateralorbitofrontal_ctx-lh-inferiorparietal	Between Network	-0.04467	0.8236	0.989044
Ventral.Attention	ctx-lh-lateralorbitofrontal_ctx-lh-inferiorparietal	Between Network	-0.3071	0.1602	0.697429
Default	ctx-lh-lateralorbitofrontal_ctx-lh-inferiorparietal	Between Network	0.1182	0.5108	0.775044
Frontoparietal	ctx-lh-lateralorbitofrontal_ctx-lh-inferiorparietal	Between Network	0.3517	0.2884	0.962149
Limbic	ctx-lh-lateralorbitofrontal_ctx-lh-inferiorparietal	Between Network	0.1341	0.5649	0.881709
Somatomotor	ctx-lh-lateralorbitofrontal_ctx-lh-inferiortemporal	Ventral Attention	0.02867	0.8636	0.978259
Visual	ctx-lh-lateralorbitofrontal_ctx-lh-inferiortemporal	Ventral Attention	-0.08241	0.8477	0.974068
Dorsal.Attention	ctx-lh-lateralorbitofrontal_ctx-lh-inferiortemporal	Ventral Attention	-0.1054	0.5625	0.974659
Ventral.Attention	ctx-lh-lateralorbitofrontal_ctx-lh-inferiortemporal	Ventral Attention	-0.4602	0.01696	0.399969
Default	ctx-lh-lateralorbitofrontal_ctx-lh-inferiortemporal	Ventral Attention	-0.06414	0.6789	0.856402
Frontoparietal	ctx-lh-lateralorbitofrontal_ctx-lh-inferiortemporal	Ventral Attention	-0.2079	0.4852	0.962149
Limbic	ctx-lh-lateralorbitofrontal_ctx-lh-inferiortemporal	Ventral Attention	0.1796	0.3418	0.809045
Somatomotor	ctx-lh-lateralorbitofrontal_ctx-lh-isthmuscingulate	Between Network	0.09948	0.6862	0.932451
Visual	ctx-lh-lateralorbitofrontal_ctx-lh-isthmuscingulate	Between Network	0.2127	0.707	0.963575
Dorsal.Attention	ctx-lh-lateralorbitofrontal_ctx-lh-isthmuscingulate	Between Network	0.1436	0.5239	0.974659
Ventral.Attention	ctx-lh-lateralorbitofrontal_ctx-lh-isthmuscingulate	Between Network	-0.2142	0.3842	0.822206
Default	ctx-lh-lateralorbitofrontal_ctx-lh-isthmuscingulate	Between Network	0.3329	0.0564	0.314229
Frontoparietal	ctx-lh-lateralorbitofrontal_ctx-lh-isthmuscingulate	Between Network	0.2108	0.5647	0.962149
Limbic	ctx-lh-lateralorbitofrontal_ctx-lh-isthmuscingulate	Between Network	0.5061	0.03628	0.547711
Somatomotor	ctx-lh-lateralorbitofrontal_ctx-lh-lateraloccipital	Between Network	-0.4207	0.3191	0.853061
Visual	ctx-lh-lateralorbitofrontal_ctx-lh-lateraloccipital	Between Network	0.8934	0.5856	0.95367
Dorsal.Attention	ctx-lh-lateralorbitofrontal_ctx-lh-lateraloccipital	Between Network	0.3213	0.4196	0.974659
Ventral.Attention	ctx-lh-lateralorbitofrontal_ctx-lh-lateraloccipital	Between Network	-0.3209	0.447	0.8424
Default	ctx-lh-lateralorbitofrontal_ctx-lh-lateraloccipital	Between Network	-0.05514	0.8625	0.945444
Frontoparietal	ctx-lh-lateralorbitofrontal_ctx-lh-lateraloccipital	Between Network	0.01419	0.9814	0.996302
Limbic	ctx-lh-lateralorbitofrontal_ctx-lh-lateraloccipital	Between Network	0.5356	0.3582	0.81602
Somatomotor	ctx-lh-lateralorbitofrontal_Left-Putamen	Subcortical	-0.05902	0.8249	0.96919
Visual	ctx-lh-lateralorbitofrontal_Left-Putamen	Subcortical	0.2604	0.675	0.959376
Dorsal.Attention	ctx-lh-lateralorbitofrontal_Left-Putamen	Subcortical	-0.1151	0.6443	0.974659
Ventral.Attention	ctx-lh-lateralorbitofrontal_Left-Putamen	Subcortical	0.2642	0.3338	0.812289
Default	ctx-lh-lateralorbitofrontal_Left-Putamen	Subcortical	0.2031	0.3711	0.691028
Frontoparietal	ctx-lh-lateralorbitofrontal_Left-Putamen	Subcortical	0.2644	0.4992	0.962149
Limbic	ctx-lh-lateralorbitofrontal_Left-Putamen	Subcortical	0.3668	0.1838	0.71683
Somatomotor	ctx-lh-lateralorbitofrontal_Left-Pallidum	Subcortical	0.219	0.6387	0.921363
Visual	ctx-lh-lateralorbitofrontal_Left-Pallidum	Subcortical	-0.3263	0.783	0.968557
Dorsal.Attention	ctx-lh-lateralorbitofrontal_Left-Pallidum	Subcortical	0.05326	0.9122	0.993233
Ventral.Attention	ctx-lh-lateralorbitofrontal_Left-Pallidum	Subcortical	-0.07404	0.8858	0.968585
Default	ctx-lh-lateralorbitofrontal_Left-Pallidum	Subcortical	0.05724	0.8695	0.947292
Frontoparietal	ctx-lh-lateralorbitofrontal_Left-Pallidum	Subcortical	0.8347	0.3566	0.962149
Limbic	ctx-lh-lateralorbitofrontal_Left-Pallidum	Subcortical	-0.1282	0.7971	0.939654
Somatomotor	ctx-lh-lateralorbitofrontal_Left-Hippocampus	Subcortical	0.02171	0.9591	0.994994
Visual	ctx-lh-lateralorbitofrontal_Left-Hippocampus	Subcortical	-0.1214	0.9055	0.98061
Dorsal.Attention	ctx-lh-lateralorbitofrontal_Left-Hippocampus	Subcortical	0.07052	0.8679	0.992511
Ventral.Attention	ctx-lh-lateralorbitofrontal_Left-Hippocampus	Subcortical	0.3759	0.4734	0.842756
Default	ctx-lh-lateralorbitofrontal_Left-Hippocampus	Subcortical	0.2686	0.4243	0.72145
Frontoparietal	ctx-lh-lateralorbitofrontal_Left-Hippocampus	Subcortical	-0.05403	0.9287	0.989659
Limbic	ctx-lh-lateralorbitofrontal_Left-Hippocampus	Subcortical	0.7681	0.1394	0.68055
Somatomotor	ctx-lh-lateralorbitofrontal_Left-Amygdala	Subcortical	-0.2077	0.3744	0.874112
Visual	ctx-lh-lateralorbitofrontal_Left-Amygdala	Subcortical	0.5933	0.4242	0.95367
Dorsal.Attention	ctx-lh-lateralorbitofrontal_Left-Amygdala	Subcortical	0.06374	0.8151	0.988889
Ventral.Attention	ctx-lh-lateralorbitofrontal_Left-Amygdala	Subcortical	-0.2165	0.4118	0.832299
Default	ctx-lh-lateralorbitofrontal_Left-Amygdala	Subcortical	0.08605	0.6796	0.85649
Frontoparietal	ctx-lh-lateralorbitofrontal_Left-Amygdala	Subcortical	-0.2566	0.4775	0.962149
Limbic	ctx-lh-lateralorbitofrontal_Left-Amygdala	Subcortical	0.2486	0.3474	0.811563
Somatomotor	ctx-lh-lateralorbitofrontal_Left-Accumbens-area	Subcortical
Visual	ctx-lh-lateralorbitofrontal_Left-Accumbens-area	Subcortical
Dorsal.Attention	ctx-lh-lateralorbitofrontal_Left-Accumbens-area	Subcortical
Ventral.Attention	ctx-lh-lateralorbitofrontal_Left-Accumbens-area	Subcortical
Default	ctx-lh-lateralorbitofrontal_Left-Accumbens-area	Subcortical
Frontoparietal	ctx-lh-lateralorbitofrontal_Left-Accumbens-area	Subcortical
Limbic	ctx-lh-lateralorbitofrontal_Left-Accumbens-area	Subcortical
Somatomotor	ctx-lh-lateralorbitofrontal_Right-Thalamus-Proper	Subcortical	-0.002601	0.9892	0.999167
Visual	ctx-lh-lateralorbitofrontal_Right-Thalamus-Proper	Subcortical	-0.8521	0.3048	0.95367
Dorsal.Attention	ctx-lh-lateralorbitofrontal_Right-Thalamus-Proper	Subcortical	0.2408	0.3191	0.974659
Ventral.Attention	ctx-lh-lateralorbitofrontal_Right-Thalamus-Proper	Subcortical	-0.1289	0.5895	0.88386
Default	ctx-lh-lateralorbitofrontal_Right-Thalamus-Proper	Subcortical	0.06678	0.7231	0.874823
Frontoparietal	ctx-lh-lateralorbitofrontal_Right-Thalamus-Proper	Subcortical	-0.6521	0.1447	0.962149
Limbic	ctx-lh-lateralorbitofrontal_Right-Thalamus-Proper	Subcortical	0.1531	0.5327	0.872883
Somatomotor	ctx-lh-lateralorbitofrontal_Right-Caudate	Subcortical	0.04465	0.8664	0.979586
Visual	ctx-lh-lateralorbitofrontal_Right-Caudate	Subcortical	-0.6931	0.4723	0.95367
Dorsal.Attention	ctx-lh-lateralorbitofrontal_Right-Caudate	Subcortical	0.07801	0.7952	0.986709
Ventral.Attention	ctx-lh-lateralorbitofrontal_Right-Caudate	Subcortical	0.5932	0.08317	0.589187
Default	ctx-lh-lateralorbitofrontal_Right-Caudate	Subcortical	0.09201	0.7095	0.869172
Frontoparietal	ctx-lh-lateralorbitofrontal_Right-Caudate	Subcortical	0.1723	0.6808	0.962149
Limbic	ctx-lh-lateralorbitofrontal_Right-Caudate	Subcortical	-0.1453	0.6565	0.907988
Somatomotor	ctx-lh-lingual_Left-Thalamus-Proper	Subcortical	0.4103	0.3727	0.873913
Visual	ctx-lh-lingual_Left-Thalamus-Proper	Subcortical	0.2645	0.8274	0.974068
Dorsal.Attention	ctx-lh-lingual_Left-Thalamus-Proper	Subcortical	-0.4367	0.4424	0.974659
Ventral.Attention	ctx-lh-lingual_Left-Thalamus-Proper	Subcortical	-0.3208	0.4638	0.842756
Default	ctx-lh-lingual_Left-Thalamus-Proper	Subcortical	-0.9865	0.163	0.509126
Frontoparietal	ctx-lh-lingual_Left-Thalamus-Proper	Subcortical	0.6365	0.4688	0.962149
Limbic	ctx-lh-lingual_Left-Thalamus-Proper	Subcortical	-0.608	0.3119	0.791668
Somatomotor	ctx-lh-lingual_Right-Putamen	Subcortical
Visual	ctx-lh-lingual_Right-Putamen	Subcortical
Dorsal.Attention	ctx-lh-lingual_Right-Putamen	Subcortical
Ventral.Attention	ctx-lh-lingual_Right-Putamen	Subcortical
Default	ctx-lh-lingual_Right-Putamen	Subcortical
Frontoparietal	ctx-lh-lingual_Right-Putamen	Subcortical
Limbic	ctx-lh-lingual_Right-Putamen	Subcortical
Somatomotor	ctx-lh-lingual_Right-Pallidum	Subcortical	-0.4893	0.4464	0.884828
Visual	ctx-lh-lingual_Right-Pallidum	Subcortical	-0.3682	0.7942	0.970368
Dorsal.Attention	ctx-lh-lingual_Right-Pallidum	Subcortical	0.6639	0.3479	0.974659
Ventral.Attention	ctx-lh-lingual_Right-Pallidum	Subcortical	-0.8763	0.3326	0.811931
Default	ctx-lh-lingual_Right-Pallidum	Subcortical	-0.1398	0.7431	0.888303
Frontoparietal	ctx-lh-lingual_Right-Pallidum	Subcortical	-1.143	0.3275	0.962149
Limbic	ctx-lh-lingual_Right-Pallidum	Subcortical	0.4312	0.5206	0.869111
Somatomotor	ctx-lh-lingual_Right-Hippocampus	Subcortical	-0.1124	0.6663	0.92706
Visual	ctx-lh-lingual_Right-Hippocampus	Subcortical	-0.7508	0.3304	0.95367
Dorsal.Attention	ctx-lh-lingual_Right-Hippocampus	Subcortical	-0.1515	0.618	0.974659
Ventral.Attention	ctx-lh-lingual_Right-Hippocampus	Subcortical	-0.5269	0.1096	0.636403
Default	ctx-lh-lingual_Right-Hippocampus	Subcortical	-0.4425	0.09664	0.416204
Frontoparietal	ctx-lh-lingual_Right-Hippocampus	Subcortical	0.8855	0.1398	0.962149
Limbic	ctx-lh-lingual_Right-Hippocampus	Subcortical	-0.3088	0.2872	0.783957
Somatomotor	ctx-lh-lingual_Right-Amygdala	Subcortical
Visual	ctx-lh-lingual_Right-Amygdala	Subcortical
Dorsal.Attention	ctx-lh-lingual_Right-Amygdala	Subcortical
Ventral.Attention	ctx-lh-lingual_Right-Amygdala	Subcortical
Default	ctx-lh-lingual_Right-Amygdala	Subcortical
Frontoparietal	ctx-lh-lingual_Right-Amygdala	Subcortical
Limbic	ctx-lh-lingual_Right-Amygdala	Subcortical
Somatomotor	ctx-lh-lingual_Right-Accumbens-area	Subcortical
Visual	ctx-lh-lingual_Right-Accumbens-area	Subcortical
Dorsal.Attention	ctx-lh-lingual_Right-Accumbens-area	Subcortical
Ventral.Attention	ctx-lh-lingual_Right-Accumbens-area	Subcortical
Default	ctx-lh-lingual_Right-Accumbens-area	Subcortical
Frontoparietal	ctx-lh-lingual_Right-Accumbens-area	Subcortical
Limbic	ctx-lh-lingual_Right-Accumbens-area	Subcortical
Somatomotor	ctx-lh-lingual_ctx-lh-bankssts	Between Network	-0.2519	0.2936	0.839548
Visual	ctx-lh-lingual_ctx-lh-bankssts	Between Network	-0.5812	0.4152	0.95367
Dorsal.Attention	ctx-lh-lingual_ctx-lh-bankssts	Between Network	-0.329	0.265	0.974659
Ventral.Attention	ctx-lh-lingual_ctx-lh-bankssts	Between Network	-0.1466	0.6052	0.88386
Default	ctx-lh-lingual_ctx-lh-bankssts	Between Network	-0.427	0.09046	0.405769
Frontoparietal	ctx-lh-lingual_ctx-lh-bankssts	Between Network	0.1012	0.8254	0.974424
Limbic	ctx-lh-lingual_ctx-lh-bankssts	Between Network	-0.1073	0.7217	0.920881
Somatomotor	ctx-lh-lingual_ctx-lh-caudalanteriorcingulate	Between Network
Visual	ctx-lh-lingual_ctx-lh-caudalanteriorcingulate	Between Network
Dorsal.Attention	ctx-lh-lingual_ctx-lh-caudalanteriorcingulate	Between Network
Ventral.Attention	ctx-lh-lingual_ctx-lh-caudalanteriorcingulate	Between Network
Default	ctx-lh-lingual_ctx-lh-caudalanteriorcingulate	Between Network
Frontoparietal	ctx-lh-lingual_ctx-lh-caudalanteriorcingulate	Between Network
Limbic	ctx-lh-lingual_ctx-lh-caudalanteriorcingulate	Between Network
Somatomotor	ctx-lh-lingual_ctx-lh-caudalmiddlefrontal	Between Network	-0.1767	0.421	0.880586
Visual	ctx-lh-lingual_ctx-lh-caudalmiddlefrontal	Between Network	-0.04078	0.9421	0.990718
Dorsal.Attention	ctx-lh-lingual_ctx-lh-caudalmiddlefrontal	Between Network	-0.464	0.07404	0.926317
Ventral.Attention	ctx-lh-lingual_ctx-lh-caudalmiddlefrontal	Between Network	-0.1618	0.5671	0.879788
Default	ctx-lh-lingual_ctx-lh-caudalmiddlefrontal	Between Network	-0.2841	0.1201	0.454986
Frontoparietal	ctx-lh-lingual_ctx-lh-caudalmiddlefrontal	Between Network	-0.1552	0.6575	0.962149
Limbic	ctx-lh-lingual_ctx-lh-caudalmiddlefrontal	Between Network	0.1161	0.6625	0.907988
Somatomotor	ctx-lh-lingual_ctx-lh-cuneus	Cortico-Subcortical
Visual	ctx-lh-lingual_ctx-lh-cuneus	Cortico-Subcortical
Dorsal.Attention	ctx-lh-lingual_ctx-lh-cuneus	Cortico-Subcortical
Ventral.Attention	ctx-lh-lingual_ctx-lh-cuneus	Cortico-Subcortical
Default	ctx-lh-lingual_ctx-lh-cuneus	Cortico-Subcortical
Frontoparietal	ctx-lh-lingual_ctx-lh-cuneus	Cortico-Subcortical
Limbic	ctx-lh-lingual_ctx-lh-cuneus	Cortico-Subcortical
Somatomotor	ctx-lh-lingual_ctx-lh-entorhinal	Between Network
Visual	ctx-lh-lingual_ctx-lh-entorhinal	Between Network
Dorsal.Attention	ctx-lh-lingual_ctx-lh-entorhinal	Between Network
Ventral.Attention	ctx-lh-lingual_ctx-lh-entorhinal	Between Network
Default	ctx-lh-lingual_ctx-lh-entorhinal	Between Network
Frontoparietal	ctx-lh-lingual_ctx-lh-entorhinal	Between Network
Limbic	ctx-lh-lingual_ctx-lh-entorhinal	Between Network
Somatomotor	ctx-lh-lingual_Left-Caudate	Subcortical	-0.1901	0.6331	0.921363
Visual	ctx-lh-lingual_Left-Caudate	Subcortical	-0.7421	0.3545	0.95367
Dorsal.Attention	ctx-lh-lingual_Left-Caudate	Subcortical	-0.1951	0.693	0.97688
Ventral.Attention	ctx-lh-lingual_Left-Caudate	Subcortical	-0.4375	0.3784	0.822206
Default	ctx-lh-lingual_Left-Caudate	Subcortical	-0.9533	0.1771	0.52624
Frontoparietal	ctx-lh-lingual_Left-Caudate	Subcortical	-0.173	0.7838	0.974424
Limbic	ctx-lh-lingual_Left-Caudate	Subcortical	0.3516	0.5173	0.869111
Somatomotor	ctx-lh-lingual_ctx-lh-fusiform	Cortico-Subcortical	0.09236	0.626	0.919575
Visual	ctx-lh-lingual_ctx-lh-fusiform	Cortico-Subcortical	0.7083	0.04802	0.95367
Dorsal.Attention	ctx-lh-lingual_ctx-lh-fusiform	Cortico-Subcortical	0.4267	0.08813	0.926317
Ventral.Attention	ctx-lh-lingual_ctx-lh-fusiform	Cortico-Subcortical	-0.03272	0.8974	0.971402
Default	ctx-lh-lingual_ctx-lh-fusiform	Cortico-Subcortical	0.499	0.009698	0.119439
Frontoparietal	ctx-lh-lingual_ctx-lh-fusiform	Cortico-Subcortical	-0.1677	0.6413	0.962149
Limbic	ctx-lh-lingual_ctx-lh-fusiform	Cortico-Subcortical	0.2778	0.2384	0.761814
Somatomotor	ctx-lh-lingual_ctx-lh-inferiorparietal	Between Network	0.1181	0.5587	0.906103
Visual	ctx-lh-lingual_ctx-lh-inferiorparietal	Between Network	0.2828	0.637	0.95367
Dorsal.Attention	ctx-lh-lingual_ctx-lh-inferiorparietal	Between Network	-0.1279	0.586	0.974659
Ventral.Attention	ctx-lh-lingual_ctx-lh-inferiorparietal	Between Network	0.2887	0.2335	0.743978
Default	ctx-lh-lingual_ctx-lh-inferiorparietal	Between Network	-0.2027	0.3257	0.660336
Frontoparietal	ctx-lh-lingual_ctx-lh-inferiorparietal	Between Network	-0.2	0.5433	0.962149
Limbic	ctx-lh-lingual_ctx-lh-inferiorparietal	Between Network	-0.2225	0.3487	0.811899
Somatomotor	ctx-lh-lingual_ctx-lh-inferiortemporal	Between Network	-0.09487	0.6764	0.931109
Visual	ctx-lh-lingual_ctx-lh-inferiortemporal	Between Network	0.3182	0.6449	0.953759
Dorsal.Attention	ctx-lh-lingual_ctx-lh-inferiortemporal	Between Network	0.01269	0.962	0.99386
Ventral.Attention	ctx-lh-lingual_ctx-lh-inferiortemporal	Between Network	0.283	0.296	0.792615
Default	ctx-lh-lingual_ctx-lh-inferiortemporal	Between Network	-0.1753	0.4259	0.722178
Frontoparietal	ctx-lh-lingual_ctx-lh-inferiortemporal	Between Network	-0.7165	0.0779	0.962149
Limbic	ctx-lh-lingual_ctx-lh-inferiortemporal	Between Network	-0.3886	0.1957	0.723161
Somatomotor	ctx-lh-lingual_ctx-lh-isthmuscingulate	Between Network	-0.4	0.299	0.843222
Visual	ctx-lh-lingual_ctx-lh-isthmuscingulate	Between Network	-1.054	0.3509	0.95367
Dorsal.Attention	ctx-lh-lingual_ctx-lh-isthmuscingulate	Between Network	-0.1946	0.6052	0.974659
Ventral.Attention	ctx-lh-lingual_ctx-lh-isthmuscingulate	Between Network	-0.7695	0.1934	0.725431
Default	ctx-lh-lingual_ctx-lh-isthmuscingulate	Between Network	-0.5739	0.07555	0.371531
Frontoparietal	ctx-lh-lingual_ctx-lh-isthmuscingulate	Between Network	-0.3708	0.523	0.962149
Limbic	ctx-lh-lingual_ctx-lh-isthmuscingulate	Between Network	-0.8841	0.1144	0.676578
Somatomotor	ctx-lh-lingual_ctx-lh-lateraloccipital	Cortico-Subcortical	0.7467	0.215	0.79897
Visual	ctx-lh-lingual_ctx-lh-lateraloccipital	Cortico-Subcortical	0.03561	0.9779	0.995957
Dorsal.Attention	ctx-lh-lingual_ctx-lh-lateraloccipital	Cortico-Subcortical	0.8845	0.2508	0.974659
Ventral.Attention	ctx-lh-lingual_ctx-lh-lateraloccipital	Cortico-Subcortical	0.3792	0.3815	0.822206
Default	ctx-lh-lingual_ctx-lh-lateraloccipital	Cortico-Subcortical	0.9828	0.1568	0.501998
Frontoparietal	ctx-lh-lingual_ctx-lh-lateraloccipital	Cortico-Subcortical	-1.152	0.3583	0.962149
Limbic	ctx-lh-lingual_ctx-lh-lateraloccipital	Cortico-Subcortical	0.5519	0.3023	0.791576
Somatomotor	ctx-lh-lingual_ctx-lh-lateralorbitofrontal	Between Network	-0.1151	0.7381	0.950368
Visual	ctx-lh-lingual_ctx-lh-lateralorbitofrontal	Between Network	0.1147	0.9133	0.982181
Dorsal.Attention	ctx-lh-lingual_ctx-lh-lateralorbitofrontal	Between Network	-0.1338	0.7118	0.97825
Ventral.Attention	ctx-lh-lingual_ctx-lh-lateralorbitofrontal	Between Network	-0.3478	0.3642	0.819019
Default	ctx-lh-lingual_ctx-lh-lateralorbitofrontal	Between Network	-0.2868	0.3853	0.699368
Frontoparietal	ctx-lh-lingual_ctx-lh-lateralorbitofrontal	Between Network	0.4737	0.5309	0.962149
Limbic	ctx-lh-lingual_ctx-lh-lateralorbitofrontal	Between Network	0.4703	0.4084	0.827227
Somatomotor	ctx-lh-lingual_Left-Putamen	Subcortical
Visual	ctx-lh-lingual_Left-Putamen	Subcortical
Dorsal.Attention	ctx-lh-lingual_Left-Putamen	Subcortical
Ventral.Attention	ctx-lh-lingual_Left-Putamen	Subcortical
Default	ctx-lh-lingual_Left-Putamen	Subcortical
Frontoparietal	ctx-lh-lingual_Left-Putamen	Subcortical
Limbic	ctx-lh-lingual_Left-Putamen	Subcortical
Somatomotor	ctx-lh-lingual_Left-Pallidum	Subcortical	-0.2453	0.3381	0.856701
Visual	ctx-lh-lingual_Left-Pallidum	Subcortical	0.2726	0.7118	0.963575
Dorsal.Attention	ctx-lh-lingual_Left-Pallidum	Subcortical	0.2956	0.2989	0.974659
Ventral.Attention	ctx-lh-lingual_Left-Pallidum	Subcortical	-0.2753	0.3147	0.801413
Default	ctx-lh-lingual_Left-Pallidum	Subcortical	-0.3043	0.2264	0.584012
Frontoparietal	ctx-lh-lingual_Left-Pallidum	Subcortical	-0.8958	0.02856	0.962149
Limbic	ctx-lh-lingual_Left-Pallidum	Subcortical	-0.3228	0.2837	0.783957
Somatomotor	ctx-lh-lingual_Left-Hippocampus	Subcortical
Visual	ctx-lh-lingual_Left-Hippocampus	Subcortical
Dorsal.Attention	ctx-lh-lingual_Left-Hippocampus	Subcortical
[truncated: 21,256 more rows]
