# Supplementary material for: The genetic landscape of human functional brain connectivity
Source: Nat Commun. 2026 Feb 24;17:3120. doi: 10.1038/s41467-026-69442-9 (PMC13043896; doi:10.1038/s41467-026-69442-9)
Supplement: Supplementary file 8 — Supplementary Data 6 [file 41467_2026_69442_MOESM8_ESM.xlsx]

## Sheet: 6 - Disorder LDSC
Supplementary Data 6- Disorder LDSC results
DX_GWAS: Case-control neuropsychiatric GWAS correlated with EDGE_GWAS
EDGE_GWAS: Functional Connectivity GWAS correlated with DX_GWAS
SUBNETWORK: Yeo-Krienen RSN that edge in EDGE_GWAS belongs to
RG: LDSC global genetic correlation estimate (summary statistics with N = 24442 subjects)
RG_SE: Standard error of RG estimate
RG_P: Uncorrected P-value of RG
RG_P_FDR: FDR corrected P-value. FDR correction was applied separately for each disorder across all edges. BH procedure. (two-sided FDR alpha = 0.05)
DX_GWAS	EDGE_GWAS	SUBNETWORK	RG	RG_SE	RG_P	RG_P_FDR
bip_mullins2021.sumstats.gz	Right-Putamen_Left-Thalamus-Proper	Subcortical	-0.006404	0.0879	0.9419	0.979897
adhd_demontis2022.sumstats.gz	Right-Putamen_Left-Thalamus-Proper	Subcortical	-0.1041	0.1269	0.4122	0.965693
scz_trubetskoy2022_noX.sumstats.gz	Right-Putamen_Left-Thalamus-Proper	Subcortical	0.02427	0.08647	0.7789	0.927136
mdd_howard2019_EUR.sumstats.gz	Right-Putamen_Left-Thalamus-Proper	Subcortical	-0.02013	0.09267	0.8281	0.999873
sud_hatoum2023.sumstats.gz	Right-Putamen_Left-Thalamus-Proper	Subcortical	-0.1447	0.1583	0.3606	0.987119
ano_watson2019.sumstats.gz	Right-Putamen_Left-Thalamus-Proper	Subcortical	-0.1344	0.1249	0.2818	0.92648
alz_wightman2021.sumstats.gz	Right-Putamen_Left-Thalamus-Proper	Subcortical	0.3333	0.1934	0.08483	0.996887
bip_mullins2021.sumstats.gz	Right-Putamen_Left-Caudate	Subcortical	0.08363	0.08433	0.3214	0.784931
adhd_demontis2022.sumstats.gz	Right-Putamen_Left-Caudate	Subcortical	-0.1614	0.0973	0.09718	0.965693
scz_trubetskoy2022_noX.sumstats.gz	Right-Putamen_Left-Caudate	Subcortical	-0.004282	0.07523	0.9546	0.981934
mdd_howard2019_EUR.sumstats.gz	Right-Putamen_Left-Caudate	Subcortical	-0.06588	0.08756	0.4518	0.990214
sud_hatoum2023.sumstats.gz	Right-Putamen_Left-Caudate	Subcortical	-0.04171	0.1239	0.7363	0.987499
ano_watson2019.sumstats.gz	Right-Putamen_Left-Caudate	Subcortical	0.0005421	0.115	0.9962	0.99802
alz_wightman2021.sumstats.gz	Right-Putamen_Left-Caudate	Subcortical	-0.04171	0.1717	0.808	0.996887
bip_mullins2021.sumstats.gz	Right-Putamen_Left-Putamen	Subcortical	-0.0697	0.06284	0.2673	0.746082
adhd_demontis2022.sumstats.gz	Right-Putamen_Left-Putamen	Subcortical	-0.1007	0.06803	0.1387	0.965693
scz_trubetskoy2022_noX.sumstats.gz	Right-Putamen_Left-Putamen	Subcortical	-0.1025	0.05324	0.05409	0.370547
mdd_howard2019_EUR.sumstats.gz	Right-Putamen_Left-Putamen	Subcortical	-0.02228	0.05745	0.6982	0.997046
sud_hatoum2023.sumstats.gz	Right-Putamen_Left-Putamen	Subcortical	0.01094	0.07825	0.8888	0.987499
ano_watson2019.sumstats.gz	Right-Putamen_Left-Putamen	Subcortical	0.09114	0.08469	0.2818	0.92648
alz_wightman2021.sumstats.gz	Right-Putamen_Left-Putamen	Subcortical	-0.02762	0.1221	0.8211	0.996887
bip_mullins2021.sumstats.gz	Right-Putamen_Left-Pallidum	Subcortical	-0.2625	0.3117	0.3997	0.804095
scz_trubetskoy2022_noX.sumstats.gz	Right-Putamen_Left-Pallidum	Subcortical	-0.1345	0.1955	0.4914	0.815896
mdd_howard2019_EUR.sumstats.gz	Right-Putamen_Left-Pallidum	Subcortical	-0.02448	0.1657	0.8825	0.999873
sud_hatoum2023.sumstats.gz	Right-Putamen_Left-Pallidum	Subcortical	-0.01196	0.1356	0.9297	0.990236
ano_watson2019.sumstats.gz	Right-Putamen_Left-Pallidum	Subcortical	-0.284	0.309	0.3581	0.92648
alz_wightman2021.sumstats.gz	Right-Putamen_Left-Pallidum	Subcortical	-0.2252	0.38	0.5534	0.996887
bip_mullins2021.sumstats.gz	Right-Putamen_Left-Hippocampus	Subcortical	0.2948	0.2764	0.2863	0.756199
adhd_demontis2022.sumstats.gz	Right-Putamen_Left-Hippocampus	Subcortical	0.03952	0.1624	0.8077	0.975652
scz_trubetskoy2022_noX.sumstats.gz	Right-Putamen_Left-Hippocampus	Subcortical	0.08075	0.1454	0.5786	0.848664
mdd_howard2019_EUR.sumstats.gz	Right-Putamen_Left-Hippocampus	Subcortical	0.03218	0.1582	0.8389	0.999873
sud_hatoum2023.sumstats.gz	Right-Putamen_Left-Hippocampus	Subcortical	-0.1179	0.1669	0.4799	0.987119
ano_watson2019.sumstats.gz	Right-Putamen_Left-Hippocampus	Subcortical	-0.03197	0.2047	0.8759	0.985608
alz_wightman2021.sumstats.gz	Right-Putamen_Left-Hippocampus	Subcortical	-0.3313	0.4326	0.4438	0.996887
bip_mullins2021.sumstats.gz	Right-Putamen_Left-Amygdala	Subcortical	0.165	0.1109	0.1368	0.668157
adhd_demontis2022.sumstats.gz	Right-Putamen_Left-Amygdala	Subcortical	-0.04071	0.1242	0.743	0.965693
scz_trubetskoy2022_noX.sumstats.gz	Right-Putamen_Left-Amygdala	Subcortical	0.1737	0.1046	0.0968	0.467718
mdd_howard2019_EUR.sumstats.gz	Right-Putamen_Left-Amygdala	Subcortical	0.1179	0.1191	0.3225	0.990214
sud_hatoum2023.sumstats.gz	Right-Putamen_Left-Amygdala	Subcortical	-0.08291	0.1167	0.4773	0.987119
ano_watson2019.sumstats.gz	Right-Putamen_Left-Amygdala	Subcortical	-0.007863	0.1244	0.9496	0.994267
alz_wightman2021.sumstats.gz	Right-Putamen_Left-Amygdala	Subcortical	-0.05462	0.2034	0.7883	0.996887
bip_mullins2021.sumstats.gz	Right-Putamen_Right-Thalamus-Proper	Subcortical	0.03076	0.09844	0.7547	0.9351
adhd_demontis2022.sumstats.gz	Right-Putamen_Right-Thalamus-Proper	Subcortical	-0.3184	0.2728	0.2431	0.965693
scz_trubetskoy2022_noX.sumstats.gz	Right-Putamen_Right-Thalamus-Proper	Subcortical	0.1052	0.1034	0.3089	0.696555
mdd_howard2019_EUR.sumstats.gz	Right-Putamen_Right-Thalamus-Proper	Subcortical	0.127	0.1147	0.2682	0.990214
sud_hatoum2023.sumstats.gz	Right-Putamen_Right-Thalamus-Proper	Subcortical	-0.2135	0.1217	0.07945	0.987119
ano_watson2019.sumstats.gz	Right-Putamen_Right-Thalamus-Proper	Subcortical	-0.3115	0.1964	0.1127	0.92648
alz_wightman2021.sumstats.gz	Right-Putamen_Right-Thalamus-Proper	Subcortical	0.2216	0.2553	0.3853	0.996887
bip_mullins2021.sumstats.gz	Right-Putamen_Right-Caudate	Subcortical	0.1241	0.08355	0.1373	0.668157
adhd_demontis2022.sumstats.gz	Right-Putamen_Right-Caudate	Subcortical	-0.1764	0.1055	0.09462	0.965693
scz_trubetskoy2022_noX.sumstats.gz	Right-Putamen_Right-Caudate	Subcortical	-0.09818	0.07169	0.1708	0.56704
mdd_howard2019_EUR.sumstats.gz	Right-Putamen_Right-Caudate	Subcortical	0.009653	0.07834	0.9019	0.999873
sud_hatoum2023.sumstats.gz	Right-Putamen_Right-Caudate	Subcortical	-0.02799	0.09726	0.7735	0.987499
ano_watson2019.sumstats.gz	Right-Putamen_Right-Caudate	Subcortical	-0.09966	0.119	0.4024	0.92648
alz_wightman2021.sumstats.gz	Right-Putamen_Right-Caudate	Subcortical	0.1277	0.1446	0.3774	0.996887
bip_mullins2021.sumstats.gz	Right-Pallidum_Left-Caudate	Subcortical	-0.02439	0.1228	0.8425	0.950348
adhd_demontis2022.sumstats.gz	Right-Pallidum_Left-Caudate	Subcortical	-0.0356	0.147	0.8086	0.975652
scz_trubetskoy2022_noX.sumstats.gz	Right-Pallidum_Left-Caudate	Subcortical	0.1586	0.1343	0.2375	0.644216
mdd_howard2019_EUR.sumstats.gz	Right-Pallidum_Left-Caudate	Subcortical	0.2052	0.1794	0.2525	0.990214
sud_hatoum2023.sumstats.gz	Right-Pallidum_Left-Caudate	Subcortical	-0.1636	0.1248	0.19	0.987119
ano_watson2019.sumstats.gz	Right-Pallidum_Left-Caudate	Subcortical	0.265	0.2378	0.2652	0.92648
alz_wightman2021.sumstats.gz	Right-Pallidum_Left-Caudate	Subcortical	-0.2286	0.2921	0.4339	0.996887
bip_mullins2021.sumstats.gz	Right-Pallidum_Left-Putamen	Subcortical	-0.1933	0.2159	0.3706	0.794039
adhd_demontis2022.sumstats.gz	Right-Pallidum_Left-Putamen	Subcortical	0.01484	0.1369	0.9137	0.983687
scz_trubetskoy2022_noX.sumstats.gz	Right-Pallidum_Left-Putamen	Subcortical	0.07354	0.1561	0.6375	0.868729
mdd_howard2019_EUR.sumstats.gz	Right-Pallidum_Left-Putamen	Subcortical	0.007437	0.1659	0.9642	0.999873
sud_hatoum2023.sumstats.gz	Right-Pallidum_Left-Putamen	Subcortical	-0.2058	0.2829	0.467	0.987119
ano_watson2019.sumstats.gz	Right-Pallidum_Left-Putamen	Subcortical	0.02739	0.1478	0.8529	0.983159
alz_wightman2021.sumstats.gz	Right-Pallidum_Left-Putamen	Subcortical	0.3757	0.4983	0.451	0.996887
adhd_demontis2022.sumstats.gz	Right-Pallidum_Left-Amygdala	Subcortical	0.00309	0.2787	0.9912	0.996795
bip_mullins2021.sumstats.gz	Right-Pallidum_Right-Thalamus-Proper	Subcortical	-0.03055	0.1207	0.8001	0.94615
adhd_demontis2022.sumstats.gz	Right-Pallidum_Right-Thalamus-Proper	Subcortical	-0.1228	0.1349	0.3626	0.965693
scz_trubetskoy2022_noX.sumstats.gz	Right-Pallidum_Right-Thalamus-Proper	Subcortical	-0.05869	0.1076	0.5855	0.854457
mdd_howard2019_EUR.sumstats.gz	Right-Pallidum_Right-Thalamus-Proper	Subcortical	-0.08858	0.117	0.4488	0.990214
sud_hatoum2023.sumstats.gz	Right-Pallidum_Right-Thalamus-Proper	Subcortical	-0.24	0.1565	0.1251	0.987119
ano_watson2019.sumstats.gz	Right-Pallidum_Right-Thalamus-Proper	Subcortical	-0.2409	0.1662	0.1472	0.92648
alz_wightman2021.sumstats.gz	Right-Pallidum_Right-Thalamus-Proper	Subcortical	-0.0925	0.2677	0.7296	0.996887
bip_mullins2021.sumstats.gz	Right-Pallidum_Right-Caudate	Subcortical	-0.02493	0.1084	0.8181	0.948713
adhd_demontis2022.sumstats.gz	Right-Pallidum_Right-Caudate	Subcortical	0.06668	0.1364	0.625	0.965693
scz_trubetskoy2022_noX.sumstats.gz	Right-Pallidum_Right-Caudate	Subcortical	0.1055	0.09695	0.2765	0.675105
mdd_howard2019_EUR.sumstats.gz	Right-Pallidum_Right-Caudate	Subcortical	0.236	0.1786	0.1863	0.990214
sud_hatoum2023.sumstats.gz	Right-Pallidum_Right-Caudate	Subcortical	-0.04874	0.1388	0.7255	0.987499
ano_watson2019.sumstats.gz	Right-Pallidum_Right-Caudate	Subcortical	0.1981	0.1691	0.2414	0.92648
alz_wightman2021.sumstats.gz	Right-Pallidum_Right-Caudate	Subcortical	-0.03264	0.2631	0.9013	1
bip_mullins2021.sumstats.gz	Right-Hippocampus_Left-Thalamus-Proper	Subcortical	-0.08774	0.07148	0.2197	0.721252
adhd_demontis2022.sumstats.gz	Right-Hippocampus_Left-Thalamus-Proper	Subcortical	-0.02392	0.08655	0.7823	0.975652
scz_trubetskoy2022_noX.sumstats.gz	Right-Hippocampus_Left-Thalamus-Proper	Subcortical	-0.04335	0.06635	0.5136	0.82425
mdd_howard2019_EUR.sumstats.gz	Right-Hippocampus_Left-Thalamus-Proper	Subcortical	0.03797	0.0775	0.6242	0.991699
sud_hatoum2023.sumstats.gz	Right-Hippocampus_Left-Thalamus-Proper	Subcortical	-0.05595	0.08463	0.5086	0.987119
ano_watson2019.sumstats.gz	Right-Hippocampus_Left-Thalamus-Proper	Subcortical	0.1628	0.08903	0.06743	0.92648
alz_wightman2021.sumstats.gz	Right-Hippocampus_Left-Thalamus-Proper	Subcortical	-0.3117	0.1794	0.08234	0.996887
bip_mullins2021.sumstats.gz	Right-Hippocampus_Right-Putamen	Subcortical	0.5188	0.7732	0.5023	0.846839
adhd_demontis2022.sumstats.gz	Right-Hippocampus_Right-Putamen	Subcortical	-0.1017	0.2169	0.6391	0.965693
scz_trubetskoy2022_noX.sumstats.gz	Right-Hippocampus_Right-Putamen	Subcortical	0.32	0.4899	0.5136	0.82425
mdd_howard2019_EUR.sumstats.gz	Right-Hippocampus_Right-Putamen	Subcortical	0.08093	0.2261	0.7203	0.999873
sud_hatoum2023.sumstats.gz	Right-Hippocampus_Right-Putamen	Subcortical	-0.1592	0.1846	0.3884	0.987119
ano_watson2019.sumstats.gz	Right-Hippocampus_Right-Putamen	Subcortical	0.2881	2.562	0.9105	0.986124
alz_wightman2021.sumstats.gz	Right-Hippocampus_Right-Putamen	Subcortical	0.0248	0.4294	0.954	1
adhd_demontis2022.sumstats.gz	Right-Hippocampus_Right-Pallidum	Subcortical	0.1929	0.4306	0.6542	0.965693
sud_hatoum2023.sumstats.gz	Right-Hippocampus_Right-Pallidum	Subcortical	0.01118	0.1536	0.942	0.990236
ano_watson2019.sumstats.gz	Right-Hippocampus_Right-Pallidum	Subcortical	0.3369	0.5924	0.5696	0.93956
bip_mullins2021.sumstats.gz	Right-Hippocampus_Left-Caudate	Subcortical	0.1783	0.1334	0.1813	0.719786
adhd_demontis2022.sumstats.gz	Right-Hippocampus_Left-Caudate	Subcortical	-0.1921	0.1564	0.2194	0.965693
scz_trubetskoy2022_noX.sumstats.gz	Right-Hippocampus_Left-Caudate	Subcortical	0.02921	0.09362	0.755	0.917792
mdd_howard2019_EUR.sumstats.gz	Right-Hippocampus_Left-Caudate	Subcortical	-0.0571	0.09388	0.543	0.991699
sud_hatoum2023.sumstats.gz	Right-Hippocampus_Left-Caudate	Subcortical	-0.08115	0.1091	0.457	0.987119
ano_watson2019.sumstats.gz	Right-Hippocampus_Left-Caudate	Subcortical	-0.1262	0.1364	0.355	0.92648
alz_wightman2021.sumstats.gz	Right-Hippocampus_Left-Caudate	Subcortical	-0.05475	0.2309	0.8126	0.996887
bip_mullins2021.sumstats.gz	Right-Hippocampus_Left-Putamen	Subcortical	0.5727	2.751	0.8351	0.950348
scz_trubetskoy2022_noX.sumstats.gz	Right-Hippocampus_Left-Putamen	Subcortical	0.06656	0.553	0.9042	0.966808
sud_hatoum2023.sumstats.gz	Right-Hippocampus_Left-Putamen	Subcortical	-0.1251	0.1971	0.5256	0.987119
ano_watson2019.sumstats.gz	Right-Hippocampus_Left-Putamen	Subcortical	0.1946	0.3384	0.5653	0.938771
bip_mullins2021.sumstats.gz	Right-Hippocampus_Left-Pallidum	Subcortical	0.4395	0.3229	0.1735	0.706824
adhd_demontis2022.sumstats.gz	Right-Hippocampus_Left-Pallidum	Subcortical	-0.1953	0.2169	0.3677	0.965693
scz_trubetskoy2022_noX.sumstats.gz	Right-Hippocampus_Left-Pallidum	Subcortical	0.2955	0.227	0.1929	0.593926
mdd_howard2019_EUR.sumstats.gz	Right-Hippocampus_Left-Pallidum	Subcortical	0.1139	0.1411	0.4197	0.990214
sud_hatoum2023.sumstats.gz	Right-Hippocampus_Left-Pallidum	Subcortical	-0.03123	0.1539	0.8392	0.987499
ano_watson2019.sumstats.gz	Right-Hippocampus_Left-Pallidum	Subcortical	-0.09824	0.2277	0.6661	0.955572
alz_wightman2021.sumstats.gz	Right-Hippocampus_Left-Pallidum	Subcortical	-0.2678	0.39	0.4922	0.996887
bip_mullins2021.sumstats.gz	Right-Hippocampus_Left-Hippocampus	Subcortical	0.1212	0.08143	0.1367	0.668157
adhd_demontis2022.sumstats.gz	Right-Hippocampus_Left-Hippocampus	Subcortical	-0.062	0.101	0.5391	0.965693
scz_trubetskoy2022_noX.sumstats.gz	Right-Hippocampus_Left-Hippocampus	Subcortical	0.01182	0.07046	0.8668	0.953208
mdd_howard2019_EUR.sumstats.gz	Right-Hippocampus_Left-Hippocampus	Subcortical	-0.07003	0.08207	0.3934	0.990214
sud_hatoum2023.sumstats.gz	Right-Hippocampus_Left-Hippocampus	Subcortical	-0.03455	0.09491	0.7158	0.987499
ano_watson2019.sumstats.gz	Right-Hippocampus_Left-Hippocampus	Subcortical	-0.01445	0.09835	0.8832	0.985608
alz_wightman2021.sumstats.gz	Right-Hippocampus_Left-Hippocampus	Subcortical	0.1738	0.1874	0.3538	0.996887
bip_mullins2021.sumstats.gz	Right-Hippocampus_Left-Amygdala	Subcortical	0.03708	0.09462	0.6952	0.922666
adhd_demontis2022.sumstats.gz	Right-Hippocampus_Left-Amygdala	Subcortical	-0.07225	0.1036	0.4856	0.965693
scz_trubetskoy2022_noX.sumstats.gz	Right-Hippocampus_Left-Amygdala	Subcortical	0.02563	0.08549	0.7644	0.923175
mdd_howard2019_EUR.sumstats.gz	Right-Hippocampus_Left-Amygdala	Subcortical	0.04671	0.0857	0.5857	0.991699
sud_hatoum2023.sumstats.gz	Right-Hippocampus_Left-Amygdala	Subcortical	0.02796	0.1223	0.8191	0.987499
ano_watson2019.sumstats.gz	Right-Hippocampus_Left-Amygdala	Subcortical	-0.186	0.118	0.115	0.92648
alz_wightman2021.sumstats.gz	Right-Hippocampus_Left-Amygdala	Subcortical	0.3376	0.2224	0.1291	0.996887
bip_mullins2021.sumstats.gz	Right-Hippocampus_Left-Accumbens-area	Subcortical	-0.1245	0.3505	0.7224	0.928902
adhd_demontis2022.sumstats.gz	Right-Hippocampus_Left-Accumbens-area	Subcortical	0.1535	0.2049	0.4537	0.965693
scz_trubetskoy2022_noX.sumstats.gz	Right-Hippocampus_Left-Accumbens-area	Subcortical	-0.2364	0.4776	0.6206	0.868729
mdd_howard2019_EUR.sumstats.gz	Right-Hippocampus_Left-Accumbens-area	Subcortical	-0.04873	0.1799	0.7864	0.999873
sud_hatoum2023.sumstats.gz	Right-Hippocampus_Left-Accumbens-area	Subcortical	-0.09756	0.1556	0.5307	0.987119
ano_watson2019.sumstats.gz	Right-Hippocampus_Left-Accumbens-area	Subcortical	0.08644	0.1838	0.6381	0.954355
alz_wightman2021.sumstats.gz	Right-Hippocampus_Left-Accumbens-area	Subcortical	0.3653	0.6124	0.5509	0.996887
bip_mullins2021.sumstats.gz	Right-Hippocampus_Right-Thalamus-Proper	Subcortical	-0.04456	0.1019	0.6619	0.906298
adhd_demontis2022.sumstats.gz	Right-Hippocampus_Right-Thalamus-Proper	Subcortical	0.05858	0.1175	0.618	0.965693
scz_trubetskoy2022_noX.sumstats.gz	Right-Hippocampus_Right-Thalamus-Proper	Subcortical	0.01016	0.09089	0.911	0.970389
mdd_howard2019_EUR.sumstats.gz	Right-Hippocampus_Right-Thalamus-Proper	Subcortical	0.128	0.1159	0.2695	0.990214
sud_hatoum2023.sumstats.gz	Right-Hippocampus_Right-Thalamus-Proper	Subcortical	0.005911	0.1132	0.9584	0.990236
ano_watson2019.sumstats.gz	Right-Hippocampus_Right-Thalamus-Proper	Subcortical	0.1623	0.1286	0.207	0.92648
alz_wightman2021.sumstats.gz	Right-Hippocampus_Right-Thalamus-Proper	Subcortical	-0.498	0.3126	0.1111	0.996887
bip_mullins2021.sumstats.gz	Right-Hippocampus_Right-Caudate	Subcortical	0.3064	0.3378	0.3643	0.794039
adhd_demontis2022.sumstats.gz	Right-Hippocampus_Right-Caudate	Subcortical	0.02911	0.167	0.8616	0.975652
scz_trubetskoy2022_noX.sumstats.gz	Right-Hippocampus_Right-Caudate	Subcortical	0.05421	0.1366	0.6915	0.891257
mdd_howard2019_EUR.sumstats.gz	Right-Hippocampus_Right-Caudate	Subcortical	0.1503	0.1869	0.4214	0.990214
sud_hatoum2023.sumstats.gz	Right-Hippocampus_Right-Caudate	Subcortical	0.06536	0.1124	0.5608	0.987119
ano_watson2019.sumstats.gz	Right-Hippocampus_Right-Caudate	Subcortical	-0.1313	0.1785	0.4622	0.934708
alz_wightman2021.sumstats.gz	Right-Hippocampus_Right-Caudate	Subcortical	0.4157	0.4784	0.3849	0.996887
bip_mullins2021.sumstats.gz	Right-Amygdala_Left-Thalamus-Proper	Subcortical	0.002903	0.06212	0.9627	0.986204
adhd_demontis2022.sumstats.gz	Right-Amygdala_Left-Thalamus-Proper	Subcortical	0.09296	0.0814	0.2534	0.965693
scz_trubetskoy2022_noX.sumstats.gz	Right-Amygdala_Left-Thalamus-Proper	Subcortical	0.098	0.05967	0.1005	0.472485
mdd_howard2019_EUR.sumstats.gz	Right-Amygdala_Left-Thalamus-Proper	Subcortical	0.03472	0.06482	0.5922	0.991699
sud_hatoum2023.sumstats.gz	Right-Amygdala_Left-Thalamus-Proper	Subcortical	0.0407	0.08398	0.6279	0.987499
ano_watson2019.sumstats.gz	Right-Amygdala_Left-Thalamus-Proper	Subcortical	0.08928	0.09212	0.3325	0.92648
alz_wightman2021.sumstats.gz	Right-Amygdala_Left-Thalamus-Proper	Subcortical	-0.2608	0.1588	0.1005	0.996887
bip_mullins2021.sumstats.gz	Right-Amygdala_Right-Putamen	Subcortical	0.1003	0.1359	0.4607	0.824251
adhd_demontis2022.sumstats.gz	Right-Amygdala_Right-Putamen	Subcortical	0.2384	0.3053	0.4349	0.965693
scz_trubetskoy2022_noX.sumstats.gz	Right-Amygdala_Right-Putamen	Subcortical	0.07427	0.1417	0.6002	0.86243
mdd_howard2019_EUR.sumstats.gz	Right-Amygdala_Right-Putamen	Subcortical	0.08515	0.1648	0.6054	0.991699
sud_hatoum2023.sumstats.gz	Right-Amygdala_Right-Putamen	Subcortical	-0.01795	0.1271	0.8877	0.987499
ano_watson2019.sumstats.gz	Right-Amygdala_Right-Putamen	Subcortical	-0.1484	0.263	0.5727	0.93956
alz_wightman2021.sumstats.gz	Right-Amygdala_Right-Putamen	Subcortical	-0.3225	0.3509	0.3581	0.996887
sud_hatoum2023.sumstats.gz	Right-Amygdala_Right-Pallidum	Subcortical	0.1548	0.3442	0.6529	0.987499
bip_mullins2021.sumstats.gz	Right-Amygdala_Right-Hippocampus	Subcortical	0.05265	0.1146	0.646	0.899854
adhd_demontis2022.sumstats.gz	Right-Amygdala_Right-Hippocampus	Subcortical	0.1313	0.174	0.4504	0.965693
scz_trubetskoy2022_noX.sumstats.gz	Right-Amygdala_Right-Hippocampus	Subcortical	0.2213	0.1388	0.1109	0.495601
mdd_howard2019_EUR.sumstats.gz	Right-Amygdala_Right-Hippocampus	Subcortical	0.07903	0.1264	0.532	0.991699
sud_hatoum2023.sumstats.gz	Right-Amygdala_Right-Hippocampus	Subcortical	0.1887	0.1822	0.3002	0.987119
ano_watson2019.sumstats.gz	Right-Amygdala_Right-Hippocampus	Subcortical	-0.2412	0.1514	0.1111	0.92648
alz_wightman2021.sumstats.gz	Right-Amygdala_Right-Hippocampus	Subcortical	0.3625	0.3229	0.2616	0.996887
bip_mullins2021.sumstats.gz	Right-Amygdala_Left-Putamen	Subcortical	0.1339	0.2135	0.5305	0.859997
scz_trubetskoy2022_noX.sumstats.gz	Right-Amygdala_Left-Putamen	Subcortical	0.001395	0.1438	0.9923	0.996769
mdd_howard2019_EUR.sumstats.gz	Right-Amygdala_Left-Putamen	Subcortical	0.2265	0.3205	0.4797	0.991699
sud_hatoum2023.sumstats.gz	Right-Amygdala_Left-Putamen	Subcortical	-0.04211	0.1569	0.7883	0.987499
ano_watson2019.sumstats.gz	Right-Amygdala_Left-Putamen	Subcortical	-0.0963	0.2861	0.7364	0.961118
alz_wightman2021.sumstats.gz	Right-Amygdala_Left-Putamen	Subcortical	-0.372	0.4689	0.4275	0.996887
bip_mullins2021.sumstats.gz	Right-Amygdala_Left-Hippocampus	Subcortical	0.02992	0.09909	0.7627	0.939729
adhd_demontis2022.sumstats.gz	Right-Amygdala_Left-Hippocampus	Subcortical	-0.05952	0.1185	0.6155	0.965693
scz_trubetskoy2022_noX.sumstats.gz	Right-Amygdala_Left-Hippocampus	Subcortical	0.12	0.0937	0.2002	0.606444
mdd_howard2019_EUR.sumstats.gz	Right-Amygdala_Left-Hippocampus	Subcortical	0.06573	0.1046	0.5297	0.991699
sud_hatoum2023.sumstats.gz	Right-Amygdala_Left-Hippocampus	Subcortical	0.05073	0.1577	0.7476	0.987499
ano_watson2019.sumstats.gz	Right-Amygdala_Left-Hippocampus	Subcortical	-0.2273	0.1499	0.1294	0.92648
alz_wightman2021.sumstats.gz	Right-Amygdala_Left-Hippocampus	Subcortical	0.457	0.2785	0.1009	0.996887
bip_mullins2021.sumstats.gz	Right-Amygdala_Left-Amygdala	Subcortical	-0.09517	0.08237	0.248	0.730684
adhd_demontis2022.sumstats.gz	Right-Amygdala_Left-Amygdala	Subcortical	0.05244	0.08198	0.5224	0.965693
scz_trubetskoy2022_noX.sumstats.gz	Right-Amygdala_Left-Amygdala	Subcortical	-0.07707	0.07133	0.28	0.677513
mdd_howard2019_EUR.sumstats.gz	Right-Amygdala_Left-Amygdala	Subcortical	0.007581	0.07286	0.9171	0.999873
sud_hatoum2023.sumstats.gz	Right-Amygdala_Left-Amygdala	Subcortical	0.006569	0.101	0.9481	0.990236
ano_watson2019.sumstats.gz	Right-Amygdala_Left-Amygdala	Subcortical	-0.1522	0.102	0.1356	0.92648
alz_wightman2021.sumstats.gz	Right-Amygdala_Left-Amygdala	Subcortical	0.2256	0.1681	0.1796	0.996887
bip_mullins2021.sumstats.gz	Right-Amygdala_Left-Accumbens-area	Subcortical	0.3235	0.2983	0.2782	0.755001
adhd_demontis2022.sumstats.gz	Right-Amygdala_Left-Accumbens-area	Subcortical	-0.00874	0.1497	0.9534	0.989509
scz_trubetskoy2022_noX.sumstats.gz	Right-Amygdala_Left-Accumbens-area	Subcortical	0.2309	0.2368	0.3295	0.718489
mdd_howard2019_EUR.sumstats.gz	Right-Amygdala_Left-Accumbens-area	Subcortical	-0.004673	0.1336	0.9721	0.999873
sud_hatoum2023.sumstats.gz	Right-Amygdala_Left-Accumbens-area	Subcortical	0.211	0.1926	0.2733	0.987119
ano_watson2019.sumstats.gz	Right-Amygdala_Left-Accumbens-area	Subcortical	0.0338	0.2868	0.9062	0.985643
alz_wightman2021.sumstats.gz	Right-Amygdala_Left-Accumbens-area	Subcortical	0.2216	0.3602	0.5384	0.996887
bip_mullins2021.sumstats.gz	Right-Amygdala_Right-Thalamus-Proper	Subcortical	-0.0002952	0.07628	0.9969	0.998921
adhd_demontis2022.sumstats.gz	Right-Amygdala_Right-Thalamus-Proper	Subcortical	0.07263	0.09186	0.4291	0.965693
scz_trubetskoy2022_noX.sumstats.gz	Right-Amygdala_Right-Thalamus-Proper	Subcortical	0.09878	0.07156	0.1675	0.565464
mdd_howard2019_EUR.sumstats.gz	Right-Amygdala_Right-Thalamus-Proper	Subcortical	0.07245	0.07517	0.3352	0.990214
sud_hatoum2023.sumstats.gz	Right-Amygdala_Right-Thalamus-Proper	Subcortical	-0.03604	0.0959	0.707	0.987499
ano_watson2019.sumstats.gz	Right-Amygdala_Right-Thalamus-Proper	Subcortical	-0.02336	0.1081	0.829	0.980433
alz_wightman2021.sumstats.gz	Right-Amygdala_Right-Thalamus-Proper	Subcortical	-0.1521	0.1686	0.367	0.996887
bip_mullins2021.sumstats.gz	Right-Accumbens-area_Left-Thalamus-Proper	Subcortical	0.01677	0.1697	0.9213	0.977507
scz_trubetskoy2022_noX.sumstats.gz	Right-Accumbens-area_Left-Thalamus-Proper	Subcortical	-0.001553	0.1427	0.9913	0.996769
mdd_howard2019_EUR.sumstats.gz	Right-Accumbens-area_Left-Thalamus-Proper	Subcortical	0.002463	0.1651	0.9881	0.999873
sud_hatoum2023.sumstats.gz	Right-Accumbens-area_Left-Thalamus-Proper	Subcortical	0.1496	0.1518	0.3245	0.987119
ano_watson2019.sumstats.gz	Right-Accumbens-area_Left-Thalamus-Proper	Subcortical	-0.09192	1.223	0.9401	0.993354
alz_wightman2021.sumstats.gz	Right-Accumbens-area_Left-Thalamus-Proper	Subcortical	0.3309	0.4844	0.4945	0.996887
bip_mullins2021.sumstats.gz	Right-Accumbens-area_Right-Putamen	Subcortical	0.1259	0.07578	0.09656	0.642099
adhd_demontis2022.sumstats.gz	Right-Accumbens-area_Right-Putamen	Subcortical	0.04818	0.09483	0.6114	0.965693
scz_trubetskoy2022_noX.sumstats.gz	Right-Accumbens-area_Right-Putamen	Subcortical	0.1248	0.07631	0.102	0.477933
mdd_howard2019_EUR.sumstats.gz	Right-Accumbens-area_Right-Putamen	Subcortical	0.08714	0.08214	0.2887	0.990214
sud_hatoum2023.sumstats.gz	Right-Accumbens-area_Right-Putamen	Subcortical	0.009455	0.08469	0.9111	0.988351
ano_watson2019.sumstats.gz	Right-Accumbens-area_Right-Putamen	Subcortical	-0.0282	0.1158	0.8076	0.975547
alz_wightman2021.sumstats.gz	Right-Accumbens-area_Right-Putamen	Subcortical	0.1232	0.1727	0.4756	0.996887
bip_mullins2021.sumstats.gz	Right-Accumbens-area_Right-Pallidum	Subcortical	-0.1041	0.1036	0.315	0.779459
adhd_demontis2022.sumstats.gz	Right-Accumbens-area_Right-Pallidum	Subcortical	-0.2365	0.241	0.3264	0.965693
scz_trubetskoy2022_noX.sumstats.gz	Right-Accumbens-area_Right-Pallidum	Subcortical	-0.04015	0.1049	0.702	0.891257
mdd_howard2019_EUR.sumstats.gz	Right-Accumbens-area_Right-Pallidum	Subcortical	-0.05481	0.1148	0.6329	0.991699
sud_hatoum2023.sumstats.gz	Right-Accumbens-area_Right-Pallidum	Subcortical	-0.1734	0.1423	0.223	0.987119
ano_watson2019.sumstats.gz	Right-Accumbens-area_Right-Pallidum	Subcortical	0.2135	0.2324	0.3583	0.92648
alz_wightman2021.sumstats.gz	Right-Accumbens-area_Right-Pallidum	Subcortical	-0.187	0.255	0.4634	0.996887
bip_mullins2021.sumstats.gz	Right-Accumbens-area_Left-Caudate	Subcortical	-0.001175	0.1114	0.9916	0.996664
adhd_demontis2022.sumstats.gz	Right-Accumbens-area_Left-Caudate	Subcortical	-0.1802	0.1681	0.2837	0.965693
scz_trubetskoy2022_noX.sumstats.gz	Right-Accumbens-area_Left-Caudate	Subcortical	-0.02744	0.09684	0.7769	0.927136
mdd_howard2019_EUR.sumstats.gz	Right-Accumbens-area_Left-Caudate	Subcortical	-0.09435	0.1135	0.4059	0.990214
sud_hatoum2023.sumstats.gz	Right-Accumbens-area_Left-Caudate	Subcortical	-0.1139	0.1625	0.4835	0.987119
ano_watson2019.sumstats.gz	Right-Accumbens-area_Left-Caudate	Subcortical	-0.1615	0.1768	0.3611	0.92648
alz_wightman2021.sumstats.gz	Right-Accumbens-area_Left-Caudate	Subcortical	0.1993	0.2246	0.375	0.996887
bip_mullins2021.sumstats.gz	Right-Accumbens-area_Left-Putamen	Subcortical	0.1739	0.1107	0.1162	0.66231
adhd_demontis2022.sumstats.gz	Right-Accumbens-area_Left-Putamen	Subcortical	-0.03772	0.105	0.7194	0.965693
scz_trubetskoy2022_noX.sumstats.gz	Right-Accumbens-area_Left-Putamen	Subcortical	0.1154	0.08704	0.1847	0.585412
mdd_howard2019_EUR.sumstats.gz	Right-Accumbens-area_Left-Putamen	Subcortical	0.008636	0.09916	0.9306	0.999873
sud_hatoum2023.sumstats.gz	Right-Accumbens-area_Left-Putamen	Subcortical	0.01311	0.1055	0.9011	0.987499
ano_watson2019.sumstats.gz	Right-Accumbens-area_Left-Putamen	Subcortical	-0.06402	0.1447	0.6581	0.954355
alz_wightman2021.sumstats.gz	Right-Accumbens-area_Left-Putamen	Subcortical	0.1894	0.2377	0.4257	0.996887
bip_mullins2021.sumstats.gz	Right-Accumbens-area_Left-Pallidum	Subcortical	0.05764	0.08914	0.5179	0.855859
adhd_demontis2022.sumstats.gz	Right-Accumbens-area_Left-Pallidum	Subcortical	-0.1222	0.09716	0.2086	0.965693
scz_trubetskoy2022_noX.sumstats.gz	Right-Accumbens-area_Left-Pallidum	Subcortical	-0.09609	0.08042	0.2321	0.6403
mdd_howard2019_EUR.sumstats.gz	Right-Accumbens-area_Left-Pallidum	Subcortical	0.07174	0.07726	0.3531	0.990214
sud_hatoum2023.sumstats.gz	Right-Accumbens-area_Left-Pallidum	Subcortical	-0.1345	0.1095	0.2192	0.987119
ano_watson2019.sumstats.gz	Right-Accumbens-area_Left-Pallidum	Subcortical	-0.1599	0.1121	0.1539	0.92648
alz_wightman2021.sumstats.gz	Right-Accumbens-area_Left-Pallidum	Subcortical	0.1029	0.1861	0.5804	0.996887
adhd_demontis2022.sumstats.gz	Right-Accumbens-area_Left-Hippocampus	Subcortical	0.1575	0.52	0.7619	0.969092
sud_hatoum2023.sumstats.gz	Right-Accumbens-area_Left-Hippocampus	Subcortical	-0.02862	0.1716	0.8675	0.987499
ano_watson2019.sumstats.gz	Right-Accumbens-area_Left-Hippocampus	Subcortical	-0.4801	0.6388	0.4523	0.933639
sud_hatoum2023.sumstats.gz	Right-Accumbens-area_Left-Amygdala	Subcortical	0.09633	0.1388	0.4877	0.987119
ano_watson2019.sumstats.gz	Right-Accumbens-area_Left-Amygdala	Subcortical	-0.3119	0.4463	0.4846	0.935586
bip_mullins2021.sumstats.gz	Right-Accumbens-area_Left-Accumbens-area	Subcortical	0.05773	0.07604	0.4477	0.824251
adhd_demontis2022.sumstats.gz	Right-Accumbens-area_Left-Accumbens-area	Subcortical	0.1364	0.1004	0.1744	0.965693
scz_trubetskoy2022_noX.sumstats.gz	Right-Accumbens-area_Left-Accumbens-area	Subcortical	0.05116	0.06839	0.4544	0.798657
mdd_howard2019_EUR.sumstats.gz	Right-Accumbens-area_Left-Accumbens-area	Subcortical	0.02058	0.07127	0.7728	0.999873
sud_hatoum2023.sumstats.gz	Right-Accumbens-area_Left-Accumbens-area	Subcortical	0.1905	0.0821	0.02031	0.987119
ano_watson2019.sumstats.gz	Right-Accumbens-area_Left-Accumbens-area	Subcortical	-0.08303	0.1097	0.4491	0.933639
alz_wightman2021.sumstats.gz	Right-Accumbens-area_Left-Accumbens-area	Subcortical	0.003419	0.1718	0.9841	1
adhd_demontis2022.sumstats.gz	Right-Accumbens-area_Right-Thalamus-Proper	Subcortical	-0.6625	1.129	0.5574	0.965693
sud_hatoum2023.sumstats.gz	Right-Accumbens-area_Right-Thalamus-Proper	Subcortical	-0.05434	0.23	0.8132	0.987499
ano_watson2019.sumstats.gz	Right-Accumbens-area_Right-Thalamus-Proper	Subcortical	-0.2966	0.3721	0.4255	0.928339
bip_mullins2021.sumstats.gz	Right-Accumbens-area_Right-Caudate	Subcortical	0.09673	0.09195	0.2928	0.7628
adhd_demontis2022.sumstats.gz	Right-Accumbens-area_Right-Caudate	Subcortical	-0.151	0.1007	0.1338	0.965693
scz_trubetskoy2022_noX.sumstats.gz	Right-Accumbens-area_Right-Caudate	Subcortical	0.03403	0.07046	0.6291	0.868729
mdd_howard2019_EUR.sumstats.gz	Right-Accumbens-area_Right-Caudate	Subcortical	0.1363	0.09448	0.149	0.990214
sud_hatoum2023.sumstats.gz	Right-Accumbens-area_Right-Caudate	Subcortical	-0.06614	0.1199	0.581	0.987119
ano_watson2019.sumstats.gz	Right-Accumbens-area_Right-Caudate	Subcortical	-0.2674	0.1354	0.04827	0.92648
alz_wightman2021.sumstats.gz	Right-Accumbens-area_Right-Caudate	Subcortical	0.2181	0.2219	0.3258	0.996887
bip_mullins2021.sumstats.gz	ctx-lh-bankssts_Left-Thalamus-Proper	Cortico-Subcortical	-0.099	0.0906	0.2745	0.7528
adhd_demontis2022.sumstats.gz	ctx-lh-bankssts_Left-Thalamus-Proper	Cortico-Subcortical	-0.05119	0.1123	0.6486	0.965693
scz_trubetskoy2022_noX.sumstats.gz	ctx-lh-bankssts_Left-Thalamus-Proper	Cortico-Subcortical	0.05876	0.0808	0.4671	0.801478
mdd_howard2019_EUR.sumstats.gz	ctx-lh-bankssts_Left-Thalamus-Proper	Cortico-Subcortical	0.0001934	0.0805	0.9981	0.999873
sud_hatoum2023.sumstats.gz	ctx-lh-bankssts_Left-Thalamus-Proper	Cortico-Subcortical	-0.1198	0.1149	0.2971	0.987119
ano_watson2019.sumstats.gz	ctx-lh-bankssts_Left-Thalamus-Proper	Cortico-Subcortical	-0.006315	0.1212	0.9585	0.997166
alz_wightman2021.sumstats.gz	ctx-lh-bankssts_Left-Thalamus-Proper	Cortico-Subcortical	-0.4406	0.2252	0.05037	0.996887
bip_mullins2021.sumstats.gz	ctx-lh-bankssts_Right-Putamen	Cortico-Subcortical	-0.05428	0.06679	0.4164	0.806155
adhd_demontis2022.sumstats.gz	ctx-lh-bankssts_Right-Putamen	Cortico-Subcortical	-0.0989	0.087	0.2556	0.965693
scz_trubetskoy2022_noX.sumstats.gz	ctx-lh-bankssts_Right-Putamen	Cortico-Subcortical	-0.0424	0.06074	0.4851	0.813435
mdd_howard2019_EUR.sumstats.gz	ctx-lh-bankssts_Right-Putamen	Cortico-Subcortical	0.04098	0.06844	0.5494	0.991699
sud_hatoum2023.sumstats.gz	ctx-lh-bankssts_Right-Putamen	Cortico-Subcortical	-0.08105	0.08647	0.3486	0.987119
ano_watson2019.sumstats.gz	ctx-lh-bankssts_Right-Putamen	Cortico-Subcortical	0.1071	0.08471	0.2061	0.92648
alz_wightman2021.sumstats.gz	ctx-lh-bankssts_Right-Putamen	Cortico-Subcortical	-0.2345	0.1468	0.1101	0.996887
bip_mullins2021.sumstats.gz	ctx-lh-bankssts_Right-Pallidum	Cortico-Subcortical	0.02521	0.1035	0.8075	0.94637
adhd_demontis2022.sumstats.gz	ctx-lh-bankssts_Right-Pallidum	Cortico-Subcortical	-0.04301	0.121	0.7222	0.965693
scz_trubetskoy2022_noX.sumstats.gz	ctx-lh-bankssts_Right-Pallidum	Cortico-Subcortical	0.08383	0.0891	0.3468	0.731938
mdd_howard2019_EUR.sumstats.gz	ctx-lh-bankssts_Right-Pallidum	Cortico-Subcortical	0.09111	0.107	0.3944	0.990214
sud_hatoum2023.sumstats.gz	ctx-lh-bankssts_Right-Pallidum	Cortico-Subcortical	-0.1566	0.1282	0.2219	0.987119
ano_watson2019.sumstats.gz	ctx-lh-bankssts_Right-Pallidum	Cortico-Subcortical	0.1982	0.1497	0.1855	0.92648
alz_wightman2021.sumstats.gz	ctx-lh-bankssts_Right-Pallidum	Cortico-Subcortical	-0.2125	0.227	0.3492	0.996887
bip_mullins2021.sumstats.gz	ctx-lh-bankssts_Right-Hippocampus	Cortico-Subcortical	0.0145	0.07791	0.8523	0.952455
adhd_demontis2022.sumstats.gz	ctx-lh-bankssts_Right-Hippocampus	Cortico-Subcortical	0.1194	0.08911	0.1804	0.965693
scz_trubetskoy2022_noX.sumstats.gz	ctx-lh-bankssts_Right-Hippocampus	Cortico-Subcortical	-0.05102	0.0681	0.4537	0.798657
mdd_howard2019_EUR.sumstats.gz	ctx-lh-bankssts_Right-Hippocampus	Cortico-Subcortical	-0.09791	0.07392	0.1853	0.990214
sud_hatoum2023.sumstats.gz	ctx-lh-bankssts_Right-Hippocampus	Cortico-Subcortical	-0.07927	0.08809	0.3682	0.987119
ano_watson2019.sumstats.gz	ctx-lh-bankssts_Right-Hippocampus	Cortico-Subcortical	-0.2002	0.1079	0.06356	0.92648
alz_wightman2021.sumstats.gz	ctx-lh-bankssts_Right-Hippocampus	Cortico-Subcortical	-0.02773	0.1646	0.8662	0.998442
bip_mullins2021.sumstats.gz	ctx-lh-bankssts_Right-Amygdala	Cortico-Subcortical	0.004061	0.1406	0.977	0.991461
scz_trubetskoy2022_noX.sumstats.gz	ctx-lh-bankssts_Right-Amygdala	Cortico-Subcortical	-0.1158	0.1593	0.4671	0.801478
mdd_howard2019_EUR.sumstats.gz	ctx-lh-bankssts_Right-Amygdala	Cortico-Subcortical	-0.01554	0.1532	0.9192	0.999873
sud_hatoum2023.sumstats.gz	ctx-lh-bankssts_Right-Amygdala	Cortico-Subcortical	-0.1161	0.2152	0.5896	0.987119
ano_watson2019.sumstats.gz	ctx-lh-bankssts_Right-Amygdala	Cortico-Subcortical	-0.385	0.3459	0.2656	0.92648
alz_wightman2021.sumstats.gz	ctx-lh-bankssts_Right-Amygdala	Cortico-Subcortical	-0.4938	0.4858	0.3095	0.996887
bip_mullins2021.sumstats.gz	ctx-lh-bankssts_Right-Accumbens-area	Cortico-Subcortical	-0.08313	0.122	0.4956	0.844834
adhd_demontis2022.sumstats.gz	ctx-lh-bankssts_Right-Accumbens-area	Cortico-Subcortical	0.2	0.1378	0.1468	0.965693
scz_trubetskoy2022_noX.sumstats.gz	ctx-lh-bankssts_Right-Accumbens-area	Cortico-Subcortical	0.08877	0.1097	0.4184	0.774714
mdd_howard2019_EUR.sumstats.gz	ctx-lh-bankssts_Right-Accumbens-area	Cortico-Subcortical	0.1919	0.1228	0.118	0.990214
sud_hatoum2023.sumstats.gz	ctx-lh-bankssts_Right-Accumbens-area	Cortico-Subcortical	0.1875	0.131	0.1523	0.987119
ano_watson2019.sumstats.gz	ctx-lh-bankssts_Right-Accumbens-area	Cortico-Subcortical	0.08457	0.1504	0.5739	0.93956
alz_wightman2021.sumstats.gz	ctx-lh-bankssts_Right-Accumbens-area	Cortico-Subcortical	-0.1664	0.2655	0.5308	0.996887
bip_mullins2021.sumstats.gz	ctx-lh-bankssts_Left-Caudate	Cortico-Subcortical	-0.1093	0.07577	0.1491	0.67437
adhd_demontis2022.sumstats.gz	ctx-lh-bankssts_Left-Caudate	Cortico-Subcortical	0.05034	0.08805	0.5676	0.965693
scz_trubetskoy2022_noX.sumstats.gz	ctx-lh-bankssts_Left-Caudate	Cortico-Subcortical	0.06763	0.06706	0.3132	0.700948
mdd_howard2019_EUR.sumstats.gz	ctx-lh-bankssts_Left-Caudate	Cortico-Subcortical	-0.008556	0.08256	0.9175	0.999873
sud_hatoum2023.sumstats.gz	ctx-lh-bankssts_Left-Caudate	Cortico-Subcortical	-0.0247	0.08771	0.7783	0.987499
ano_watson2019.sumstats.gz	ctx-lh-bankssts_Left-Caudate	Cortico-Subcortical	0.07076	0.1032	0.4928	0.935586
alz_wightman2021.sumstats.gz	ctx-lh-bankssts_Left-Caudate	Cortico-Subcortical	-0.2114	0.1689	0.2108	0.996887
bip_mullins2021.sumstats.gz	ctx-lh-bankssts_Left-Putamen	Cortico-Subcortical	-0.1727	0.08526	0.04275	0.542914
adhd_demontis2022.sumstats.gz	ctx-lh-bankssts_Left-Putamen	Cortico-Subcortical	-0.1061	0.1008	0.2928	0.965693
scz_trubetskoy2022_noX.sumstats.gz	ctx-lh-bankssts_Left-Putamen	Cortico-Subcortical	-0.038	0.0711	0.593	0.858701
mdd_howard2019_EUR.sumstats.gz	ctx-lh-bankssts_Left-Putamen	Cortico-Subcortical	0.07848	0.08334	0.3464	0.990214
sud_hatoum2023.sumstats.gz	ctx-lh-bankssts_Left-Putamen	Cortico-Subcortical	-0.1632	0.1035	0.1148	0.987119
ano_watson2019.sumstats.gz	ctx-lh-bankssts_Left-Putamen	Cortico-Subcortical	-0.0392	0.1049	0.7085	0.956252
alz_wightman2021.sumstats.gz	ctx-lh-bankssts_Left-Putamen	Cortico-Subcortical	-0.2964	0.1821	0.1037	0.996887
bip_mullins2021.sumstats.gz	ctx-lh-bankssts_Left-Pallidum	Cortico-Subcortical	0.03706	0.1182	0.7539	0.934809
adhd_demontis2022.sumstats.gz	ctx-lh-bankssts_Left-Pallidum	Cortico-Subcortical	0.024	0.1388	0.8627	0.975652
scz_trubetskoy2022_noX.sumstats.gz	ctx-lh-bankssts_Left-Pallidum	Cortico-Subcortical	0.02351	0.09064	0.7954	0.930231
mdd_howard2019_EUR.sumstats.gz	ctx-lh-bankssts_Left-Pallidum	Cortico-Subcortical	-0.07086	0.1109	0.5227	0.991699
sud_hatoum2023.sumstats.gz	ctx-lh-bankssts_Left-Pallidum	Cortico-Subcortical	-0.03807	0.1139	0.7383	0.987499
ano_watson2019.sumstats.gz	ctx-lh-bankssts_Left-Pallidum	Cortico-Subcortical	0.1801	0.1617	0.2654	0.92648
alz_wightman2021.sumstats.gz	ctx-lh-bankssts_Left-Pallidum	Cortico-Subcortical	-0.1865	0.2518	0.4588	0.996887
bip_mullins2021.sumstats.gz	ctx-lh-bankssts_Left-Hippocampus	Cortico-Subcortical	-0.06037	0.112	0.5898	0.88276
adhd_demontis2022.sumstats.gz	ctx-lh-bankssts_Left-Hippocampus	Cortico-Subcortical	0.2954	0.2083	0.156	0.965693
scz_trubetskoy2022_noX.sumstats.gz	ctx-lh-bankssts_Left-Hippocampus	Cortico-Subcortical	-0.04687	0.1041	0.6524	0.872967
mdd_howard2019_EUR.sumstats.gz	ctx-lh-bankssts_Left-Hippocampus	Cortico-Subcortical	0.0005918	0.1165	0.9959	0.999873
sud_hatoum2023.sumstats.gz	ctx-lh-bankssts_Left-Hippocampus	Cortico-Subcortical	-0.08591	0.1251	0.4924	0.987119
ano_watson2019.sumstats.gz	ctx-lh-bankssts_Left-Hippocampus	Cortico-Subcortical	-0.2556	0.1643	0.1198	0.92648
alz_wightman2021.sumstats.gz	ctx-lh-bankssts_Left-Hippocampus	Cortico-Subcortical	-0.1668	0.2228	0.454	0.996887
bip_mullins2021.sumstats.gz	ctx-lh-bankssts_Left-Amygdala	Cortico-Subcortical	0.02819	0.1116	0.8007	0.94615
adhd_demontis2022.sumstats.gz	ctx-lh-bankssts_Left-Amygdala	Cortico-Subcortical	0.02891	0.1105	0.7936	0.975652
scz_trubetskoy2022_noX.sumstats.gz	ctx-lh-bankssts_Left-Amygdala	Cortico-Subcortical	-0.03372	0.09896	0.7333	0.906355
mdd_howard2019_EUR.sumstats.gz	ctx-lh-bankssts_Left-Amygdala	Cortico-Subcortical	0.1755	0.1437	0.2221	0.990214
sud_hatoum2023.sumstats.gz	ctx-lh-bankssts_Left-Amygdala	Cortico-Subcortical	-0.009027	0.1282	0.9439	0.990236
ano_watson2019.sumstats.gz	ctx-lh-bankssts_Left-Amygdala	Cortico-Subcortical	-0.201	0.1443	0.1638	0.92648
alz_wightman2021.sumstats.gz	ctx-lh-bankssts_Left-Amygdala	Cortico-Subcortical	-0.2463	0.3064	0.4216	0.996887
bip_mullins2021.sumstats.gz	ctx-lh-bankssts_Left-Accumbens-area	Cortico-Subcortical	-0.02301	0.09926	0.8166	0.948713
adhd_demontis2022.sumstats.gz	ctx-lh-bankssts_Left-Accumbens-area	Cortico-Subcortical	0.1974	0.1274	0.1212	0.965693
scz_trubetskoy2022_noX.sumstats.gz	ctx-lh-bankssts_Left-Accumbens-area	Cortico-Subcortical	0.05751	0.09076	0.5264	0.830971
mdd_howard2019_EUR.sumstats.gz	ctx-lh-bankssts_Left-Accumbens-area	Cortico-Subcortical	-0.01538	0.1085	0.8873	0.999873
sud_hatoum2023.sumstats.gz	ctx-lh-bankssts_Left-Accumbens-area	Cortico-Subcortical	-0.0272	0.122	0.8236	0.987499
ano_watson2019.sumstats.gz	ctx-lh-bankssts_Left-Accumbens-area	Cortico-Subcortical	0.006857	0.1318	0.9585	0.997166
alz_wightman2021.sumstats.gz	ctx-lh-bankssts_Left-Accumbens-area	Cortico-Subcortical	-0.2893	0.2282	0.2049	0.996887
bip_mullins2021.sumstats.gz	ctx-lh-bankssts_Right-Caudate	Cortico-Subcortical	-0.07655	0.0785	0.3295	0.79019
adhd_demontis2022.sumstats.gz	ctx-lh-bankssts_Right-Caudate	Cortico-Subcortical	0.1671	0.1	0.09493	0.965693
scz_trubetskoy2022_noX.sumstats.gz	ctx-lh-bankssts_Right-Caudate	Cortico-Subcortical	0.06365	0.07176	0.3751	0.748597
mdd_howard2019_EUR.sumstats.gz	ctx-lh-bankssts_Right-Caudate	Cortico-Subcortical	0.02203	0.08721	0.8006	0.999873
sud_hatoum2023.sumstats.gz	ctx-lh-bankssts_Right-Caudate	Cortico-Subcortical	0.07191	0.1001	0.4726	0.987119
ano_watson2019.sumstats.gz	ctx-lh-bankssts_Right-Caudate	Cortico-Subcortical	0.08625	0.1205	0.4741	0.934844
alz_wightman2021.sumstats.gz	ctx-lh-bankssts_Right-Caudate	Cortico-Subcortical	-0.3136	0.2117	0.1386	0.996887
bip_mullins2021.sumstats.gz	ctx-lh-caudalanteriorcingulate_Left-Thalamus-Proper	Cortico-Subcortical	-0.08314	0.1155	0.4717	0.829755
adhd_demontis2022.sumstats.gz	ctx-lh-caudalanteriorcingulate_Left-Thalamus-Proper	Cortico-Subcortical	-0.2194	0.1438	0.1269	0.965693
scz_trubetskoy2022_noX.sumstats.gz	ctx-lh-caudalanteriorcingulate_Left-Thalamus-Proper	Cortico-Subcortical	-0.009557	0.1053	0.9277	0.974659
mdd_howard2019_EUR.sumstats.gz	ctx-lh-caudalanteriorcingulate_Left-Thalamus-Proper	Cortico-Subcortical	-0.2293	0.1399	0.1012	0.990214
sud_hatoum2023.sumstats.gz	ctx-lh-caudalanteriorcingulate_Left-Thalamus-Proper	Cortico-Subcortical	-0.2477	0.2047	0.2263	0.987119
ano_watson2019.sumstats.gz	ctx-lh-caudalanteriorcingulate_Left-Thalamus-Proper	Cortico-Subcortical	-0.05503	0.1362	0.6861	0.95574
alz_wightman2021.sumstats.gz	ctx-lh-caudalanteriorcingulate_Left-Thalamus-Proper	Cortico-Subcortical	0.4903	0.2822	0.08236	0.996887
bip_mullins2021.sumstats.gz	ctx-lh-caudalanteriorcingulate_Right-Putamen	Cortico-Subcortical	0.001949	0.06745	0.9769	0.991461
adhd_demontis2022.sumstats.gz	ctx-lh-caudalanteriorcingulate_Right-Putamen	Cortico-Subcortical	0.1224	0.07518	0.1035	0.965693
scz_trubetskoy2022_noX.sumstats.gz	ctx-lh-caudalanteriorcingulate_Right-Putamen	Cortico-Subcortical	0.01844	0.05647	0.7441	0.914059
mdd_howard2019_EUR.sumstats.gz	ctx-lh-caudalanteriorcingulate_Right-Putamen	Cortico-Subcortical	0.09861	0.07217	0.1718	0.990214
sud_hatoum2023.sumstats.gz	ctx-lh-caudalanteriorcingulate_Right-Putamen	Cortico-Subcortical	-0.002399	0.09789	0.9804	0.991451
ano_watson2019.sumstats.gz	ctx-lh-caudalanteriorcingulate_Right-Putamen	Cortico-Subcortical	0.1335	0.09499	0.1599	0.92648
alz_wightman2021.sumstats.gz	ctx-lh-caudalanteriorcingulate_Right-Putamen	Cortico-Subcortical	0.0544	0.1325	0.6815	0.996887
bip_mullins2021.sumstats.gz	ctx-lh-caudalanteriorcingulate_Right-Pallidum	Cortico-Subcortical	0.05922	0.1208	0.6239	0.893251
adhd_demontis2022.sumstats.gz	ctx-lh-caudalanteriorcingulate_Right-Pallidum	Cortico-Subcortical	0.317	0.2388	0.1844	0.965693
scz_trubetskoy2022_noX.sumstats.gz	ctx-lh-caudalanteriorcingulate_Right-Pallidum	Cortico-Subcortical	-0.03801	0.1099	0.7293	0.904851
mdd_howard2019_EUR.sumstats.gz	ctx-lh-caudalanteriorcingulate_Right-Pallidum	Cortico-Subcortical	-0.03794	0.1107	0.7318	0.999873
ano_watson2019.sumstats.gz	ctx-lh-caudalanteriorcingulate_Right-Pallidum	Cortico-Subcortical	-0.1725	0.2081	0.4071	0.92648
alz_wightman2021.sumstats.gz	ctx-lh-caudalanteriorcingulate_Right-Pallidum	Cortico-Subcortical	0.13	0.3028	0.6676	0.996887
bip_mullins2021.sumstats.gz	ctx-lh-caudalanteriorcingulate_Right-Hippocampus	Cortico-Subcortical	0.103	0.08398	0.22	0.721252
adhd_demontis2022.sumstats.gz	ctx-lh-caudalanteriorcingulate_Right-Hippocampus	Cortico-Subcortical	-0.1576	0.09827	0.1087	0.965693
scz_trubetskoy2022_noX.sumstats.gz	ctx-lh-caudalanteriorcingulate_Right-Hippocampus	Cortico-Subcortical	0.07472	0.07224	0.301	0.692232
mdd_howard2019_EUR.sumstats.gz	ctx-lh-caudalanteriorcingulate_Right-Hippocampus	Cortico-Subcortical	0.005171	0.07436	0.9446	0.999873
sud_hatoum2023.sumstats.gz	ctx-lh-caudalanteriorcingulate_Right-Hippocampus	Cortico-Subcortical	-0.1008	0.07852	0.1991	0.987119
ano_watson2019.sumstats.gz	ctx-lh-caudalanteriorcingulate_Right-Hippocampus	Cortico-Subcortical	-0.0573	0.09466	0.5449	0.935586
alz_wightman2021.sumstats.gz	ctx-lh-caudalanteriorcingulate_Right-Hippocampus	Cortico-Subcortical	-0.0967	0.1605	0.5469	0.996887
bip_mullins2021.sumstats.gz	ctx-lh-caudalanteriorcingulate_Right-Amygdala	Cortico-Subcortical	0.0197	0.08397	0.8145	0.947898
adhd_demontis2022.sumstats.gz	ctx-lh-caudalanteriorcingulate_Right-Amygdala	Cortico-Subcortical	0.03171	0.08935	0.7226	0.965693
scz_trubetskoy2022_noX.sumstats.gz	ctx-lh-caudalanteriorcingulate_Right-Amygdala	Cortico-Subcortical	0.06145	0.06832	0.3684	0.74585
mdd_howard2019_EUR.sumstats.gz	ctx-lh-caudalanteriorcingulate_Right-Amygdala	Cortico-Subcortical	-0.009448	0.07973	0.9057	0.999873
sud_hatoum2023.sumstats.gz	ctx-lh-caudalanteriorcingulate_Right-Amygdala	Cortico-Subcortical	0.02842	0.08318	0.7326	0.987499
ano_watson2019.sumstats.gz	ctx-lh-caudalanteriorcingulate_Right-Amygdala	Cortico-Subcortical	0.1208	0.1293	0.3503	0.92648
alz_wightman2021.sumstats.gz	ctx-lh-caudalanteriorcingulate_Right-Amygdala	Cortico-Subcortical	-0.2754	0.1994	0.1673	0.996887
bip_mullins2021.sumstats.gz	ctx-lh-caudalanteriorcingulate_Right-Accumbens-area	Cortico-Subcortical	0.1666	0.1468	0.2565	0.734238
adhd_demontis2022.sumstats.gz	ctx-lh-caudalanteriorcingulate_Right-Accumbens-area	Cortico-Subcortical	0.1096	0.142	0.4402	0.965693
scz_trubetskoy2022_noX.sumstats.gz	ctx-lh-caudalanteriorcingulate_Right-Accumbens-area	Cortico-Subcortical	0.0974	0.1322	0.4613	0.799954
mdd_howard2019_EUR.sumstats.gz	ctx-lh-caudalanteriorcingulate_Right-Accumbens-area	Cortico-Subcortical	0.05459	0.119	0.6464	0.991699
sud_hatoum2023.sumstats.gz	ctx-lh-caudalanteriorcingulate_Right-Accumbens-area	Cortico-Subcortical	0.239	0.2633	0.3639	0.987119
ano_watson2019.sumstats.gz	ctx-lh-caudalanteriorcingulate_Right-Accumbens-area	Cortico-Subcortical	0.1208	0.1773	0.4957	0.935586
alz_wightman2021.sumstats.gz	ctx-lh-caudalanteriorcingulate_Right-Accumbens-area	Cortico-Subcortical	0.04478	0.2442	0.8545	0.996887
bip_mullins2021.sumstats.gz	ctx-lh-caudalanteriorcingulate_ctx-lh-bankssts	Between Network	-0.16	0.0718	0.02589	0.489338
adhd_demontis2022.sumstats.gz	ctx-lh-caudalanteriorcingulate_ctx-lh-bankssts	Between Network	-0.01753	0.08976	0.8452	0.975652
scz_trubetskoy2022_noX.sumstats.gz	ctx-lh-caudalanteriorcingulate_ctx-lh-bankssts	Between Network	-0.116	0.06332	0.06707	0.410617
mdd_howard2019_EUR.sumstats.gz	ctx-lh-caudalanteriorcingulate_ctx-lh-bankssts	Between Network	0.04123	0.06931	0.5519	0.991699
sud_hatoum2023.sumstats.gz	ctx-lh-caudalanteriorcingulate_ctx-lh-bankssts	Between Network	0.05478	0.07674	0.4754	0.987119
ano_watson2019.sumstats.gz	ctx-lh-caudalanteriorcingulate_ctx-lh-bankssts	Between Network	0.09827	0.09222	0.2866	0.92648
alz_wightman2021.sumstats.gz	ctx-lh-caudalanteriorcingulate_ctx-lh-bankssts	Between Network	-0.1268	0.1467	0.3873	0.996887
bip_mullins2021.sumstats.gz	ctx-lh-caudalanteriorcingulate_Left-Caudate	Cortico-Subcortical	0.007498	0.06832	0.9126	0.976542
adhd_demontis2022.sumstats.gz	ctx-lh-caudalanteriorcingulate_Left-Caudate	Cortico-Subcortical	0.01329	0.07713	0.8632	0.975652
scz_trubetskoy2022_noX.sumstats.gz	ctx-lh-caudalanteriorcingulate_Left-Caudate	Cortico-Subcortical	-0.01183	0.06069	0.8455	0.95034
mdd_howard2019_EUR.sumstats.gz	ctx-lh-caudalanteriorcingulate_Left-Caudate	Cortico-Subcortical	0.01332	0.0759	0.8607	0.999873
sud_hatoum2023.sumstats.gz	ctx-lh-caudalanteriorcingulate_Left-Caudate	Cortico-Subcortical	0.2468	0.09909	0.01273	0.987119
ano_watson2019.sumstats.gz	ctx-lh-caudalanteriorcingulate_Left-Caudate	Cortico-Subcortical	0.02551	0.08907	0.7746	0.969707
alz_wightman2021.sumstats.gz	ctx-lh-caudalanteriorcingulate_Left-Caudate	Cortico-Subcortical	0.2869	0.1644	0.08101	0.996887
bip_mullins2021.sumstats.gz	ctx-lh-caudalanteriorcingulate_Left-Putamen	Cortico-Subcortical	-0.02324	0.08118	0.7747	0.939729
adhd_demontis2022.sumstats.gz	ctx-lh-caudalanteriorcingulate_Left-Putamen	Cortico-Subcortical	0.2811	0.1164	0.01576	0.965693
scz_trubetskoy2022_noX.sumstats.gz	ctx-lh-caudalanteriorcingulate_Left-Putamen	Cortico-Subcortical	-0.04829	0.06619	0.4657	0.801038
mdd_howard2019_EUR.sumstats.gz	ctx-lh-caudalanteriorcingulate_Left-Putamen	Cortico-Subcortical	0.08554	0.08173	0.2953	0.990214
sud_hatoum2023.sumstats.gz	ctx-lh-caudalanteriorcingulate_Left-Putamen	Cortico-Subcortical	-0.07696	0.1328	0.5621	0.987119
ano_watson2019.sumstats.gz	ctx-lh-caudalanteriorcingulate_Left-Putamen	Cortico-Subcortical	0.1103	0.1191	0.3542	0.92648
alz_wightman2021.sumstats.gz	ctx-lh-caudalanteriorcingulate_Left-Putamen	Cortico-Subcortical	0.0375	0.1613	0.8161	0.996887
bip_mullins2021.sumstats.gz	ctx-lh-caudalanteriorcingulate_Left-Hippocampus	Cortico-Subcortical	0.1553	0.09742	0.111	0.657868
adhd_demontis2022.sumstats.gz	ctx-lh-caudalanteriorcingulate_Left-Hippocampus	Cortico-Subcortical	-0.05978	0.09573	0.5323	0.965693
scz_trubetskoy2022_noX.sumstats.gz	ctx-lh-caudalanteriorcingulate_Left-Hippocampus	Cortico-Subcortical	0.1211	0.08177	0.1387	0.543941
mdd_howard2019_EUR.sumstats.gz	ctx-lh-caudalanteriorcingulate_Left-Hippocampus	Cortico-Subcortical	0.04252	0.08097	0.5995	0.991699
sud_hatoum2023.sumstats.gz	ctx-lh-caudalanteriorcingulate_Left-Hippocampus	Cortico-Subcortical	0.04506	0.1007	0.6544	0.987499
ano_watson2019.sumstats.gz	ctx-lh-caudalanteriorcingulate_Left-Hippocampus	Cortico-Subcortical	-0.0503	0.1178	0.6693	0.955572
alz_wightman2021.sumstats.gz	ctx-lh-caudalanteriorcingulate_Left-Hippocampus	Cortico-Subcortical	-0.4048	0.2494	0.1046	0.996887
bip_mullins2021.sumstats.gz	ctx-lh-caudalanteriorcingulate_Right-Thalamus-Proper	Cortico-Subcortical	-0.03256	0.091	0.7205	0.928158
adhd_demontis2022.sumstats.gz	ctx-lh-caudalanteriorcingulate_Right-Thalamus-Proper	Cortico-Subcortical	-0.1191	0.1013	0.2396	0.965693
scz_trubetskoy2022_noX.sumstats.gz	ctx-lh-caudalanteriorcingulate_Right-Thalamus-Proper	Cortico-Subcortical	-0.01993	0.08046	0.8043	0.933923
mdd_howard2019_EUR.sumstats.gz	ctx-lh-caudalanteriorcingulate_Right-Thalamus-Proper	Cortico-Subcortical	-0.126	0.09699	0.1941	0.990214
sud_hatoum2023.sumstats.gz	ctx-lh-caudalanteriorcingulate_Right-Thalamus-Proper	Cortico-Subcortical	-0.08756	0.09731	0.3682	0.987119
ano_watson2019.sumstats.gz	ctx-lh-caudalanteriorcingulate_Right-Thalamus-Proper	Cortico-Subcortical	-0.04706	0.1141	0.68	0.955572
alz_wightman2021.sumstats.gz	ctx-lh-caudalanteriorcingulate_Right-Thalamus-Proper	Cortico-Subcortical	0.2765	0.1983	0.1632	0.996887
bip_mullins2021.sumstats.gz	ctx-lh-caudalanteriorcingulate_Right-Caudate	Cortico-Subcortical	0.09278	0.07668	0.2263	0.723101
adhd_demontis2022.sumstats.gz	ctx-lh-caudalanteriorcingulate_Right-Caudate	Cortico-Subcortical	-0.006644	0.09449	0.9439	0.989509
scz_trubetskoy2022_noX.sumstats.gz	ctx-lh-caudalanteriorcingulate_Right-Caudate	Cortico-Subcortical	0.01521	0.0651	0.8153	0.938181
mdd_howard2019_EUR.sumstats.gz	ctx-lh-caudalanteriorcingulate_Right-Caudate	Cortico-Subcortical	0.04598	0.07778	0.5544	0.991699
sud_hatoum2023.sumstats.gz	ctx-lh-caudalanteriorcingulate_Right-Caudate	Cortico-Subcortical	0.0613	0.1068	0.5661	0.987119
ano_watson2019.sumstats.gz	ctx-lh-caudalanteriorcingulate_Right-Caudate	Cortico-Subcortical	0.07289	0.1104	0.5091	0.935586
alz_wightman2021.sumstats.gz	ctx-lh-caudalanteriorcingulate_Right-Caudate	Cortico-Subcortical	0.2487	0.1655	0.1329	0.996887
bip_mullins2021.sumstats.gz	ctx-lh-caudalmiddlefrontal_Left-Thalamus-Proper	Cortico-Subcortical	-0.03092	0.1071	0.7728	0.939729
adhd_demontis2022.sumstats.gz	ctx-lh-caudalmiddlefrontal_Left-Thalamus-Proper	Cortico-Subcortical	0.1157	0.2587	0.6546	0.965693
scz_trubetskoy2022_noX.sumstats.gz	ctx-lh-caudalmiddlefrontal_Left-Thalamus-Proper	Cortico-Subcortical	-0.05438	0.106	0.6079	0.865504
mdd_howard2019_EUR.sumstats.gz	ctx-lh-caudalmiddlefrontal_Left-Thalamus-Proper	Cortico-Subcortical	-0.01513	0.11	0.8906	0.999873
sud_hatoum2023.sumstats.gz	ctx-lh-caudalmiddlefrontal_Left-Thalamus-Proper	Cortico-Subcortical	-0.3745	0.97	0.6995	0.987499
ano_watson2019.sumstats.gz	ctx-lh-caudalmiddlefrontal_Left-Thalamus-Proper	Cortico-Subcortical	-0.01058	0.182	0.9536	0.994958
alz_wightman2021.sumstats.gz	ctx-lh-caudalmiddlefrontal_Left-Thalamus-Proper	Cortico-Subcortical	-0.2078	0.2518	0.4093	0.996887
bip_mullins2021.sumstats.gz	ctx-lh-caudalmiddlefrontal_Right-Putamen	Cortico-Subcortical	0.179	0.2215	0.4191	0.807464
scz_trubetskoy2022_noX.sumstats.gz	ctx-lh-caudalmiddlefrontal_Right-Putamen	Cortico-Subcortical	0.05237	0.1537	0.7333	0.906355
mdd_howard2019_EUR.sumstats.gz	ctx-lh-caudalmiddlefrontal_Right-Putamen	Cortico-Subcortical	-0.3335	0.3717	0.3696	0.990214
alz_wightman2021.sumstats.gz	ctx-lh-caudalmiddlefrontal_Right-Putamen	Cortico-Subcortical	-0.08923	0.3589	0.8037	0.996887
bip_mullins2021.sumstats.gz	ctx-lh-caudalmiddlefrontal_Right-Hippocampus	Cortico-Subcortical	-0.1104	0.1173	0.3463	0.794039
adhd_demontis2022.sumstats.gz	ctx-lh-caudalmiddlefrontal_Right-Hippocampus	Cortico-Subcortical	0.09497	0.137	0.4883	0.965693
scz_trubetskoy2022_noX.sumstats.gz	ctx-lh-caudalmiddlefrontal_Right-Hippocampus	Cortico-Subcortical	-0.1877	0.1161	0.1059	0.484065
mdd_howard2019_EUR.sumstats.gz	ctx-lh-caudalmiddlefrontal_Right-Hippocampus	Cortico-Subcortical	0.006931	0.1091	0.9493	0.999873
sud_hatoum2023.sumstats.gz	ctx-lh-caudalmiddlefrontal_Right-Hippocampus	Cortico-Subcortical	0.079	0.1138	0.4875	0.987119
ano_watson2019.sumstats.gz	ctx-lh-caudalmiddlefrontal_Right-Hippocampus	Cortico-Subcortical	-0.1014	0.1571	0.5188	0.935586
alz_wightman2021.sumstats.gz	ctx-lh-caudalmiddlefrontal_Right-Hippocampus	Cortico-Subcortical	0.001857	0.2113	0.993	1
bip_mullins2021.sumstats.gz	ctx-lh-caudalmiddlefrontal_Right-Amygdala	Cortico-Subcortical	-0.1785	0.2483	0.4722	0.830115
adhd_demontis2022.sumstats.gz	ctx-lh-caudalmiddlefrontal_Right-Amygdala	Cortico-Subcortical	0.2421	0.3808	0.5249	0.965693
scz_trubetskoy2022_noX.sumstats.gz	ctx-lh-caudalmiddlefrontal_Right-Amygdala	Cortico-Subcortical	-0.07797	0.1646	0.6357	0.868729
mdd_howard2019_EUR.sumstats.gz	ctx-lh-caudalmiddlefrontal_Right-Amygdala	Cortico-Subcortical	0.3102	0.3346	0.3538	0.990214
alz_wightman2021.sumstats.gz	ctx-lh-caudalmiddlefrontal_Right-Amygdala	Cortico-Subcortical	0.223	0.3947	0.572	0.996887
bip_mullins2021.sumstats.gz	ctx-lh-caudalmiddlefrontal_ctx-lh-bankssts	Default Mode	0.03665	0.05058	0.4687	0.827605
adhd_demontis2022.sumstats.gz	ctx-lh-caudalmiddlefrontal_ctx-lh-bankssts	Default Mode	0.01532	0.0577	0.7907	0.975652
scz_trubetskoy2022_noX.sumstats.gz	ctx-lh-caudalmiddlefrontal_ctx-lh-bankssts	Default Mode	0.08772	0.03599	0.01479	0.213616
mdd_howard2019_EUR.sumstats.gz	ctx-lh-caudalmiddlefrontal_ctx-lh-bankssts	Default Mode	-0.0009061	0.0452	0.984	0.999873
sud_hatoum2023.sumstats.gz	ctx-lh-caudalmiddlefrontal_ctx-lh-bankssts	Default Mode	-0.0545	0.05069	0.2823	0.987119
ano_watson2019.sumstats.gz	ctx-lh-caudalmiddlefrontal_ctx-lh-bankssts	Default Mode	-0.02402	0.06192	0.698	0.955986
alz_wightman2021.sumstats.gz	ctx-lh-caudalmiddlefrontal_ctx-lh-bankssts	Default Mode	0.077	0.1003	0.4425	0.996887
bip_mullins2021.sumstats.gz	ctx-lh-caudalmiddlefrontal_ctx-lh-caudalanteriorcingulate	Between Network	0.007308	0.09171	0.9365	0.977898
adhd_demontis2022.sumstats.gz	ctx-lh-caudalmiddlefrontal_ctx-lh-caudalanteriorcingulate	Between Network	-0.1634	0.09703	0.09213	0.965693
scz_trubetskoy2022_noX.sumstats.gz	ctx-lh-caudalmiddlefrontal_ctx-lh-caudalanteriorcingulate	Between Network	-0.07381	0.07031	0.2939	0.686071
mdd_howard2019_EUR.sumstats.gz	ctx-lh-caudalmiddlefrontal_ctx-lh-caudalanteriorcingulate	Between Network	-0.148	0.08491	0.08143	0.990214
sud_hatoum2023.sumstats.gz	ctx-lh-caudalmiddlefrontal_ctx-lh-caudalanteriorcingulate	Between Network	-0.08969	0.09797	0.3599	0.987119
ano_watson2019.sumstats.gz	ctx-lh-caudalmiddlefrontal_ctx-lh-caudalanteriorcingulate	Between Network	-0.1709	0.09379	0.06839	0.92648
alz_wightman2021.sumstats.gz	ctx-lh-caudalmiddlefrontal_ctx-lh-caudalanteriorcingulate	Between Network	-0.06656	0.1644	0.6857	0.996887
bip_mullins2021.sumstats.gz	ctx-lh-caudalmiddlefrontal_Left-Caudate	Cortico-Subcortical	0.01078	0.154	0.9442	0.980475
adhd_demontis2022.sumstats.gz	ctx-lh-caudalmiddlefrontal_Left-Caudate	Cortico-Subcortical	0.0005425	0.2131	0.998	0.998357
scz_trubetskoy2022_noX.sumstats.gz	ctx-lh-caudalmiddlefrontal_Left-Caudate	Cortico-Subcortical	-0.2078	0.2368	0.3801	0.751086
mdd_howard2019_EUR.sumstats.gz	ctx-lh-caudalmiddlefrontal_Left-Caudate	Cortico-Subcortical	-0.08676	0.1637	0.5961	0.991699
alz_wightman2021.sumstats.gz	ctx-lh-caudalmiddlefrontal_Left-Caudate	Cortico-Subcortical	-0.09894	0.3409	0.7716	0.996887
bip_mullins2021.sumstats.gz	ctx-lh-caudalmiddlefrontal_Left-Putamen	Cortico-Subcortical	0.1388	0.1132	0.22	0.721252
adhd_demontis2022.sumstats.gz	ctx-lh-caudalmiddlefrontal_Left-Putamen	Cortico-Subcortical	-0.06496	0.1279	0.6114	0.965693
scz_trubetskoy2022_noX.sumstats.gz	ctx-lh-caudalmiddlefrontal_Left-Putamen	Cortico-Subcortical	0.08939	0.1006	0.3742	0.748597
mdd_howard2019_EUR.sumstats.gz	ctx-lh-caudalmiddlefrontal_Left-Putamen	Cortico-Subcortical	-0.1505	0.09569	0.1157	0.990214
ano_watson2019.sumstats.gz	ctx-lh-caudalmiddlefrontal_Left-Putamen	Cortico-Subcortical	-0.09157	0.1473	0.5343	0.935586
alz_wightman2021.sumstats.gz	ctx-lh-caudalmiddlefrontal_Left-Putamen	Cortico-Subcortical	-0.08629	0.1974	0.662	0.996887
bip_mullins2021.sumstats.gz	ctx-lh-caudalmiddlefrontal_Left-Pallidum	Cortico-Subcortical	0.1243	0.1896	0.512	0.852121
scz_trubetskoy2022_noX.sumstats.gz	ctx-lh-caudalmiddlefrontal_Left-Pallidum	Cortico-Subcortical	0.09656	0.1389	0.4868	0.815492
mdd_howard2019_EUR.sumstats.gz	ctx-lh-caudalmiddlefrontal_Left-Pallidum	Cortico-Subcortical	0.1923	0.2518	0.4452	0.990214
sud_hatoum2023.sumstats.gz	ctx-lh-caudalmiddlefrontal_Left-Pallidum	Cortico-Subcortical	-0.05119	0.2309	0.8246	0.987499
ano_watson2019.sumstats.gz	ctx-lh-caudalmiddlefrontal_Left-Pallidum	Cortico-Subcortical	0.4806	0.6263	0.4429	0.93188
alz_wightman2021.sumstats.gz	ctx-lh-caudalmiddlefrontal_Left-Pallidum	Cortico-Subcortical	-0.2299	0.4441	0.6046	0.996887
bip_mullins2021.sumstats.gz	ctx-lh-caudalmiddlefrontal_Left-Hippocampus	Cortico-Subcortical	-0.1768	0.2173	0.4159	0.806155
scz_trubetskoy2022_noX.sumstats.gz	ctx-lh-caudalmiddlefrontal_Left-Hippocampus	Cortico-Subcortical	-0.1775	0.2001	0.3749	0.748597
mdd_howard2019_EUR.sumstats.gz	ctx-lh-caudalmiddlefrontal_Left-Hippocampus	Cortico-Subcortical	0.02	0.1567	0.8985	0.999873
alz_wightman2021.sumstats.gz	ctx-lh-caudalmiddlefrontal_Left-Hippocampus	Cortico-Subcortical	-0.02792	0.3159	0.9296	1
bip_mullins2021.sumstats.gz	ctx-lh-caudalmiddlefrontal_Right-Thalamus-Proper	Cortico-Subcortical	0.126	0.2628	0.6317	0.896493
scz_trubetskoy2022_noX.sumstats.gz	ctx-lh-caudalmiddlefrontal_Right-Thalamus-Proper	Cortico-Subcortical	-0.06305	0.2237	0.7781	0.927136
mdd_howard2019_EUR.sumstats.gz	ctx-lh-caudalmiddlefrontal_Right-Thalamus-Proper	Cortico-Subcortical	-0.2239	0.3752	0.5507	0.991699
alz_wightman2021.sumstats.gz	ctx-lh-caudalmiddlefrontal_Right-Thalamus-Proper	Cortico-Subcortical	-0.4844	1.846	0.793	0.996887
bip_mullins2021.sumstats.gz	ctx-lh-caudalmiddlefrontal_Right-Caudate	Cortico-Subcortical	0.06423	0.1204	0.5937	0.88276
adhd_demontis2022.sumstats.gz	ctx-lh-caudalmiddlefrontal_Right-Caudate	Cortico-Subcortical	0.07638	0.1377	0.5791	0.965693
scz_trubetskoy2022_noX.sumstats.gz	ctx-lh-caudalmiddlefrontal_Right-Caudate	Cortico-Subcortical	-0.03043	0.09431	0.747	0.915581
mdd_howard2019_EUR.sumstats.gz	ctx-lh-caudalmiddlefrontal_Right-Caudate	Cortico-Subcortical	-0.2113	0.1349	0.1171	0.990214
sud_hatoum2023.sumstats.gz	ctx-lh-caudalmiddlefrontal_Right-Caudate	Cortico-Subcortical	0.0886	0.1289	0.4917	0.987119
ano_watson2019.sumstats.gz	ctx-lh-caudalmiddlefrontal_Right-Caudate	Cortico-Subcortical	-0.309	0.2092	0.1397	0.92648
alz_wightman2021.sumstats.gz	ctx-lh-caudalmiddlefrontal_Right-Caudate	Cortico-Subcortical	-0.05748	0.2802	0.8374	0.996887
bip_mullins2021.sumstats.gz	ctx-lh-cuneus_Left-Thalamus-Proper	Cortico-Subcortical	0.1914	0.1834	0.2967	0.763241
adhd_demontis2022.sumstats.gz	ctx-lh-cuneus_Left-Thalamus-Proper	Cortico-Subcortical	0.02814	0.1621	0.8622	0.975652
scz_trubetskoy2022_noX.sumstats.gz	ctx-lh-cuneus_Left-Thalamus-Proper	Cortico-Subcortical	0.1284	0.1252	0.3051	0.69358
mdd_howard2019_EUR.sumstats.gz	ctx-lh-cuneus_Left-Thalamus-Proper	Cortico-Subcortical	0.1592	0.1434	0.2672	0.990214
sud_hatoum2023.sumstats.gz	ctx-lh-cuneus_Left-Thalamus-Proper	Cortico-Subcortical	0.1073	0.1195	0.3691	0.987119
ano_watson2019.sumstats.gz	ctx-lh-cuneus_Left-Thalamus-Proper	Cortico-Subcortical	0.1793	0.2034	0.378	0.92648
alz_wightman2021.sumstats.gz	ctx-lh-cuneus_Left-Thalamus-Proper	Cortico-Subcortical	0.1317	0.272	0.6283	0.996887
bip_mullins2021.sumstats.gz	ctx-lh-cuneus_Right-Hippocampus	Cortico-Subcortical	0.02745	0.1044	0.7925	0.94393
adhd_demontis2022.sumstats.gz	ctx-lh-cuneus_Right-Hippocampus	Cortico-Subcortical	0.009179	0.1847	0.9604	0.99256
scz_trubetskoy2022_noX.sumstats.gz	ctx-lh-cuneus_Right-Hippocampus	Cortico-Subcortical	0.09949	0.1021	0.33	0.718717
mdd_howard2019_EUR.sumstats.gz	ctx-lh-cuneus_Right-Hippocampus	Cortico-Subcortical	0.03148	0.09944	0.7516	0.999873
sud_hatoum2023.sumstats.gz	ctx-lh-cuneus_Right-Hippocampus	Cortico-Subcortical	0.2301	0.3942	0.5594	0.987119
ano_watson2019.sumstats.gz	ctx-lh-cuneus_Right-Hippocampus	Cortico-Subcortical	0.3291	0.2927	0.2609	0.92648
alz_wightman2021.sumstats.gz	ctx-lh-cuneus_Right-Hippocampus	Cortico-Subcortical	0.03119	0.228	0.8912	1
bip_mullins2021.sumstats.gz	ctx-lh-cuneus_Right-Amygdala	Cortico-Subcortical	-0.01589	0.1688	0.925	0.977507
adhd_demontis2022.sumstats.gz	ctx-lh-cuneus_Right-Amygdala	Cortico-Subcortical	0.2481	0.8035	0.7574	0.968829
scz_trubetskoy2022_noX.sumstats.gz	ctx-lh-cuneus_Right-Amygdala	Cortico-Subcortical	-0.03678	0.1495	0.8057	0.934425
mdd_howard2019_EUR.sumstats.gz	ctx-lh-cuneus_Right-Amygdala	Cortico-Subcortical	-0.3058	0.3868	0.4292	0.990214
sud_hatoum2023.sumstats.gz	ctx-lh-cuneus_Right-Amygdala	Cortico-Subcortical	0.1648	0.2749	0.5488	0.987119
ano_watson2019.sumstats.gz	ctx-lh-cuneus_Right-Amygdala	Cortico-Subcortical	0.1238	0.418	0.7671	0.966848
alz_wightman2021.sumstats.gz	ctx-lh-cuneus_Right-Amygdala	Cortico-Subcortical	-0.2172	0.4386	0.6205	0.996887
bip_mullins2021.sumstats.gz	ctx-lh-cuneus_Right-Accumbens-area	Cortico-Subcortical	0.09747	0.1284	0.4477	0.824251
adhd_demontis2022.sumstats.gz	ctx-lh-cuneus_Right-Accumbens-area	Cortico-Subcortical	-0.03926	0.1696	0.8169	0.975652
scz_trubetskoy2022_noX.sumstats.gz	ctx-lh-cuneus_Right-Accumbens-area	Cortico-Subcortical	0.155	0.1244	0.2129	0.620048
mdd_howard2019_EUR.sumstats.gz	ctx-lh-cuneus_Right-Accumbens-area	Cortico-Subcortical	-0.08236	0.1189	0.4885	0.991699
sud_hatoum2023.sumstats.gz	ctx-lh-cuneus_Right-Accumbens-area	Cortico-Subcortical	0.04838	0.2624	0.8538	0.987499
ano_watson2019.sumstats.gz	ctx-lh-cuneus_Right-Accumbens-area	Cortico-Subcortical	0.6293	0.6474	0.331	0.92648
alz_wightman2021.sumstats.gz	ctx-lh-cuneus_Right-Accumbens-area	Cortico-Subcortical	-0.06159	0.2635	0.8152	0.996887
bip_mullins2021.sumstats.gz	ctx-lh-cuneus_ctx-lh-bankssts	Between Network	-0.07527	0.09299	0.4182	0.806476
adhd_demontis2022.sumstats.gz	ctx-lh-cuneus_ctx-lh-bankssts	Between Network	-0.09469	0.1127	0.4006	0.965693
scz_trubetskoy2022_noX.sumstats.gz	ctx-lh-cuneus_ctx-lh-bankssts	Between Network	-0.03763	0.0738	0.6101	0.866111
mdd_howard2019_EUR.sumstats.gz	ctx-lh-cuneus_ctx-lh-bankssts	Between Network	-0.05713	0.07615	0.4531	0.990214
sud_hatoum2023.sumstats.gz	ctx-lh-cuneus_ctx-lh-bankssts	Between Network	-0.1813	0.1327	0.1718	0.987119
ano_watson2019.sumstats.gz	ctx-lh-cuneus_ctx-lh-bankssts	Between Network	-0.0556	0.1497	0.7103	0.956252
alz_wightman2021.sumstats.gz	ctx-lh-cuneus_ctx-lh-bankssts	Between Network	0.004798	0.1666	0.977	1
bip_mullins2021.sumstats.gz	ctx-lh-cuneus_ctx-lh-caudalanteriorcingulate	Between Network	0.1623	0.1268	0.2005	0.721252
adhd_demontis2022.sumstats.gz	ctx-lh-cuneus_ctx-lh-caudalanteriorcingulate	Between Network	0.009572	0.128	0.9404	0.989509
scz_trubetskoy2022_noX.sumstats.gz	ctx-lh-cuneus_ctx-lh-caudalanteriorcingulate	Between Network	0.2485	0.1441	0.08474	0.446588
mdd_howard2019_EUR.sumstats.gz	ctx-lh-cuneus_ctx-lh-caudalanteriorcingulate	Between Network	0.2218	0.1215	0.06781	0.990214
sud_hatoum2023.sumstats.gz	ctx-lh-cuneus_ctx-lh-caudalanteriorcingulate	Between Network	0.135	0.1555	0.3854	0.987119
ano_watson2019.sumstats.gz	ctx-lh-cuneus_ctx-lh-caudalanteriorcingulate	Between Network	0.2135	0.1609	0.1846	0.92648
alz_wightman2021.sumstats.gz	ctx-lh-cuneus_ctx-lh-caudalanteriorcingulate	Between Network	-0.3152	0.2455	0.1992	0.996887
bip_mullins2021.sumstats.gz	ctx-lh-cuneus_ctx-lh-caudalmiddlefrontal	Between Network	-0.1503	0.1052	0.1533	0.676493
adhd_demontis2022.sumstats.gz	ctx-lh-cuneus_ctx-lh-caudalmiddlefrontal	Between Network	-0.1391	0.1252	0.2666	0.965693
scz_trubetskoy2022_noX.sumstats.gz	ctx-lh-cuneus_ctx-lh-caudalmiddlefrontal	Between Network	-0.05143	0.07894	0.5147	0.824447
mdd_howard2019_EUR.sumstats.gz	ctx-lh-cuneus_ctx-lh-caudalmiddlefrontal	Between Network	-0.02891	0.09742	0.7667	0.999873
sud_hatoum2023.sumstats.gz	ctx-lh-cuneus_ctx-lh-caudalmiddlefrontal	Between Network	-0.05422	0.1647	0.742	0.987499
ano_watson2019.sumstats.gz	ctx-lh-cuneus_ctx-lh-caudalmiddlefrontal	Between Network	0.1147	0.1261	0.363	0.92648
alz_wightman2021.sumstats.gz	ctx-lh-cuneus_ctx-lh-caudalmiddlefrontal	Between Network	-0.07811	0.1936	0.6867	0.996887
bip_mullins2021.sumstats.gz	ctx-lh-cuneus_Left-Caudate	Cortico-Subcortical	0.1149	0.1209	0.342	0.794039
adhd_demontis2022.sumstats.gz	ctx-lh-cuneus_Left-Caudate	Cortico-Subcortical	-0.08204	0.1224	0.5027	0.965693
scz_trubetskoy2022_noX.sumstats.gz	ctx-lh-cuneus_Left-Caudate	Cortico-Subcortical	0.1371	0.0987	0.1648	0.5604
mdd_howard2019_EUR.sumstats.gz	ctx-lh-cuneus_Left-Caudate	Cortico-Subcortical	0.05616	0.1113	0.6138	0.991699
sud_hatoum2023.sumstats.gz	ctx-lh-cuneus_Left-Caudate	Cortico-Subcortical	0.1002	0.1204	0.4054	0.987119
ano_watson2019.sumstats.gz	ctx-lh-cuneus_Left-Caudate	Cortico-Subcortical	0.02999	0.1326	0.8211	0.979258
alz_wightman2021.sumstats.gz	ctx-lh-cuneus_Left-Caudate	Cortico-Subcortical	0.1236	0.2309	0.5924	0.996887
bip_mullins2021.sumstats.gz	ctx-lh-cuneus_Left-Pallidum	Cortico-Subcortical	0.122	0.2795	0.6625	0.906298
scz_trubetskoy2022_noX.sumstats.gz	ctx-lh-cuneus_Left-Pallidum	Cortico-Subcortical	0.002606	0.1567	0.9867	0.99471
mdd_howard2019_EUR.sumstats.gz	ctx-lh-cuneus_Left-Pallidum	Cortico-Subcortical	0.1879	0.2745	0.4937	0.991699
sud_hatoum2023.sumstats.gz	ctx-lh-cuneus_Left-Pallidum	Cortico-Subcortical	-0.2334	0.4621	0.6135	0.987119
alz_wightman2021.sumstats.gz	ctx-lh-cuneus_Left-Pallidum	Cortico-Subcortical	0.5082	0.5888	0.3881	0.996887
bip_mullins2021.sumstats.gz	ctx-lh-cuneus_Left-Hippocampus	Cortico-Subcortical	-0.04467	0.1634	0.7845	0.940512
adhd_demontis2022.sumstats.gz	ctx-lh-cuneus_Left-Hippocampus	Cortico-Subcortical	-0.2627	0.2782	0.3451	0.965693
scz_trubetskoy2022_noX.sumstats.gz	ctx-lh-cuneus_Left-Hippocampus	Cortico-Subcortical	0.1226	0.1598	0.443	0.792648
mdd_howard2019_EUR.sumstats.gz	ctx-lh-cuneus_Left-Hippocampus	Cortico-Subcortical	0.09254	0.1484	0.5329	0.991699
sud_hatoum2023.sumstats.gz	ctx-lh-cuneus_Left-Hippocampus	Cortico-Subcortical	0.01649	0.2099	0.9374	0.990236
ano_watson2019.sumstats.gz	ctx-lh-cuneus_Left-Hippocampus	Cortico-Subcortical	0.2502	0.273	0.3595	0.92648
alz_wightman2021.sumstats.gz	ctx-lh-cuneus_Left-Hippocampus	Cortico-Subcortical	0.2717	0.3737	0.4672	0.996887
bip_mullins2021.sumstats.gz	ctx-lh-cuneus_Left-Amygdala	Cortico-Subcortical	0.0283	0.08493	0.739	0.929407
adhd_demontis2022.sumstats.gz	ctx-lh-cuneus_Left-Amygdala	Cortico-Subcortical	0.06525	0.09826	0.5067	0.965693
scz_trubetskoy2022_noX.sumstats.gz	ctx-lh-cuneus_Left-Amygdala	Cortico-Subcortical	-0.02126	0.07375	0.7731	0.924911
mdd_howard2019_EUR.sumstats.gz	ctx-lh-cuneus_Left-Amygdala	Cortico-Subcortical	-0.08589	0.08297	0.3006	0.990214
sud_hatoum2023.sumstats.gz	ctx-lh-cuneus_Left-Amygdala	Cortico-Subcortical	0.1803	0.1036	0.08194	0.987119
ano_watson2019.sumstats.gz	ctx-lh-cuneus_Left-Amygdala	Cortico-Subcortical	-0.07793	0.1287	0.545	0.935586
alz_wightman2021.sumstats.gz	ctx-lh-cuneus_Left-Amygdala	Cortico-Subcortical	-0.06047	0.1948	0.7563	0.996887
bip_mullins2021.sumstats.gz	ctx-lh-cuneus_Left-Accumbens-area	Cortico-Subcortical	0.04231	0.1944	0.8277	0.950348
adhd_demontis2022.sumstats.gz	ctx-lh-cuneus_Left-Accumbens-area	Cortico-Subcortical	-0.07654	0.2029	0.706	0.965693
scz_trubetskoy2022_noX.sumstats.gz	ctx-lh-cuneus_Left-Accumbens-area	Cortico-Subcortical	-0.0131	0.1715	0.9391	0.978304
mdd_howard2019_EUR.sumstats.gz	ctx-lh-cuneus_Left-Accumbens-area	Cortico-Subcortical	0.04265	0.1572	0.7862	0.999873
sud_hatoum2023.sumstats.gz	ctx-lh-cuneus_Left-Accumbens-area	Cortico-Subcortical	-0.1663	0.2663	0.5324	0.987119
ano_watson2019.sumstats.gz	ctx-lh-cuneus_Left-Accumbens-area	Cortico-Subcortical	0.1983	0.2218	0.3711	0.92648
alz_wightman2021.sumstats.gz	ctx-lh-cuneus_Left-Accumbens-area	Cortico-Subcortical	-0.2503	0.561	0.6555	0.996887
bip_mullins2021.sumstats.gz	ctx-lh-cuneus_Right-Thalamus-Proper	Cortico-Subcortical	0.2734	0.2172	0.2081	0.721252
adhd_demontis2022.sumstats.gz	ctx-lh-cuneus_Right-Thalamus-Proper	Cortico-Subcortical	-0.1457	0.2188	0.5053	0.965693
scz_trubetskoy2022_noX.sumstats.gz	ctx-lh-cuneus_Right-Thalamus-Proper	Cortico-Subcortical	0.1668	0.1335	0.2115	0.619482
mdd_howard2019_EUR.sumstats.gz	ctx-lh-cuneus_Right-Thalamus-Proper	Cortico-Subcortical	0.2981	0.1909	0.1184	0.990214
sud_hatoum2023.sumstats.gz	ctx-lh-cuneus_Right-Thalamus-Proper	Cortico-Subcortical	0.1381	0.1478	0.3502	0.987119
ano_watson2019.sumstats.gz	ctx-lh-cuneus_Right-Thalamus-Proper	Cortico-Subcortical	0.2535	0.2346	0.2799	0.92648
alz_wightman2021.sumstats.gz	ctx-lh-cuneus_Right-Thalamus-Proper	Cortico-Subcortical	-0.01217	0.3069	0.9684	1
bip_mullins2021.sumstats.gz	ctx-lh-cuneus_Right-Caudate	Cortico-Subcortical	0.227	0.1829	0.2145	0.721252
adhd_demontis2022.sumstats.gz	ctx-lh-cuneus_Right-Caudate	Cortico-Subcortical	-0.3051	0.287	0.2877	0.965693
scz_trubetskoy2022_noX.sumstats.gz	ctx-lh-cuneus_Right-Caudate	Cortico-Subcortical	0.2295	0.1675	0.1707	0.56704
mdd_howard2019_EUR.sumstats.gz	ctx-lh-cuneus_Right-Caudate	Cortico-Subcortical	0.0278	0.1509	0.8538	0.999873
sud_hatoum2023.sumstats.gz	ctx-lh-cuneus_Right-Caudate	Cortico-Subcortical	-0.1156	0.1905	0.544	0.987119
ano_watson2019.sumstats.gz	ctx-lh-cuneus_Right-Caudate	Cortico-Subcortical	0.2935	0.3256	0.3673	0.92648
alz_wightman2021.sumstats.gz	ctx-lh-cuneus_Right-Caudate	Cortico-Subcortical	0.03057	0.2854	0.9147	1
bip_mullins2021.sumstats.gz	ctx-lh-entorhinal_Right-Hippocampus	Cortico-Subcortical	0.07024	0.1158	0.544	0.867203
adhd_demontis2022.sumstats.gz	ctx-lh-entorhinal_Right-Hippocampus	Cortico-Subcortical	0.04355	0.1263	0.7303	0.965693
scz_trubetskoy2022_noX.sumstats.gz	ctx-lh-entorhinal_Right-Hippocampus	Cortico-Subcortical	0.05322	0.09846	0.5889	0.856578
mdd_howard2019_EUR.sumstats.gz	ctx-lh-entorhinal_Right-Hippocampus	Cortico-Subcortical	0.1097	0.1093	0.3154	0.990214
sud_hatoum2023.sumstats.gz	ctx-lh-entorhinal_Right-Hippocampus	Cortico-Subcortical	-0.01179	0.1432	0.9344	0.990236
ano_watson2019.sumstats.gz	ctx-lh-entorhinal_Right-Hippocampus	Cortico-Subcortical	-0.1633	0.1701	0.3371	0.92648
alz_wightman2021.sumstats.gz	ctx-lh-entorhinal_Right-Hippocampus	Cortico-Subcortical	0.1607	0.2286	0.482	0.996887
bip_mullins2021.sumstats.gz	ctx-lh-entorhinal_Right-Amygdala	Cortico-Subcortical	0.2473	0.3247	0.4462	0.824251
scz_trubetskoy2022_noX.sumstats.gz	ctx-lh-entorhinal_Right-Amygdala	Cortico-Subcortical	0.2256	0.312	0.4698	0.80316
mdd_howard2019_EUR.sumstats.gz	ctx-lh-entorhinal_Right-Amygdala	Cortico-Subcortical	0.1139	0.309	0.7123	0.999755
sud_hatoum2023.sumstats.gz	ctx-lh-entorhinal_Right-Amygdala	Cortico-Subcortical	0.1539	0.2789	0.581	0.987119
alz_wightman2021.sumstats.gz	ctx-lh-entorhinal_Right-Amygdala	Cortico-Subcortical	0.1044	0.413	0.8005	0.996887
bip_mullins2021.sumstats.gz	ctx-lh-entorhinal_ctx-lh-bankssts	Between Network	-0.1372	0.1485	0.3555	0.794039
adhd_demontis2022.sumstats.gz	ctx-lh-entorhinal_ctx-lh-bankssts	Between Network	0.2005	0.1678	0.232	0.965693
scz_trubetskoy2022_noX.sumstats.gz	ctx-lh-entorhinal_ctx-lh-bankssts	Between Network	-0.2385	0.1635	0.1448	0.54683
mdd_howard2019_EUR.sumstats.gz	ctx-lh-entorhinal_ctx-lh-bankssts	Between Network	0.2224	0.1974	0.2599	0.990214
sud_hatoum2023.sumstats.gz	ctx-lh-entorhinal_ctx-lh-bankssts	Between Network	0.1669	0.135	0.2164	0.987119
ano_watson2019.sumstats.gz	ctx-lh-entorhinal_ctx-lh-bankssts	Between Network	-0.3325	0.1635	0.04207	0.92648
alz_wightman2021.sumstats.gz	ctx-lh-entorhinal_ctx-lh-bankssts	Between Network	0.1653	0.3083	0.5919	0.996887
bip_mullins2021.sumstats.gz	ctx-lh-entorhinal_ctx-lh-caudalanteriorcingulate	Between Network	0.03585	0.1232	0.7711	0.939729
adhd_demontis2022.sumstats.gz	ctx-lh-entorhinal_ctx-lh-caudalanteriorcingulate	Between Network	0.0483	0.1325	0.7155	0.965693
scz_trubetskoy2022_noX.sumstats.gz	ctx-lh-entorhinal_ctx-lh-caudalanteriorcingulate	Between Network	-0.07976	0.1073	0.4575	0.798657
mdd_howard2019_EUR.sumstats.gz	ctx-lh-entorhinal_ctx-lh-caudalanteriorcingulate	Between Network	-0.1802	0.139	0.195	0.990214
sud_hatoum2023.sumstats.gz	ctx-lh-entorhinal_ctx-lh-caudalanteriorcingulate	Between Network	-0.233	0.1858	0.2099	0.987119
ano_watson2019.sumstats.gz	ctx-lh-entorhinal_ctx-lh-caudalanteriorcingulate	Between Network	-0.1269	0.1684	0.451	0.933639
alz_wightman2021.sumstats.gz	ctx-lh-entorhinal_ctx-lh-caudalanteriorcingulate	Between Network	-0.08613	0.2541	0.7346	0.996887
bip_mullins2021.sumstats.gz	ctx-lh-entorhinal_Left-Caudate	Cortico-Subcortical	-0.03616	0.1054	0.7315	0.929407
adhd_demontis2022.sumstats.gz	ctx-lh-entorhinal_Left-Caudate	Cortico-Subcortical	-0.1474	0.152	0.3323	0.965693
scz_trubetskoy2022_noX.sumstats.gz	ctx-lh-entorhinal_Left-Caudate	Cortico-Subcortical	-0.2183	0.1227	0.07517	0.427926
mdd_howard2019_EUR.sumstats.gz	ctx-lh-entorhinal_Left-Caudate	Cortico-Subcortical	-0.0622	0.1056	0.5558	0.991699
sud_hatoum2023.sumstats.gz	ctx-lh-entorhinal_Left-Caudate	Cortico-Subcortical	0.04955	0.1177	0.6737	0.987499
ano_watson2019.sumstats.gz	ctx-lh-entorhinal_Left-Caudate	Cortico-Subcortical	-0.07318	0.1435	0.6102	0.946039
alz_wightman2021.sumstats.gz	ctx-lh-entorhinal_Left-Caudate	Cortico-Subcortical	-0.3491	0.2926	0.2328	0.996887
bip_mullins2021.sumstats.gz	ctx-lh-entorhinal_Left-Putamen	Cortico-Subcortical	-0.01584	0.1791	0.9295	0.977507
adhd_demontis2022.sumstats.gz	ctx-lh-entorhinal_Left-Putamen	Cortico-Subcortical	0.1965	0.1788	0.272	0.965693
scz_trubetskoy2022_noX.sumstats.gz	ctx-lh-entorhinal_Left-Putamen	Cortico-Subcortical	-0.1044	0.1851	0.5727	0.844283
mdd_howard2019_EUR.sumstats.gz	ctx-lh-entorhinal_Left-Putamen	Cortico-Subcortical	-0.3363	0.4121	0.4144	0.990214
sud_hatoum2023.sumstats.gz	ctx-lh-entorhinal_Left-Putamen	Cortico-Subcortical	-0.3157	0.2789	0.2575	0.987119
ano_watson2019.sumstats.gz	ctx-lh-entorhinal_Left-Putamen	Cortico-Subcortical	-0.1322	0.1831	0.4701	0.934844
alz_wightman2021.sumstats.gz	ctx-lh-entorhinal_Left-Putamen	Cortico-Subcortical	-0.4895	0.6241	0.4329	0.996887
bip_mullins2021.sumstats.gz	ctx-lh-entorhinal_Left-Hippocampus	Cortico-Subcortical	-0.1508	0.152	0.3211	0.784931
adhd_demontis2022.sumstats.gz	ctx-lh-entorhinal_Left-Hippocampus	Cortico-Subcortical	0.04729	0.1753	0.7873	0.975652
scz_trubetskoy2022_noX.sumstats.gz	ctx-lh-entorhinal_Left-Hippocampus	Cortico-Subcortical	-0.1636	0.1462	0.2631	0.665854
mdd_howard2019_EUR.sumstats.gz	ctx-lh-entorhinal_Left-Hippocampus	Cortico-Subcortical	0.01601	0.141	0.9096	0.999873
ano_watson2019.sumstats.gz	ctx-lh-entorhinal_Left-Hippocampus	Cortico-Subcortical	-0.01886	0.1675	0.9103	0.986124
alz_wightman2021.sumstats.gz	ctx-lh-entorhinal_Left-Hippocampus	Cortico-Subcortical	-0.4109	0.3798	0.2794	0.996887
bip_mullins2021.sumstats.gz	ctx-lh-entorhinal_Left-Amygdala	Cortico-Subcortical	0.06885	0.163	0.6728	0.910564
scz_trubetskoy2022_noX.sumstats.gz	ctx-lh-entorhinal_Left-Amygdala	Cortico-Subcortical	0.2344	0.3045	0.4415	0.792494
mdd_howard2019_EUR.sumstats.gz	ctx-lh-entorhinal_Left-Amygdala	Cortico-Subcortical	0.1955	0.2286	0.3925	0.990214
sud_hatoum2023.sumstats.gz	ctx-lh-entorhinal_Left-Amygdala	Cortico-Subcortical	0.1254	0.1638	0.4439	0.987119
alz_wightman2021.sumstats.gz	ctx-lh-entorhinal_Left-Amygdala	Cortico-Subcortical	-0.1512	0.3456	0.6618	0.996887
bip_mullins2021.sumstats.gz	ctx-lh-entorhinal_Right-Thalamus-Proper	Cortico-Subcortical	-0.2804	1.138	0.8054	0.94637
scz_trubetskoy2022_noX.sumstats.gz	ctx-lh-entorhinal_Right-Thalamus-Proper	Cortico-Subcortical	-0.1383	0.3548	0.6967	0.891257
bip_mullins2021.sumstats.gz	ctx-lh-entorhinal_Right-Caudate	Cortico-Subcortical	-0.05055	0.09457	0.593	0.88276
adhd_demontis2022.sumstats.gz	ctx-lh-entorhinal_Right-Caudate	Cortico-Subcortical	-0.008191	0.1316	0.9504	0.989509
scz_trubetskoy2022_noX.sumstats.gz	ctx-lh-entorhinal_Right-Caudate	Cortico-Subcortical	-0.1417	0.1003	0.1579	0.557577
mdd_howard2019_EUR.sumstats.gz	ctx-lh-entorhinal_Right-Caudate	Cortico-Subcortical	0.05742	0.0914	0.5299	0.991699
sud_hatoum2023.sumstats.gz	ctx-lh-entorhinal_Right-Caudate	Cortico-Subcortical	0.01543	0.1167	0.8948	0.987499
ano_watson2019.sumstats.gz	ctx-lh-entorhinal_Right-Caudate	Cortico-Subcortical	-0.04173	0.128	0.7444	0.962391
alz_wightman2021.sumstats.gz	ctx-lh-entorhinal_Right-Caudate	Cortico-Subcortical	-0.2043	0.2282	0.3706	0.996887
bip_mullins2021.sumstats.gz	ctx-lh-fusiform_Right-Pallidum	Cortico-Subcortical	0.1279	0.09781	0.1908	0.721252
adhd_demontis2022.sumstats.gz	ctx-lh-fusiform_Right-Pallidum	Cortico-Subcortical	0.007872	0.0962	0.9348	0.988464
scz_trubetskoy2022_noX.sumstats.gz	ctx-lh-fusiform_Right-Pallidum	Cortico-Subcortical	0.08107	0.08838	0.359	0.740058
mdd_howard2019_EUR.sumstats.gz	ctx-lh-fusiform_Right-Pallidum	Cortico-Subcortical	-0.03779	0.1042	0.7169	0.999755
sud_hatoum2023.sumstats.gz	ctx-lh-fusiform_Right-Pallidum	Cortico-Subcortical	0.01363	0.1024	0.8941	0.987499
ano_watson2019.sumstats.gz	ctx-lh-fusiform_Right-Pallidum	Cortico-Subcortical	-0.06095	0.1156	0.5979	0.941497
alz_wightman2021.sumstats.gz	ctx-lh-fusiform_Right-Pallidum	Cortico-Subcortical	-0.1951	0.1951	0.3171	0.996887
bip_mullins2021.sumstats.gz	ctx-lh-fusiform_Right-Hippocampus	Cortico-Subcortical	0.2144	0.1497	0.1522	0.676493
adhd_demontis2022.sumstats.gz	ctx-lh-fusiform_Right-Hippocampus	Cortico-Subcortical	0.1648	0.1246	0.1859	0.965693
scz_trubetskoy2022_noX.sumstats.gz	ctx-lh-fusiform_Right-Hippocampus	Cortico-Subcortical	0.06295	0.09371	0.5018	0.819646
mdd_howard2019_EUR.sumstats.gz	ctx-lh-fusiform_Right-Hippocampus	Cortico-Subcortical	0.0684	0.1073	0.5238	0.991699
sud_hatoum2023.sumstats.gz	ctx-lh-fusiform_Right-Hippocampus	Cortico-Subcortical	0.2356	0.2353	0.3167	0.987119
ano_watson2019.sumstats.gz	ctx-lh-fusiform_Right-Hippocampus	Cortico-Subcortical	0.1613	0.1332	0.2259	0.92648
alz_wightman2021.sumstats.gz	ctx-lh-fusiform_Right-Hippocampus	Cortico-Subcortical	-0.007648	0.2396	0.9745	1
bip_mullins2021.sumstats.gz	ctx-lh-fusiform_ctx-lh-bankssts	Between Network	0.1565	0.08885	0.07823	0.615979
adhd_demontis2022.sumstats.gz	ctx-lh-fusiform_ctx-lh-bankssts	Between Network	-0.05175	0.1004	0.6062	0.965693
scz_trubetskoy2022_noX.sumstats.gz	ctx-lh-fusiform_ctx-lh-bankssts	Between Network	-0.04105	0.07001	0.5576	0.84075
mdd_howard2019_EUR.sumstats.gz	ctx-lh-fusiform_ctx-lh-bankssts	Between Network	0.04856	0.07553	0.5203	0.991699
sud_hatoum2023.sumstats.gz	ctx-lh-fusiform_ctx-lh-bankssts	Between Network	0.01909	0.0846	0.8215	0.987499
ano_watson2019.sumstats.gz	ctx-lh-fusiform_ctx-lh-bankssts	Between Network	0.1544	0.1194	0.196	0.92648
alz_wightman2021.sumstats.gz	ctx-lh-fusiform_ctx-lh-bankssts	Between Network	-0.06014	0.1783	0.7359	0.996887
bip_mullins2021.sumstats.gz	ctx-lh-fusiform_ctx-lh-caudalanteriorcingulate	Between Network	0.4239	0.2176	0.05138	0.565904
adhd_demontis2022.sumstats.gz	ctx-lh-fusiform_ctx-lh-caudalanteriorcingulate	Between Network	-0.002367	0.1165	0.9838	0.996795
scz_trubetskoy2022_noX.sumstats.gz	ctx-lh-fusiform_ctx-lh-caudalanteriorcingulate	Between Network	0.3012	0.1686	0.07396	0.424311
mdd_howard2019_EUR.sumstats.gz	ctx-lh-fusiform_ctx-lh-caudalanteriorcingulate	Between Network	0.1291	0.1463	0.3775	0.990214
sud_hatoum2023.sumstats.gz	ctx-lh-fusiform_ctx-lh-caudalanteriorcingulate	Between Network	-0.1593	0.1657	0.3363	0.987119
ano_watson2019.sumstats.gz	ctx-lh-fusiform_ctx-lh-caudalanteriorcingulate	Between Network	0.1784	0.1596	0.2639	0.92648
alz_wightman2021.sumstats.gz	ctx-lh-fusiform_ctx-lh-caudalanteriorcingulate	Between Network	-0.2063	0.2525	0.4139	0.996887
bip_mullins2021.sumstats.gz	ctx-lh-fusiform_ctx-lh-caudalmiddlefrontal	Between Network	-0.1751	0.09131	0.0552	0.575318
adhd_demontis2022.sumstats.gz	ctx-lh-fusiform_ctx-lh-caudalmiddlefrontal	Between Network	-0.07852	0.1104	0.477	0.965693
scz_trubetskoy2022_noX.sumstats.gz	ctx-lh-fusiform_ctx-lh-caudalmiddlefrontal	Between Network	-0.01508	0.07419	0.839	0.947466
mdd_howard2019_EUR.sumstats.gz	ctx-lh-fusiform_ctx-lh-caudalmiddlefrontal	Between Network	0.08329	0.08574	0.3313	0.990214
sud_hatoum2023.sumstats.gz	ctx-lh-fusiform_ctx-lh-caudalmiddlefrontal	Between Network	0.108	0.1082	0.3183	0.987119
ano_watson2019.sumstats.gz	ctx-lh-fusiform_ctx-lh-caudalmiddlefrontal	Between Network	0.1184	0.1188	0.3188	0.92648
alz_wightman2021.sumstats.gz	ctx-lh-fusiform_ctx-lh-caudalmiddlefrontal	Between Network	-0.006162	0.1665	0.9705	1
bip_mullins2021.sumstats.gz	ctx-lh-fusiform_ctx-lh-cuneus	Visual	-0.1579	0.1363	0.2465	0.729796
adhd_demontis2022.sumstats.gz	ctx-lh-fusiform_ctx-lh-cuneus	Visual	-0.1264	0.1483	0.3942	0.965693
scz_trubetskoy2022_noX.sumstats.gz	ctx-lh-fusiform_ctx-lh-cuneus	Visual	-0.2207	0.1416	0.1192	0.507915
mdd_howard2019_EUR.sumstats.gz	ctx-lh-fusiform_ctx-lh-cuneus	Visual	-0.09004	0.1275	0.4801	0.991699
sud_hatoum2023.sumstats.gz	ctx-lh-fusiform_ctx-lh-cuneus	Visual	-0.2642	0.2446	0.2799	0.987119
ano_watson2019.sumstats.gz	ctx-lh-fusiform_ctx-lh-cuneus	Visual	-0.102	0.1877	0.5869	0.941497
alz_wightman2021.sumstats.gz	ctx-lh-fusiform_ctx-lh-cuneus	Visual	0.2303	0.2841	0.4177	0.996887
bip_mullins2021.sumstats.gz	ctx-lh-fusiform_Left-Caudate	Cortico-Subcortical	-0.1118	0.2054	0.5862	0.88276
adhd_demontis2022.sumstats.gz	ctx-lh-fusiform_Left-Caudate	Cortico-Subcortical	-0.5362	0.5221	0.3044	0.965693
scz_trubetskoy2022_noX.sumstats.gz	ctx-lh-fusiform_Left-Caudate	Cortico-Subcortical	0.02336	0.1662	0.8882	0.960269
mdd_howard2019_EUR.sumstats.gz	ctx-lh-fusiform_Left-Caudate	Cortico-Subcortical	-0.0132	0.1837	0.9427	0.999873
ano_watson2019.sumstats.gz	ctx-lh-fusiform_Left-Caudate	Cortico-Subcortical	-0.12	0.2147	0.5764	0.940372
alz_wightman2021.sumstats.gz	ctx-lh-fusiform_Left-Caudate	Cortico-Subcortical	-0.04161	0.3838	0.9137	1
scz_trubetskoy2022_noX.sumstats.gz	ctx-lh-fusiform_Left-Pallidum	Cortico-Subcortical	0.1648	0.5337	0.7575	0.919634
sud_hatoum2023.sumstats.gz	ctx-lh-fusiform_Left-Pallidum	Cortico-Subcortical	-0.009138	0.1704	0.9572	0.990236
bip_mullins2021.sumstats.gz	ctx-lh-fusiform_Left-Hippocampus	Cortico-Subcortical	0.03572	0.107	0.7384	0.929407
adhd_demontis2022.sumstats.gz	ctx-lh-fusiform_Left-Hippocampus	Cortico-Subcortical	0.006256	0.1081	0.9539	0.989509
scz_trubetskoy2022_noX.sumstats.gz	ctx-lh-fusiform_Left-Hippocampus	Cortico-Subcortical	0.04024	0.0844	0.6335	0.868729
mdd_howard2019_EUR.sumstats.gz	ctx-lh-fusiform_Left-Hippocampus	Cortico-Subcortical	0.001638	0.09735	0.9866	0.999873
sud_hatoum2023.sumstats.gz	ctx-lh-fusiform_Left-Hippocampus	Cortico-Subcortical	-0.0125	0.1397	0.9287	0.990236
ano_watson2019.sumstats.gz	ctx-lh-fusiform_Left-Hippocampus	Cortico-Subcortical	0.1069	0.1266	0.3984	0.92648
alz_wightman2021.sumstats.gz	ctx-lh-fusiform_Left-Hippocampus	Cortico-Subcortical	0.1218	0.2157	0.5723	0.996887
bip_mullins2021.sumstats.gz	ctx-lh-fusiform_Left-Amygdala	Cortico-Subcortical	0.1521	0.1367	0.2656	0.743627
adhd_demontis2022.sumstats.gz	ctx-lh-fusiform_Left-Amygdala	Cortico-Subcortical	0.07127	0.1266	0.5736	0.965693
scz_trubetskoy2022_noX.sumstats.gz	ctx-lh-fusiform_Left-Amygdala	Cortico-Subcortical	0.02968	0.1056	0.7787	0.927136
mdd_howard2019_EUR.sumstats.gz	ctx-lh-fusiform_Left-Amygdala	Cortico-Subcortical	0.04948	0.1185	0.6763	0.991699
sud_hatoum2023.sumstats.gz	ctx-lh-fusiform_Left-Amygdala	Cortico-Subcortical	0.1409	0.1672	0.3993	0.987119
ano_watson2019.sumstats.gz	ctx-lh-fusiform_Left-Amygdala	Cortico-Subcortical	-0.03148	0.1295	0.8079	0.975547
alz_wightman2021.sumstats.gz	ctx-lh-fusiform_Left-Amygdala	Cortico-Subcortical	0.08222	0.2604	0.7522	0.996887
bip_mullins2021.sumstats.gz	ctx-lh-fusiform_Left-Accumbens-area	Cortico-Subcortical	0.05401	0.1861	0.7717	0.939729
adhd_demontis2022.sumstats.gz	ctx-lh-fusiform_Left-Accumbens-area	Cortico-Subcortical	-0.2861	0.2761	0.3002	0.965693
scz_trubetskoy2022_noX.sumstats.gz	ctx-lh-fusiform_Left-Accumbens-area	Cortico-Subcortical	0.01866	0.1497	0.9008	0.965955
mdd_howard2019_EUR.sumstats.gz	ctx-lh-fusiform_Left-Accumbens-area	Cortico-Subcortical	0.1256	0.2277	0.5813	0.991699
sud_hatoum2023.sumstats.gz	ctx-lh-fusiform_Left-Accumbens-area	Cortico-Subcortical	0.07609	0.1841	0.6793	0.987499
ano_watson2019.sumstats.gz	ctx-lh-fusiform_Left-Accumbens-area	Cortico-Subcortical	0.148	0.1633	0.3648	0.92648
alz_wightman2021.sumstats.gz	ctx-lh-fusiform_Left-Accumbens-area	Cortico-Subcortical	0.03807	0.4433	0.9316	1
adhd_demontis2022.sumstats.gz	ctx-lh-fusiform_Right-Caudate	Cortico-Subcortical	-0.25	0.3192	0.4335	0.965693
scz_trubetskoy2022_noX.sumstats.gz	ctx-lh-fusiform_Right-Caudate	Cortico-Subcortical	-0.02273	0.2848	0.9364	0.977568
mdd_howard2019_EUR.sumstats.gz	ctx-lh-fusiform_Right-Caudate	Cortico-Subcortical	0.08966	0.1797	0.6179	0.991699
sud_hatoum2023.sumstats.gz	ctx-lh-fusiform_Right-Caudate	Cortico-Subcortical	0.02427	0.2292	0.9157	0.988351
ano_watson2019.sumstats.gz	ctx-lh-fusiform_Right-Caudate	Cortico-Subcortical	0.1735	0.2333	0.4572	0.934708
alz_wightman2021.sumstats.gz	ctx-lh-fusiform_Right-Caudate	Cortico-Subcortical	-0.1173	0.4401	0.7898	0.996887
bip_mullins2021.sumstats.gz	ctx-lh-inferiorparietal_Left-Thalamus-Proper	Cortico-Subcortical	-0.0722	0.1422	0.6117	0.885891
adhd_demontis2022.sumstats.gz	ctx-lh-inferiorparietal_Left-Thalamus-Proper	Cortico-Subcortical	-0.2431	0.3455	0.4815	0.965693
scz_trubetskoy2022_noX.sumstats.gz	ctx-lh-inferiorparietal_Left-Thalamus-Proper	Cortico-Subcortical	-0.2035	0.1691	0.2289	0.637198
mdd_howard2019_EUR.sumstats.gz	ctx-lh-inferiorparietal_Left-Thalamus-Proper	Cortico-Subcortical	0.01607	0.1287	0.9006	0.999873
ano_watson2019.sumstats.gz	ctx-lh-inferiorparietal_Left-Thalamus-Proper	Cortico-Subcortical	-0.3093	0.3429	0.367	0.92648
alz_wightman2021.sumstats.gz	ctx-lh-inferiorparietal_Left-Thalamus-Proper	Cortico-Subcortical	-0.3087	0.3684	0.402	0.996887
bip_mullins2021.sumstats.gz	ctx-lh-inferiorparietal_Right-Putamen	Cortico-Subcortical	0.1374	0.185	0.4578	0.824251
adhd_demontis2022.sumstats.gz	ctx-lh-inferiorparietal_Right-Putamen	Cortico-Subcortical	-0.2725	0.2233	0.2223	0.965693
scz_trubetskoy2022_noX.sumstats.gz	ctx-lh-inferiorparietal_Right-Putamen	Cortico-Subcortical	0.05336	0.1296	0.6806	0.886172
mdd_howard2019_EUR.sumstats.gz	ctx-lh-inferiorparietal_Right-Putamen	Cortico-Subcortical	-0.1919	0.1824	0.2927	0.990214
ano_watson2019.sumstats.gz	ctx-lh-inferiorparietal_Right-Putamen	Cortico-Subcortical	-0.2242	0.2112	0.2884	0.92648
alz_wightman2021.sumstats.gz	ctx-lh-inferiorparietal_Right-Putamen	Cortico-Subcortical	0.226	0.3366	0.5019	0.996887
bip_mullins2021.sumstats.gz	ctx-lh-inferiorparietal_Right-Pallidum	Cortico-Subcortical	0.04332	0.1193	0.7164	0.926106
adhd_demontis2022.sumstats.gz	ctx-lh-inferiorparietal_Right-Pallidum	Cortico-Subcortical	0.004336	0.1361	0.9746	0.996533
scz_trubetskoy2022_noX.sumstats.gz	ctx-lh-inferiorparietal_Right-Pallidum	Cortico-Subcortical	-0.02887	0.1081	0.7895	0.929263
mdd_howard2019_EUR.sumstats.gz	ctx-lh-inferiorparietal_Right-Pallidum	Cortico-Subcortical	-0.009795	0.1148	0.932	0.999873
sud_hatoum2023.sumstats.gz	ctx-lh-inferiorparietal_Right-Pallidum	Cortico-Subcortical	-0.07736	0.1414	0.5843	0.987119
ano_watson2019.sumstats.gz	ctx-lh-inferiorparietal_Right-Pallidum	Cortico-Subcortical	0.1515	0.1472	0.3035	0.92648
alz_wightman2021.sumstats.gz	ctx-lh-inferiorparietal_Right-Pallidum	Cortico-Subcortical	0.001438	0.2127	0.9946	1
bip_mullins2021.sumstats.gz	ctx-lh-inferiorparietal_Right-Hippocampus	Cortico-Subcortical	-0.1549	0.09648	0.1083	0.653286
adhd_demontis2022.sumstats.gz	ctx-lh-inferiorparietal_Right-Hippocampus	Cortico-Subcortical	-0.03106	0.1045	0.7664	0.970403
scz_trubetskoy2022_noX.sumstats.gz	ctx-lh-inferiorparietal_Right-Hippocampus	Cortico-Subcortical	-0.1723	0.07746	0.02614	0.2733
mdd_howard2019_EUR.sumstats.gz	ctx-lh-inferiorparietal_Right-Hippocampus	Cortico-Subcortical	-0.005355	0.08799	0.9515	0.999873
sud_hatoum2023.sumstats.gz	ctx-lh-inferiorparietal_Right-Hippocampus	Cortico-Subcortical	-0.005613	0.1012	0.9558	0.990236
ano_watson2019.sumstats.gz	ctx-lh-inferiorparietal_Right-Hippocampus	Cortico-Subcortical	-0.008486	0.126	0.9463	0.994267
alz_wightman2021.sumstats.gz	ctx-lh-inferiorparietal_Right-Hippocampus	Cortico-Subcortical	-0.0314	0.1644	0.8486	0.996887
bip_mullins2021.sumstats.gz	ctx-lh-inferiorparietal_Right-Amygdala	Cortico-Subcortical	-0.08938	0.14	0.5232	0.857322
adhd_demontis2022.sumstats.gz	ctx-lh-inferiorparietal_Right-Amygdala	Cortico-Subcortical	0.09842	0.1897	0.6039	0.965693
scz_trubetskoy2022_noX.sumstats.gz	ctx-lh-inferiorparietal_Right-Amygdala	Cortico-Subcortical	0.03721	0.1111	0.7377	0.908987
mdd_howard2019_EUR.sumstats.gz	ctx-lh-inferiorparietal_Right-Amygdala	Cortico-Subcortical	0.06099	0.112	0.5862	0.991699
sud_hatoum2023.sumstats.gz	ctx-lh-inferiorparietal_Right-Amygdala	Cortico-Subcortical	0.09875	0.2825	0.7267	0.987499
ano_watson2019.sumstats.gz	ctx-lh-inferiorparietal_Right-Amygdala	Cortico-Subcortical	-0.1972	0.2251	0.381	0.92648
alz_wightman2021.sumstats.gz	ctx-lh-inferiorparietal_Right-Amygdala	Cortico-Subcortical	0.2713	0.3154	0.3897	0.996887
bip_mullins2021.sumstats.gz	ctx-lh-inferiorparietal_Right-Accumbens-area	Cortico-Subcortical	-0.1611	0.1409	0.253	0.734238
adhd_demontis2022.sumstats.gz	ctx-lh-inferiorparietal_Right-Accumbens-area	Cortico-Subcortical	-0.134	0.1451	0.3559	0.965693
scz_trubetskoy2022_noX.sumstats.gz	ctx-lh-inferiorparietal_Right-Accumbens-area	Cortico-Subcortical	-0.1405	0.1265	0.2668	0.669312
mdd_howard2019_EUR.sumstats.gz	ctx-lh-inferiorparietal_Right-Accumbens-area	Cortico-Subcortical	-0.2202	0.1467	0.1334	0.990214
sud_hatoum2023.sumstats.gz	ctx-lh-inferiorparietal_Right-Accumbens-area	Cortico-Subcortical	-0.07936	0.1316	0.5464	0.987119
ano_watson2019.sumstats.gz	ctx-lh-inferiorparietal_Right-Accumbens-area	Cortico-Subcortical	-0.1761	0.1737	0.3107	0.92648
alz_wightman2021.sumstats.gz	ctx-lh-inferiorparietal_Right-Accumbens-area	Cortico-Subcortical	0.5932	0.4106	0.1485	0.996887
bip_mullins2021.sumstats.gz	ctx-lh-inferiorparietal_ctx-lh-bankssts	Default Mode	0.07437	0.05929	0.2097	0.721252
adhd_demontis2022.sumstats.gz	ctx-lh-inferiorparietal_ctx-lh-bankssts	Default Mode	0.01317	0.07006	0.8509	0.975652
scz_trubetskoy2022_noX.sumstats.gz	ctx-lh-inferiorparietal_ctx-lh-bankssts	Default Mode	0.1309	0.04809	0.00648	0.156696
mdd_howard2019_EUR.sumstats.gz	ctx-lh-inferiorparietal_ctx-lh-bankssts	Default Mode	-0.03749	0.05783	0.5168	0.991699
sud_hatoum2023.sumstats.gz	ctx-lh-inferiorparietal_ctx-lh-bankssts	Default Mode	-0.1008	0.06632	0.1287	0.987119
ano_watson2019.sumstats.gz	ctx-lh-inferiorparietal_ctx-lh-bankssts	Default Mode	-0.08155	0.07036	0.2464	0.92648
alz_wightman2021.sumstats.gz	ctx-lh-inferiorparietal_ctx-lh-bankssts	Default Mode	0.01534	0.1127	0.8918	1
bip_mullins2021.sumstats.gz	ctx-lh-inferiorparietal_ctx-lh-caudalanteriorcingulate	Between Network	0.04071	0.06748	0.5463	0.869071
adhd_demontis2022.sumstats.gz	ctx-lh-inferiorparietal_ctx-lh-caudalanteriorcingulate	Between Network	-0.2138	0.0745	0.004109	0.957739
scz_trubetskoy2022_noX.sumstats.gz	ctx-lh-inferiorparietal_ctx-lh-caudalanteriorcingulate	Between Network	-0.05014	0.057	0.379	0.751086
mdd_howard2019_EUR.sumstats.gz	ctx-lh-inferiorparietal_ctx-lh-caudalanteriorcingulate	Between Network	-0.0619	0.06176	0.3162	0.990214
sud_hatoum2023.sumstats.gz	ctx-lh-inferiorparietal_ctx-lh-caudalanteriorcingulate	Between Network	-0.1329	0.08732	0.1279	0.987119
ano_watson2019.sumstats.gz	ctx-lh-inferiorparietal_ctx-lh-caudalanteriorcingulate	Between Network	-0.08816	0.08436	0.296	0.92648
alz_wightman2021.sumstats.gz	ctx-lh-inferiorparietal_ctx-lh-caudalanteriorcingulate	Between Network	-0.1511	0.1633	0.3547	0.996887
bip_mullins2021.sumstats.gz	ctx-lh-inferiorparietal_ctx-lh-caudalmiddlefrontal	Default Mode	-0.01668	0.07445	0.8228	0.949073
adhd_demontis2022.sumstats.gz	ctx-lh-inferiorparietal_ctx-lh-caudalmiddlefrontal	Default Mode	0.1262	0.08079	0.1182	0.965693
scz_trubetskoy2022_noX.sumstats.gz	ctx-lh-inferiorparietal_ctx-lh-caudalmiddlefrontal	Default Mode	0.09505	0.06525	0.1452	0.54683
mdd_howard2019_EUR.sumstats.gz	ctx-lh-inferiorparietal_ctx-lh-caudalmiddlefrontal	Default Mode	0.1208	0.07094	0.08851	0.990214
sud_hatoum2023.sumstats.gz	ctx-lh-inferiorparietal_ctx-lh-caudalmiddlefrontal	Default Mode	0.1634	0.08487	0.05422	0.987119
ano_watson2019.sumstats.gz	ctx-lh-inferiorparietal_ctx-lh-caudalmiddlefrontal	Default Mode	0.04787	0.09073	0.5978	0.941497
alz_wightman2021.sumstats.gz	ctx-lh-inferiorparietal_ctx-lh-caudalmiddlefrontal	Default Mode	0.108	0.1542	0.4835	0.996887
bip_mullins2021.sumstats.gz	ctx-lh-inferiorparietal_ctx-lh-cuneus	Between Network	-0.05921	0.07599	0.4358	0.819703
adhd_demontis2022.sumstats.gz	ctx-lh-inferiorparietal_ctx-lh-cuneus	Between Network	0.05766	0.08374	0.4911	0.965693
scz_trubetskoy2022_noX.sumstats.gz	ctx-lh-inferiorparietal_ctx-lh-cuneus	Between Network	-0.1022	0.06793	0.1323	0.531857
mdd_howard2019_EUR.sumstats.gz	ctx-lh-inferiorparietal_ctx-lh-cuneus	Between Network	-0.0585	0.0784	0.4555	0.990214
sud_hatoum2023.sumstats.gz	ctx-lh-inferiorparietal_ctx-lh-cuneus	Between Network	-0.1108	0.1003	0.2693	0.987119
ano_watson2019.sumstats.gz	ctx-lh-inferiorparietal_ctx-lh-cuneus	Between Network	0.006143	0.09291	0.9473	0.994267
alz_wightman2021.sumstats.gz	ctx-lh-inferiorparietal_ctx-lh-cuneus	Between Network	0.1183	0.1358	0.3837	0.996887
bip_mullins2021.sumstats.gz	ctx-lh-inferiorparietal_ctx-lh-entorhinal	Between Network	-0.4107	0.6443	0.5239	0.857322
scz_trubetskoy2022_noX.sumstats.gz	ctx-lh-inferiorparietal_ctx-lh-entorhinal	Between Network	-0.2365	0.3611	0.5126	0.82425
sud_hatoum2023.sumstats.gz	ctx-lh-inferiorparietal_ctx-lh-entorhinal	Between Network	-0.05927	0.2348	0.8007	0.987499
alz_wightman2021.sumstats.gz	ctx-lh-inferiorparietal_ctx-lh-entorhinal	Between Network	0.2506	1.027	0.8072	0.996887
bip_mullins2021.sumstats.gz	ctx-lh-inferiorparietal_Left-Caudate	Cortico-Subcortical	0.002644	0.1164	0.9819	0.992135
adhd_demontis2022.sumstats.gz	ctx-lh-inferiorparietal_Left-Caudate	Cortico-Subcortical	0.01789	0.1187	0.8801	0.975652
scz_trubetskoy2022_noX.sumstats.gz	ctx-lh-inferiorparietal_Left-Caudate	Cortico-Subcortical	-0.07117	0.1005	0.4789	0.809861
mdd_howard2019_EUR.sumstats.gz	ctx-lh-inferiorparietal_Left-Caudate	Cortico-Subcortical	0.01038	0.1055	0.9216	0.999873
sud_hatoum2023.sumstats.gz	ctx-lh-inferiorparietal_Left-Caudate	Cortico-Subcortical	-0.1265	0.1693	0.4549	0.987119
ano_watson2019.sumstats.gz	ctx-lh-inferiorparietal_Left-Caudate	Cortico-Subcortical	-0.09731	0.138	0.4808	0.935586
alz_wightman2021.sumstats.gz	ctx-lh-inferiorparietal_Left-Caudate	Cortico-Subcortical	-0.164	0.2585	0.5259	0.996887
bip_mullins2021.sumstats.gz	ctx-lh-inferiorparietal_ctx-lh-fusiform	Between Network	-0.01323	0.07013	0.8504	0.952455
adhd_demontis2022.sumstats.gz	ctx-lh-inferiorparietal_ctx-lh-fusiform	Between Network	0.03521	0.08135	0.6651	0.965693
scz_trubetskoy2022_noX.sumstats.gz	ctx-lh-inferiorparietal_ctx-lh-fusiform	Between Network	-0.02873	0.05933	0.6282	0.868729
mdd_howard2019_EUR.sumstats.gz	ctx-lh-inferiorparietal_ctx-lh-fusiform	Between Network	-0.004193	0.05973	0.944	0.999873
sud_hatoum2023.sumstats.gz	ctx-lh-inferiorparietal_ctx-lh-fusiform	Between Network	0.02039	0.07656	0.79	0.987499
ano_watson2019.sumstats.gz	ctx-lh-inferiorparietal_ctx-lh-fusiform	Between Network	0.0441	0.08246	0.5928	0.941497
alz_wightman2021.sumstats.gz	ctx-lh-inferiorparietal_ctx-lh-fusiform	Between Network	0.123	0.1358	0.3647	0.996887
bip_mullins2021.sumstats.gz	ctx-lh-inferiorparietal_Left-Putamen	Cortico-Subcortical	0.1418	0.1372	0.3012	0.763853
adhd_demontis2022.sumstats.gz	ctx-lh-inferiorparietal_Left-Putamen	Cortico-Subcortical	-0.1187	0.1311	0.3651	0.965693
scz_trubetskoy2022_noX.sumstats.gz	ctx-lh-inferiorparietal_Left-Putamen	Cortico-Subcortical	0.08515	0.1009	0.3989	0.760352
mdd_howard2019_EUR.sumstats.gz	ctx-lh-inferiorparietal_Left-Putamen	Cortico-Subcortical	-0.1292	0.1068	0.2261	0.990214
sud_hatoum2023.sumstats.gz	ctx-lh-inferiorparietal_Left-Putamen	Cortico-Subcortical	-0.1934	0.3024	0.5224	0.987119
ano_watson2019.sumstats.gz	ctx-lh-inferiorparietal_Left-Putamen	Cortico-Subcortical	-0.1175	0.1305	0.3679	0.92648
alz_wightman2021.sumstats.gz	ctx-lh-inferiorparietal_Left-Putamen	Cortico-Subcortical	-0.00395	0.2167	0.9855	1
bip_mullins2021.sumstats.gz	ctx-lh-inferiorparietal_Left-Hippocampus	Cortico-Subcortical	-0.06481	0.1337	0.6279	0.895498
adhd_demontis2022.sumstats.gz	ctx-lh-inferiorparietal_Left-Hippocampus	Cortico-Subcortical	-0.02095	0.1548	0.8923	0.976543
scz_trubetskoy2022_noX.sumstats.gz	ctx-lh-inferiorparietal_Left-Hippocampus	Cortico-Subcortical	-0.1881	0.1529	0.2185	0.623459
mdd_howard2019_EUR.sumstats.gz	ctx-lh-inferiorparietal_Left-Hippocampus	Cortico-Subcortical	-0.04558	0.139	0.743	0.999873
sud_hatoum2023.sumstats.gz	ctx-lh-inferiorparietal_Left-Hippocampus	Cortico-Subcortical	-0.04312	0.1582	0.7852	0.987499
ano_watson2019.sumstats.gz	ctx-lh-inferiorparietal_Left-Hippocampus	Cortico-Subcortical	0.1242	0.1677	0.4591	0.934708
alz_wightman2021.sumstats.gz	ctx-lh-inferiorparietal_Left-Hippocampus	Cortico-Subcortical	-0.1327	0.2606	0.6105	0.996887
bip_mullins2021.sumstats.gz	ctx-lh-inferiorparietal_Left-Amygdala	Cortico-Subcortical	-0.1355	0.1013	0.1808	0.719786
adhd_demontis2022.sumstats.gz	ctx-lh-inferiorparietal_Left-Amygdala	Cortico-Subcortical	-0.1348	0.1631	0.4086	0.965693
scz_trubetskoy2022_noX.sumstats.gz	ctx-lh-inferiorparietal_Left-Amygdala	Cortico-Subcortical	-0.002443	0.08373	0.9767	0.991095
mdd_howard2019_EUR.sumstats.gz	ctx-lh-inferiorparietal_Left-Amygdala	Cortico-Subcortical	0.03124	0.1133	0.7829	0.999873
sud_hatoum2023.sumstats.gz	ctx-lh-inferiorparietal_Left-Amygdala	Cortico-Subcortical	0.0814	0.1553	0.6001	0.987119
ano_watson2019.sumstats.gz	ctx-lh-inferiorparietal_Left-Amygdala	Cortico-Subcortical	-0.1929	0.164	0.2396	0.92648
alz_wightman2021.sumstats.gz	ctx-lh-inferiorparietal_Left-Amygdala	Cortico-Subcortical	0.1754	0.2492	0.4816	0.996887
bip_mullins2021.sumstats.gz	ctx-lh-inferiorparietal_Right-Thalamus-Proper	Cortico-Subcortical	-0.0418	0.1242	0.7364	0.929407
adhd_demontis2022.sumstats.gz	ctx-lh-inferiorparietal_Right-Thalamus-Proper	Cortico-Subcortical	0.06797	0.1441	0.6371	0.965693
scz_trubetskoy2022_noX.sumstats.gz	ctx-lh-inferiorparietal_Right-Thalamus-Proper	Cortico-Subcortical	-0.1752	0.1403	0.2116	0.619482
mdd_howard2019_EUR.sumstats.gz	ctx-lh-inferiorparietal_Right-Thalamus-Proper	Cortico-Subcortical	-0.004877	0.1203	0.9676	0.999873
sud_hatoum2023.sumstats.gz	ctx-lh-inferiorparietal_Right-Thalamus-Proper	Cortico-Subcortical	-0.06596	0.168	0.6946	0.987499
ano_watson2019.sumstats.gz	ctx-lh-inferiorparietal_Right-Thalamus-Proper	Cortico-Subcortical	-0.1947	0.2649	0.4622	0.934708
alz_wightman2021.sumstats.gz	ctx-lh-inferiorparietal_Right-Thalamus-Proper	Cortico-Subcortical	-0.2145	0.2611	0.4113	0.996887
bip_mullins2021.sumstats.gz	ctx-lh-inferiorparietal_Right-Caudate	Cortico-Subcortical	-0.03942	0.08305	0.635	0.896977
adhd_demontis2022.sumstats.gz	ctx-lh-inferiorparietal_Right-Caudate	Cortico-Subcortical	0.07693	0.1073	0.4733	0.965693
scz_trubetskoy2022_noX.sumstats.gz	ctx-lh-inferiorparietal_Right-Caudate	Cortico-Subcortical	-0.05024	0.06996	0.4727	0.806642
mdd_howard2019_EUR.sumstats.gz	ctx-lh-inferiorparietal_Right-Caudate	Cortico-Subcortical	0.001254	0.08181	0.9878	0.999873
sud_hatoum2023.sumstats.gz	ctx-lh-inferiorparietal_Right-Caudate	Cortico-Subcortical	0.1527	0.1363	0.2624	0.987119
ano_watson2019.sumstats.gz	ctx-lh-inferiorparietal_Right-Caudate	Cortico-Subcortical	-0.145	0.1276	0.2558	0.92648
alz_wightman2021.sumstats.gz	ctx-lh-inferiorparietal_Right-Caudate	Cortico-Subcortical	-0.04217	0.1676	0.8013	0.996887
bip_mullins2021.sumstats.gz	ctx-lh-inferiortemporal_Left-Thalamus-Proper	Cortico-Subcortical	-0.1805	0.1955	0.3559	0.794039
adhd_demontis2022.sumstats.gz	ctx-lh-inferiortemporal_Left-Thalamus-Proper	Cortico-Subcortical	-0.25	0.7082	0.7241	0.965693
scz_trubetskoy2022_noX.sumstats.gz	ctx-lh-inferiortemporal_Left-Thalamus-Proper	Cortico-Subcortical	-0.03913	0.1354	0.7726	0.924911
mdd_howard2019_EUR.sumstats.gz	ctx-lh-inferiortemporal_Left-Thalamus-Proper	Cortico-Subcortical	-0.2156	0.2314	0.3516	0.990214
sud_hatoum2023.sumstats.gz	ctx-lh-inferiortemporal_Left-Thalamus-Proper	Cortico-Subcortical	-0.2277	0.3054	0.456	0.987119
alz_wightman2021.sumstats.gz	ctx-lh-inferiortemporal_Left-Thalamus-Proper	Cortico-Subcortical	-0.2218	0.3633	0.5416	0.996887
bip_mullins2021.sumstats.gz	ctx-lh-inferiortemporal_Right-Hippocampus	Cortico-Subcortical	0.1174	0.3559	0.7415	0.929407
scz_trubetskoy2022_noX.sumstats.gz	ctx-lh-inferiortemporal_Right-Hippocampus	Cortico-Subcortical	0.1014	0.2782	0.7154	0.898321
mdd_howard2019_EUR.sumstats.gz	ctx-lh-inferiortemporal_Right-Hippocampus	Cortico-Subcortical	0.2914	0.7764	0.7074	0.998578
ano_watson2019.sumstats.gz	ctx-lh-inferiortemporal_Right-Hippocampus	Cortico-Subcortical	-0.04607	0.2482	0.8528	0.983159
bip_mullins2021.sumstats.gz	ctx-lh-inferiortemporal_Right-Amygdala	Cortico-Subcortical	-0.02736	0.1012	0.7868	0.940746
adhd_demontis2022.sumstats.gz	ctx-lh-inferiortemporal_Right-Amygdala	Cortico-Subcortical	0.1234	0.1404	0.3794	0.965693
scz_trubetskoy2022_noX.sumstats.gz	ctx-lh-inferiortemporal_Right-Amygdala	Cortico-Subcortical	0.1065	0.09379	0.2564	0.658765
mdd_howard2019_EUR.sumstats.gz	ctx-lh-inferiortemporal_Right-Amygdala	Cortico-Subcortical	0.1466	0.1198	0.221	0.990214
sud_hatoum2023.sumstats.gz	ctx-lh-inferiortemporal_Right-Amygdala	Cortico-Subcortical	-0.205	0.2001	0.3056	0.987119
ano_watson2019.sumstats.gz	ctx-lh-inferiortemporal_Right-Amygdala	Cortico-Subcortical	-0.176	0.1622	0.278	0.92648
alz_wightman2021.sumstats.gz	ctx-lh-inferiortemporal_Right-Amygdala	Cortico-Subcortical	-0.1512	0.262	0.5639	0.996887
bip_mullins2021.sumstats.gz	ctx-lh-inferiortemporal_Right-Accumbens-area	Cortico-Subcortical	-0.06747	0.08756	0.441	0.821505
adhd_demontis2022.sumstats.gz	ctx-lh-inferiortemporal_Right-Accumbens-area	Cortico-Subcortical	0.05538	0.121	0.6473	0.965693
scz_trubetskoy2022_noX.sumstats.gz	ctx-lh-inferiortemporal_Right-Accumbens-area	Cortico-Subcortical	-0.043	0.07884	0.5855	0.854457
mdd_howard2019_EUR.sumstats.gz	ctx-lh-inferiortemporal_Right-Accumbens-area	Cortico-Subcortical	0.04338	0.08693	0.6178	0.991699
sud_hatoum2023.sumstats.gz	ctx-lh-inferiortemporal_Right-Accumbens-area	Cortico-Subcortical	-0.1278	0.1438	0.374	0.987119
ano_watson2019.sumstats.gz	ctx-lh-inferiortemporal_Right-Accumbens-area	Cortico-Subcortical	-0.06382	0.1504	0.6713	0.955572
alz_wightman2021.sumstats.gz	ctx-lh-inferiortemporal_Right-Accumbens-area	Cortico-Subcortical	-0.2545	0.2075	0.2201	0.996887
bip_mullins2021.sumstats.gz	ctx-lh-inferiortemporal_ctx-lh-bankssts	Between Network	0.2107	0.1196	0.07812	0.615979
adhd_demontis2022.sumstats.gz	ctx-lh-inferiortemporal_ctx-lh-bankssts	Between Network	-0.006539	0.1433	0.9636	0.99256
scz_trubetskoy2022_noX.sumstats.gz	ctx-lh-inferiortemporal_ctx-lh-bankssts	Between Network	0.169	0.113	0.1347	0.537681
mdd_howard2019_EUR.sumstats.gz	ctx-lh-inferiortemporal_ctx-lh-bankssts	Between Network	0.0888	0.1103	0.4206	0.990214
sud_hatoum2023.sumstats.gz	ctx-lh-inferiortemporal_ctx-lh-bankssts	Between Network	-0.01235	0.1546	0.9363	0.990236
ano_watson2019.sumstats.gz	ctx-lh-inferiortemporal_ctx-lh-bankssts	Between Network	0.1349	0.1854	0.4669	0.934844
alz_wightman2021.sumstats.gz	ctx-lh-inferiortemporal_ctx-lh-bankssts	Between Network	-0.312	0.245	0.2029	0.996887
bip_mullins2021.sumstats.gz	ctx-lh-inferiortemporal_ctx-lh-caudalanteriorcingulate	Between Network	0.08046	0.09142	0.3788	0.794039
adhd_demontis2022.sumstats.gz	ctx-lh-inferiortemporal_ctx-lh-caudalanteriorcingulate	Between Network	-0.08497	0.1135	0.4539	0.965693
scz_trubetskoy2022_noX.sumstats.gz	ctx-lh-inferiortemporal_ctx-lh-caudalanteriorcingulate	Between Network	0.1173	0.08667	0.1758	0.576383
mdd_howard2019_EUR.sumstats.gz	ctx-lh-inferiortemporal_ctx-lh-caudalanteriorcingulate	Between Network	-0.1367	0.09403	0.1461	0.990214
sud_hatoum2023.sumstats.gz	ctx-lh-inferiortemporal_ctx-lh-caudalanteriorcingulate	Between Network	-0.1959	0.1697	0.2484	0.987119
ano_watson2019.sumstats.gz	ctx-lh-inferiortemporal_ctx-lh-caudalanteriorcingulate	Between Network	0.1229	0.1338	0.3585	0.92648
alz_wightman2021.sumstats.gz	ctx-lh-inferiortemporal_ctx-lh-caudalanteriorcingulate	Between Network	0.01347	0.1733	0.9381	1
bip_mullins2021.sumstats.gz	ctx-lh-inferiortemporal_ctx-lh-caudalmiddlefrontal	Between Network	0.04018	0.04918	0.4138	0.806053
adhd_demontis2022.sumstats.gz	ctx-lh-inferiortemporal_ctx-lh-caudalmiddlefrontal	Between Network	-0.01163	0.05604	0.8356	0.975652
scz_trubetskoy2022_noX.sumstats.gz	ctx-lh-inferiortemporal_ctx-lh-caudalmiddlefrontal	Between Network	0.005924	0.0438	0.8924	0.9623
mdd_howard2019_EUR.sumstats.gz	ctx-lh-inferiortemporal_ctx-lh-caudalmiddlefrontal	Between Network	0.05549	0.04872	0.2548	0.990214
sud_hatoum2023.sumstats.gz	ctx-lh-inferiortemporal_ctx-lh-caudalmiddlefrontal	Between Network	0.0963	0.0634	0.1288	0.987119
ano_watson2019.sumstats.gz	ctx-lh-inferiortemporal_ctx-lh-caudalmiddlefrontal	Between Network	0.09613	0.0701	0.1703	0.92648
alz_wightman2021.sumstats.gz	ctx-lh-inferiortemporal_ctx-lh-caudalmiddlefrontal	Between Network	0.01719	0.1078	0.8732	0.999606
bip_mullins2021.sumstats.gz	ctx-lh-inferiortemporal_ctx-lh-cuneus	Between Network	-0.2922	0.1274	0.02185	0.489338
adhd_demontis2022.sumstats.gz	ctx-lh-inferiortemporal_ctx-lh-cuneus	Between Network	-0.1725	0.135	0.2013	0.965693
scz_trubetskoy2022_noX.sumstats.gz	ctx-lh-inferiortemporal_ctx-lh-cuneus	Between Network	-0.2918	0.1207	0.01564	0.219116
mdd_howard2019_EUR.sumstats.gz	ctx-lh-inferiortemporal_ctx-lh-cuneus	Between Network	-0.1873	0.1085	0.08412	0.990214
sud_hatoum2023.sumstats.gz	ctx-lh-inferiortemporal_ctx-lh-cuneus	Between Network	-0.1455	0.1122	0.1946	0.987119
ano_watson2019.sumstats.gz	ctx-lh-inferiortemporal_ctx-lh-cuneus	Between Network	-0.2352	0.1407	0.09455	0.92648
alz_wightman2021.sumstats.gz	ctx-lh-inferiortemporal_ctx-lh-cuneus	Between Network	0.4145	0.2625	0.1144	0.996887
bip_mullins2021.sumstats.gz	ctx-lh-inferiortemporal_ctx-lh-entorhinal	Limbic	-0.01264	0.104	0.9032	0.972012
adhd_demontis2022.sumstats.gz	ctx-lh-inferiortemporal_ctx-lh-entorhinal	Limbic	0.1929	0.1523	0.2054	0.965693
scz_trubetskoy2022_noX.sumstats.gz	ctx-lh-inferiortemporal_ctx-lh-entorhinal	Limbic	0.07398	0.08737	0.3971	0.758469
mdd_howard2019_EUR.sumstats.gz	ctx-lh-inferiortemporal_ctx-lh-entorhinal	Limbic	0.1688	0.1255	0.1786	0.990214
sud_hatoum2023.sumstats.gz	ctx-lh-inferiortemporal_ctx-lh-entorhinal	Limbic	-0.07016	0.1035	0.498	0.987119
ano_watson2019.sumstats.gz	ctx-lh-inferiortemporal_ctx-lh-entorhinal	Limbic	0.06109	0.17	0.7192	0.958097
alz_wightman2021.sumstats.gz	ctx-lh-inferiortemporal_ctx-lh-entorhinal	Limbic	-0.1785	0.232	0.4418	0.996887
bip_mullins2021.sumstats.gz	ctx-lh-inferiortemporal_Left-Caudate	Cortico-Subcortical	-0.0408	0.1295	0.7527	0.934558
adhd_demontis2022.sumstats.gz	ctx-lh-inferiortemporal_Left-Caudate	Cortico-Subcortical	-0.08685	0.157	0.5802	0.965693
scz_trubetskoy2022_noX.sumstats.gz	ctx-lh-inferiortemporal_Left-Caudate	Cortico-Subcortical	-0.1725	0.1258	0.1705	0.56704
mdd_howard2019_EUR.sumstats.gz	ctx-lh-inferiortemporal_Left-Caudate	Cortico-Subcortical	0.06447	0.1217	0.5962	0.991699
sud_hatoum2023.sumstats.gz	ctx-lh-inferiortemporal_Left-Caudate	Cortico-Subcortical	-0.1764	0.1484	0.2346	0.987119
ano_watson2019.sumstats.gz	ctx-lh-inferiortemporal_Left-Caudate	Cortico-Subcortical	0.1944	0.2035	0.3395	0.92648
alz_wightman2021.sumstats.gz	ctx-lh-inferiortemporal_Left-Caudate	Cortico-Subcortical	-0.2114	0.3206	0.5097	0.996887
bip_mullins2021.sumstats.gz	ctx-lh-inferiortemporal_ctx-lh-fusiform	Between Network	-0.1747	0.1252	0.1627	0.690861
adhd_demontis2022.sumstats.gz	ctx-lh-inferiortemporal_ctx-lh-fusiform	Between Network	0.06118	0.1308	0.64	0.965693
scz_trubetskoy2022_noX.sumstats.gz	ctx-lh-inferiortemporal_ctx-lh-fusiform	Between Network	0.04477	0.1003	0.6554	0.874491
mdd_howard2019_EUR.sumstats.gz	ctx-lh-inferiortemporal_ctx-lh-fusiform	Between Network	0.08623	0.1132	0.4463	0.990214
sud_hatoum2023.sumstats.gz	ctx-lh-inferiortemporal_ctx-lh-fusiform	Between Network	0.01469	0.1173	0.9003	0.987499
ano_watson2019.sumstats.gz	ctx-lh-inferiortemporal_ctx-lh-fusiform	Between Network	-0.1201	0.1612	0.4561	0.934473
alz_wightman2021.sumstats.gz	ctx-lh-inferiortemporal_ctx-lh-fusiform	Between Network	0.3557	0.2826	0.2081	0.996887
bip_mullins2021.sumstats.gz	ctx-lh-inferiortemporal_ctx-lh-inferiorparietal	Between Network	-0.0122	0.06397	0.8488	0.952455
adhd_demontis2022.sumstats.gz	ctx-lh-inferiortemporal_ctx-lh-inferiorparietal	Between Network	-0.09908	0.07247	0.1716	0.965693
scz_trubetskoy2022_noX.sumstats.gz	ctx-lh-inferiortemporal_ctx-lh-inferiorparietal	Between Network	-0.02242	0.05776	0.6979	0.891257
mdd_howard2019_EUR.sumstats.gz	ctx-lh-inferiortemporal_ctx-lh-inferiorparietal	Between Network	0.01982	0.06812	0.7711	0.999873
sud_hatoum2023.sumstats.gz	ctx-lh-inferiortemporal_ctx-lh-inferiorparietal	Between Network	0.0324	0.07769	0.6767	0.987499
ano_watson2019.sumstats.gz	ctx-lh-inferiortemporal_ctx-lh-inferiorparietal	Between Network	0.07615	0.08956	0.3952	0.92648
alz_wightman2021.sumstats.gz	ctx-lh-inferiortemporal_ctx-lh-inferiorparietal	Between Network	-0.09066	0.119	0.446	0.996887
bip_mullins2021.sumstats.gz	ctx-lh-inferiortemporal_Left-Hippocampus	Cortico-Subcortical	-0.05045	0.08508	0.5532	0.873064
adhd_demontis2022.sumstats.gz	ctx-lh-inferiortemporal_Left-Hippocampus	Cortico-Subcortical	0.0894	0.09143	0.3282	0.965693
scz_trubetskoy2022_noX.sumstats.gz	ctx-lh-inferiortemporal_Left-Hippocampus	Cortico-Subcortical	0.006047	0.0839	0.9425	0.978373
mdd_howard2019_EUR.sumstats.gz	ctx-lh-inferiortemporal_Left-Hippocampus	Cortico-Subcortical	0.005448	0.0884	0.9509	0.999873
sud_hatoum2023.sumstats.gz	ctx-lh-inferiortemporal_Left-Hippocampus	Cortico-Subcortical	0.005135	0.09785	0.9581	0.990236
ano_watson2019.sumstats.gz	ctx-lh-inferiortemporal_Left-Hippocampus	Cortico-Subcortical	-0.08703	0.1223	0.4769	0.934844
alz_wightman2021.sumstats.gz	ctx-lh-inferiortemporal_Left-Hippocampus	Cortico-Subcortical	-0.3765	0.2328	0.1059	0.996887
bip_mullins2021.sumstats.gz	ctx-lh-inferiortemporal_Left-Amygdala	Cortico-Subcortical	-0.07957	0.08854	0.3689	0.794039
adhd_demontis2022.sumstats.gz	ctx-lh-inferiortemporal_Left-Amygdala	Cortico-Subcortical	-0.1127	0.1024	0.2714	0.965693
scz_trubetskoy2022_noX.sumstats.gz	ctx-lh-inferiortemporal_Left-Amygdala	Cortico-Subcortical	-0.07014	0.08509	0.4098	0.765506
mdd_howard2019_EUR.sumstats.gz	ctx-lh-inferiortemporal_Left-Amygdala	Cortico-Subcortical	0.07713	0.1029	0.4537	0.990214
sud_hatoum2023.sumstats.gz	ctx-lh-inferiortemporal_Left-Amygdala	Cortico-Subcortical	-0.07255	0.1031	0.4815	0.987119
ano_watson2019.sumstats.gz	ctx-lh-inferiortemporal_Left-Amygdala	Cortico-Subcortical	-0.06346	0.1543	0.6809	0.955572
alz_wightman2021.sumstats.gz	ctx-lh-inferiortemporal_Left-Amygdala	Cortico-Subcortical	-0.09018	0.2088	0.6659	0.996887
bip_mullins2021.sumstats.gz	ctx-lh-inferiortemporal_Left-Accumbens-area	Cortico-Subcortical	-0.03467	0.09364	0.7112	0.925687
adhd_demontis2022.sumstats.gz	ctx-lh-inferiortemporal_Left-Accumbens-area	Cortico-Subcortical	-0.0821	0.1065	0.4408	0.965693
scz_trubetskoy2022_noX.sumstats.gz	ctx-lh-inferiortemporal_Left-Accumbens-area	Cortico-Subcortical	-0.01458	0.0748	0.8455	0.95034
mdd_howard2019_EUR.sumstats.gz	ctx-lh-inferiortemporal_Left-Accumbens-area	Cortico-Subcortical	-0.06222	0.08776	0.4784	0.991699
sud_hatoum2023.sumstats.gz	ctx-lh-inferiortemporal_Left-Accumbens-area	Cortico-Subcortical	0.00306	0.09936	0.9754	0.990236
ano_watson2019.sumstats.gz	ctx-lh-inferiortemporal_Left-Accumbens-area	Cortico-Subcortical	-0.207	0.1212	0.08781	0.92648
alz_wightman2021.sumstats.gz	ctx-lh-inferiortemporal_Left-Accumbens-area	Cortico-Subcortical	0.008176	0.2054	0.9682	1
bip_mullins2021.sumstats.gz	ctx-lh-isthmuscingulate_Right-Putamen	Cortico-Subcortical	0.234	0.1188	0.04881	0.551024
adhd_demontis2022.sumstats.gz	ctx-lh-isthmuscingulate_Right-Putamen	Cortico-Subcortical	-0.2553	0.1254	0.04176	0.965693
scz_trubetskoy2022_noX.sumstats.gz	ctx-lh-isthmuscingulate_Right-Putamen	Cortico-Subcortical	0.1349	0.08661	0.1194	0.507915
mdd_howard2019_EUR.sumstats.gz	ctx-lh-isthmuscingulate_Right-Putamen	Cortico-Subcortical	0.0219	0.09539	0.8184	0.999873
sud_hatoum2023.sumstats.gz	ctx-lh-isthmuscingulate_Right-Putamen	Cortico-Subcortical	-0.1938	0.1051	0.06511	0.987119
ano_watson2019.sumstats.gz	ctx-lh-isthmuscingulate_Right-Putamen	Cortico-Subcortical	-0.09518	0.1191	0.4241	0.928339
alz_wightman2021.sumstats.gz	ctx-lh-isthmuscingulate_Right-Putamen	Cortico-Subcortical	0.181	0.2129	0.3953	0.996887
mdd_howard2019_EUR.sumstats.gz	ctx-lh-isthmuscingulate_Right-Pallidum	Cortico-Subcortical	0.2397	0.7418	0.7465	0.999873
sud_hatoum2023.sumstats.gz	ctx-lh-isthmuscingulate_Right-Pallidum	Cortico-Subcortical	-0.1819	0.1949	0.3507	0.987119
ano_watson2019.sumstats.gz	ctx-lh-isthmuscingulate_Right-Pallidum	Cortico-Subcortical	0.1807	0.3794	0.6339	0.953904
alz_wightman2021.sumstats.gz	ctx-lh-isthmuscingulate_Right-Pallidum	Cortico-Subcortical	0.501	2.238	0.8229	0.996887
bip_mullins2021.sumstats.gz	ctx-lh-isthmuscingulate_Right-Hippocampus	Cortico-Subcortical	-0.09217	0.07411	0.2136	0.721252
adhd_demontis2022.sumstats.gz	ctx-lh-isthmuscingulate_Right-Hippocampus	Cortico-Subcortical	-0.1618	0.09992	0.1054	0.965693
scz_trubetskoy2022_noX.sumstats.gz	ctx-lh-isthmuscingulate_Right-Hippocampus	Cortico-Subcortical	-0.08747	0.06129	0.1535	0.555358
mdd_howard2019_EUR.sumstats.gz	ctx-lh-isthmuscingulate_Right-Hippocampus	Cortico-Subcortical	-0.08982	0.07037	0.2018	0.990214
sud_hatoum2023.sumstats.gz	ctx-lh-isthmuscingulate_Right-Hippocampus	Cortico-Subcortical	-0.08159	0.08612	0.3434	0.987119
ano_watson2019.sumstats.gz	ctx-lh-isthmuscingulate_Right-Hippocampus	Cortico-Subcortical	0.1092	0.1031	0.2896	0.92648
alz_wightman2021.sumstats.gz	ctx-lh-isthmuscingulate_Right-Hippocampus	Cortico-Subcortical	0.009907	0.1538	0.9487	1
bip_mullins2021.sumstats.gz	ctx-lh-isthmuscingulate_Right-Amygdala	Cortico-Subcortical	-0.09344	0.1026	0.3626	0.794039
adhd_demontis2022.sumstats.gz	ctx-lh-isthmuscingulate_Right-Amygdala	Cortico-Subcortical	-0.1291	0.153	0.3988	0.965693
scz_trubetskoy2022_noX.sumstats.gz	ctx-lh-isthmuscingulate_Right-Amygdala	Cortico-Subcortical	0.03563	0.07742	0.6454	0.871689
mdd_howard2019_EUR.sumstats.gz	ctx-lh-isthmuscingulate_Right-Amygdala	Cortico-Subcortical	-0.1542	0.09243	0.09535	0.990214
sud_hatoum2023.sumstats.gz	ctx-lh-isthmuscingulate_Right-Amygdala	Cortico-Subcortical	-0.09631	0.1467	0.5116	0.987119
ano_watson2019.sumstats.gz	ctx-lh-isthmuscingulate_Right-Amygdala	Cortico-Subcortical	-0.2517	0.1856	0.1749	0.92648
alz_wightman2021.sumstats.gz	ctx-lh-isthmuscingulate_Right-Amygdala	Cortico-Subcortical	-0.04451	0.202	0.8256	0.996887
bip_mullins2021.sumstats.gz	ctx-lh-isthmuscingulate_Right-Accumbens-area	Cortico-Subcortical	-0.02734	0.08905	0.7588	0.938402
adhd_demontis2022.sumstats.gz	ctx-lh-isthmuscingulate_Right-Accumbens-area	Cortico-Subcortical	-0.04465	0.0904	0.6214	0.965693
scz_trubetskoy2022_noX.sumstats.gz	ctx-lh-isthmuscingulate_Right-Accumbens-area	Cortico-Subcortical	-0.04957	0.06808	0.4665	0.80143
mdd_howard2019_EUR.sumstats.gz	ctx-lh-isthmuscingulate_Right-Accumbens-area	Cortico-Subcortical	-0.2257	0.1045	0.03084	0.990214
sud_hatoum2023.sumstats.gz	ctx-lh-isthmuscingulate_Right-Accumbens-area	Cortico-Subcortical	-0.1052	0.1068	0.3248	0.987119
ano_watson2019.sumstats.gz	ctx-lh-isthmuscingulate_Right-Accumbens-area	Cortico-Subcortical	-0.09947	0.1149	0.3866	0.92648
alz_wightman2021.sumstats.gz	ctx-lh-isthmuscingulate_Right-Accumbens-area	Cortico-Subcortical	0.4707	0.2734	0.08513	0.996887
bip_mullins2021.sumstats.gz	ctx-lh-isthmuscingulate_ctx-lh-bankssts	Default Mode	0.01277	0.08526	0.8809	0.966892
adhd_demontis2022.sumstats.gz	ctx-lh-isthmuscingulate_ctx-lh-bankssts	Default Mode	0.05797	0.08347	0.4874	0.965693
scz_trubetskoy2022_noX.sumstats.gz	ctx-lh-isthmuscingulate_ctx-lh-bankssts	Default Mode	0.07743	0.07241	0.2849	0.677934
mdd_howard2019_EUR.sumstats.gz	ctx-lh-isthmuscingulate_ctx-lh-bankssts	Default Mode	-0.09775	0.077	0.2042	0.990214
sud_hatoum2023.sumstats.gz	ctx-lh-isthmuscingulate_ctx-lh-bankssts	Default Mode	-0.1465	0.0815	0.07219	0.987119
ano_watson2019.sumstats.gz	ctx-lh-isthmuscingulate_ctx-lh-bankssts	Default Mode	-0.1582	0.09803	0.1065	0.92648
alz_wightman2021.sumstats.gz	ctx-lh-isthmuscingulate_ctx-lh-bankssts	Default Mode	-0.1651	0.1585	0.2975	0.996887
bip_mullins2021.sumstats.gz	ctx-lh-isthmuscingulate_ctx-lh-caudalanteriorcingulate	Between Network	0.007097	0.06651	0.915	0.976542
adhd_demontis2022.sumstats.gz	ctx-lh-isthmuscingulate_ctx-lh-caudalanteriorcingulate	Between Network	-0.1652	0.06905	0.01671	0.965693
scz_trubetskoy2022_noX.sumstats.gz	ctx-lh-isthmuscingulate_ctx-lh-caudalanteriorcingulate	Between Network	-0.04671	0.0619	0.4505	0.798657
mdd_howard2019_EUR.sumstats.gz	ctx-lh-isthmuscingulate_ctx-lh-caudalanteriorcingulate	Between Network	-0.05238	0.06495	0.42	0.990214
sud_hatoum2023.sumstats.gz	ctx-lh-isthmuscingulate_ctx-lh-caudalanteriorcingulate	Between Network	-0.00383	0.07495	0.9593	0.990236
ano_watson2019.sumstats.gz	ctx-lh-isthmuscingulate_ctx-lh-caudalanteriorcingulate	Between Network	-0.01303	0.08267	0.8747	0.985608
alz_wightman2021.sumstats.gz	ctx-lh-isthmuscingulate_ctx-lh-caudalanteriorcingulate	Between Network	-0.1129	0.1387	0.4156	0.996887
bip_mullins2021.sumstats.gz	ctx-lh-isthmuscingulate_ctx-lh-caudalmiddlefrontal	Default Mode	0.04052	0.06531	0.535	0.861332
adhd_demontis2022.sumstats.gz	ctx-lh-isthmuscingulate_ctx-lh-caudalmiddlefrontal	Default Mode	0.06541	0.06759	0.3331	0.965693
scz_trubetskoy2022_noX.sumstats.gz	ctx-lh-isthmuscingulate_ctx-lh-caudalmiddlefrontal	Default Mode	0.00722	0.05007	0.8853	0.958875
mdd_howard2019_EUR.sumstats.gz	ctx-lh-isthmuscingulate_ctx-lh-caudalmiddlefrontal	Default Mode	0.07959	0.05714	0.1637	0.990214
sud_hatoum2023.sumstats.gz	ctx-lh-isthmuscingulate_ctx-lh-caudalmiddlefrontal	Default Mode	0.06266	0.07386	0.3962	0.987119
ano_watson2019.sumstats.gz	ctx-lh-isthmuscingulate_ctx-lh-caudalmiddlefrontal	Default Mode	-0.1376	0.08308	0.09767	0.92648
alz_wightman2021.sumstats.gz	ctx-lh-isthmuscingulate_ctx-lh-caudalmiddlefrontal	Default Mode	0.04499	0.1411	0.7498	0.996887
bip_mullins2021.sumstats.gz	ctx-lh-isthmuscingulate_ctx-lh-cuneus	Between Network	0.05787	0.0916	0.5275	0.857428
adhd_demontis2022.sumstats.gz	ctx-lh-isthmuscingulate_ctx-lh-cuneus	Between Network	0.07443	0.09775	0.4464	0.965693
scz_trubetskoy2022_noX.sumstats.gz	ctx-lh-isthmuscingulate_ctx-lh-cuneus	Between Network	0.1308	0.07597	0.08505	0.446588
mdd_howard2019_EUR.sumstats.gz	ctx-lh-isthmuscingulate_ctx-lh-cuneus	Between Network	0.07643	0.08505	0.3688	0.990214
sud_hatoum2023.sumstats.gz	ctx-lh-isthmuscingulate_ctx-lh-cuneus	Between Network	-0.02978	0.09889	0.7633	0.987499
ano_watson2019.sumstats.gz	ctx-lh-isthmuscingulate_ctx-lh-cuneus	Between Network	0.1379	0.1081	0.2019	0.92648
alz_wightman2021.sumstats.gz	ctx-lh-isthmuscingulate_ctx-lh-cuneus	Between Network	-0.06069	0.191	0.7507	0.996887
bip_mullins2021.sumstats.gz	ctx-lh-isthmuscingulate_ctx-lh-entorhinal	Between Network	-0.3909	0.4102	0.3406	0.794039
adhd_demontis2022.sumstats.gz	ctx-lh-isthmuscingulate_ctx-lh-entorhinal	Between Network	-0.5716	0.8271	0.4895	0.965693
scz_trubetskoy2022_noX.sumstats.gz	ctx-lh-isthmuscingulate_ctx-lh-entorhinal	Between Network	-0.2704	0.3277	0.4093	0.765456
mdd_howard2019_EUR.sumstats.gz	ctx-lh-isthmuscingulate_ctx-lh-entorhinal	Between Network	-0.06852	0.2179	0.7532	0.999873
sud_hatoum2023.sumstats.gz	ctx-lh-isthmuscingulate_ctx-lh-entorhinal	Between Network	-0.1792	0.211	0.3957	0.987119
ano_watson2019.sumstats.gz	ctx-lh-isthmuscingulate_ctx-lh-entorhinal	Between Network	-0.2098	0.6827	0.7586	0.965528
alz_wightman2021.sumstats.gz	ctx-lh-isthmuscingulate_ctx-lh-entorhinal	Between Network	-0.3463	0.8768	0.6929	0.996887
bip_mullins2021.sumstats.gz	ctx-lh-isthmuscingulate_Left-Caudate	Cortico-Subcortical	0.1846	0.1163	0.1124	0.660997
adhd_demontis2022.sumstats.gz	ctx-lh-isthmuscingulate_Left-Caudate	Cortico-Subcortical	-0.1032	0.1234	0.4029	0.965693
scz_trubetskoy2022_noX.sumstats.gz	ctx-lh-isthmuscingulate_Left-Caudate	Cortico-Subcortical	0.03818	0.09161	0.6768	0.883949
mdd_howard2019_EUR.sumstats.gz	ctx-lh-isthmuscingulate_Left-Caudate	Cortico-Subcortical	-0.005074	0.104	0.9611	0.999873
sud_hatoum2023.sumstats.gz	ctx-lh-isthmuscingulate_Left-Caudate	Cortico-Subcortical	0.07289	0.1101	0.508	0.987119
ano_watson2019.sumstats.gz	ctx-lh-isthmuscingulate_Left-Caudate	Cortico-Subcortical	-0.1135	0.115	0.3238	0.92648
alz_wightman2021.sumstats.gz	ctx-lh-isthmuscingulate_Left-Caudate	Cortico-Subcortical	-0.00161	0.2222	0.9942	1
bip_mullins2021.sumstats.gz	ctx-lh-isthmuscingulate_ctx-lh-fusiform	Between Network	-0.01425	0.1046	0.8916	0.970301
adhd_demontis2022.sumstats.gz	ctx-lh-isthmuscingulate_ctx-lh-fusiform	Between Network	-0.1541	0.11	0.1614	0.965693
scz_trubetskoy2022_noX.sumstats.gz	ctx-lh-isthmuscingulate_ctx-lh-fusiform	Between Network	0.03725	0.09083	0.6817	0.887192
mdd_howard2019_EUR.sumstats.gz	ctx-lh-isthmuscingulate_ctx-lh-fusiform	Between Network	-0.06968	0.1055	0.5089	0.991699
sud_hatoum2023.sumstats.gz	ctx-lh-isthmuscingulate_ctx-lh-fusiform	Between Network	-0.1902	0.2006	0.3429	0.987119
ano_watson2019.sumstats.gz	ctx-lh-isthmuscingulate_ctx-lh-fusiform	Between Network	0.1257	0.1514	0.4067	0.92648
alz_wightman2021.sumstats.gz	ctx-lh-isthmuscingulate_ctx-lh-fusiform	Between Network	-0.008441	0.2255	0.9701	1
bip_mullins2021.sumstats.gz	ctx-lh-isthmuscingulate_ctx-lh-inferiorparietal	Default Mode	-0.02681	0.07093	0.7054	0.925687
adhd_demontis2022.sumstats.gz	ctx-lh-isthmuscingulate_ctx-lh-inferiorparietal	Default Mode	-0.03059	0.07744	0.6928	0.965693
scz_trubetskoy2022_noX.sumstats.gz	ctx-lh-isthmuscingulate_ctx-lh-inferiorparietal	Default Mode	-0.1093	0.06296	0.08261	0.443435
mdd_howard2019_EUR.sumstats.gz	ctx-lh-isthmuscingulate_ctx-lh-inferiorparietal	Default Mode	-0.002966	0.07237	0.9673	0.999873
sud_hatoum2023.sumstats.gz	ctx-lh-isthmuscingulate_ctx-lh-inferiorparietal	Default Mode	-0.08001	0.09352	0.3922	0.987119
ano_watson2019.sumstats.gz	ctx-lh-isthmuscingulate_ctx-lh-inferiorparietal	Default Mode	-0.1964	0.1161	0.09079	0.92648
alz_wightman2021.sumstats.gz	ctx-lh-isthmuscingulate_ctx-lh-inferiorparietal	Default Mode	0.09653	0.1504	0.521	0.996887
bip_mullins2021.sumstats.gz	ctx-lh-isthmuscingulate_ctx-lh-inferiortemporal	Between Network	-0.03278	0.1272	0.7966	0.945022
adhd_demontis2022.sumstats.gz	ctx-lh-isthmuscingulate_ctx-lh-inferiortemporal	Between Network	-0.173	0.1641	0.2918	0.965693
scz_trubetskoy2022_noX.sumstats.gz	ctx-lh-isthmuscingulate_ctx-lh-inferiortemporal	Between Network	-0.1008	0.1278	0.4301	0.784487
mdd_howard2019_EUR.sumstats.gz	ctx-lh-isthmuscingulate_ctx-lh-inferiortemporal	Between Network	-0.02722	0.1553	0.8609	0.999873
sud_hatoum2023.sumstats.gz	ctx-lh-isthmuscingulate_ctx-lh-inferiortemporal	Between Network	-0.5353	0.4623	0.2469	0.987119
ano_watson2019.sumstats.gz	ctx-lh-isthmuscingulate_ctx-lh-inferiortemporal	Between Network	-0.2139	0.2147	0.3192	0.92648
alz_wightman2021.sumstats.gz	ctx-lh-isthmuscingulate_ctx-lh-inferiortemporal	Between Network	-0.2404	0.3002	0.4233	0.996887
bip_mullins2021.sumstats.gz	ctx-lh-isthmuscingulate_Left-Putamen	Cortico-Subcortical	0.1962	0.1023	0.05505	0.575318
adhd_demontis2022.sumstats.gz	ctx-lh-isthmuscingulate_Left-Putamen	Cortico-Subcortical	-0.1916	0.1157	0.09787	0.965693
scz_trubetskoy2022_noX.sumstats.gz	ctx-lh-isthmuscingulate_Left-Putamen	Cortico-Subcortical	0.0558	0.07512	0.4576	0.798657
mdd_howard2019_EUR.sumstats.gz	ctx-lh-isthmuscingulate_Left-Putamen	Cortico-Subcortical	0.02171	0.08966	0.8087	0.999873
sud_hatoum2023.sumstats.gz	ctx-lh-isthmuscingulate_Left-Putamen	Cortico-Subcortical	-0.1672	0.1033	0.1056	0.987119
ano_watson2019.sumstats.gz	ctx-lh-isthmuscingulate_Left-Putamen	Cortico-Subcortical	-0.02311	0.1064	0.8281	0.980433
alz_wightman2021.sumstats.gz	ctx-lh-isthmuscingulate_Left-Putamen	Cortico-Subcortical	-0.107	0.183	0.5586	0.996887
bip_mullins2021.sumstats.gz	ctx-lh-isthmuscingulate_Left-Hippocampus	Cortico-Subcortical	-0.04029	0.0802	0.6154	0.886646
adhd_demontis2022.sumstats.gz	ctx-lh-isthmuscingulate_Left-Hippocampus	Cortico-Subcortical	-0.1508	0.1007	0.1341	0.965693
scz_trubetskoy2022_noX.sumstats.gz	ctx-lh-isthmuscingulate_Left-Hippocampus	Cortico-Subcortical	-0.1208	0.07352	0.1003	0.472485
mdd_howard2019_EUR.sumstats.gz	ctx-lh-isthmuscingulate_Left-Hippocampus	Cortico-Subcortical	-0.1192	0.07392	0.1067	0.990214
sud_hatoum2023.sumstats.gz	ctx-lh-isthmuscingulate_Left-Hippocampus	Cortico-Subcortical	-0.113	0.1127	0.316	0.987119
ano_watson2019.sumstats.gz	ctx-lh-isthmuscingulate_Left-Hippocampus	Cortico-Subcortical	0.07178	0.1089	0.5096	0.935586
alz_wightman2021.sumstats.gz	ctx-lh-isthmuscingulate_Left-Hippocampus	Cortico-Subcortical	0.0715	0.1706	0.6752	0.996887
bip_mullins2021.sumstats.gz	ctx-lh-isthmuscingulate_Left-Amygdala	Cortico-Subcortical	-0.1412	0.2111	0.5036	0.847316
adhd_demontis2022.sumstats.gz	ctx-lh-isthmuscingulate_Left-Amygdala	Cortico-Subcortical	-0.2468	0.5718	0.666	0.965693
scz_trubetskoy2022_noX.sumstats.gz	ctx-lh-isthmuscingulate_Left-Amygdala	Cortico-Subcortical	0.04156	0.1437	0.7724	0.924911
mdd_howard2019_EUR.sumstats.gz	ctx-lh-isthmuscingulate_Left-Amygdala	Cortico-Subcortical	-0.2606	0.3191	0.4141	0.990214
ano_watson2019.sumstats.gz	ctx-lh-isthmuscingulate_Left-Amygdala	Cortico-Subcortical	-0.08207	0.2501	0.7428	0.962391
alz_wightman2021.sumstats.gz	ctx-lh-isthmuscingulate_Left-Amygdala	Cortico-Subcortical	-0.289	0.5833	0.6203	0.996887
bip_mullins2021.sumstats.gz	ctx-lh-isthmuscingulate_Left-Accumbens-area	Cortico-Subcortical	-0.1692	0.2411	0.4826	0.837581
adhd_demontis2022.sumstats.gz	ctx-lh-isthmuscingulate_Left-Accumbens-area	Cortico-Subcortical	-0.2526	0.2896	0.3831	0.965693
scz_trubetskoy2022_noX.sumstats.gz	ctx-lh-isthmuscingulate_Left-Accumbens-area	Cortico-Subcortical	-0.2162	0.2727	0.4278	0.78317
mdd_howard2019_EUR.sumstats.gz	ctx-lh-isthmuscingulate_Left-Accumbens-area	Cortico-Subcortical	0.0402	0.1569	0.7977	0.999873
ano_watson2019.sumstats.gz	ctx-lh-isthmuscingulate_Left-Accumbens-area	Cortico-Subcortical	0.03503	0.1803	0.846	0.980433
alz_wightman2021.sumstats.gz	ctx-lh-isthmuscingulate_Left-Accumbens-area	Cortico-Subcortical	0.3958	0.46	0.3895	0.996887
mdd_howard2019_EUR.sumstats.gz	ctx-lh-isthmuscingulate_Right-Thalamus-Proper	Cortico-Subcortical	0.2953	1.57	0.8508	0.999873
sud_hatoum2023.sumstats.gz	ctx-lh-isthmuscingulate_Right-Thalamus-Proper	Cortico-Subcortical	-0.1263	0.1786	0.4794	0.987119
bip_mullins2021.sumstats.gz	ctx-lh-isthmuscingulate_Right-Caudate	Cortico-Subcortical	0.1471	0.1235	0.2338	0.725894
adhd_demontis2022.sumstats.gz	ctx-lh-isthmuscingulate_Right-Caudate	Cortico-Subcortical	-0.003955	0.125	0.9748	0.996533
scz_trubetskoy2022_noX.sumstats.gz	ctx-lh-isthmuscingulate_Right-Caudate	Cortico-Subcortical	-0.05353	0.0953	0.5744	0.845309
mdd_howard2019_EUR.sumstats.gz	ctx-lh-isthmuscingulate_Right-Caudate	Cortico-Subcortical	0.08311	0.111	0.4539	0.990214
sud_hatoum2023.sumstats.gz	ctx-lh-isthmuscingulate_Right-Caudate	Cortico-Subcortical	0.1522	0.1179	0.1968	0.987119
ano_watson2019.sumstats.gz	ctx-lh-isthmuscingulate_Right-Caudate	Cortico-Subcortical	-0.04706	0.1148	0.6818	0.955572
alz_wightman2021.sumstats.gz	ctx-lh-isthmuscingulate_Right-Caudate	Cortico-Subcortical	0.2519	0.2248	0.2624	0.996887
sud_hatoum2023.sumstats.gz	ctx-lh-lateraloccipital_Left-Thalamus-Proper	Cortico-Subcortical	-0.05436	0.1977	0.7833	0.987499
adhd_demontis2022.sumstats.gz	ctx-lh-lateraloccipital_Right-Pallidum	Cortico-Subcortical	-0.1744	5.717	0.9757	0.996795
ano_watson2019.sumstats.gz	ctx-lh-lateraloccipital_Right-Pallidum	Cortico-Subcortical	-0.137	0.2746	0.6178	0.95002
bip_mullins2021.sumstats.gz	ctx-lh-lateraloccipital_Right-Hippocampus	Cortico-Subcortical	0.05253	0.07402	0.4779	0.832844
adhd_demontis2022.sumstats.gz	ctx-lh-lateraloccipital_Right-Hippocampus	Cortico-Subcortical	0.03235	0.07857	0.6806	0.965693
scz_trubetskoy2022_noX.sumstats.gz	ctx-lh-lateraloccipital_Right-Hippocampus	Cortico-Subcortical	0.0165	0.05669	0.7711	0.924911
mdd_howard2019_EUR.sumstats.gz	ctx-lh-lateraloccipital_Right-Hippocampus	Cortico-Subcortical	-0.005271	0.06181	0.932	0.999873
sud_hatoum2023.sumstats.gz	ctx-lh-lateraloccipital_Right-Hippocampus	Cortico-Subcortical	0.07897	0.07787	0.3105	0.987119
ano_watson2019.sumstats.gz	ctx-lh-lateraloccipital_Right-Hippocampus	Cortico-Subcortical	0.05716	0.09039	0.5271	0.935586
alz_wightman2021.sumstats.gz	ctx-lh-lateraloccipital_Right-Hippocampus	Cortico-Subcortical	0.008321	0.1366	0.9514	1
bip_mullins2021.sumstats.gz	ctx-lh-lateraloccipital_Right-Amygdala	Cortico-Subcortical	0.2026	0.1632	0.2142	0.721252
adhd_demontis2022.sumstats.gz	ctx-lh-lateraloccipital_Right-Amygdala	Cortico-Subcortical	-0.04653	0.1536	0.7619	0.969092
scz_trubetskoy2022_noX.sumstats.gz	ctx-lh-lateraloccipital_Right-Amygdala	Cortico-Subcortical	0.144	0.1227	0.2404	0.646719
mdd_howard2019_EUR.sumstats.gz	ctx-lh-lateraloccipital_Right-Amygdala	Cortico-Subcortical	-0.1075	0.1379	0.4355	0.990214
ano_watson2019.sumstats.gz	ctx-lh-lateraloccipital_Right-Amygdala	Cortico-Subcortical	0.2012	0.175	0.2502	0.92648
alz_wightman2021.sumstats.gz	ctx-lh-lateraloccipital_Right-Amygdala	Cortico-Subcortical	-0.1072	0.2969	0.718	0.996887
bip_mullins2021.sumstats.gz	ctx-lh-lateraloccipital_ctx-lh-bankssts	Between Network	0.02748	0.07145	0.7006	0.925029
adhd_demontis2022.sumstats.gz	ctx-lh-lateraloccipital_ctx-lh-bankssts	Between Network	-0.01713	0.08986	0.8488	0.975652
scz_trubetskoy2022_noX.sumstats.gz	ctx-lh-lateraloccipital_ctx-lh-bankssts	Between Network	-0.03297	0.05821	0.5712	0.844283
mdd_howard2019_EUR.sumstats.gz	ctx-lh-lateraloccipital_ctx-lh-bankssts	Between Network	0.05739	0.06454	0.3738	0.990214
sud_hatoum2023.sumstats.gz	ctx-lh-lateraloccipital_ctx-lh-bankssts	Between Network	0.01835	0.07612	0.8095	0.987499
ano_watson2019.sumstats.gz	ctx-lh-lateraloccipital_ctx-lh-bankssts	Between Network	0.02457	0.114	0.8293	0.980433
alz_wightman2021.sumstats.gz	ctx-lh-lateraloccipital_ctx-lh-bankssts	Between Network	0.104	0.157	0.5079	0.996887
bip_mullins2021.sumstats.gz	ctx-lh-lateraloccipital_ctx-lh-caudalanteriorcingulate	Between Network	0.2273	0.1004	0.02363	0.489338
adhd_demontis2022.sumstats.gz	ctx-lh-lateraloccipital_ctx-lh-caudalanteriorcingulate	Between Network	-0.09347	0.0925	0.3122	0.965693
scz_trubetskoy2022_noX.sumstats.gz	ctx-lh-lateraloccipital_ctx-lh-caudalanteriorcingulate	Between Network	0.2683	0.09857	0.006483	0.156696
mdd_howard2019_EUR.sumstats.gz	ctx-lh-lateraloccipital_ctx-lh-caudalanteriorcingulate	Between Network	0.1296	0.09496	0.1723	0.990214
sud_hatoum2023.sumstats.gz	ctx-lh-lateraloccipital_ctx-lh-caudalanteriorcingulate	Between Network	0.09827	0.1168	0.4003	0.987119
ano_watson2019.sumstats.gz	ctx-lh-lateraloccipital_ctx-lh-caudalanteriorcingulate	Between Network	0.1096	0.1086	0.3128	0.92648
alz_wightman2021.sumstats.gz	ctx-lh-lateraloccipital_ctx-lh-caudalanteriorcingulate	Between Network	-0.1742	0.1891	0.3571	0.996887
bip_mullins2021.sumstats.gz	ctx-lh-lateraloccipital_ctx-lh-caudalmiddlefrontal	Between Network	-0.09383	0.1048	0.3707	0.794039
adhd_demontis2022.sumstats.gz	ctx-lh-lateraloccipital_ctx-lh-caudalmiddlefrontal	Between Network	-0.1148	0.1575	0.4658	0.965693
scz_trubetskoy2022_noX.sumstats.gz	ctx-lh-lateraloccipital_ctx-lh-caudalmiddlefrontal	Between Network	-0.1977	0.1155	0.08694	0.450392
mdd_howard2019_EUR.sumstats.gz	ctx-lh-lateraloccipital_ctx-lh-caudalmiddlefrontal	Between Network	-0.004911	0.115	0.9659	0.999873
sud_hatoum2023.sumstats.gz	ctx-lh-lateraloccipital_ctx-lh-caudalmiddlefrontal	Between Network	-0.1831	0.1836	0.3186	0.987119
ano_watson2019.sumstats.gz	ctx-lh-lateraloccipital_ctx-lh-caudalmiddlefrontal	Between Network	0.1766	0.1377	0.1997	0.92648
alz_wightman2021.sumstats.gz	ctx-lh-lateraloccipital_ctx-lh-caudalmiddlefrontal	Between Network	-0.04494	0.1811	0.804	0.996887
bip_mullins2021.sumstats.gz	ctx-lh-lateraloccipital_ctx-lh-cuneus	Visual	0.09297	0.1056	0.3784	0.794039
adhd_demontis2022.sumstats.gz	ctx-lh-lateraloccipital_ctx-lh-cuneus	Visual	-0.114	0.1248	0.361	0.965693
scz_trubetskoy2022_noX.sumstats.gz	ctx-lh-lateraloccipital_ctx-lh-cuneus	Visual	0.004946	0.09525	0.9586	0.98393
mdd_howard2019_EUR.sumstats.gz	ctx-lh-lateraloccipital_ctx-lh-cuneus	Visual	0.05026	0.1157	0.664	0.991699
sud_hatoum2023.sumstats.gz	ctx-lh-lateraloccipital_ctx-lh-cuneus	Visual	-0.2748	0.1851	0.1376	0.987119
ano_watson2019.sumstats.gz	ctx-lh-lateraloccipital_ctx-lh-cuneus	Visual	-0.01318	0.1603	0.9345	0.992774
alz_wightman2021.sumstats.gz	ctx-lh-lateraloccipital_ctx-lh-cuneus	Visual	0.05041	0.2181	0.8172	0.996887
sud_hatoum2023.sumstats.gz	ctx-lh-lateraloccipital_Left-Caudate	Cortico-Subcortical	-0.2746	0.3679	0.4554	0.987119
bip_mullins2021.sumstats.gz	ctx-lh-lateraloccipital_ctx-lh-fusiform	Visual	-0.04019	0.06824	0.5559	0.873957
adhd_demontis2022.sumstats.gz	ctx-lh-lateraloccipital_ctx-lh-fusiform	Visual	-0.04723	0.08651	0.5851	0.965693
scz_trubetskoy2022_noX.sumstats.gz	ctx-lh-lateraloccipital_ctx-lh-fusiform	Visual	-0.04155	0.06216	0.5038	0.819646
mdd_howard2019_EUR.sumstats.gz	ctx-lh-lateraloccipital_ctx-lh-fusiform	Visual	-0.114	0.06999	0.1034	0.990214
sud_hatoum2023.sumstats.gz	ctx-lh-lateraloccipital_ctx-lh-fusiform	Visual	-0.04575	0.08095	0.5719	0.987119
ano_watson2019.sumstats.gz	ctx-lh-lateraloccipital_ctx-lh-fusiform	Visual	-0.07631	0.1002	0.4462	0.932977
alz_wightman2021.sumstats.gz	ctx-lh-lateraloccipital_ctx-lh-fusiform	Visual	0.0987	0.1312	0.452	0.996887
bip_mullins2021.sumstats.gz	ctx-lh-lateraloccipital_ctx-lh-inferiorparietal	Between Network	0.05951	0.08936	0.5055	0.847316
adhd_demontis2022.sumstats.gz	ctx-lh-lateraloccipital_ctx-lh-inferiorparietal	Between Network	0.1261	0.1045	0.2274	0.965693
scz_trubetskoy2022_noX.sumstats.gz	ctx-lh-lateraloccipital_ctx-lh-inferiorparietal	Between Network	-0.1636	0.08056	0.0423	0.335765
mdd_howard2019_EUR.sumstats.gz	ctx-lh-lateraloccipital_ctx-lh-inferiorparietal	Between Network	-0.01236	0.0868	0.8868	0.999873
sud_hatoum2023.sumstats.gz	ctx-lh-lateraloccipital_ctx-lh-inferiorparietal	Between Network	-0.04354	0.09348	0.6414	0.987499
ano_watson2019.sumstats.gz	ctx-lh-lateraloccipital_ctx-lh-inferiorparietal	Between Network	0.1006	0.1067	0.3457	0.92648
alz_wightman2021.sumstats.gz	ctx-lh-lateraloccipital_ctx-lh-inferiorparietal	Between Network	0.09881	0.1524	0.5166	0.996887
bip_mullins2021.sumstats.gz	ctx-lh-lateraloccipital_ctx-lh-inferiortemporal	Between Network	-0.3331	0.2658	0.2101	0.721252
adhd_demontis2022.sumstats.gz	ctx-lh-lateraloccipital_ctx-lh-inferiortemporal	Between Network	0.008752	0.144	0.9515	0.989509
scz_trubetskoy2022_noX.sumstats.gz	ctx-lh-lateraloccipital_ctx-lh-inferiortemporal	Between Network	-0.2943	0.2205	0.182	0.582076
mdd_howard2019_EUR.sumstats.gz	ctx-lh-lateraloccipital_ctx-lh-inferiortemporal	Between Network	-0.1142	0.147	0.4372	0.990214
sud_hatoum2023.sumstats.gz	ctx-lh-lateraloccipital_ctx-lh-inferiortemporal	Between Network	-0.1877	0.1151	0.1029	0.987119
ano_watson2019.sumstats.gz	ctx-lh-lateraloccipital_ctx-lh-inferiortemporal	Between Network	-0.3198	0.2178	0.142	0.92648
alz_wightman2021.sumstats.gz	ctx-lh-lateraloccipital_ctx-lh-inferiortemporal	Between Network	0.4779	0.526	0.3636	0.996887
adhd_demontis2022.sumstats.gz	ctx-lh-lateraloccipital_ctx-lh-isthmuscingulate	Between Network	0.06162	0.2723	0.821	0.975652
sud_hatoum2023.sumstats.gz	ctx-lh-lateraloccipital_ctx-lh-isthmuscingulate	Between Network	-0.1515	0.2379	0.5243	0.987119
ano_watson2019.sumstats.gz	ctx-lh-lateraloccipital_ctx-lh-isthmuscingulate	Between Network	0.4211	0.6578	0.5221	0.935586
bip_mullins2021.sumstats.gz	ctx-lh-lateraloccipital_Left-Pallidum	Cortico-Subcortical	-0.03751	0.08019	0.64	0.899408
adhd_demontis2022.sumstats.gz	ctx-lh-lateraloccipital_Left-Pallidum	Cortico-Subcortical	-0.06188	0.08958	0.4898	0.965693
scz_trubetskoy2022_noX.sumstats.gz	ctx-lh-lateraloccipital_Left-Pallidum	Cortico-Subcortical	-0.03472	0.07224	0.6308	0.868729
mdd_howard2019_EUR.sumstats.gz	ctx-lh-lateraloccipital_Left-Pallidum	Cortico-Subcortical	0.05235	0.06967	0.4524	0.990214
sud_hatoum2023.sumstats.gz	ctx-lh-lateraloccipital_Left-Pallidum	Cortico-Subcortical	-0.002868	0.0837	0.9727	0.990236
ano_watson2019.sumstats.gz	ctx-lh-lateraloccipital_Left-Pallidum	Cortico-Subcortical	-0.08588	0.09425	0.3622	0.92648
alz_wightman2021.sumstats.gz	ctx-lh-lateraloccipital_Left-Pallidum	Cortico-Subcortical	0.3446	0.1906	0.07062	0.996887
bip_mullins2021.sumstats.gz	ctx-lh-lateraloccipital_Left-Hippocampus	Cortico-Subcortical	0.03858	0.08535	0.6513	0.90143
adhd_demontis2022.sumstats.gz	ctx-lh-lateraloccipital_Left-Hippocampus	Cortico-Subcortical	-0.05395	0.09218	0.5584	0.965693
scz_trubetskoy2022_noX.sumstats.gz	ctx-lh-lateraloccipital_Left-Hippocampus	Cortico-Subcortical	0.01797	0.06778	0.791	0.929263
mdd_howard2019_EUR.sumstats.gz	ctx-lh-lateraloccipital_Left-Hippocampus	Cortico-Subcortical	0.03953	0.07901	0.6169	0.991699
sud_hatoum2023.sumstats.gz	ctx-lh-lateraloccipital_Left-Hippocampus	Cortico-Subcortical	0.0393	0.09455	0.6777	0.987499
ano_watson2019.sumstats.gz	ctx-lh-lateraloccipital_Left-Hippocampus	Cortico-Subcortical	0.02828	0.1025	0.7826	0.971253
alz_wightman2021.sumstats.gz	ctx-lh-lateraloccipital_Left-Hippocampus	Cortico-Subcortical	0.1449	0.1809	0.4231	0.996887
bip_mullins2021.sumstats.gz	ctx-lh-lateraloccipital_Left-Amygdala	Cortico-Subcortical	0.1129	0.1136	0.3205	0.784931
adhd_demontis2022.sumstats.gz	ctx-lh-lateraloccipital_Left-Amygdala	Cortico-Subcortical	-0.01297	0.1206	0.9144	0.984058
scz_trubetskoy2022_noX.sumstats.gz	ctx-lh-lateraloccipital_Left-Amygdala	Cortico-Subcortical	-0.01785	0.1009	0.8596	0.951226
mdd_howard2019_EUR.sumstats.gz	ctx-lh-lateraloccipital_Left-Amygdala	Cortico-Subcortical	-0.03756	0.09314	0.6867	0.991699
sud_hatoum2023.sumstats.gz	ctx-lh-lateraloccipital_Left-Amygdala	Cortico-Subcortical	0.2632	0.2181	0.2275	0.987119
ano_watson2019.sumstats.gz	ctx-lh-lateraloccipital_Left-Amygdala	Cortico-Subcortical	0.03529	0.1473	0.8107	0.975547
alz_wightman2021.sumstats.gz	ctx-lh-lateraloccipital_Left-Amygdala	Cortico-Subcortical	-0.1122	0.2618	0.6682	0.996887
bip_mullins2021.sumstats.gz	ctx-lh-lateraloccipital_Left-Accumbens-area	Cortico-Subcortical	0.007096	0.2163	0.9738	0.990461
adhd_demontis2022.sumstats.gz	ctx-lh-lateraloccipital_Left-Accumbens-area	Cortico-Subcortical	-0.4013	0.8996	0.6555	0.965693
scz_trubetskoy2022_noX.sumstats.gz	ctx-lh-lateraloccipital_Left-Accumbens-area	Cortico-Subcortical	0.004419	0.1779	0.9802	0.993317
mdd_howard2019_EUR.sumstats.gz	ctx-lh-lateraloccipital_Left-Accumbens-area	Cortico-Subcortical	0.1609	0.1835	0.3805	0.990214
sud_hatoum2023.sumstats.gz	ctx-lh-lateraloccipital_Left-Accumbens-area	Cortico-Subcortical	0.04493	0.3363	0.8937	0.987499
ano_watson2019.sumstats.gz	ctx-lh-lateraloccipital_Left-Accumbens-area	Cortico-Subcortical	0.1048	0.1741	0.5473	0.935586
alz_wightman2021.sumstats.gz	ctx-lh-lateraloccipital_Left-Accumbens-area	Cortico-Subcortical	0.03246	0.4208	0.9385	1
bip_mullins2021.sumstats.gz	ctx-lh-lateraloccipital_Right-Caudate	Cortico-Subcortical	-0.2267	0.2174	0.297	0.763241
adhd_demontis2022.sumstats.gz	ctx-lh-lateraloccipital_Right-Caudate	Cortico-Subcortical	-0.2346	0.2322	0.3123	0.965693
scz_trubetskoy2022_noX.sumstats.gz	ctx-lh-lateraloccipital_Right-Caudate	Cortico-Subcortical	0.03315	0.1219	0.7856	0.928332
mdd_howard2019_EUR.sumstats.gz	ctx-lh-lateraloccipital_Right-Caudate	Cortico-Subcortical	0.1379	0.154	0.3704	0.990214
sud_hatoum2023.sumstats.gz	ctx-lh-lateraloccipital_Right-Caudate	Cortico-Subcortical	-0.001638	0.1545	0.9915	0.994786
ano_watson2019.sumstats.gz	ctx-lh-lateraloccipital_Right-Caudate	Cortico-Subcortical	0.2117	0.2447	0.3869	0.92648
alz_wightman2021.sumstats.gz	ctx-lh-lateraloccipital_Right-Caudate	Cortico-Subcortical	0.1615	0.2796	0.5635	0.996887
bip_mullins2021.sumstats.gz	ctx-lh-lateralorbitofrontal_Left-Thalamus-Proper	Cortico-Subcortical	-0.01352	0.08615	0.8753	0.962954
adhd_demontis2022.sumstats.gz	ctx-lh-lateralorbitofrontal_Left-Thalamus-Proper	Cortico-Subcortical	0.1448	0.1074	0.1776	0.965693
scz_trubetskoy2022_noX.sumstats.gz	ctx-lh-lateralorbitofrontal_Left-Thalamus-Proper	Cortico-Subcortical	-0.08049	0.08283	0.3312	0.718717
mdd_howard2019_EUR.sumstats.gz	ctx-lh-lateralorbitofrontal_Left-Thalamus-Proper	Cortico-Subcortical	-0.0008169	0.09107	0.9928	0.999873
sud_hatoum2023.sumstats.gz	ctx-lh-lateralorbitofrontal_Left-Thalamus-Proper	Cortico-Subcortical	-0.0936	0.1072	0.3824	0.987119
ano_watson2019.sumstats.gz	ctx-lh-lateralorbitofrontal_Left-Thalamus-Proper	Cortico-Subcortical	0.01311	0.1138	0.9082	0.986074
alz_wightman2021.sumstats.gz	ctx-lh-lateralorbitofrontal_Left-Thalamus-Proper	Cortico-Subcortical	0.08622	0.1861	0.6432	0.996887
bip_mullins2021.sumstats.gz	ctx-lh-lateralorbitofrontal_Right-Putamen	Cortico-Subcortical	-0.08756	0.1121	0.4347	0.819545
adhd_demontis2022.sumstats.gz	ctx-lh-lateralorbitofrontal_Right-Putamen	Cortico-Subcortical	0.01682	0.09295	0.8564	0.975652
scz_trubetskoy2022_noX.sumstats.gz	ctx-lh-lateralorbitofrontal_Right-Putamen	Cortico-Subcortical	-0.1148	0.09692	0.2362	0.642476
mdd_howard2019_EUR.sumstats.gz	ctx-lh-lateralorbitofrontal_Right-Putamen	Cortico-Subcortical	-0.2003	0.1087	0.06547	0.990214
sud_hatoum2023.sumstats.gz	ctx-lh-lateralorbitofrontal_Right-Putamen	Cortico-Subcortical	-0.05781	0.1327	0.6631	0.987499
ano_watson2019.sumstats.gz	ctx-lh-lateralorbitofrontal_Right-Putamen	Cortico-Subcortical	-0.1382	0.1306	0.2901	0.92648
alz_wightman2021.sumstats.gz	ctx-lh-lateralorbitofrontal_Right-Putamen	Cortico-Subcortical	0.02769	0.2241	0.9017	1
bip_mullins2021.sumstats.gz	ctx-lh-lateralorbitofrontal_Right-Hippocampus	Cortico-Subcortical	0.17	0.112	0.1291	0.66252
adhd_demontis2022.sumstats.gz	ctx-lh-lateralorbitofrontal_Right-Hippocampus	Cortico-Subcortical	-0.06	0.1201	0.6174	0.965693
scz_trubetskoy2022_noX.sumstats.gz	ctx-lh-lateralorbitofrontal_Right-Hippocampus	Cortico-Subcortical	0.2351	0.108	0.02956	0.281245
mdd_howard2019_EUR.sumstats.gz	ctx-lh-lateralorbitofrontal_Right-Hippocampus	Cortico-Subcortical	0.01565	0.09891	0.8742	0.999873
sud_hatoum2023.sumstats.gz	ctx-lh-lateralorbitofrontal_Right-Hippocampus	Cortico-Subcortical	0.1194	0.1195	0.3175	0.987119
ano_watson2019.sumstats.gz	ctx-lh-lateralorbitofrontal_Right-Hippocampus	Cortico-Subcortical	0.01664	0.1214	0.891	0.985608
alz_wightman2021.sumstats.gz	ctx-lh-lateralorbitofrontal_Right-Hippocampus	Cortico-Subcortical	-0.1149	0.1978	0.5614	0.996887
bip_mullins2021.sumstats.gz	ctx-lh-lateralorbitofrontal_Right-Amygdala	Cortico-Subcortical	0.05661	0.1154	0.6238	0.893251
adhd_demontis2022.sumstats.gz	ctx-lh-lateralorbitofrontal_Right-Amygdala	Cortico-Subcortical	0.0193	0.1178	0.8699	0.975652
scz_trubetskoy2022_noX.sumstats.gz	ctx-lh-lateralorbitofrontal_Right-Amygdala	Cortico-Subcortical	-0.1281	0.1046	0.2207	0.627819
mdd_howard2019_EUR.sumstats.gz	ctx-lh-lateralorbitofrontal_Right-Amygdala	Cortico-Subcortical	0.1193	0.1275	0.3495	0.990214
sud_hatoum2023.sumstats.gz	ctx-lh-lateralorbitofrontal_Right-Amygdala	Cortico-Subcortical	0.1101	0.1239	0.3744	0.987119
ano_watson2019.sumstats.gz	ctx-lh-lateralorbitofrontal_Right-Amygdala	Cortico-Subcortical	0.1246	0.1352	0.3569	0.92648
alz_wightman2021.sumstats.gz	ctx-lh-lateralorbitofrontal_Right-Amygdala	Cortico-Subcortical	-0.2153	0.2239	0.3362	0.996887
bip_mullins2021.sumstats.gz	ctx-lh-lateralorbitofrontal_ctx-lh-bankssts	Between Network	-0.2768	0.136	0.04191	0.540408
adhd_demontis2022.sumstats.gz	ctx-lh-lateralorbitofrontal_ctx-lh-bankssts	Between Network	-0.0199	0.1306	0.8788	0.975652
scz_trubetskoy2022_noX.sumstats.gz	ctx-lh-lateralorbitofrontal_ctx-lh-bankssts	Between Network	-0.1967	0.1108	0.07575	0.427926
mdd_howard2019_EUR.sumstats.gz	ctx-lh-lateralorbitofrontal_ctx-lh-bankssts	Between Network	-0.0008655	0.1087	0.9936	0.999873
sud_hatoum2023.sumstats.gz	ctx-lh-lateralorbitofrontal_ctx-lh-bankssts	Between Network	-0.1187	0.1382	0.3903	0.987119
ano_watson2019.sumstats.gz	ctx-lh-lateralorbitofrontal_ctx-lh-bankssts	Between Network	-0.1751	0.1545	0.2568	0.92648
alz_wightman2021.sumstats.gz	ctx-lh-lateralorbitofrontal_ctx-lh-bankssts	Between Network	-0.05348	0.2492	0.8301	0.996887
bip_mullins2021.sumstats.gz	ctx-lh-lateralorbitofrontal_ctx-lh-caudalanteriorcingulate	Between Network	-0.04626	0.07454	0.5348	0.861332
adhd_demontis2022.sumstats.gz	ctx-lh-lateralorbitofrontal_ctx-lh-caudalanteriorcingulate	Between Network	0.03317	0.08423	0.6937	0.965693
scz_trubetskoy2022_noX.sumstats.gz	ctx-lh-lateralorbitofrontal_ctx-lh-caudalanteriorcingulate	Between Network	-0.1938	0.07129	0.006543	0.156696
mdd_howard2019_EUR.sumstats.gz	ctx-lh-lateralorbitofrontal_ctx-lh-caudalanteriorcingulate	Between Network	-0.1065	0.07355	0.1477	0.990214
sud_hatoum2023.sumstats.gz	ctx-lh-lateralorbitofrontal_ctx-lh-caudalanteriorcingulate	Between Network	-0.03723	0.08662	0.6674	0.987499
ano_watson2019.sumstats.gz	ctx-lh-lateralorbitofrontal_ctx-lh-caudalanteriorcingulate	Between Network	-0.08038	0.089	0.3665	0.92648
alz_wightman2021.sumstats.gz	ctx-lh-lateralorbitofrontal_ctx-lh-caudalanteriorcingulate	Between Network	0.1484	0.1511	0.326	0.996887
bip_mullins2021.sumstats.gz	ctx-lh-lateralorbitofrontal_ctx-lh-caudalmiddlefrontal	Between Network	-0.01586	0.1088	0.8841	0.969269
adhd_demontis2022.sumstats.gz	ctx-lh-lateralorbitofrontal_ctx-lh-caudalmiddlefrontal	Between Network	0.08433	0.09606	0.38	0.965693
scz_trubetskoy2022_noX.sumstats.gz	ctx-lh-lateralorbitofrontal_ctx-lh-caudalmiddlefrontal	Between Network	0.04753	0.102	0.6412	0.870045
mdd_howard2019_EUR.sumstats.gz	ctx-lh-lateralorbitofrontal_ctx-lh-caudalmiddlefrontal	Between Network	0.1312	0.1283	0.3066	0.990214
sud_hatoum2023.sumstats.gz	ctx-lh-lateralorbitofrontal_ctx-lh-caudalmiddlefrontal	Between Network	-0.03796	0.1173	0.7463	0.987499
ano_watson2019.sumstats.gz	ctx-lh-lateralorbitofrontal_ctx-lh-caudalmiddlefrontal	Between Network	0.02082	0.1308	0.8736	0.985608
alz_wightman2021.sumstats.gz	ctx-lh-lateralorbitofrontal_ctx-lh-caudalmiddlefrontal	Between Network	-0.4272	0.2786	0.1252	0.996887
bip_mullins2021.sumstats.gz	ctx-lh-lateralorbitofrontal_ctx-lh-entorhinal	Limbic	0.04584	0.09576	0.6321	0.896493
adhd_demontis2022.sumstats.gz	ctx-lh-lateralorbitofrontal_ctx-lh-entorhinal	Limbic	-0.1927	0.1154	0.09509	0.965693
scz_trubetskoy2022_noX.sumstats.gz	ctx-lh-lateralorbitofrontal_ctx-lh-entorhinal	Limbic	-0.04162	0.08182	0.611	0.866111
mdd_howard2019_EUR.sumstats.gz	ctx-lh-lateralorbitofrontal_ctx-lh-entorhinal	Limbic	-0.02848	0.08996	0.7516	0.999873
sud_hatoum2023.sumstats.gz	ctx-lh-lateralorbitofrontal_ctx-lh-entorhinal	Limbic	-0.02136	0.124	0.8633	0.987499
ano_watson2019.sumstats.gz	ctx-lh-lateralorbitofrontal_ctx-lh-entorhinal	Limbic	0.1078	0.1461	0.4607	0.934708
alz_wightman2021.sumstats.gz	ctx-lh-lateralorbitofrontal_ctx-lh-entorhinal	Limbic	-0.1419	0.1805	0.4318	0.996887
bip_mullins2021.sumstats.gz	ctx-lh-lateralorbitofrontal_Left-Caudate	Cortico-Subcortical	-0.004438	0.08217	0.9569	0.984931
adhd_demontis2022.sumstats.gz	ctx-lh-lateralorbitofrontal_Left-Caudate	Cortico-Subcortical	0.09119	0.08757	0.2977	0.965693
scz_trubetskoy2022_noX.sumstats.gz	ctx-lh-lateralorbitofrontal_Left-Caudate	Cortico-Subcortical	-0.08874	0.07675	0.2476	0.654063
mdd_howard2019_EUR.sumstats.gz	ctx-lh-lateralorbitofrontal_Left-Caudate	Cortico-Subcortical	-0.01914	0.08252	0.8166	0.999873
sud_hatoum2023.sumstats.gz	ctx-lh-lateralorbitofrontal_Left-Caudate	Cortico-Subcortical	0.04433	0.1164	0.7032	0.987499
ano_watson2019.sumstats.gz	ctx-lh-lateralorbitofrontal_Left-Caudate	Cortico-Subcortical	0.0104	0.1047	0.9209	0.99144
alz_wightman2021.sumstats.gz	ctx-lh-lateralorbitofrontal_Left-Caudate	Cortico-Subcortical	0.05125	0.1699	0.7629	0.996887
bip_mullins2021.sumstats.gz	ctx-lh-lateralorbitofrontal_ctx-lh-fusiform	Between Network	-0.01994	0.07299	0.7847	0.940512
adhd_demontis2022.sumstats.gz	ctx-lh-lateralorbitofrontal_ctx-lh-fusiform	Between Network	-0.1713	0.0963	0.07533	0.965693
scz_trubetskoy2022_noX.sumstats.gz	ctx-lh-lateralorbitofrontal_ctx-lh-fusiform	Between Network	0.09519	0.06776	0.1601	0.56005
mdd_howard2019_EUR.sumstats.gz	ctx-lh-lateralorbitofrontal_ctx-lh-fusiform	Between Network	0.07167	0.08595	0.4044	0.990214
sud_hatoum2023.sumstats.gz	ctx-lh-lateralorbitofrontal_ctx-lh-fusiform	Between Network	0.01513	0.09051	0.8672	0.987499
ano_watson2019.sumstats.gz	ctx-lh-lateralorbitofrontal_ctx-lh-fusiform	Between Network	0.08577	0.1014	0.3977	0.92648
alz_wightman2021.sumstats.gz	ctx-lh-lateralorbitofrontal_ctx-lh-fusiform	Between Network	-0.1218	0.176	0.4887	0.996887
bip_mullins2021.sumstats.gz	ctx-lh-lateralorbitofrontal_ctx-lh-inferiorparietal	Between Network	0.116	0.08119	0.153	0.676493
adhd_demontis2022.sumstats.gz	ctx-lh-lateralorbitofrontal_ctx-lh-inferiorparietal	Between Network	0.01515	0.07962	0.8491	0.975652
scz_trubetskoy2022_noX.sumstats.gz	ctx-lh-lateralorbitofrontal_ctx-lh-inferiorparietal	Between Network	0.2868	0.08553	0.0007984	0.0620677
mdd_howard2019_EUR.sumstats.gz	ctx-lh-lateralorbitofrontal_ctx-lh-inferiorparietal	Between Network	0.1153	0.07304	0.1145	0.990214
sud_hatoum2023.sumstats.gz	ctx-lh-lateralorbitofrontal_ctx-lh-inferiorparietal	Between Network	0.1334	0.08773	0.1283	0.987119
ano_watson2019.sumstats.gz	ctx-lh-lateralorbitofrontal_ctx-lh-inferiorparietal	Between Network	0.09368	0.09599	0.3291	0.92648
alz_wightman2021.sumstats.gz	ctx-lh-lateralorbitofrontal_ctx-lh-inferiorparietal	Between Network	-0.2061	0.1424	0.1478	0.996887
bip_mullins2021.sumstats.gz	ctx-lh-lateralorbitofrontal_ctx-lh-inferiortemporal	Limbic	0.1069	0.06799	0.1158	0.66231
adhd_demontis2022.sumstats.gz	ctx-lh-lateralorbitofrontal_ctx-lh-inferiortemporal	Limbic	0.029	0.08728	0.7397	0.965693
scz_trubetskoy2022_noX.sumstats.gz	ctx-lh-lateralorbitofrontal_ctx-lh-inferiortemporal	Limbic	0.01461	0.05876	0.8037	0.933923
mdd_howard2019_EUR.sumstats.gz	ctx-lh-lateralorbitofrontal_ctx-lh-inferiortemporal	Limbic	0.09338	0.06315	0.1392	0.990214
sud_hatoum2023.sumstats.gz	ctx-lh-lateralorbitofrontal_ctx-lh-inferiortemporal	Limbic	0.1227	0.07143	0.08582	0.987119
ano_watson2019.sumstats.gz	ctx-lh-lateralorbitofrontal_ctx-lh-inferiortemporal	Limbic	0.2219	0.09414	0.0184	0.92648
alz_wightman2021.sumstats.gz	ctx-lh-lateralorbitofrontal_ctx-lh-inferiortemporal	Limbic	-0.2596	0.1447	0.07292	0.996887
bip_mullins2021.sumstats.gz	ctx-lh-lateralorbitofrontal_ctx-lh-isthmuscingulate	Between Network	0.147	0.08885	0.098	0.644057
adhd_demontis2022.sumstats.gz	ctx-lh-lateralorbitofrontal_ctx-lh-isthmuscingulate	Between Network	-0.01753	0.0841	0.8349	0.975652
scz_trubetskoy2022_noX.sumstats.gz	ctx-lh-lateralorbitofrontal_ctx-lh-isthmuscingulate	Between Network	0.2054	0.09001	0.0225	0.263787
mdd_howard2019_EUR.sumstats.gz	ctx-lh-lateralorbitofrontal_ctx-lh-isthmuscingulate	Between Network	0.03723	0.07804	0.6333	0.991699
sud_hatoum2023.sumstats.gz	ctx-lh-lateralorbitofrontal_ctx-lh-isthmuscingulate	Between Network	0.1231	0.09683	0.2035	0.987119
ano_watson2019.sumstats.gz	ctx-lh-lateralorbitofrontal_ctx-lh-isthmuscingulate	Between Network	-0.1021	0.1112	0.3582	0.92648
alz_wightman2021.sumstats.gz	ctx-lh-lateralorbitofrontal_ctx-lh-isthmuscingulate	Between Network	-0.08652	0.156	0.5791	0.996887
bip_mullins2021.sumstats.gz	ctx-lh-lateralorbitofrontal_ctx-lh-lateraloccipital	Between Network	-0.2167	0.1898	0.2537	0.734238
adhd_demontis2022.sumstats.gz	ctx-lh-lateralorbitofrontal_ctx-lh-lateraloccipital	Between Network	-0.2667	0.2137	0.212	0.965693
scz_trubetskoy2022_noX.sumstats.gz	ctx-lh-lateralorbitofrontal_ctx-lh-lateraloccipital	Between Network	0.02901	0.1289	0.8219	0.940214
mdd_howard2019_EUR.sumstats.gz	ctx-lh-lateralorbitofrontal_ctx-lh-lateraloccipital	Between Network	0.1536	0.244	0.529	0.991699
sud_hatoum2023.sumstats.gz	ctx-lh-lateralorbitofrontal_ctx-lh-lateraloccipital	Between Network	-0.08777	0.1506	0.56	0.987119
ano_watson2019.sumstats.gz	ctx-lh-lateralorbitofrontal_ctx-lh-lateraloccipital	Between Network	-0.1084	0.1635	0.5073	0.935586
alz_wightman2021.sumstats.gz	ctx-lh-lateralorbitofrontal_ctx-lh-lateraloccipital	Between Network	-0.1225	0.2658	0.6448	0.996887
bip_mullins2021.sumstats.gz	ctx-lh-lateralorbitofrontal_Left-Putamen	Cortico-Subcortical	-0.04253	0.08803	0.629	0.896493
adhd_demontis2022.sumstats.gz	ctx-lh-lateralorbitofrontal_Left-Putamen	Cortico-Subcortical	-0.02488	0.09097	0.7845	0.975652
scz_trubetskoy2022_noX.sumstats.gz	ctx-lh-lateralorbitofrontal_Left-Putamen	Cortico-Subcortical	-0.1094	0.07685	0.1547	0.555377
mdd_howard2019_EUR.sumstats.gz	ctx-lh-lateralorbitofrontal_Left-Putamen	Cortico-Subcortical	-0.1796	0.1094	0.1007	0.990214
sud_hatoum2023.sumstats.gz	ctx-lh-lateralorbitofrontal_Left-Putamen	Cortico-Subcortical	-0.2163	0.1269	0.08812	0.987119
ano_watson2019.sumstats.gz	ctx-lh-lateralorbitofrontal_Left-Putamen	Cortico-Subcortical	-0.2637	0.1364	0.05316	0.92648
alz_wightman2021.sumstats.gz	ctx-lh-lateralorbitofrontal_Left-Putamen	Cortico-Subcortical	0.1991	0.2154	0.3554	0.996887
bip_mullins2021.sumstats.gz	ctx-lh-lateralorbitofrontal_Left-Pallidum	Cortico-Subcortical	-0.01531	0.175	0.9303	0.977507
adhd_demontis2022.sumstats.gz	ctx-lh-lateralorbitofrontal_Left-Pallidum	Cortico-Subcortical	-0.1217	0.311	0.6955	0.965693
scz_trubetskoy2022_noX.sumstats.gz	ctx-lh-lateralorbitofrontal_Left-Pallidum	Cortico-Subcortical	-0.2334	0.2452	0.341	0.727328
mdd_howard2019_EUR.sumstats.gz	ctx-lh-lateralorbitofrontal_Left-Pallidum	Cortico-Subcortical	0.01691	0.1675	0.9196	0.999873
ano_watson2019.sumstats.gz	ctx-lh-lateralorbitofrontal_Left-Pallidum	Cortico-Subcortical	0.0477	0.3204	0.8817	0.985608
alz_wightman2021.sumstats.gz	ctx-lh-lateralorbitofrontal_Left-Pallidum	Cortico-Subcortical	-0.06687	0.3281	0.8385	0.996887
bip_mullins2021.sumstats.gz	ctx-lh-lateralorbitofrontal_Left-Hippocampus	Cortico-Subcortical	0.1524	0.1782	0.3925	0.801247
adhd_demontis2022.sumstats.gz	ctx-lh-lateralorbitofrontal_Left-Hippocampus	Cortico-Subcortical	0.02141	0.2436	0.93	0.987333
scz_trubetskoy2022_noX.sumstats.gz	ctx-lh-lateralorbitofrontal_Left-Hippocampus	Cortico-Subcortical	0.2639	0.2141	0.2178	0.623459
mdd_howard2019_EUR.sumstats.gz	ctx-lh-lateralorbitofrontal_Left-Hippocampus	Cortico-Subcortical	-0.05919	0.1409	0.6745	0.991699
ano_watson2019.sumstats.gz	ctx-lh-lateralorbitofrontal_Left-Hippocampus	Cortico-Subcortical	-0.1271	0.1715	0.4588	0.934708
alz_wightman2021.sumstats.gz	ctx-lh-lateralorbitofrontal_Left-Hippocampus	Cortico-Subcortical	-0.1021	0.2856	0.7208	0.996887
bip_mullins2021.sumstats.gz	ctx-lh-lateralorbitofrontal_Left-Amygdala	Cortico-Subcortical	-0.05228	0.08213	0.5244	0.857322
adhd_demontis2022.sumstats.gz	ctx-lh-lateralorbitofrontal_Left-Amygdala	Cortico-Subcortical	-0.1437	0.1045	0.1689	0.965693
scz_trubetskoy2022_noX.sumstats.gz	ctx-lh-lateralorbitofrontal_Left-Amygdala	Cortico-Subcortical	-0.09354	0.06907	0.1756	0.576383
mdd_howard2019_EUR.sumstats.gz	ctx-lh-lateralorbitofrontal_Left-Amygdala	Cortico-Subcortical	-0.07175	0.09075	0.4292	0.990214
sud_hatoum2023.sumstats.gz	ctx-lh-lateralorbitofrontal_Left-Amygdala	Cortico-Subcortical	-0.1045	0.1279	0.4139	0.987119
ano_watson2019.sumstats.gz	ctx-lh-lateralorbitofrontal_Left-Amygdala	Cortico-Subcortical	0.05362	0.121	0.6578	0.954355
alz_wightman2021.sumstats.gz	ctx-lh-lateralorbitofrontal_Left-Amygdala	Cortico-Subcortical	-0.02548	0.1765	0.8852	1
sud_hatoum2023.sumstats.gz	ctx-lh-lateralorbitofrontal_Left-Accumbens-area	Cortico-Subcortical	-0.1631	0.334	0.6254	0.987499
bip_mullins2021.sumstats.gz	ctx-lh-lateralorbitofrontal_Right-Thalamus-Proper	Cortico-Subcortical	-0.006756	0.0771	0.9302	0.977507
adhd_demontis2022.sumstats.gz	ctx-lh-lateralorbitofrontal_Right-Thalamus-Proper	Cortico-Subcortical	0.1522	0.09848	0.1223	0.965693
scz_trubetskoy2022_noX.sumstats.gz	ctx-lh-lateralorbitofrontal_Right-Thalamus-Proper	Cortico-Subcortical	0.06894	0.07606	0.3647	0.743937
mdd_howard2019_EUR.sumstats.gz	ctx-lh-lateralorbitofrontal_Right-Thalamus-Proper	Cortico-Subcortical	-0.05173	0.07523	0.4917	0.991699
sud_hatoum2023.sumstats.gz	ctx-lh-lateralorbitofrontal_Right-Thalamus-Proper	Cortico-Subcortical	-0.09918	0.1004	0.323	0.987119
ano_watson2019.sumstats.gz	ctx-lh-lateralorbitofrontal_Right-Thalamus-Proper	Cortico-Subcortical	0.05203	0.1117	0.6412	0.954355
alz_wightman2021.sumstats.gz	ctx-lh-lateralorbitofrontal_Right-Thalamus-Proper	Cortico-Subcortical	0.09119	0.144	0.5265	0.996887
bip_mullins2021.sumstats.gz	ctx-lh-lateralorbitofrontal_Right-Caudate	Cortico-Subcortical	-0.09112	0.1019	0.3711	0.794039
adhd_demontis2022.sumstats.gz	ctx-lh-lateralorbitofrontal_Right-Caudate	Cortico-Subcortical	-0.03051	0.1088	0.7793	0.975652
scz_trubetskoy2022_noX.sumstats.gz	ctx-lh-lateralorbitofrontal_Right-Caudate	Cortico-Subcortical	-0.01898	0.08633	0.8259	0.9416
mdd_howard2019_EUR.sumstats.gz	ctx-lh-lateralorbitofrontal_Right-Caudate	Cortico-Subcortical	-0.1619	0.1202	0.1779	0.990214
sud_hatoum2023.sumstats.gz	ctx-lh-lateralorbitofrontal_Right-Caudate	Cortico-Subcortical	0.1103	0.1109	0.3197	0.987119
ano_watson2019.sumstats.gz	ctx-lh-lateralorbitofrontal_Right-Caudate	Cortico-Subcortical	-0.06841	0.1249	0.584	0.941459
alz_wightman2021.sumstats.gz	ctx-lh-lateralorbitofrontal_Right-Caudate	Cortico-Subcortical	0.08061	0.2349	0.7315	0.996887
bip_mullins2021.sumstats.gz	ctx-lh-lingual_Left-Thalamus-Proper	Cortico-Subcortical	0.1889	0.2154	0.3807	0.794656
adhd_demontis2022.sumstats.gz	ctx-lh-lingual_Left-Thalamus-Proper	Cortico-Subcortical	-0.001558	0.2172	0.9943	0.996795
scz_trubetskoy2022_noX.sumstats.gz	ctx-lh-lingual_Left-Thalamus-Proper	Cortico-Subcortical	-0.02952	0.1274	0.8167	0.93824
mdd_howard2019_EUR.sumstats.gz	ctx-lh-lingual_Left-Thalamus-Proper	Cortico-Subcortical	0.04853	0.1573	0.7578	0.999873
sud_hatoum2023.sumstats.gz	ctx-lh-lingual_Left-Thalamus-Proper	Cortico-Subcortical	-0.02101	0.1305	0.8721	0.987499
ano_watson2019.sumstats.gz	ctx-lh-lingual_Left-Thalamus-Proper	Cortico-Subcortical	0.01397	0.2118	0.9474	0.994267
alz_wightman2021.sumstats.gz	ctx-lh-lingual_Left-Thalamus-Proper	Cortico-Subcortical	0.1057	0.3306	0.7491	0.996887
bip_mullins2021.sumstats.gz	ctx-lh-lingual_Right-Pallidum	Cortico-Subcortical	-0.006021	0.1692	0.9716	0.989859
adhd_demontis2022.sumstats.gz	ctx-lh-lingual_Right-Pallidum	Cortico-Subcortical	0.01113	0.1689	0.9475	0.989509
scz_trubetskoy2022_noX.sumstats.gz	ctx-lh-lingual_Right-Pallidum	Cortico-Subcortical	-0.03725	0.1566	0.812	0.936922
mdd_howard2019_EUR.sumstats.gz	ctx-lh-lingual_Right-Pallidum	Cortico-Subcortical	0.03737	0.1846	0.8396	0.999873
sud_hatoum2023.sumstats.gz	ctx-lh-lingual_Right-Pallidum	Cortico-Subcortical	-0.04053	0.12	0.7356	0.987499
ano_watson2019.sumstats.gz	ctx-lh-lingual_Right-Pallidum	Cortico-Subcortical	-0.2451	0.2632	0.3517	0.92648
alz_wightman2021.sumstats.gz	ctx-lh-lingual_Right-Pallidum	Cortico-Subcortical	-0.1053	0.3994	0.792	0.996887
bip_mullins2021.sumstats.gz	ctx-lh-lingual_Right-Hippocampus	Cortico-Subcortical	0.1052	0.1079	0.3296	0.79019
adhd_demontis2022.sumstats.gz	ctx-lh-lingual_Right-Hippocampus	Cortico-Subcortical	-0.001383	0.1328	0.9917	0.996795
scz_trubetskoy2022_noX.sumstats.gz	ctx-lh-lingual_Right-Hippocampus	Cortico-Subcortical	0.06686	0.08216	0.4158	0.771942
mdd_howard2019_EUR.sumstats.gz	ctx-lh-lingual_Right-Hippocampus	Cortico-Subcortical	0.03229	0.0876	0.7124	0.999755
sud_hatoum2023.sumstats.gz	ctx-lh-lingual_Right-Hippocampus	Cortico-Subcortical	0.1498	0.1845	0.4167	0.987119
ano_watson2019.sumstats.gz	ctx-lh-lingual_Right-Hippocampus	Cortico-Subcortical	0.2047	0.1668	0.2199	0.92648
alz_wightman2021.sumstats.gz	ctx-lh-lingual_Right-Hippocampus	Cortico-Subcortical	0.04719	0.2318	0.8387	0.996887
bip_mullins2021.sumstats.gz	ctx-lh-lingual_ctx-lh-bankssts	Between Network	-0.02781	0.1134	0.8063	0.94637
adhd_demontis2022.sumstats.gz	ctx-lh-lingual_ctx-lh-bankssts	Between Network	-0.1912	0.209	0.3603	0.965693
scz_trubetskoy2022_noX.sumstats.gz	ctx-lh-lingual_ctx-lh-bankssts	Between Network	0.01098	0.09175	0.9047	0.966808
mdd_howard2019_EUR.sumstats.gz	ctx-lh-lingual_ctx-lh-bankssts	Between Network	-0.09923	0.09993	0.3207	0.990214
sud_hatoum2023.sumstats.gz	ctx-lh-lingual_ctx-lh-bankssts	Between Network	-0.07499	0.1323	0.5709	0.987119
ano_watson2019.sumstats.gz	ctx-lh-lingual_ctx-lh-bankssts	Between Network	-0.02983	0.1943	0.878	0.985608
alz_wightman2021.sumstats.gz	ctx-lh-lingual_ctx-lh-bankssts	Between Network	-0.08096	0.2177	0.71	0.996887
ano_watson2019.sumstats.gz	ctx-lh-lingual_ctx-lh-caudalanteriorcingulate	Between Network	0.2462	0.3873	0.5251	0.935586
bip_mullins2021.sumstats.gz	ctx-lh-lingual_ctx-lh-caudalmiddlefrontal	Between Network	-0.0849	0.08131	0.2964	0.763241
adhd_demontis2022.sumstats.gz	ctx-lh-lingual_ctx-lh-caudalmiddlefrontal	Between Network	-0.0886	0.1148	0.4403	0.965693
scz_trubetskoy2022_noX.sumstats.gz	ctx-lh-lingual_ctx-lh-caudalmiddlefrontal	Between Network	-0.06702	0.07289	0.3578	0.739348
mdd_howard2019_EUR.sumstats.gz	ctx-lh-lingual_ctx-lh-caudalmiddlefrontal	Between Network	0.01961	0.08473	0.8169	0.999873
sud_hatoum2023.sumstats.gz	ctx-lh-lingual_ctx-lh-caudalmiddlefrontal	Between Network	-0.05282	0.1029	0.6076	0.987119
ano_watson2019.sumstats.gz	ctx-lh-lingual_ctx-lh-caudalmiddlefrontal	Between Network	0.1334	0.1184	0.2601	0.92648
alz_wightman2021.sumstats.gz	ctx-lh-lingual_ctx-lh-caudalmiddlefrontal	Between Network	-0.103	0.1599	0.5197	0.996887
bip_mullins2021.sumstats.gz	ctx-lh-lingual_Left-Caudate	Cortico-Subcortical	0.06614	0.1677	0.6932	0.922189
adhd_demontis2022.sumstats.gz	ctx-lh-lingual_Left-Caudate	Cortico-Subcortical	-0.1739	0.1738	0.3171	0.965693
scz_trubetskoy2022_noX.sumstats.gz	ctx-lh-lingual_Left-Caudate	Cortico-Subcortical	0.1062	0.1449	0.4638	0.800251
mdd_howard2019_EUR.sumstats.gz	ctx-lh-lingual_Left-Caudate	Cortico-Subcortical	0.09639	0.1999	0.6297	0.991699
sud_hatoum2023.sumstats.gz	ctx-lh-lingual_Left-Caudate	Cortico-Subcortical	-0.1132	0.1354	0.4031	0.987119
ano_watson2019.sumstats.gz	ctx-lh-lingual_Left-Caudate	Cortico-Subcortical	-0.05442	0.1709	0.7502	0.963094
alz_wightman2021.sumstats.gz	ctx-lh-lingual_Left-Caudate	Cortico-Subcortical	0.207	0.3572	0.5624	0.996887
bip_mullins2021.sumstats.gz	ctx-lh-lingual_ctx-lh-fusiform	Visual	-0.07944	0.07474	0.2878	0.756787
adhd_demontis2022.sumstats.gz	ctx-lh-lingual_ctx-lh-fusiform	Visual	-0.1892	0.09282	0.04146	0.965693
scz_trubetskoy2022_noX.sumstats.gz	ctx-lh-lingual_ctx-lh-fusiform	Visual	-0.13	0.07328	0.07606	0.428813
mdd_howard2019_EUR.sumstats.gz	ctx-lh-lingual_ctx-lh-fusiform	Visual	-0.07402	0.07744	0.3392	0.990214
sud_hatoum2023.sumstats.gz	ctx-lh-lingual_ctx-lh-fusiform	Visual	-0.09575	0.09551	0.3161	0.987119
ano_watson2019.sumstats.gz	ctx-lh-lingual_ctx-lh-fusiform	Visual	-0.05406	0.1012	0.5933	0.941497
alz_wightman2021.sumstats.gz	ctx-lh-lingual_ctx-lh-fusiform	Visual	0.1417	0.1726	0.4118	0.996887
bip_mullins2021.sumstats.gz	ctx-lh-lingual_ctx-lh-inferiorparietal	Between Network	0.01833	0.07922	0.817	0.948713
adhd_demontis2022.sumstats.gz	ctx-lh-lingual_ctx-lh-inferiorparietal	Between Network	0.05473	0.09232	0.5533	0.965693
scz_trubetskoy2022_noX.sumstats.gz	ctx-lh-lingual_ctx-lh-inferiorparietal	Between Network	-0.1474	0.08602	0.08653	0.450392
mdd_howard2019_EUR.sumstats.gz	ctx-lh-lingual_ctx-lh-inferiorparietal	Between Network	-0.01185	0.08171	0.8847	0.999873
sud_hatoum2023.sumstats.gz	ctx-lh-lingual_ctx-lh-inferiorparietal	Between Network	-0.1277	0.101	0.2064	0.987119
ano_watson2019.sumstats.gz	ctx-lh-lingual_ctx-lh-inferiorparietal	Between Network	-0.0347	0.1036	0.7376	0.961118
alz_wightman2021.sumstats.gz	ctx-lh-lingual_ctx-lh-inferiorparietal	Between Network	0.04742	0.1478	0.7483	0.996887
bip_mullins2021.sumstats.gz	ctx-lh-lingual_ctx-lh-inferiortemporal	Between Network	-0.2818	0.126	0.02534	0.489338
adhd_demontis2022.sumstats.gz	ctx-lh-lingual_ctx-lh-inferiortemporal	Between Network	-0.1533	0.1355	0.2582	0.965693
scz_trubetskoy2022_noX.sumstats.gz	ctx-lh-lingual_ctx-lh-inferiortemporal	Between Network	-0.2873	0.1155	0.01283	0.205851
mdd_howard2019_EUR.sumstats.gz	ctx-lh-lingual_ctx-lh-inferiortemporal	Between Network	-0.09168	0.09169	0.3174	0.990214
sud_hatoum2023.sumstats.gz	ctx-lh-lingual_ctx-lh-inferiortemporal	Between Network	-0.1189	0.1051	0.2577	0.987119
ano_watson2019.sumstats.gz	ctx-lh-lingual_ctx-lh-inferiortemporal	Between Network	-0.1626	0.1286	0.2062	0.92648
alz_wightman2021.sumstats.gz	ctx-lh-lingual_ctx-lh-inferiortemporal	Between Network	0.4322	0.2492	0.08283	0.996887
bip_mullins2021.sumstats.gz	ctx-lh-lingual_ctx-lh-isthmuscingulate	Between Network	0.09091	0.1323	0.4921	0.843129
adhd_demontis2022.sumstats.gz	ctx-lh-lingual_ctx-lh-isthmuscingulate	Between Network	0.02617	0.1267	0.8363	0.975652
scz_trubetskoy2022_noX.sumstats.gz	ctx-lh-lingual_ctx-lh-isthmuscingulate	Between Network	0.07024	0.1077	0.5141	0.82425
mdd_howard2019_EUR.sumstats.gz	ctx-lh-lingual_ctx-lh-isthmuscingulate	Between Network	0.06408	0.1316	0.6262	0.991699
sud_hatoum2023.sumstats.gz	ctx-lh-lingual_ctx-lh-isthmuscingulate	Between Network	-0.2442	0.2571	0.3423	0.987119
ano_watson2019.sumstats.gz	ctx-lh-lingual_ctx-lh-isthmuscingulate	Between Network	0.003825	0.1485	0.9795	0.99802
alz_wightman2021.sumstats.gz	ctx-lh-lingual_ctx-lh-isthmuscingulate	Between Network	-0.05749	0.256	0.8223	0.996887
bip_mullins2021.sumstats.gz	ctx-lh-lingual_ctx-lh-lateraloccipital	Visual	0.2368	0.1655	0.1525	0.676493
adhd_demontis2022.sumstats.gz	ctx-lh-lingual_ctx-lh-lateraloccipital	Visual	-0.1732	0.179	0.3331	0.965693
scz_trubetskoy2022_noX.sumstats.gz	ctx-lh-lingual_ctx-lh-lateraloccipital	Visual	0.02954	0.1242	0.8119	0.936922
mdd_howard2019_EUR.sumstats.gz	ctx-lh-lingual_ctx-lh-lateraloccipital	Visual	-0.1069	0.1808	0.5544	0.991699
sud_hatoum2023.sumstats.gz	ctx-lh-lingual_ctx-lh-lateraloccipital	Visual	-0.1487	0.2758	0.5898	0.987119
ano_watson2019.sumstats.gz	ctx-lh-lingual_ctx-lh-lateraloccipital	Visual	0.2003	0.253	0.4285	0.928339
alz_wightman2021.sumstats.gz	ctx-lh-lingual_ctx-lh-lateraloccipital	Visual	-0.02706	0.2899	0.9256	1
bip_mullins2021.sumstats.gz	ctx-lh-lingual_ctx-lh-lateralorbitofrontal	Between Network	-0.06696	0.1404	0.6334	0.896493
adhd_demontis2022.sumstats.gz	ctx-lh-lingual_ctx-lh-lateralorbitofrontal	Between Network	-0.186	0.1545	0.2288	0.965693
scz_trubetskoy2022_noX.sumstats.gz	ctx-lh-lingual_ctx-lh-lateralorbitofrontal	Between Network	0.0138	0.108	0.8983	0.965121
mdd_howard2019_EUR.sumstats.gz	ctx-lh-lingual_ctx-lh-lateralorbitofrontal	Between Network	0.05633	0.1377	0.6826	0.991699
sud_hatoum2023.sumstats.gz	ctx-lh-lingual_ctx-lh-lateralorbitofrontal	Between Network	-0.05032	0.1327	0.7045	0.987499
ano_watson2019.sumstats.gz	ctx-lh-lingual_ctx-lh-lateralorbitofrontal	Between Network	-0.1263	0.1472	0.3907	0.92648
alz_wightman2021.sumstats.gz	ctx-lh-lingual_ctx-lh-lateralorbitofrontal	Between Network	0.2068	0.305	0.4978	0.996887
bip_mullins2021.sumstats.gz	ctx-lh-lingual_Left-Pallidum	Cortico-Subcortical	-0.05268	0.09231	0.5682	0.876407
adhd_demontis2022.sumstats.gz	ctx-lh-lingual_Left-Pallidum	Cortico-Subcortical	-0.06914	0.1151	0.548	0.965693
scz_trubetskoy2022_noX.sumstats.gz	ctx-lh-lingual_Left-Pallidum	Cortico-Subcortical	0.009024	0.07391	0.9028	0.966808
mdd_howard2019_EUR.sumstats.gz	ctx-lh-lingual_Left-Pallidum	Cortico-Subcortical	0.09719	0.08035	0.2264	0.990214
sud_hatoum2023.sumstats.gz	ctx-lh-lingual_Left-Pallidum	Cortico-Subcortical	-0.07762	0.0942	0.4099	0.987119
ano_watson2019.sumstats.gz	ctx-lh-lingual_Left-Pallidum	Cortico-Subcortical	-0.1136	0.1139	0.3183	0.92648
alz_wightman2021.sumstats.gz	ctx-lh-lingual_Left-Pallidum	Cortico-Subcortical	0.2097	0.1967	0.2863	0.996887
bip_mullins2021.sumstats.gz	ctx-lh-lingual_Left-Amygdala	Cortico-Subcortical	0.06867	0.123	0.5767	0.881514
adhd_demontis2022.sumstats.gz	ctx-lh-lingual_Left-Amygdala	Cortico-Subcortical	0.01806	0.1105	0.8701	0.975652
scz_trubetskoy2022_noX.sumstats.gz	ctx-lh-lingual_Left-Amygdala	Cortico-Subcortical	0.04002	0.104	0.7005	0.891257
mdd_howard2019_EUR.sumstats.gz	ctx-lh-lingual_Left-Amygdala	Cortico-Subcortical	-0.1846	0.1233	0.1343	0.990214
sud_hatoum2023.sumstats.gz	ctx-lh-lingual_Left-Amygdala	Cortico-Subcortical	0.3717	0.2344	0.1128	0.987119
ano_watson2019.sumstats.gz	ctx-lh-lingual_Left-Amygdala	Cortico-Subcortical	-0.0205	0.1523	0.8929	0.985608
alz_wightman2021.sumstats.gz	ctx-lh-lingual_Left-Amygdala	Cortico-Subcortical	0.1056	0.2679	0.6934	0.996887
bip_mullins2021.sumstats.gz	ctx-lh-lingual_Left-Accumbens-area	Cortico-Subcortical	0.04092	0.1426	0.7741	0.939729
adhd_demontis2022.sumstats.gz	ctx-lh-lingual_Left-Accumbens-area	Cortico-Subcortical	-0.2759	0.2516	0.273	0.965693
scz_trubetskoy2022_noX.sumstats.gz	ctx-lh-lingual_Left-Accumbens-area	Cortico-Subcortical	-0.1759	0.182	0.3338	0.721008
mdd_howard2019_EUR.sumstats.gz	ctx-lh-lingual_Left-Accumbens-area	Cortico-Subcortical	0.01729	0.1222	0.8874	0.999873
sud_hatoum2023.sumstats.gz	ctx-lh-lingual_Left-Accumbens-area	Cortico-Subcortical	-0.128	0.2195	0.5597	0.987119
ano_watson2019.sumstats.gz	ctx-lh-lingual_Left-Accumbens-area	Cortico-Subcortical	0.05195	0.1413	0.7131	0.95727
alz_wightman2021.sumstats.gz	ctx-lh-lingual_Left-Accumbens-area	Cortico-Subcortical	-0.00511	0.3449	0.9882	1
bip_mullins2021.sumstats.gz	ctx-lh-lingual_Right-Thalamus-Proper	Cortico-Subcortical	0.2101	0.2262	0.353	0.794039
adhd_demontis2022.sumstats.gz	ctx-lh-lingual_Right-Thalamus-Proper	Cortico-Subcortical	-0.1428	0.3187	0.6541	0.965693
scz_trubetskoy2022_noX.sumstats.gz	ctx-lh-lingual_Right-Thalamus-Proper	Cortico-Subcortical	0.06153	0.1344	0.6471	0.871689
mdd_howard2019_EUR.sumstats.gz	ctx-lh-lingual_Right-Thalamus-Proper	Cortico-Subcortical	0.4178	0.4092	0.3073	0.990214
sud_hatoum2023.sumstats.gz	ctx-lh-lingual_Right-Thalamus-Proper	Cortico-Subcortical	0.06058	0.1476	0.6815	0.987499
ano_watson2019.sumstats.gz	ctx-lh-lingual_Right-Thalamus-Proper	Cortico-Subcortical	0.2564	0.2538	0.3124	0.92648
alz_wightman2021.sumstats.gz	ctx-lh-lingual_Right-Thalamus-Proper	Cortico-Subcortical	0.03538	0.3641	0.9226	1
bip_mullins2021.sumstats.gz	ctx-lh-lingual_Right-Caudate	Cortico-Subcortical	0.09354	0.1282	0.4655	0.826274
adhd_demontis2022.sumstats.gz	ctx-lh-lingual_Right-Caudate	Cortico-Subcortical	-0.3058	0.2145	0.154	0.965693
scz_trubetskoy2022_noX.sumstats.gz	ctx-lh-lingual_Right-Caudate	Cortico-Subcortical	0.06172	0.1087	0.5702	0.844283
mdd_howard2019_EUR.sumstats.gz	ctx-lh-lingual_Right-Caudate	Cortico-Subcortical	0.05461	0.1383	0.693	0.994688
sud_hatoum2023.sumstats.gz	ctx-lh-lingual_Right-Caudate	Cortico-Subcortical	-0.1743	0.201	0.3857	0.987119
ano_watson2019.sumstats.gz	ctx-lh-lingual_Right-Caudate	Cortico-Subcortical	0.3953	0.3396	0.2444	0.92648
alz_wightman2021.sumstats.gz	ctx-lh-lingual_Right-Caudate	Cortico-Subcortical	0.1277	0.2578	0.6203	0.996887
bip_mullins2021.sumstats.gz	ctx-lh-medialorbitofrontal_Right-Putamen	Cortico-Subcortical	0.3234	0.1926	0.09302	0.636681
adhd_demontis2022.sumstats.gz	ctx-lh-medialorbitofrontal_Right-Putamen	Cortico-Subcortical	-0.1973	0.1423	0.1656	0.965693
scz_trubetskoy2022_noX.sumstats.gz	ctx-lh-medialorbitofrontal_Right-Putamen	Cortico-Subcortical	0.1519	0.1331	0.2538	0.658765
mdd_howard2019_EUR.sumstats.gz	ctx-lh-medialorbitofrontal_Right-Putamen	Cortico-Subcortical	-0.1248	0.158	0.4296	0.990214
sud_hatoum2023.sumstats.gz	ctx-lh-medialorbitofrontal_Right-Putamen	Cortico-Subcortical	-0.1484	0.13	0.2539	0.987119
ano_watson2019.sumstats.gz	ctx-lh-medialorbitofrontal_Right-Putamen	Cortico-Subcortical	0.1945	0.1796	0.2786	0.92648
alz_wightman2021.sumstats.gz	ctx-lh-medialorbitofrontal_Right-Putamen	Cortico-Subcortical	0.02094	0.2981	0.944	1
bip_mullins2021.sumstats.gz	ctx-lh-medialorbitofrontal_Right-Hippocampus	Cortico-Subcortical	0.02897	0.0749	0.6989	0.924521
adhd_demontis2022.sumstats.gz	ctx-lh-medialorbitofrontal_Right-Hippocampus	Cortico-Subcortical	-0.2066	0.1073	0.05405	0.965693
scz_trubetskoy2022_noX.sumstats.gz	ctx-lh-medialorbitofrontal_Right-Hippocampus	Cortico-Subcortical	0.02108	0.06679	0.7523	0.916432
mdd_howard2019_EUR.sumstats.gz	ctx-lh-medialorbitofrontal_Right-Hippocampus	Cortico-Subcortical	-0.09789	0.07946	0.218	0.990214
sud_hatoum2023.sumstats.gz	ctx-lh-medialorbitofrontal_Right-Hippocampus	Cortico-Subcortical	-0.1244	0.1009	0.2176	0.987119
ano_watson2019.sumstats.gz	ctx-lh-medialorbitofrontal_Right-Hippocampus	Cortico-Subcortical	0.03699	0.1053	0.7254	0.959576
alz_wightman2021.sumstats.gz	ctx-lh-medialorbitofrontal_Right-Hippocampus	Cortico-Subcortical	0.002378	0.151	0.9874	1
bip_mullins2021.sumstats.gz	ctx-lh-medialorbitofrontal_Right-Amygdala	Cortico-Subcortical	0.05679	0.08242	0.4908	0.842785
adhd_demontis2022.sumstats.gz	ctx-lh-medialorbitofrontal_Right-Amygdala	Cortico-Subcortical	-0.03957	0.1288	0.7586	0.968829
scz_trubetskoy2022_noX.sumstats.gz	ctx-lh-medialorbitofrontal_Right-Amygdala	Cortico-Subcortical	0.109	0.07719	0.1579	0.557577
mdd_howard2019_EUR.sumstats.gz	ctx-lh-medialorbitofrontal_Right-Amygdala	Cortico-Subcortical	-0.01301	0.08729	0.8815	0.999873
sud_hatoum2023.sumstats.gz	ctx-lh-medialorbitofrontal_Right-Amygdala	Cortico-Subcortical	0.09619	0.1124	0.3923	0.987119
ano_watson2019.sumstats.gz	ctx-lh-medialorbitofrontal_Right-Amygdala	Cortico-Subcortical	-0.02862	0.112	0.7982	0.974464
alz_wightman2021.sumstats.gz	ctx-lh-medialorbitofrontal_Right-Amygdala	Cortico-Subcortical	0.2162	0.2009	0.2817	0.996887
adhd_demontis2022.sumstats.gz	ctx-lh-medialorbitofrontal_Right-Accumbens-area	Cortico-Subcortical	-0.04556	0.1703	0.7891	0.975652
mdd_howard2019_EUR.sumstats.gz	ctx-lh-medialorbitofrontal_Right-Accumbens-area	Cortico-Subcortical	-0.336	1.107	0.7614	0.999873
sud_hatoum2023.sumstats.gz	ctx-lh-medialorbitofrontal_Right-Accumbens-area	Cortico-Subcortical	-0.202	0.2485	0.4162	0.987119
ano_watson2019.sumstats.gz	ctx-lh-medialorbitofrontal_Right-Accumbens-area	Cortico-Subcortical	-0.1745	0.1859	0.3479	0.92648
bip_mullins2021.sumstats.gz	ctx-lh-medialorbitofrontal_ctx-lh-bankssts	Between Network	-0.03694	0.07211	0.6085	0.884557
adhd_demontis2022.sumstats.gz	ctx-lh-medialorbitofrontal_ctx-lh-bankssts	Between Network	0.1059	0.07958	0.1835	0.965693
scz_trubetskoy2022_noX.sumstats.gz	ctx-lh-medialorbitofrontal_ctx-lh-bankssts	Between Network	-0.03908	0.06643	0.5564	0.84075
mdd_howard2019_EUR.sumstats.gz	ctx-lh-medialorbitofrontal_ctx-lh-bankssts	Between Network	-0.07207	0.0709	0.3094	0.990214
sud_hatoum2023.sumstats.gz	ctx-lh-medialorbitofrontal_ctx-lh-bankssts	Between Network	-0.1288	0.07816	0.09946	0.987119
ano_watson2019.sumstats.gz	ctx-lh-medialorbitofrontal_ctx-lh-bankssts	Between Network	-0.1843	0.09353	0.04879	0.92648
alz_wightman2021.sumstats.gz	ctx-lh-medialorbitofrontal_ctx-lh-bankssts	Between Network	-0.2082	0.1488	0.1618	0.996887
bip_mullins2021.sumstats.gz	ctx-lh-medialorbitofrontal_ctx-lh-caudalanteriorcingulate	Between Network	-0.03182	0.06895	0.6445	0.899854
adhd_demontis2022.sumstats.gz	ctx-lh-medialorbitofrontal_ctx-lh-caudalanteriorcingulate	Between Network	-0.2121	0.0683	0.001903	0.857153
scz_trubetskoy2022_noX.sumstats.gz	ctx-lh-medialorbitofrontal_ctx-lh-caudalanteriorcingulate	Between Network	-0.08605	0.05955	0.1484	0.54683
mdd_howard2019_EUR.sumstats.gz	ctx-lh-medialorbitofrontal_ctx-lh-caudalanteriorcingulate	Between Network	-0.02406	0.06446	0.7089	0.999755
sud_hatoum2023.sumstats.gz	ctx-lh-medialorbitofrontal_ctx-lh-caudalanteriorcingulate	Between Network	0.08057	0.08013	0.3147	0.987119
ano_watson2019.sumstats.gz	ctx-lh-medialorbitofrontal_ctx-lh-caudalanteriorcingulate	Between Network	-0.01773	0.08288	0.8306	0.980433
alz_wightman2021.sumstats.gz	ctx-lh-medialorbitofrontal_ctx-lh-caudalanteriorcingulate	Between Network	-0.1481	0.1401	0.2902	0.996887
bip_mullins2021.sumstats.gz	ctx-lh-medialorbitofrontal_ctx-lh-caudalmiddlefrontal	Between Network	0.04879	0.07699	0.5263	0.857428
adhd_demontis2022.sumstats.gz	ctx-lh-medialorbitofrontal_ctx-lh-caudalmiddlefrontal	Between Network	0.2014	0.07805	0.009875	0.965693
scz_trubetskoy2022_noX.sumstats.gz	ctx-lh-medialorbitofrontal_ctx-lh-caudalmiddlefrontal	Between Network	-0.06313	0.06007	0.2933	0.686071
mdd_howard2019_EUR.sumstats.gz	ctx-lh-medialorbitofrontal_ctx-lh-caudalmiddlefrontal	Between Network	0.1124	0.07378	0.1275	0.990214
sud_hatoum2023.sumstats.gz	ctx-lh-medialorbitofrontal_ctx-lh-caudalmiddlefrontal	Between Network	0.06386	0.09128	0.4842	0.987119
ano_watson2019.sumstats.gz	ctx-lh-medialorbitofrontal_ctx-lh-caudalmiddlefrontal	Between Network	-0.06472	0.08664	0.455	0.933785
alz_wightman2021.sumstats.gz	ctx-lh-medialorbitofrontal_ctx-lh-caudalmiddlefrontal	Between Network	-0.1022	0.1552	0.5103	0.996887
bip_mullins2021.sumstats.gz	ctx-lh-medialorbitofrontal_ctx-lh-cuneus	Between Network	-0.06649	0.1074	0.536	0.861461
adhd_demontis2022.sumstats.gz	ctx-lh-medialorbitofrontal_ctx-lh-cuneus	Between Network	-0.1158	0.1211	0.3392	0.965693
scz_trubetskoy2022_noX.sumstats.gz	ctx-lh-medialorbitofrontal_ctx-lh-cuneus	Between Network	0.07068	0.09759	0.4689	0.802624
mdd_howard2019_EUR.sumstats.gz	ctx-lh-medialorbitofrontal_ctx-lh-cuneus	Between Network	0.03128	0.1081	0.7722	0.999873
sud_hatoum2023.sumstats.gz	ctx-lh-medialorbitofrontal_ctx-lh-cuneus	Between Network	0.02298	0.1032	0.8237	0.987499
ano_watson2019.sumstats.gz	ctx-lh-medialorbitofrontal_ctx-lh-cuneus	Between Network	0.0791	0.1364	0.562	0.936445
alz_wightman2021.sumstats.gz	ctx-lh-medialorbitofrontal_ctx-lh-cuneus	Between Network	0.1345	0.2245	0.5489	0.996887
bip_mullins2021.sumstats.gz	ctx-lh-medialorbitofrontal_ctx-lh-entorhinal	Limbic	-0.1522	0.1676	0.3639	0.794039
adhd_demontis2022.sumstats.gz	ctx-lh-medialorbitofrontal_ctx-lh-entorhinal	Limbic	-0.2325	0.2093	0.2667	0.965693
scz_trubetskoy2022_noX.sumstats.gz	ctx-lh-medialorbitofrontal_ctx-lh-entorhinal	Limbic	-0.05167	0.1364	0.7048	0.893597
mdd_howard2019_EUR.sumstats.gz	ctx-lh-medialorbitofrontal_ctx-lh-entorhinal	Limbic	0.01683	0.1501	0.9107	0.999873
sud_hatoum2023.sumstats.gz	ctx-lh-medialorbitofrontal_ctx-lh-entorhinal	Limbic	-0.06173	0.1468	0.6741	0.987499
ano_watson2019.sumstats.gz	ctx-lh-medialorbitofrontal_ctx-lh-entorhinal	Limbic	0.0177	0.1432	0.9017	0.985643
alz_wightman2021.sumstats.gz	ctx-lh-medialorbitofrontal_ctx-lh-entorhinal	Limbic	-0.1016	0.3037	0.738	0.996887
bip_mullins2021.sumstats.gz	ctx-lh-medialorbitofrontal_Left-Caudate	Cortico-Subcortical	0.1362	0.11	0.2156	0.721252
adhd_demontis2022.sumstats.gz	ctx-lh-medialorbitofrontal_Left-Caudate	Cortico-Subcortical	-0.04453	0.1124	0.6921	0.965693
scz_trubetskoy2022_noX.sumstats.gz	ctx-lh-medialorbitofrontal_Left-Caudate	Cortico-Subcortical	-0.08151	0.08944	0.3621	0.742079
mdd_howard2019_EUR.sumstats.gz	ctx-lh-medialorbitofrontal_Left-Caudate	Cortico-Subcortical	0.01194	0.0914	0.896	0.999873
sud_hatoum2023.sumstats.gz	ctx-lh-medialorbitofrontal_Left-Caudate	Cortico-Subcortical	0.05514	0.09679	0.5689	0.987119
ano_watson2019.sumstats.gz	ctx-lh-medialorbitofrontal_Left-Caudate	Cortico-Subcortical	-0.06743	0.118	0.5678	0.93956
alz_wightman2021.sumstats.gz	ctx-lh-medialorbitofrontal_Left-Caudate	Cortico-Subcortical	-0.07253	0.1982	0.7144	0.996887
bip_mullins2021.sumstats.gz	ctx-lh-medialorbitofrontal_ctx-lh-fusiform	Between Network	-0.05093	0.1845	0.7825	0.940512
adhd_demontis2022.sumstats.gz	ctx-lh-medialorbitofrontal_ctx-lh-fusiform	Between Network	-0.3976	0.4553	0.3824	0.965693
scz_trubetskoy2022_noX.sumstats.gz	ctx-lh-medialorbitofrontal_ctx-lh-fusiform	Between Network	0.09139	0.2361	0.6986	0.891257
mdd_howard2019_EUR.sumstats.gz	ctx-lh-medialorbitofrontal_ctx-lh-fusiform	Between Network	-0.1843	0.2079	0.3752	0.990214
ano_watson2019.sumstats.gz	ctx-lh-medialorbitofrontal_ctx-lh-fusiform	Between Network	0.1181	0.2962	0.6902	0.95574
alz_wightman2021.sumstats.gz	ctx-lh-medialorbitofrontal_ctx-lh-fusiform	Between Network	0.2169	0.4213	0.6067	0.996887
bip_mullins2021.sumstats.gz	ctx-lh-medialorbitofrontal_ctx-lh-inferiorparietal	Between Network	-0.02333	0.08956	0.7945	0.94393
adhd_demontis2022.sumstats.gz	ctx-lh-medialorbitofrontal_ctx-lh-inferiorparietal	Between Network	0.09886	0.09176	0.2813	0.965693
scz_trubetskoy2022_noX.sumstats.gz	ctx-lh-medialorbitofrontal_ctx-lh-inferiorparietal	Between Network	-0.06486	0.07116	0.3621	0.742079
mdd_howard2019_EUR.sumstats.gz	ctx-lh-medialorbitofrontal_ctx-lh-inferiorparietal	Between Network	0.03751	0.09711	0.6993	0.997046
sud_hatoum2023.sumstats.gz	ctx-lh-medialorbitofrontal_ctx-lh-inferiorparietal	Between Network	-0.06984	0.1087	0.5205	0.987119
ano_watson2019.sumstats.gz	ctx-lh-medialorbitofrontal_ctx-lh-inferiorparietal	Between Network	-0.1529	0.1153	0.1847	0.92648
alz_wightman2021.sumstats.gz	ctx-lh-medialorbitofrontal_ctx-lh-inferiorparietal	Between Network	0.05516	0.1625	0.7342	0.996887
bip_mullins2021.sumstats.gz	ctx-lh-medialorbitofrontal_ctx-lh-inferiortemporal	Limbic	0.03735	0.07011	0.5942	0.88276
adhd_demontis2022.sumstats.gz	ctx-lh-medialorbitofrontal_ctx-lh-inferiortemporal	Limbic	-0.01672	0.07219	0.8168	0.975652
scz_trubetskoy2022_noX.sumstats.gz	ctx-lh-medialorbitofrontal_ctx-lh-inferiortemporal	Limbic	-0.06797	0.06211	0.2738	0.674893
mdd_howard2019_EUR.sumstats.gz	ctx-lh-medialorbitofrontal_ctx-lh-inferiortemporal	Limbic	0.0276	0.06534	0.6728	0.991699
sud_hatoum2023.sumstats.gz	ctx-lh-medialorbitofrontal_ctx-lh-inferiortemporal	Limbic	-0.01377	0.07402	0.8524	0.987499
ano_watson2019.sumstats.gz	ctx-lh-medialorbitofrontal_ctx-lh-inferiortemporal	Limbic	0.05045	0.09402	0.5915	0.941497
alz_wightman2021.sumstats.gz	ctx-lh-medialorbitofrontal_ctx-lh-inferiortemporal	Limbic	-0.2595	0.1461	0.07578	0.996887
bip_mullins2021.sumstats.gz	ctx-lh-medialorbitofrontal_ctx-lh-isthmuscingulate	Between Network	-0.0976	0.06746	0.148	0.67437
adhd_demontis2022.sumstats.gz	ctx-lh-medialorbitofrontal_ctx-lh-isthmuscingulate	Between Network	-0.08572	0.07862	0.2756	0.965693
scz_trubetskoy2022_noX.sumstats.gz	ctx-lh-medialorbitofrontal_ctx-lh-isthmuscingulate	Between Network	-0.1062	0.06328	0.09322	0.464773
mdd_howard2019_EUR.sumstats.gz	ctx-lh-medialorbitofrontal_ctx-lh-isthmuscingulate	Between Network	-0.127	0.06356	0.04573	0.990214
sud_hatoum2023.sumstats.gz	ctx-lh-medialorbitofrontal_ctx-lh-isthmuscingulate	Between Network	0.07572	0.08406	0.3677	0.987119
ano_watson2019.sumstats.gz	ctx-lh-medialorbitofrontal_ctx-lh-isthmuscingulate	Between Network	-0.2627	0.1003	0.008773	0.92648
alz_wightman2021.sumstats.gz	ctx-lh-medialorbitofrontal_ctx-lh-isthmuscingulate	Between Network	0.08225	0.1513	0.5868	0.996887
bip_mullins2021.sumstats.gz	ctx-lh-medialorbitofrontal_ctx-lh-lateralorbitofrontal	Limbic	0.1235	0.1002	0.2176	0.721252
adhd_demontis2022.sumstats.gz	ctx-lh-medialorbitofrontal_ctx-lh-lateralorbitofrontal	Limbic	0.01845	0.09228	0.8416	0.975652
scz_trubetskoy2022_noX.sumstats.gz	ctx-lh-medialorbitofrontal_ctx-lh-lateralorbitofrontal	Limbic	0.1821	0.09067	0.0446	0.34363
mdd_howard2019_EUR.sumstats.gz	ctx-lh-medialorbitofrontal_ctx-lh-lateralorbitofrontal	Limbic	0.02704	0.08555	0.7519	0.999873
sud_hatoum2023.sumstats.gz	ctx-lh-medialorbitofrontal_ctx-lh-lateralorbitofrontal	Limbic	0.1959	0.1057	0.0639	0.987119
ano_watson2019.sumstats.gz	ctx-lh-medialorbitofrontal_ctx-lh-lateralorbitofrontal	Limbic	0.02238	0.1138	0.8441	0.980433
alz_wightman2021.sumstats.gz	ctx-lh-medialorbitofrontal_ctx-lh-lateralorbitofrontal	Limbic	-0.289	0.1962	0.1406	0.996887
bip_mullins2021.sumstats.gz	ctx-lh-medialorbitofrontal_ctx-lh-lingual	Between Network	0.0004086	0.1287	0.9975	0.998921
adhd_demontis2022.sumstats.gz	ctx-lh-medialorbitofrontal_ctx-lh-lingual	Between Network	-0.2221	0.1862	0.2329	0.965693
scz_trubetskoy2022_noX.sumstats.gz	ctx-lh-medialorbitofrontal_ctx-lh-lingual	Between Network	0.1023	0.1237	0.4083	0.764233
mdd_howard2019_EUR.sumstats.gz	ctx-lh-medialorbitofrontal_ctx-lh-lingual	Between Network	-0.02221	0.1282	0.8624	0.999873
sud_hatoum2023.sumstats.gz	ctx-lh-medialorbitofrontal_ctx-lh-lingual	Between Network	-0.1175	0.1223	0.3368	0.987119
ano_watson2019.sumstats.gz	ctx-lh-medialorbitofrontal_ctx-lh-lingual	Between Network	0.07163	0.1679	0.6697	0.955572
alz_wightman2021.sumstats.gz	ctx-lh-medialorbitofrontal_ctx-lh-lingual	Between Network	-0.01921	0.2572	0.9405	1
sud_hatoum2023.sumstats.gz	ctx-lh-medialorbitofrontal_Left-Putamen	Cortico-Subcortical	0.02054	0.216	0.9243	0.990236
bip_mullins2021.sumstats.gz	ctx-lh-medialorbitofrontal_Left-Hippocampus	Cortico-Subcortical	-0.02795	0.104	0.7881	0.9415
adhd_demontis2022.sumstats.gz	ctx-lh-medialorbitofrontal_Left-Hippocampus	Cortico-Subcortical	-0.06504	0.1224	0.5951	0.965693
scz_trubetskoy2022_noX.sumstats.gz	ctx-lh-medialorbitofrontal_Left-Hippocampus	Cortico-Subcortical	0.02721	0.09147	0.7661	0.924069
mdd_howard2019_EUR.sumstats.gz	ctx-lh-medialorbitofrontal_Left-Hippocampus	Cortico-Subcortical	-0.1269	0.105	0.2266	0.990214
sud_hatoum2023.sumstats.gz	ctx-lh-medialorbitofrontal_Left-Hippocampus	Cortico-Subcortical	-0.156	0.1234	0.2061	0.987119
ano_watson2019.sumstats.gz	ctx-lh-medialorbitofrontal_Left-Hippocampus	Cortico-Subcortical	0.08469	0.1387	0.5416	0.935586
alz_wightman2021.sumstats.gz	ctx-lh-medialorbitofrontal_Left-Hippocampus	Cortico-Subcortical	-0.01764	0.2009	0.93	1
bip_mullins2021.sumstats.gz	ctx-lh-medialorbitofrontal_Left-Amygdala	Cortico-Subcortical	-0.007797	0.06576	0.9056	0.973105
adhd_demontis2022.sumstats.gz	ctx-lh-medialorbitofrontal_Left-Amygdala	Cortico-Subcortical	-0.02296	0.07478	0.7589	0.968829
scz_trubetskoy2022_noX.sumstats.gz	ctx-lh-medialorbitofrontal_Left-Amygdala	Cortico-Subcortical	0.05982	0.05505	0.2772	0.675105
mdd_howard2019_EUR.sumstats.gz	ctx-lh-medialorbitofrontal_Left-Amygdala	Cortico-Subcortical	0.01753	0.06276	0.78	0.999873
sud_hatoum2023.sumstats.gz	ctx-lh-medialorbitofrontal_Left-Amygdala	Cortico-Subcortical	-0.02829	0.07776	0.716	0.987499
ano_watson2019.sumstats.gz	ctx-lh-medialorbitofrontal_Left-Amygdala	Cortico-Subcortical	0.01986	0.07884	0.8011	0.974845
alz_wightman2021.sumstats.gz	ctx-lh-medialorbitofrontal_Left-Amygdala	Cortico-Subcortical	-0.02834	0.1513	0.8514	0.996887
bip_mullins2021.sumstats.gz	ctx-lh-medialorbitofrontal_Left-Accumbens-area	Cortico-Subcortical	-0.07764	0.1459	0.5946	0.88276
adhd_demontis2022.sumstats.gz	ctx-lh-medialorbitofrontal_Left-Accumbens-area	Cortico-Subcortical	-0.1047	0.2118	0.621	0.965693
scz_trubetskoy2022_noX.sumstats.gz	ctx-lh-medialorbitofrontal_Left-Accumbens-area	Cortico-Subcortical	-0.128	0.1376	0.3523	0.738328
mdd_howard2019_EUR.sumstats.gz	ctx-lh-medialorbitofrontal_Left-Accumbens-area	Cortico-Subcortical	-0.01163	0.1252	0.926	0.999873
ano_watson2019.sumstats.gz	ctx-lh-medialorbitofrontal_Left-Accumbens-area	Cortico-Subcortical	0.1143	0.2066	0.5799	0.941459
alz_wightman2021.sumstats.gz	ctx-lh-medialorbitofrontal_Left-Accumbens-area	Cortico-Subcortical	0.297	0.3389	0.3808	0.996887
bip_mullins2021.sumstats.gz	ctx-lh-medialorbitofrontal_Right-Caudate	Cortico-Subcortical	0.1405	0.1199	0.2412	0.728811
adhd_demontis2022.sumstats.gz	ctx-lh-medialorbitofrontal_Right-Caudate	Cortico-Subcortical	0.02855	0.1539	0.8528	0.975652
scz_trubetskoy2022_noX.sumstats.gz	ctx-lh-medialorbitofrontal_Right-Caudate	Cortico-Subcortical	-0.06202	0.1116	0.5782	0.848664
mdd_howard2019_EUR.sumstats.gz	ctx-lh-medialorbitofrontal_Right-Caudate	Cortico-Subcortical	0.1579	0.1227	0.1982	0.990214
sud_hatoum2023.sumstats.gz	ctx-lh-medialorbitofrontal_Right-Caudate	Cortico-Subcortical	0.1595	0.125	0.2019	0.987119
ano_watson2019.sumstats.gz	ctx-lh-medialorbitofrontal_Right-Caudate	Cortico-Subcortical	0.006495	0.1281	0.9596	0.997941
alz_wightman2021.sumstats.gz	ctx-lh-medialorbitofrontal_Right-Caudate	Cortico-Subcortical	0.07926	0.2419	0.7432	0.996887
bip_mullins2021.sumstats.gz	ctx-lh-middletemporal_Left-Thalamus-Proper	Cortico-Subcortical	0.007008	0.07409	0.9246	0.977507
adhd_demontis2022.sumstats.gz	ctx-lh-middletemporal_Left-Thalamus-Proper	Cortico-Subcortical	-0.1312	0.09675	0.1751	0.965693
scz_trubetskoy2022_noX.sumstats.gz	ctx-lh-middletemporal_Left-Thalamus-Proper	Cortico-Subcortical	0.02263	0.06834	0.7405	0.911204
mdd_howard2019_EUR.sumstats.gz	ctx-lh-middletemporal_Left-Thalamus-Proper	Cortico-Subcortical	-0.0905	0.0788	0.2507	0.990214
sud_hatoum2023.sumstats.gz	ctx-lh-middletemporal_Left-Thalamus-Proper	Cortico-Subcortical	-0.1534	0.1005	0.1271	0.987119
ano_watson2019.sumstats.gz	ctx-lh-middletemporal_Left-Thalamus-Proper	Cortico-Subcortical	-0.1299	0.09816	0.1858	0.92648
alz_wightman2021.sumstats.gz	ctx-lh-middletemporal_Left-Thalamus-Proper	Cortico-Subcortical	-0.4158	0.2053	0.04288	0.996887
bip_mullins2021.sumstats.gz	ctx-lh-middletemporal_Right-Pallidum	Cortico-Subcortical	0.2025	0.3267	0.5354	0.861461
scz_trubetskoy2022_noX.sumstats.gz	ctx-lh-middletemporal_Right-Pallidum	Cortico-Subcortical	0.3475	0.5159	0.5006	0.819646
mdd_howard2019_EUR.sumstats.gz	ctx-lh-middletemporal_Right-Pallidum	Cortico-Subcortical	0.09928	0.2019	0.6229	0.991699
sud_hatoum2023.sumstats.gz	ctx-lh-middletemporal_Right-Pallidum	Cortico-Subcortical	-0.2011	0.3737	0.5904	0.987119
alz_wightman2021.sumstats.gz	ctx-lh-middletemporal_Right-Pallidum	Cortico-Subcortical	-0.3992	0.6902	0.563	0.996887
bip_mullins2021.sumstats.gz	ctx-lh-middletemporal_Right-Hippocampus	Cortico-Subcortical	-0.1918	0.2565	0.4547	0.824251
adhd_demontis2022.sumstats.gz	ctx-lh-middletemporal_Right-Hippocampus	Cortico-Subcortical	-0.3642	0.4643	0.4328	0.965693
scz_trubetskoy2022_noX.sumstats.gz	ctx-lh-middletemporal_Right-Hippocampus	Cortico-Subcortical	-0.1332	0.2426	0.5829	0.853336
mdd_howard2019_EUR.sumstats.gz	ctx-lh-middletemporal_Right-Hippocampus	Cortico-Subcortical	-0.2767	0.3308	0.4029	0.990214
sud_hatoum2023.sumstats.gz	ctx-lh-middletemporal_Right-Hippocampus	Cortico-Subcortical	-0.3202	0.3306	0.3328	0.987119
ano_watson2019.sumstats.gz	ctx-lh-middletemporal_Right-Hippocampus	Cortico-Subcortical	-0.6499	0.6816	0.3404	0.92648
alz_wightman2021.sumstats.gz	ctx-lh-middletemporal_Right-Hippocampus	Cortico-Subcortical	-0.0002819	0.3987	0.9994	1
bip_mullins2021.sumstats.gz	ctx-lh-middletemporal_Right-Amygdala	Cortico-Subcortical	-0.05668	0.1052	0.59	0.88276
adhd_demontis2022.sumstats.gz	ctx-lh-middletemporal_Right-Amygdala	Cortico-Subcortical	-0.03174	0.1149	0.7823	0.975652
scz_trubetskoy2022_noX.sumstats.gz	ctx-lh-middletemporal_Right-Amygdala	Cortico-Subcortical	0.04533	0.1007	0.6527	0.872967
mdd_howard2019_EUR.sumstats.gz	ctx-lh-middletemporal_Right-Amygdala	Cortico-Subcortical	-0.03224	0.1052	0.7592	0.999873
sud_hatoum2023.sumstats.gz	ctx-lh-middletemporal_Right-Amygdala	Cortico-Subcortical	0.04639	0.1856	0.8026	0.987499
ano_watson2019.sumstats.gz	ctx-lh-middletemporal_Right-Amygdala	Cortico-Subcortical	-0.1731	0.1324	0.191	0.92648
alz_wightman2021.sumstats.gz	ctx-lh-middletemporal_Right-Amygdala	Cortico-Subcortical	-0.08	0.2181	0.7137	0.996887
bip_mullins2021.sumstats.gz	ctx-lh-middletemporal_Right-Accumbens-area	Cortico-Subcortical	-0.1285	0.1364	0.3459	0.794039
adhd_demontis2022.sumstats.gz	ctx-lh-middletemporal_Right-Accumbens-area	Cortico-Subcortical	-0.005959	0.1409	0.9663	0.99256
scz_trubetskoy2022_noX.sumstats.gz	ctx-lh-middletemporal_Right-Accumbens-area	Cortico-Subcortical	-0.07945	0.1292	0.5387	0.833483
mdd_howard2019_EUR.sumstats.gz	ctx-lh-middletemporal_Right-Accumbens-area	Cortico-Subcortical	-0.07056	0.1521	0.6428	0.991699
sud_hatoum2023.sumstats.gz	ctx-lh-middletemporal_Right-Accumbens-area	Cortico-Subcortical	-0.1416	0.1492	0.3426	0.987119
ano_watson2019.sumstats.gz	ctx-lh-middletemporal_Right-Accumbens-area	Cortico-Subcortical	-0.3491	0.1986	0.07883	0.92648
alz_wightman2021.sumstats.gz	ctx-lh-middletemporal_Right-Accumbens-area	Cortico-Subcortical	0.6567	0.4406	0.1361	0.996887
bip_mullins2021.sumstats.gz	ctx-lh-middletemporal_ctx-lh-bankssts	Default Mode	0.01344	0.06133	0.8265	0.950348
adhd_demontis2022.sumstats.gz	ctx-lh-middletemporal_ctx-lh-bankssts	Default Mode	-0.0009321	0.07708	0.9904	0.996795
scz_trubetskoy2022_noX.sumstats.gz	ctx-lh-middletemporal_ctx-lh-bankssts	Default Mode	0.04248	0.04929	0.3888	0.756015
mdd_howard2019_EUR.sumstats.gz	ctx-lh-middletemporal_ctx-lh-bankssts	Default Mode	-0.02724	0.06277	0.6643	0.991699
sud_hatoum2023.sumstats.gz	ctx-lh-middletemporal_ctx-lh-bankssts	Default Mode	-0.06138	0.07027	0.3824	0.987119
ano_watson2019.sumstats.gz	ctx-lh-middletemporal_ctx-lh-bankssts	Default Mode	-0.04647	0.07794	0.551	0.935586
alz_wightman2021.sumstats.gz	ctx-lh-middletemporal_ctx-lh-bankssts	Default Mode	-0.03356	0.1091	0.7584	0.996887
bip_mullins2021.sumstats.gz	ctx-lh-middletemporal_ctx-lh-caudalanteriorcingulate	Between Network	-0.1509	0.065	0.02024	0.489338
adhd_demontis2022.sumstats.gz	ctx-lh-middletemporal_ctx-lh-caudalanteriorcingulate	Between Network	-0.1675	0.07755	0.03082	0.965693
scz_trubetskoy2022_noX.sumstats.gz	ctx-lh-middletemporal_ctx-lh-caudalanteriorcingulate	Between Network	-0.0971	0.06388	0.1285	0.5241
mdd_howard2019_EUR.sumstats.gz	ctx-lh-middletemporal_ctx-lh-caudalanteriorcingulate	Between Network	-0.1432	0.07876	0.06895	0.990214
sud_hatoum2023.sumstats.gz	ctx-lh-middletemporal_ctx-lh-caudalanteriorcingulate	Between Network	-0.0137	0.08293	0.8688	0.987499
ano_watson2019.sumstats.gz	ctx-lh-middletemporal_ctx-lh-caudalanteriorcingulate	Between Network	-0.06079	0.09159	0.5068	0.935586
alz_wightman2021.sumstats.gz	ctx-lh-middletemporal_ctx-lh-caudalanteriorcingulate	Between Network	-0.1769	0.1549	0.2534	0.996887
bip_mullins2021.sumstats.gz	ctx-lh-middletemporal_ctx-lh-caudalmiddlefrontal	Default Mode	0.0728	0.05763	0.2065	0.721252
adhd_demontis2022.sumstats.gz	ctx-lh-middletemporal_ctx-lh-caudalmiddlefrontal	Default Mode	0.08385	0.07381	0.2559	0.965693
scz_trubetskoy2022_noX.sumstats.gz	ctx-lh-middletemporal_ctx-lh-caudalmiddlefrontal	Default Mode	0.08863	0.04426	0.04524	0.345402
mdd_howard2019_EUR.sumstats.gz	ctx-lh-middletemporal_ctx-lh-caudalmiddlefrontal	Default Mode	0.07958	0.0589	0.1767	0.990214
sud_hatoum2023.sumstats.gz	ctx-lh-middletemporal_ctx-lh-caudalmiddlefrontal	Default Mode	0.04974	0.05557	0.3707	0.987119
ano_watson2019.sumstats.gz	ctx-lh-middletemporal_ctx-lh-caudalmiddlefrontal	Default Mode	-0.07917	0.0755	0.2944	0.92648
alz_wightman2021.sumstats.gz	ctx-lh-middletemporal_ctx-lh-caudalmiddlefrontal	Default Mode	0.0009452	0.1046	0.9928	1
bip_mullins2021.sumstats.gz	ctx-lh-middletemporal_ctx-lh-cuneus	Between Network	-0.2287	0.1482	0.1227	0.66252
adhd_demontis2022.sumstats.gz	ctx-lh-middletemporal_ctx-lh-cuneus	Between Network	-0.1497	0.1444	0.3	0.965693
scz_trubetskoy2022_noX.sumstats.gz	ctx-lh-middletemporal_ctx-lh-cuneus	Between Network	-0.176	0.1223	0.1502	0.550144
mdd_howard2019_EUR.sumstats.gz	ctx-lh-middletemporal_ctx-lh-cuneus	Between Network	-0.0978	0.1359	0.4717	0.991699
sud_hatoum2023.sumstats.gz	ctx-lh-middletemporal_ctx-lh-cuneus	Between Network	-0.265	0.213	0.2135	0.987119
ano_watson2019.sumstats.gz	ctx-lh-middletemporal_ctx-lh-cuneus	Between Network	-0.07922	0.1548	0.6087	0.945222
alz_wightman2021.sumstats.gz	ctx-lh-middletemporal_ctx-lh-cuneus	Between Network	0.005216	0.2309	0.982	1
bip_mullins2021.sumstats.gz	ctx-lh-middletemporal_Left-Caudate	Cortico-Subcortical	-0.04161	0.1471	0.7773	0.939729
adhd_demontis2022.sumstats.gz	ctx-lh-middletemporal_Left-Caudate	Cortico-Subcortical	0.1484	0.2232	0.506	0.965693
scz_trubetskoy2022_noX.sumstats.gz	ctx-lh-middletemporal_Left-Caudate	Cortico-Subcortical	0.0287	0.1509	0.8492	0.95034
mdd_howard2019_EUR.sumstats.gz	ctx-lh-middletemporal_Left-Caudate	Cortico-Subcortical	-0.07154	0.1731	0.6794	0.991699
sud_hatoum2023.sumstats.gz	ctx-lh-middletemporal_Left-Caudate	Cortico-Subcortical	-0.3317	0.279	0.2344	0.987119
ano_watson2019.sumstats.gz	ctx-lh-middletemporal_Left-Caudate	Cortico-Subcortical	-0.3397	0.3186	0.2863	0.92648
alz_wightman2021.sumstats.gz	ctx-lh-middletemporal_Left-Caudate	Cortico-Subcortical	-0.2196	0.3665	0.5491	0.996887
bip_mullins2021.sumstats.gz	ctx-lh-middletemporal_ctx-lh-fusiform	Between Network	-0.06624	0.1974	0.7372	0.929407
adhd_demontis2022.sumstats.gz	ctx-lh-middletemporal_ctx-lh-fusiform	Between Network	-0.3695	0.8227	0.6533	0.965693
scz_trubetskoy2022_noX.sumstats.gz	ctx-lh-middletemporal_ctx-lh-fusiform	Between Network	-0.1826	0.2329	0.4331	0.78583
mdd_howard2019_EUR.sumstats.gz	ctx-lh-middletemporal_ctx-lh-fusiform	Between Network	0.02175	0.1956	0.9114	0.999873
sud_hatoum2023.sumstats.gz	ctx-lh-middletemporal_ctx-lh-fusiform	Between Network	-0.1118	0.2596	0.6667	0.987499
ano_watson2019.sumstats.gz	ctx-lh-middletemporal_ctx-lh-fusiform	Between Network	0.1313	0.3253	0.6864	0.95574
alz_wightman2021.sumstats.gz	ctx-lh-middletemporal_ctx-lh-fusiform	Between Network	-0.3713	0.4543	0.4137	0.996887
bip_mullins2021.sumstats.gz	ctx-lh-middletemporal_ctx-lh-inferiorparietal	Default Mode	0.07305	0.06831	0.2849	0.756199
adhd_demontis2022.sumstats.gz	ctx-lh-middletemporal_ctx-lh-inferiorparietal	Default Mode	-0.01802	0.08855	0.8387	0.975652
scz_trubetskoy2022_noX.sumstats.gz	ctx-lh-middletemporal_ctx-lh-inferiorparietal	Default Mode	0.1566	0.06249	0.01223	0.201579
mdd_howard2019_EUR.sumstats.gz	ctx-lh-middletemporal_ctx-lh-inferiorparietal	Default Mode	0.07567	0.06749	0.2622	0.990214
sud_hatoum2023.sumstats.gz	ctx-lh-middletemporal_ctx-lh-inferiorparietal	Default Mode	-0.04736	0.08292	0.5679	0.987119
ano_watson2019.sumstats.gz	ctx-lh-middletemporal_ctx-lh-inferiorparietal	Default Mode	-0.205	0.1016	0.0437	0.92648
alz_wightman2021.sumstats.gz	ctx-lh-middletemporal_ctx-lh-inferiorparietal	Default Mode	0.03015	0.1526	0.8434	0.996887
bip_mullins2021.sumstats.gz	ctx-lh-middletemporal_ctx-lh-inferiortemporal	Between Network	0.1524	0.06524	0.01953	0.489338
adhd_demontis2022.sumstats.gz	ctx-lh-middletemporal_ctx-lh-inferiortemporal	Between Network	0.03325	0.07506	0.6577	0.965693
scz_trubetskoy2022_noX.sumstats.gz	ctx-lh-middletemporal_ctx-lh-inferiortemporal	Between Network	-0.0214	0.05738	0.7091	0.89621
mdd_howard2019_EUR.sumstats.gz	ctx-lh-middletemporal_ctx-lh-inferiortemporal	Between Network	0.03395	0.06401	0.5958	0.991699
sud_hatoum2023.sumstats.gz	ctx-lh-middletemporal_ctx-lh-inferiortemporal	Between Network	0.1059	0.07959	0.1833	0.987119
ano_watson2019.sumstats.gz	ctx-lh-middletemporal_ctx-lh-inferiortemporal	Between Network	0.06478	0.08635	0.4531	0.933639
alz_wightman2021.sumstats.gz	ctx-lh-middletemporal_ctx-lh-inferiortemporal	Between Network	-0.1178	0.1225	0.3363	0.996887
bip_mullins2021.sumstats.gz	ctx-lh-middletemporal_ctx-lh-isthmuscingulate	Default Mode	-0.06179	0.06567	0.3467	0.794039
adhd_demontis2022.sumstats.gz	ctx-lh-middletemporal_ctx-lh-isthmuscingulate	Default Mode	-0.1207	0.07372	0.1015	0.965693
scz_trubetskoy2022_noX.sumstats.gz	ctx-lh-middletemporal_ctx-lh-isthmuscingulate	Default Mode	-0.02379	0.05615	0.6717	0.883728
mdd_howard2019_EUR.sumstats.gz	ctx-lh-middletemporal_ctx-lh-isthmuscingulate	Default Mode	-0.06237	0.06059	0.3033	0.990214
sud_hatoum2023.sumstats.gz	ctx-lh-middletemporal_ctx-lh-isthmuscingulate	Default Mode	-0.1169	0.0691	0.09057	0.987119
ano_watson2019.sumstats.gz	ctx-lh-middletemporal_ctx-lh-isthmuscingulate	Default Mode	-0.3267	0.09259	0.0004182	0.492066
alz_wightman2021.sumstats.gz	ctx-lh-middletemporal_ctx-lh-isthmuscingulate	Default Mode	-0.047	0.1419	0.7404	0.996887
bip_mullins2021.sumstats.gz	ctx-lh-middletemporal_ctx-lh-lateraloccipital	Between Network	-0.1386	0.124	0.2638	0.739324
adhd_demontis2022.sumstats.gz	ctx-lh-middletemporal_ctx-lh-lateraloccipital	Between Network	0.02383	0.1436	0.8682	0.975652
scz_trubetskoy2022_noX.sumstats.gz	ctx-lh-middletemporal_ctx-lh-lateraloccipital	Between Network	-0.1716	0.1185	0.1477	0.54683
mdd_howard2019_EUR.sumstats.gz	ctx-lh-middletemporal_ctx-lh-lateraloccipital	Between Network	0.1614	0.1195	0.1769	0.990214
sud_hatoum2023.sumstats.gz	ctx-lh-middletemporal_ctx-lh-lateraloccipital	Between Network	-0.2493	0.2236	0.265	0.987119
ano_watson2019.sumstats.gz	ctx-lh-middletemporal_ctx-lh-lateraloccipital	Between Network	0.08916	0.1722	0.6047	0.943292
alz_wightman2021.sumstats.gz	ctx-lh-middletemporal_ctx-lh-lateraloccipital	Between Network	0.008371	0.2505	0.9733	1
bip_mullins2021.sumstats.gz	ctx-lh-middletemporal_ctx-lh-lateralorbitofrontal	Between Network	0.005858	0.1072	0.9564	0.984931
adhd_demontis2022.sumstats.gz	ctx-lh-middletemporal_ctx-lh-lateralorbitofrontal	Between Network	-0.03757	0.1013	0.7108	0.965693
scz_trubetskoy2022_noX.sumstats.gz	ctx-lh-middletemporal_ctx-lh-lateralorbitofrontal	Between Network	0.1539	0.09936	0.1213	0.511523
mdd_howard2019_EUR.sumstats.gz	ctx-lh-middletemporal_ctx-lh-lateralorbitofrontal	Between Network	-0.001269	0.1034	0.9902	0.999873
sud_hatoum2023.sumstats.gz	ctx-lh-middletemporal_ctx-lh-lateralorbitofrontal	Between Network	0.1006	0.1346	0.4551	0.987119
ano_watson2019.sumstats.gz	ctx-lh-middletemporal_ctx-lh-lateralorbitofrontal	Between Network	-0.1375	0.1335	0.3032	0.92648
alz_wightman2021.sumstats.gz	ctx-lh-middletemporal_ctx-lh-lateralorbitofrontal	Between Network	-0.1129	0.2008	0.5738	0.996887
bip_mullins2021.sumstats.gz	ctx-lh-middletemporal_ctx-lh-lingual	Between Network	-0.2965	0.5537	0.5923	0.88276
adhd_demontis2022.sumstats.gz	ctx-lh-middletemporal_ctx-lh-lingual	Between Network	-0.1135	0.2441	0.6421	0.965693
scz_trubetskoy2022_noX.sumstats.gz	ctx-lh-middletemporal_ctx-lh-lingual	Between Network	-0.2737	0.5277	0.604	0.862593
mdd_howard2019_EUR.sumstats.gz	ctx-lh-middletemporal_ctx-lh-lingual	Between Network	-0.03393	0.2169	0.8757	0.999873
sud_hatoum2023.sumstats.gz	ctx-lh-middletemporal_ctx-lh-lingual	Between Network	-0.403	0.4736	0.3948	0.987119
ano_watson2019.sumstats.gz	ctx-lh-middletemporal_ctx-lh-lingual	Between Network	-0.2032	0.2834	0.4733	0.934844
alz_wightman2021.sumstats.gz	ctx-lh-middletemporal_ctx-lh-lingual	Between Network	-0.3392	0.472	0.4723	0.996887
bip_mullins2021.sumstats.gz	ctx-lh-middletemporal_ctx-lh-medialorbitofrontal	Between Network	-0.03486	0.06701	0.6029	0.883604
adhd_demontis2022.sumstats.gz	ctx-lh-middletemporal_ctx-lh-medialorbitofrontal	Between Network	-0.02973	0.0825	0.7186	0.965693
scz_trubetskoy2022_noX.sumstats.gz	ctx-lh-middletemporal_ctx-lh-medialorbitofrontal	Between Network	-0.008668	0.05967	0.8845	0.958379
mdd_howard2019_EUR.sumstats.gz	ctx-lh-middletemporal_ctx-lh-medialorbitofrontal	Between Network	-0.08286	0.07188	0.249	0.990214
sud_hatoum2023.sumstats.gz	ctx-lh-middletemporal_ctx-lh-medialorbitofrontal	Between Network	-0.126	0.08211	0.1249	0.987119
ano_watson2019.sumstats.gz	ctx-lh-middletemporal_ctx-lh-medialorbitofrontal	Between Network	-0.2169	0.09688	0.02515	0.92648
alz_wightman2021.sumstats.gz	ctx-lh-middletemporal_ctx-lh-medialorbitofrontal	Between Network	-0.07466	0.134	0.5774	0.996887
bip_mullins2021.sumstats.gz	ctx-lh-middletemporal_Left-Pallidum	Cortico-Subcortical	0.07369	0.1128	0.5137	0.852747
adhd_demontis2022.sumstats.gz	ctx-lh-middletemporal_Left-Pallidum	Cortico-Subcortical	-0.03847	0.1353	0.7761	0.97518
scz_trubetskoy2022_noX.sumstats.gz	ctx-lh-middletemporal_Left-Pallidum	Cortico-Subcortical	-0.007064	0.09523	0.9409	0.978373
mdd_howard2019_EUR.sumstats.gz	ctx-lh-middletemporal_Left-Pallidum	Cortico-Subcortical	-0.06001	0.125	0.6312	0.991699
sud_hatoum2023.sumstats.gz	ctx-lh-middletemporal_Left-Pallidum	Cortico-Subcortical	-0.08043	0.1434	0.5749	0.987119
ano_watson2019.sumstats.gz	ctx-lh-middletemporal_Left-Pallidum	Cortico-Subcortical	0.05919	0.1417	0.6763	0.955572
alz_wightman2021.sumstats.gz	ctx-lh-middletemporal_Left-Pallidum	Cortico-Subcortical	-0.1786	0.3058	0.5592	0.996887
bip_mullins2021.sumstats.gz	ctx-lh-middletemporal_Left-Hippocampus	Cortico-Subcortical	-0.06816	0.1176	0.5621	0.876407
adhd_demontis2022.sumstats.gz	ctx-lh-middletemporal_Left-Hippocampus	Cortico-Subcortical	-0.08427	0.147	0.5665	0.965693
scz_trubetskoy2022_noX.sumstats.gz	ctx-lh-middletemporal_Left-Hippocampus	Cortico-Subcortical	-0.02977	0.09939	0.7645	0.923175
mdd_howard2019_EUR.sumstats.gz	ctx-lh-middletemporal_Left-Hippocampus	Cortico-Subcortical	-0.09106	0.1159	0.4322	0.990214
sud_hatoum2023.sumstats.gz	ctx-lh-middletemporal_Left-Hippocampus	Cortico-Subcortical	-0.3008	0.2152	0.1623	0.987119
ano_watson2019.sumstats.gz	ctx-lh-middletemporal_Left-Hippocampus	Cortico-Subcortical	-0.2069	0.1831	0.2584	0.92648
alz_wightman2021.sumstats.gz	ctx-lh-middletemporal_Left-Hippocampus	Cortico-Subcortical	-0.2406	0.2486	0.3333	0.996887
bip_mullins2021.sumstats.gz	ctx-lh-middletemporal_Left-Amygdala	Cortico-Subcortical	-0.1805	0.1554	0.2452	0.729373
adhd_demontis2022.sumstats.gz	ctx-lh-middletemporal_Left-Amygdala	Cortico-Subcortical	-0.1864	0.1678	0.2665	0.965693
scz_trubetskoy2022_noX.sumstats.gz	ctx-lh-middletemporal_Left-Amygdala	Cortico-Subcortical	-0.05849	0.1156	0.613	0.868209
mdd_howard2019_EUR.sumstats.gz	ctx-lh-middletemporal_Left-Amygdala	Cortico-Subcortical	0.09023	0.1456	0.5353	0.991699
sud_hatoum2023.sumstats.gz	ctx-lh-middletemporal_Left-Amygdala	Cortico-Subcortical	-0.3808	1.677	0.8203	0.987499
ano_watson2019.sumstats.gz	ctx-lh-middletemporal_Left-Amygdala	Cortico-Subcortical	-0.3304	0.3813	0.3863	0.92648
alz_wightman2021.sumstats.gz	ctx-lh-middletemporal_Left-Amygdala	Cortico-Subcortical	-0.1655	0.2908	0.5692	0.996887
ano_watson2019.sumstats.gz	ctx-lh-middletemporal_Left-Accumbens-area	Cortico-Subcortical	-0.3706	0.6932	0.5928	0.941497
sud_hatoum2023.sumstats.gz	ctx-lh-middletemporal_Right-Thalamus-Proper	Cortico-Subcortical	-0.3215	0.2566	0.2101	0.987119
ano_watson2019.sumstats.gz	ctx-lh-middletemporal_Right-Thalamus-Proper	Cortico-Subcortical	-0.3789	0.6293	0.5471	0.935586
bip_mullins2021.sumstats.gz	ctx-lh-middletemporal_Right-Caudate	Cortico-Subcortical	-0.2133	0.3974	0.5915	0.88276
adhd_demontis2022.sumstats.gz	ctx-lh-middletemporal_Right-Caudate	Cortico-Subcortical	0.3387	1.107	0.7596	0.968829
scz_trubetskoy2022_noX.sumstats.gz	ctx-lh-middletemporal_Right-Caudate	Cortico-Subcortical	-0.01902	0.1823	0.9169	0.971692
mdd_howard2019_EUR.sumstats.gz	ctx-lh-middletemporal_Right-Caudate	Cortico-Subcortical	-0.1013	0.2251	0.6526	0.991699
sud_hatoum2023.sumstats.gz	ctx-lh-middletemporal_Right-Caudate	Cortico-Subcortical	0.02556	0.1772	0.8853	0.987499
alz_wightman2021.sumstats.gz	ctx-lh-middletemporal_Right-Caudate	Cortico-Subcortical	-0.03475	0.4442	0.9376	1
bip_mullins2021.sumstats.gz	ctx-lh-parahippocampal_Left-Thalamus-Proper	Cortico-Subcortical	-0.01526	0.183	0.9336	0.97773
adhd_demontis2022.sumstats.gz	ctx-lh-parahippocampal_Left-Thalamus-Proper	Cortico-Subcortical	-0.003668	0.1829	0.984	0.996795
scz_trubetskoy2022_noX.sumstats.gz	ctx-lh-parahippocampal_Left-Thalamus-Proper	Cortico-Subcortical	-0.01649	0.1632	0.9195	0.97272
mdd_howard2019_EUR.sumstats.gz	ctx-lh-parahippocampal_Left-Thalamus-Proper	Cortico-Subcortical	0.3342	0.5113	0.5133	0.991699
sud_hatoum2023.sumstats.gz	ctx-lh-parahippocampal_Left-Thalamus-Proper	Cortico-Subcortical	0.2212	0.2373	0.3512	0.987119
alz_wightman2021.sumstats.gz	ctx-lh-parahippocampal_Left-Thalamus-Proper	Cortico-Subcortical	-0.09851	0.4476	0.8258	0.996887
bip_mullins2021.sumstats.gz	ctx-lh-parahippocampal_Right-Hippocampus	Cortico-Subcortical	0.01783	0.07873	0.8208	0.949073
adhd_demontis2022.sumstats.gz	ctx-lh-parahippocampal_Right-Hippocampus	Cortico-Subcortical	-0.007021	0.1023	0.9453	0.989509
scz_trubetskoy2022_noX.sumstats.gz	ctx-lh-parahippocampal_Right-Hippocampus	Cortico-Subcortical	-0.06362	0.07612	0.4033	0.762767
mdd_howard2019_EUR.sumstats.gz	ctx-lh-parahippocampal_Right-Hippocampus	Cortico-Subcortical	0.1377	0.08935	0.1233	0.990214
sud_hatoum2023.sumstats.gz	ctx-lh-parahippocampal_Right-Hippocampus	Cortico-Subcortical	0.1155	0.1057	0.2746	0.987119
ano_watson2019.sumstats.gz	ctx-lh-parahippocampal_Right-Hippocampus	Cortico-Subcortical	0.2261	0.1078	0.03607	0.92648
alz_wightman2021.sumstats.gz	ctx-lh-parahippocampal_Right-Hippocampus	Cortico-Subcortical	0.01043	0.1756	0.9526	1
bip_mullins2021.sumstats.gz	ctx-lh-parahippocampal_Right-Amygdala	Cortico-Subcortical	0.06657	0.1401	0.6348	0.896977
adhd_demontis2022.sumstats.gz	ctx-lh-parahippocampal_Right-Amygdala	Cortico-Subcortical	-0.07541	0.1358	0.5788	0.965693
scz_trubetskoy2022_noX.sumstats.gz	ctx-lh-parahippocampal_Right-Amygdala	Cortico-Subcortical	0.2322	0.1904	0.2228	0.629603
mdd_howard2019_EUR.sumstats.gz	ctx-lh-parahippocampal_Right-Amygdala	Cortico-Subcortical	0.08191	0.1589	0.6061	0.991699
sud_hatoum2023.sumstats.gz	ctx-lh-parahippocampal_Right-Amygdala	Cortico-Subcortical	-0.08731	0.1719	0.6114	0.987119
ano_watson2019.sumstats.gz	ctx-lh-parahippocampal_Right-Amygdala	Cortico-Subcortical	-0.01954	0.1667	0.9067	0.985643
alz_wightman2021.sumstats.gz	ctx-lh-parahippocampal_Right-Amygdala	Cortico-Subcortical	0.4107	0.4266	0.3356	0.996887
bip_mullins2021.sumstats.gz	ctx-lh-parahippocampal_Right-Accumbens-area	Cortico-Subcortical	0.1637	0.08628	0.05775	0.582881
adhd_demontis2022.sumstats.gz	ctx-lh-parahippocampal_Right-Accumbens-area	Cortico-Subcortical	-0.05701	0.08969	0.525	0.965693
scz_trubetskoy2022_noX.sumstats.gz	ctx-lh-parahippocampal_Right-Accumbens-area	Cortico-Subcortical	0.0285	0.06831	0.6765	0.883949
mdd_howard2019_EUR.sumstats.gz	ctx-lh-parahippocampal_Right-Accumbens-area	Cortico-Subcortical	-0.1858	0.09551	0.05175	0.990214
sud_hatoum2023.sumstats.gz	ctx-lh-parahippocampal_Right-Accumbens-area	Cortico-Subcortical	-0.03186	0.09114	0.7267	0.987499
ano_watson2019.sumstats.gz	ctx-lh-parahippocampal_Right-Accumbens-area	Cortico-Subcortical	-0.06017	0.107	0.5739	0.93956
alz_wightman2021.sumstats.gz	ctx-lh-parahippocampal_Right-Accumbens-area	Cortico-Subcortical	0.2428	0.2125	0.2533	0.996887
bip_mullins2021.sumstats.gz	ctx-lh-parahippocampal_ctx-lh-bankssts	Default Mode	0.3384	0.4479	0.45	0.824251
scz_trubetskoy2022_noX.sumstats.gz	ctx-lh-parahippocampal_ctx-lh-bankssts	Default Mode	0.05333	0.1653	0.747	0.915581
mdd_howard2019_EUR.sumstats.gz	ctx-lh-parahippocampal_ctx-lh-bankssts	Default Mode	-0.03805	0.1863	0.8381	0.999873
sud_hatoum2023.sumstats.gz	ctx-lh-parahippocampal_ctx-lh-bankssts	Default Mode	0.04936	0.1474	0.7378	0.987499
ano_watson2019.sumstats.gz	ctx-lh-parahippocampal_ctx-lh-bankssts	Default Mode	-0.06417	0.2582	0.8037	0.975547
alz_wightman2021.sumstats.gz	ctx-lh-parahippocampal_ctx-lh-bankssts	Default Mode	-0.2503	0.4612	0.5873	0.996887
bip_mullins2021.sumstats.gz	ctx-lh-parahippocampal_ctx-lh-caudalanteriorcingulate	Between Network	0.2298	0.1613	0.1543	0.679839
adhd_demontis2022.sumstats.gz	ctx-lh-parahippocampal_ctx-lh-caudalanteriorcingulate	Between Network	-0.09944	0.1468	0.4983	0.965693
scz_trubetskoy2022_noX.sumstats.gz	ctx-lh-parahippocampal_ctx-lh-caudalanteriorcingulate	Between Network	0.1904	0.129	0.1399	0.544444
mdd_howard2019_EUR.sumstats.gz	ctx-lh-parahippocampal_ctx-lh-caudalanteriorcingulate	Between Network	0.0785	0.1254	0.5313	0.991699
sud_hatoum2023.sumstats.gz	ctx-lh-parahippocampal_ctx-lh-caudalanteriorcingulate	Between Network	-0.02412	0.1116	0.8289	0.987499
ano_watson2019.sumstats.gz	ctx-lh-parahippocampal_ctx-lh-caudalanteriorcingulate	Between Network	-0.001853	0.1471	0.99	0.99802
alz_wightman2021.sumstats.gz	ctx-lh-parahippocampal_ctx-lh-caudalanteriorcingulate	Between Network	-0.3172	0.2601	0.2226	0.996887
bip_mullins2021.sumstats.gz	ctx-lh-parahippocampal_ctx-lh-caudalmiddlefrontal	Default Mode	-0.2347	0.1832	0.2002	0.721252
adhd_demontis2022.sumstats.gz	ctx-lh-parahippocampal_ctx-lh-caudalmiddlefrontal	Default Mode	0.1407	0.1524	0.3558	0.965693
scz_trubetskoy2022_noX.sumstats.gz	ctx-lh-parahippocampal_ctx-lh-caudalmiddlefrontal	Default Mode	-0.1116	0.1234	0.3661	0.744962
mdd_howard2019_EUR.sumstats.gz	ctx-lh-parahippocampal_ctx-lh-caudalmiddlefrontal	Default Mode	0.04847	0.1044	0.6425	0.991699
sud_hatoum2023.sumstats.gz	ctx-lh-parahippocampal_ctx-lh-caudalmiddlefrontal	Default Mode	-0.04996	0.11	0.6496	0.987499
ano_watson2019.sumstats.gz	ctx-lh-parahippocampal_ctx-lh-caudalmiddlefrontal	Default Mode	0.1395	0.2101	0.5069	0.935586
alz_wightman2021.sumstats.gz	ctx-lh-parahippocampal_ctx-lh-caudalmiddlefrontal	Default Mode	0.243	0.2668	0.3624	0.996887
bip_mullins2021.sumstats.gz	ctx-lh-parahippocampal_ctx-lh-cuneus	Between Network	0.03169	0.07668	0.6794	0.912467
adhd_demontis2022.sumstats.gz	ctx-lh-parahippocampal_ctx-lh-cuneus	Between Network	0.03038	0.08115	0.7082	0.965693
scz_trubetskoy2022_noX.sumstats.gz	ctx-lh-parahippocampal_ctx-lh-cuneus	Between Network	-0.01949	0.07064	0.7826	0.928332
mdd_howard2019_EUR.sumstats.gz	ctx-lh-parahippocampal_ctx-lh-cuneus	Between Network	-0.0601	0.07553	0.4262	0.990214
sud_hatoum2023.sumstats.gz	ctx-lh-parahippocampal_ctx-lh-cuneus	Between Network	0.147	0.09557	0.124	0.987119
ano_watson2019.sumstats.gz	ctx-lh-parahippocampal_ctx-lh-cuneus	Between Network	-0.06625	0.107	0.5359	0.935586
alz_wightman2021.sumstats.gz	ctx-lh-parahippocampal_ctx-lh-cuneus	Between Network	0.1031	0.1673	0.5376	0.996887
bip_mullins2021.sumstats.gz	ctx-lh-parahippocampal_ctx-lh-entorhinal	Between Network	0.01449	0.1411	0.9182	0.977425
adhd_demontis2022.sumstats.gz	ctx-lh-parahippocampal_ctx-lh-entorhinal	Between Network	-0.1076	0.1498	0.4726	0.965693
scz_trubetskoy2022_noX.sumstats.gz	ctx-lh-parahippocampal_ctx-lh-entorhinal	Between Network	0.05483	0.1346	0.6838	0.888772
mdd_howard2019_EUR.sumstats.gz	ctx-lh-parahippocampal_ctx-lh-entorhinal	Between Network	0.1396	0.1782	0.4332	0.990214
sud_hatoum2023.sumstats.gz	ctx-lh-parahippocampal_ctx-lh-entorhinal	Between Network	-0.008986	0.2267	0.9684	0.990236
ano_watson2019.sumstats.gz	ctx-lh-parahippocampal_ctx-lh-entorhinal	Between Network	-0.09016	0.1686	0.5928	0.941497
alz_wightman2021.sumstats.gz	ctx-lh-parahippocampal_ctx-lh-entorhinal	Between Network	0.1983	0.3521	0.5733	0.996887
bip_mullins2021.sumstats.gz	ctx-lh-parahippocampal_Left-Caudate	Cortico-Subcortical	0.1793	0.1281	0.1615	0.690399
adhd_demontis2022.sumstats.gz	ctx-lh-parahippocampal_Left-Caudate	Cortico-Subcortical	-0.04549	0.1465	0.7562	0.968829
scz_trubetskoy2022_noX.sumstats.gz	ctx-lh-parahippocampal_Left-Caudate	Cortico-Subcortical	0.1989	0.1299	0.1257	0.51745
mdd_howard2019_EUR.sumstats.gz	ctx-lh-parahippocampal_Left-Caudate	Cortico-Subcortical	-0.01127	0.1132	0.9207	0.999873
sud_hatoum2023.sumstats.gz	ctx-lh-parahippocampal_Left-Caudate	Cortico-Subcortical	0.1505	0.1166	0.1969	0.987119
ano_watson2019.sumstats.gz	ctx-lh-parahippocampal_Left-Caudate	Cortico-Subcortical	0.06667	0.1528	0.6625	0.954905
alz_wightman2021.sumstats.gz	ctx-lh-parahippocampal_Left-Caudate	Cortico-Subcortical	-0.06244	0.2619	0.8116	0.996887
bip_mullins2021.sumstats.gz	ctx-lh-parahippocampal_ctx-lh-fusiform	Between Network	0.1564	0.132	0.2363	0.725894
adhd_demontis2022.sumstats.gz	ctx-lh-parahippocampal_ctx-lh-fusiform	Between Network	0.1761	0.1382	0.2025	0.965693
scz_trubetskoy2022_noX.sumstats.gz	ctx-lh-parahippocampal_ctx-lh-fusiform	Between Network	0.02783	0.102	0.785	0.928332
mdd_howard2019_EUR.sumstats.gz	ctx-lh-parahippocampal_ctx-lh-fusiform	Between Network	-0.1339	0.1186	0.2589	0.990214
sud_hatoum2023.sumstats.gz	ctx-lh-parahippocampal_ctx-lh-fusiform	Between Network	0.06901	0.1501	0.6457	0.987499
ano_watson2019.sumstats.gz	ctx-lh-parahippocampal_ctx-lh-fusiform	Between Network	-0.002851	0.1452	0.9843	0.99802
alz_wightman2021.sumstats.gz	ctx-lh-parahippocampal_ctx-lh-fusiform	Between Network	0.3921	0.2985	0.189	0.996887
bip_mullins2021.sumstats.gz	ctx-lh-parahippocampal_ctx-lh-inferiorparietal	Default Mode	-0.07632	0.08732	0.3821	0.794656
adhd_demontis2022.sumstats.gz	ctx-lh-parahippocampal_ctx-lh-inferiorparietal	Default Mode	-0.02813	0.08207	0.7318	0.965693
scz_trubetskoy2022_noX.sumstats.gz	ctx-lh-parahippocampal_ctx-lh-inferiorparietal	Default Mode	-0.1077	0.07336	0.142	0.545047
mdd_howard2019_EUR.sumstats.gz	ctx-lh-parahippocampal_ctx-lh-inferiorparietal	Default Mode	-0.118	0.06977	0.09077	0.990214
sud_hatoum2023.sumstats.gz	ctx-lh-parahippocampal_ctx-lh-inferiorparietal	Default Mode	-0.1064	0.0799	0.1828	0.987119
ano_watson2019.sumstats.gz	ctx-lh-parahippocampal_ctx-lh-inferiorparietal	Default Mode	0.004912	0.1087	0.9639	0.99802
alz_wightman2021.sumstats.gz	ctx-lh-parahippocampal_ctx-lh-inferiorparietal	Default Mode	0.231	0.1868	0.2161	0.996887
bip_mullins2021.sumstats.gz	ctx-lh-parahippocampal_ctx-lh-inferiortemporal	Between Network	-0.089	0.1318	0.4995	0.845834
adhd_demontis2022.sumstats.gz	ctx-lh-parahippocampal_ctx-lh-inferiortemporal	Between Network	0.02879	0.1633	0.86	0.975652
scz_trubetskoy2022_noX.sumstats.gz	ctx-lh-parahippocampal_ctx-lh-inferiortemporal	Between Network	0.08113	0.1124	0.4704	0.803696
mdd_howard2019_EUR.sumstats.gz	ctx-lh-parahippocampal_ctx-lh-inferiortemporal	Between Network	0.01269	0.1257	0.9196	0.999873
sud_hatoum2023.sumstats.gz	ctx-lh-parahippocampal_ctx-lh-inferiortemporal	Between Network	-0.06073	0.183	0.74	0.987499
ano_watson2019.sumstats.gz	ctx-lh-parahippocampal_ctx-lh-inferiortemporal	Between Network	0.3298	0.2698	0.2216	0.92648
alz_wightman2021.sumstats.gz	ctx-lh-parahippocampal_ctx-lh-inferiortemporal	Between Network	-0.07074	0.2683	0.792	0.996887
bip_mullins2021.sumstats.gz	ctx-lh-parahippocampal_ctx-lh-isthmuscingulate	Default Mode	-0.09826	0.06717	0.1435	0.670998
adhd_demontis2022.sumstats.gz	ctx-lh-parahippocampal_ctx-lh-isthmuscingulate	Default Mode	-0.1479	0.07739	0.05593	0.965693
scz_trubetskoy2022_noX.sumstats.gz	ctx-lh-parahippocampal_ctx-lh-isthmuscingulate	Default Mode	-0.1009	0.0567	0.07525	0.427926
mdd_howard2019_EUR.sumstats.gz	ctx-lh-parahippocampal_ctx-lh-isthmuscingulate	Default Mode	-0.1188	0.06141	0.05304	0.990214
sud_hatoum2023.sumstats.gz	ctx-lh-parahippocampal_ctx-lh-isthmuscingulate	Default Mode	-0.002817	0.07147	0.9686	0.990236
ano_watson2019.sumstats.gz	ctx-lh-parahippocampal_ctx-lh-isthmuscingulate	Default Mode	0.03455	0.08426	0.6818	0.955572
alz_wightman2021.sumstats.gz	ctx-lh-parahippocampal_ctx-lh-isthmuscingulate	Default Mode	0.1195	0.1282	0.3513	0.996887
bip_mullins2021.sumstats.gz	ctx-lh-parahippocampal_ctx-lh-lateraloccipital	Between Network	0.1109	0.1164	0.3408	0.794039
adhd_demontis2022.sumstats.gz	ctx-lh-parahippocampal_ctx-lh-lateraloccipital	Between Network	0.1239	0.154	0.4208	0.965693
scz_trubetskoy2022_noX.sumstats.gz	ctx-lh-parahippocampal_ctx-lh-lateraloccipital	Between Network	-0.02117	0.0896	0.8133	0.93738
mdd_howard2019_EUR.sumstats.gz	ctx-lh-parahippocampal_ctx-lh-lateraloccipital	Between Network	-0.1273	0.1205	0.2906	0.990214
sud_hatoum2023.sumstats.gz	ctx-lh-parahippocampal_ctx-lh-lateraloccipital	Between Network	0.1109	0.1327	0.403	0.987119
ano_watson2019.sumstats.gz	ctx-lh-parahippocampal_ctx-lh-lateraloccipital	Between Network	-0.04567	0.1596	0.7748	0.969707
alz_wightman2021.sumstats.gz	ctx-lh-parahippocampal_ctx-lh-lateraloccipital	Between Network	0.2342	0.2339	0.3165	0.996887
bip_mullins2021.sumstats.gz	ctx-lh-parahippocampal_ctx-lh-lateralorbitofrontal	Between Network	0.1187	0.06456	0.06599	0.604276
adhd_demontis2022.sumstats.gz	ctx-lh-parahippocampal_ctx-lh-lateralorbitofrontal	Between Network	-0.07212	0.07142	0.3126	0.965693
scz_trubetskoy2022_noX.sumstats.gz	ctx-lh-parahippocampal_ctx-lh-lateralorbitofrontal	Between Network	0.1925	0.05791	0.0008866	0.0620677
mdd_howard2019_EUR.sumstats.gz	ctx-lh-parahippocampal_ctx-lh-lateralorbitofrontal	Between Network	0.06142	0.05884	0.2966	0.990214
sud_hatoum2023.sumstats.gz	ctx-lh-parahippocampal_ctx-lh-lateralorbitofrontal	Between Network	0.03914	0.06877	0.5693	0.987119
ano_watson2019.sumstats.gz	ctx-lh-parahippocampal_ctx-lh-lateralorbitofrontal	Between Network	0.0883	0.08484	0.2979	0.92648
alz_wightman2021.sumstats.gz	ctx-lh-parahippocampal_ctx-lh-lateralorbitofrontal	Between Network	-0.02541	0.1284	0.8432	0.996887
bip_mullins2021.sumstats.gz	ctx-lh-parahippocampal_ctx-lh-lingual	Between Network	0.1072	0.1352	0.4278	0.81363
adhd_demontis2022.sumstats.gz	ctx-lh-parahippocampal_ctx-lh-lingual	Between Network	0.01765	0.123	0.8858	0.975652
scz_trubetskoy2022_noX.sumstats.gz	ctx-lh-parahippocampal_ctx-lh-lingual	Between Network	-0.1332	0.1501	0.3749	0.748597
mdd_howard2019_EUR.sumstats.gz	ctx-lh-parahippocampal_ctx-lh-lingual	Between Network	-0.1366	0.1355	0.3133	0.990214
sud_hatoum2023.sumstats.gz	ctx-lh-parahippocampal_ctx-lh-lingual	Between Network	0.1343	0.1451	0.3548	0.987119
ano_watson2019.sumstats.gz	ctx-lh-parahippocampal_ctx-lh-lingual	Between Network	-0.1956	0.1775	0.2707	0.92648
alz_wightman2021.sumstats.gz	ctx-lh-parahippocampal_ctx-lh-lingual	Between Network	0.1713	0.2388	0.4733	0.996887
bip_mullins2021.sumstats.gz	ctx-lh-parahippocampal_ctx-lh-medialorbitofrontal	Between Network	0.005167	0.08765	0.953	0.983128
adhd_demontis2022.sumstats.gz	ctx-lh-parahippocampal_ctx-lh-medialorbitofrontal	Between Network	-0.1257	0.102	0.2178	0.965693
scz_trubetskoy2022_noX.sumstats.gz	ctx-lh-parahippocampal_ctx-lh-medialorbitofrontal	Between Network	-0.04735	0.06986	0.4979	0.81825
mdd_howard2019_EUR.sumstats.gz	ctx-lh-parahippocampal_ctx-lh-medialorbitofrontal	Between Network	-0.0149	0.08198	0.8558	0.999873
sud_hatoum2023.sumstats.gz	ctx-lh-parahippocampal_ctx-lh-medialorbitofrontal	Between Network	-0.08693	0.0965	0.3677	0.987119
ano_watson2019.sumstats.gz	ctx-lh-parahippocampal_ctx-lh-medialorbitofrontal	Between Network	0.1693	0.1181	0.1519	0.92648
alz_wightman2021.sumstats.gz	ctx-lh-parahippocampal_ctx-lh-medialorbitofrontal	Between Network	0.2249	0.1859	0.2265	0.996887
bip_mullins2021.sumstats.gz	ctx-lh-parahippocampal_ctx-lh-middletemporal	Default Mode	-0.05962	0.1099	0.5876	0.88276
adhd_demontis2022.sumstats.gz	ctx-lh-parahippocampal_ctx-lh-middletemporal	Default Mode	-0.2632	0.1622	0.1045	0.965693
scz_trubetskoy2022_noX.sumstats.gz	ctx-lh-parahippocampal_ctx-lh-middletemporal	Default Mode	-0.02303	0.1021	0.8216	0.940214
mdd_howard2019_EUR.sumstats.gz	ctx-lh-parahippocampal_ctx-lh-middletemporal	Default Mode	-0.1311	0.1088	0.2284	0.990214
sud_hatoum2023.sumstats.gz	ctx-lh-parahippocampal_ctx-lh-middletemporal	Default Mode	-0.1805	0.112	0.107	0.987119
ano_watson2019.sumstats.gz	ctx-lh-parahippocampal_ctx-lh-middletemporal	Default Mode	-0.1279	0.1782	0.4727	0.934844
alz_wightman2021.sumstats.gz	ctx-lh-parahippocampal_ctx-lh-middletemporal	Default Mode	0.1108	0.2418	0.6469	0.996887
bip_mullins2021.sumstats.gz	ctx-lh-parahippocampal_Left-Putamen	Cortico-Subcortical	0.185	0.1256	0.1408	0.670828
adhd_demontis2022.sumstats.gz	ctx-lh-parahippocampal_Left-Putamen	Cortico-Subcortical	0.1432	0.1041	0.1691	0.965693
scz_trubetskoy2022_noX.sumstats.gz	ctx-lh-parahippocampal_Left-Putamen	Cortico-Subcortical	0.1013	0.1038	0.3288	0.717521
mdd_howard2019_EUR.sumstats.gz	ctx-lh-parahippocampal_Left-Putamen	Cortico-Subcortical	0.04469	0.1044	0.6687	0.991699
sud_hatoum2023.sumstats.gz	ctx-lh-parahippocampal_Left-Putamen	Cortico-Subcortical	0.2432	0.1288	0.05899	0.987119
ano_watson2019.sumstats.gz	ctx-lh-parahippocampal_Left-Putamen	Cortico-Subcortical	0.1144	0.1305	0.3805	0.92648
alz_wightman2021.sumstats.gz	ctx-lh-parahippocampal_Left-Putamen	Cortico-Subcortical	-0.124	0.2508	0.6209	0.996887
bip_mullins2021.sumstats.gz	ctx-lh-parahippocampal_Left-Pallidum	Cortico-Subcortical	0.1305	0.108	0.2269	0.723101
adhd_demontis2022.sumstats.gz	ctx-lh-parahippocampal_Left-Pallidum	Cortico-Subcortical	-0.06059	0.124	0.6252	0.965693
scz_trubetskoy2022_noX.sumstats.gz	ctx-lh-parahippocampal_Left-Pallidum	Cortico-Subcortical	0.06979	0.09078	0.4421	0.792648
mdd_howard2019_EUR.sumstats.gz	ctx-lh-parahippocampal_Left-Pallidum	Cortico-Subcortical	0.121	0.1037	0.2433	0.990214
sud_hatoum2023.sumstats.gz	ctx-lh-parahippocampal_Left-Pallidum	Cortico-Subcortical	0.1123	0.1367	0.4113	0.987119
ano_watson2019.sumstats.gz	ctx-lh-parahippocampal_Left-Pallidum	Cortico-Subcortical	-0.0992	0.147	0.4997	0.935586
alz_wightman2021.sumstats.gz	ctx-lh-parahippocampal_Left-Pallidum	Cortico-Subcortical	0.1729	0.215	0.4211	0.996887
bip_mullins2021.sumstats.gz	ctx-lh-parahippocampal_Left-Hippocampus	Cortico-Subcortical	0.04463	0.06967	0.5218	0.857322
adhd_demontis2022.sumstats.gz	ctx-lh-parahippocampal_Left-Hippocampus	Cortico-Subcortical	-0.1399	0.07706	0.06954	0.965693
scz_trubetskoy2022_noX.sumstats.gz	ctx-lh-parahippocampal_Left-Hippocampus	Cortico-Subcortical	-0.0456	0.05414	0.3996	0.761169
mdd_howard2019_EUR.sumstats.gz	ctx-lh-parahippocampal_Left-Hippocampus	Cortico-Subcortical	0.03969	0.06682	0.5525	0.991699
sud_hatoum2023.sumstats.gz	ctx-lh-parahippocampal_Left-Hippocampus	Cortico-Subcortical	-0.017	0.0819	0.8356	0.987499
ano_watson2019.sumstats.gz	ctx-lh-parahippocampal_Left-Hippocampus	Cortico-Subcortical	0.105	0.07853	0.1813	0.92648
alz_wightman2021.sumstats.gz	ctx-lh-parahippocampal_Left-Hippocampus	Cortico-Subcortical	0.2411	0.1563	0.123	0.996887
bip_mullins2021.sumstats.gz	ctx-lh-parahippocampal_Left-Amygdala	Cortico-Subcortical	0.02151	0.0986	0.8273	0.950348
adhd_demontis2022.sumstats.gz	ctx-lh-parahippocampal_Left-Amygdala	Cortico-Subcortical	0.07806	0.1003	0.4365	0.965693
scz_trubetskoy2022_noX.sumstats.gz	ctx-lh-parahippocampal_Left-Amygdala	Cortico-Subcortical	0.1719	0.1089	0.1144	0.505243
mdd_howard2019_EUR.sumstats.gz	ctx-lh-parahippocampal_Left-Amygdala	Cortico-Subcortical	0.07123	0.1085	0.5117	0.991699
sud_hatoum2023.sumstats.gz	ctx-lh-parahippocampal_Left-Amygdala	Cortico-Subcortical	0.05104	0.09772	0.6014	0.987119
ano_watson2019.sumstats.gz	ctx-lh-parahippocampal_Left-Amygdala	Cortico-Subcortical	-0.04367	0.111	0.6939	0.955986
alz_wightman2021.sumstats.gz	ctx-lh-parahippocampal_Left-Amygdala	Cortico-Subcortical	0.4375	0.2825	0.1215	0.996887
bip_mullins2021.sumstats.gz	ctx-lh-parahippocampal_Right-Caudate	Cortico-Subcortical	0.08457	0.0859	0.3249	0.786646
adhd_demontis2022.sumstats.gz	ctx-lh-parahippocampal_Right-Caudate	Cortico-Subcortical	0.02452	0.09797	0.8024	0.975652
scz_trubetskoy2022_noX.sumstats.gz	ctx-lh-parahippocampal_Right-Caudate	Cortico-Subcortical	0.03275	0.07954	0.6806	0.886172
mdd_howard2019_EUR.sumstats.gz	ctx-lh-parahippocampal_Right-Caudate	Cortico-Subcortical	0.1059	0.08217	0.1976	0.990214
sud_hatoum2023.sumstats.gz	ctx-lh-parahippocampal_Right-Caudate	Cortico-Subcortical	0.1425	0.1018	0.1615	0.987119
ano_watson2019.sumstats.gz	ctx-lh-parahippocampal_Right-Caudate	Cortico-Subcortical	0.1165	0.094	0.2152	0.92648
alz_wightman2021.sumstats.gz	ctx-lh-parahippocampal_Right-Caudate	Cortico-Subcortical	-0.06666	0.1771	0.7065	0.996887
bip_mullins2021.sumstats.gz	ctx-lh-paracentral_Left-Thalamus-Proper	Cortico-Subcortical	0.02235	0.0646	0.7293	0.929407
adhd_demontis2022.sumstats.gz	ctx-lh-paracentral_Left-Thalamus-Proper	Cortico-Subcortical	0.1231	0.07194	0.08712	0.965693
scz_trubetskoy2022_noX.sumstats.gz	ctx-lh-paracentral_Left-Thalamus-Proper	Cortico-Subcortical	0.1403	0.05585	0.01199	0.20081
mdd_howard2019_EUR.sumstats.gz	ctx-lh-paracentral_Left-Thalamus-Proper	Cortico-Subcortical	0.1341	0.05686	0.01835	0.990214
sud_hatoum2023.sumstats.gz	ctx-lh-paracentral_Left-Thalamus-Proper	Cortico-Subcortical	0.0634	0.07202	0.3787	0.987119
ano_watson2019.sumstats.gz	ctx-lh-paracentral_Left-Thalamus-Proper	Cortico-Subcortical	0.1069	0.09169	0.2435	0.92648
alz_wightman2021.sumstats.gz	ctx-lh-paracentral_Left-Thalamus-Proper	Cortico-Subcortical	-0.03464	0.1245	0.7808	0.996887
bip_mullins2021.sumstats.gz	ctx-lh-paracentral_Right-Putamen	Cortico-Subcortical	0.00379	0.07963	0.962	0.986204
adhd_demontis2022.sumstats.gz	ctx-lh-paracentral_Right-Putamen	Cortico-Subcortical	-0.03091	0.0967	0.7493	0.968829
scz_trubetskoy2022_noX.sumstats.gz	ctx-lh-paracentral_Right-Putamen	Cortico-Subcortical	0.1021	0.0712	0.1517	0.552748
mdd_howard2019_EUR.sumstats.gz	ctx-lh-paracentral_Right-Putamen	Cortico-Subcortical	0.1316	0.07956	0.09801	0.990214
sud_hatoum2023.sumstats.gz	ctx-lh-paracentral_Right-Putamen	Cortico-Subcortical	0.05657	0.09001	0.5297	0.987119
ano_watson2019.sumstats.gz	ctx-lh-paracentral_Right-Putamen	Cortico-Subcortical	0.1599	0.1144	0.1621	0.92648
alz_wightman2021.sumstats.gz	ctx-lh-paracentral_Right-Putamen	Cortico-Subcortical	0.1991	0.1722	0.2476	0.996887
bip_mullins2021.sumstats.gz	ctx-lh-paracentral_Right-Pallidum	Cortico-Subcortical	0.02073	0.1262	0.8695	0.960002
adhd_demontis2022.sumstats.gz	ctx-lh-paracentral_Right-Pallidum	Cortico-Subcortical	-0.1383	0.1653	0.4028	0.965693
scz_trubetskoy2022_noX.sumstats.gz	ctx-lh-paracentral_Right-Pallidum	Cortico-Subcortical	0.2126	0.1682	0.2064	0.610942
mdd_howard2019_EUR.sumstats.gz	ctx-lh-paracentral_Right-Pallidum	Cortico-Subcortical	0.09499	0.1149	0.4085	0.990214
ano_watson2019.sumstats.gz	ctx-lh-paracentral_Right-Pallidum	Cortico-Subcortical	0.2368	0.2074	0.2536	0.92648
alz_wightman2021.sumstats.gz	ctx-lh-paracentral_Right-Pallidum	Cortico-Subcortical	-0.1937	0.2719	0.4762	0.996887
bip_mullins2021.sumstats.gz	ctx-lh-paracentral_Right-Hippocampus	Cortico-Subcortical	0.008281	0.08324	0.9208	0.977481
adhd_demontis2022.sumstats.gz	ctx-lh-paracentral_Right-Hippocampus	Cortico-Subcortical	0.00858	0.1054	0.9351	0.988464
scz_trubetskoy2022_noX.sumstats.gz	ctx-lh-paracentral_Right-Hippocampus	Cortico-Subcortical	-0.04921	0.06617	0.457	0.798657
mdd_howard2019_EUR.sumstats.gz	ctx-lh-paracentral_Right-Hippocampus	Cortico-Subcortical	-0.07573	0.07822	0.333	0.990214
sud_hatoum2023.sumstats.gz	ctx-lh-paracentral_Right-Hippocampus	Cortico-Subcortical	0.01289	0.09653	0.8938	0.987499
ano_watson2019.sumstats.gz	ctx-lh-paracentral_Right-Hippocampus	Cortico-Subcortical	-0.04243	0.1091	0.6973	0.955986
alz_wightman2021.sumstats.gz	ctx-lh-paracentral_Right-Hippocampus	Cortico-Subcortical	0.1043	0.1708	0.5413	0.996887
bip_mullins2021.sumstats.gz	ctx-lh-paracentral_Right-Amygdala	Cortico-Subcortical	0.1089	0.08448	0.1974	0.721252
adhd_demontis2022.sumstats.gz	ctx-lh-paracentral_Right-Amygdala	Cortico-Subcortical	0.005961	0.09053	0.9475	0.989509
scz_trubetskoy2022_noX.sumstats.gz	ctx-lh-paracentral_Right-Amygdala	Cortico-Subcortical	0.06581	0.07664	0.3905	0.756964
mdd_howard2019_EUR.sumstats.gz	ctx-lh-paracentral_Right-Amygdala	Cortico-Subcortical	0.04737	0.0739	0.5215	0.991699
sud_hatoum2023.sumstats.gz	ctx-lh-paracentral_Right-Amygdala	Cortico-Subcortical	-0.0202	0.09626	0.8338	0.987499
ano_watson2019.sumstats.gz	ctx-lh-paracentral_Right-Amygdala	Cortico-Subcortical	-0.09201	0.1029	0.3711	0.92648
alz_wightman2021.sumstats.gz	ctx-lh-paracentral_Right-Amygdala	Cortico-Subcortical	0.03281	0.1947	0.8661	0.998442
bip_mullins2021.sumstats.gz	ctx-lh-paracentral_ctx-lh-bankssts	Between Network	-0.07415	0.0586	0.2057	0.721252
adhd_demontis2022.sumstats.gz	ctx-lh-paracentral_ctx-lh-bankssts	Between Network	0.096	0.07006	0.1706	0.965693
scz_trubetskoy2022_noX.sumstats.gz	ctx-lh-paracentral_ctx-lh-bankssts	Between Network	-0.1685	0.05341	0.001604	0.0774898
mdd_howard2019_EUR.sumstats.gz	ctx-lh-paracentral_ctx-lh-bankssts	Between Network	-0.003413	0.0591	0.9539	0.999873
sud_hatoum2023.sumstats.gz	ctx-lh-paracentral_ctx-lh-bankssts	Between Network	0.004833	0.07653	0.9496	0.990236
ano_watson2019.sumstats.gz	ctx-lh-paracentral_ctx-lh-bankssts	Between Network	0.01879	0.08414	0.8233	0.979746
alz_wightman2021.sumstats.gz	ctx-lh-paracentral_ctx-lh-bankssts	Between Network	-0.007499	0.1294	0.9538	1
bip_mullins2021.sumstats.gz	ctx-lh-paracentral_ctx-lh-caudalanteriorcingulate	Between Network	-0.07631	0.09018	0.3974	0.802394
adhd_demontis2022.sumstats.gz	ctx-lh-paracentral_ctx-lh-caudalanteriorcingulate	Between Network	0.07016	0.114	0.5381	0.965693
scz_trubetskoy2022_noX.sumstats.gz	ctx-lh-paracentral_ctx-lh-caudalanteriorcingulate	Between Network	0.141	0.08756	0.1073	0.487739
mdd_howard2019_EUR.sumstats.gz	ctx-lh-paracentral_ctx-lh-caudalanteriorcingulate	Between Network	0.1505	0.102	0.1402	0.990214
sud_hatoum2023.sumstats.gz	ctx-lh-paracentral_ctx-lh-caudalanteriorcingulate	Between Network	0.1174	0.0885	0.1846	0.987119
ano_watson2019.sumstats.gz	ctx-lh-paracentral_ctx-lh-caudalanteriorcingulate	Between Network	0.1714	0.1358	0.207	0.92648
alz_wightman2021.sumstats.gz	ctx-lh-paracentral_ctx-lh-caudalanteriorcingulate	Between Network	0.1903	0.1965	0.333	0.996887
bip_mullins2021.sumstats.gz	ctx-lh-paracentral_ctx-lh-caudalmiddlefrontal	Between Network	0.007509	0.07343	0.9185	0.977425
adhd_demontis2022.sumstats.gz	ctx-lh-paracentral_ctx-lh-caudalmiddlefrontal	Between Network	-0.009109	0.08268	0.9123	0.982936
scz_trubetskoy2022_noX.sumstats.gz	ctx-lh-paracentral_ctx-lh-caudalmiddlefrontal	Between Network	-0.1378	0.06961	0.04777	0.350104
mdd_howard2019_EUR.sumstats.gz	ctx-lh-paracentral_ctx-lh-caudalmiddlefrontal	Between Network	0.04654	0.07304	0.524	0.991699
sud_hatoum2023.sumstats.gz	ctx-lh-paracentral_ctx-lh-caudalmiddlefrontal	Between Network	-0.02476	0.09763	0.7998	0.987499
ano_watson2019.sumstats.gz	ctx-lh-paracentral_ctx-lh-caudalmiddlefrontal	Between Network	0.04933	0.1006	0.624	0.950712
alz_wightman2021.sumstats.gz	ctx-lh-paracentral_ctx-lh-caudalmiddlefrontal	Between Network	-0.2049	0.1549	0.1858	0.996887
bip_mullins2021.sumstats.gz	ctx-lh-paracentral_ctx-lh-cuneus	Between Network	0.07615	0.05994	0.2039	0.721252
adhd_demontis2022.sumstats.gz	ctx-lh-paracentral_ctx-lh-cuneus	Between Network	-0.07209	0.07892	0.361	0.965693
scz_trubetskoy2022_noX.sumstats.gz	ctx-lh-paracentral_ctx-lh-cuneus	Between Network	0.09807	0.06077	0.1066	0.486471
mdd_howard2019_EUR.sumstats.gz	ctx-lh-paracentral_ctx-lh-cuneus	Between Network	-0.05327	0.05989	0.3738	0.990214
sud_hatoum2023.sumstats.gz	ctx-lh-paracentral_ctx-lh-cuneus	Between Network	0.07614	0.07971	0.3395	0.987119
ano_watson2019.sumstats.gz	ctx-lh-paracentral_ctx-lh-cuneus	Between Network	-0.04582	0.08711	0.5989	0.941497
alz_wightman2021.sumstats.gz	ctx-lh-paracentral_ctx-lh-cuneus	Between Network	0.02035	0.1238	0.8695	0.998442
bip_mullins2021.sumstats.gz	ctx-lh-paracentral_ctx-lh-entorhinal	Between Network	-0.1052	0.1568	0.5022	0.846839
adhd_demontis2022.sumstats.gz	ctx-lh-paracentral_ctx-lh-entorhinal	Between Network	0.3261	0.3679	0.3754	0.965693
scz_trubetskoy2022_noX.sumstats.gz	ctx-lh-paracentral_ctx-lh-entorhinal	Between Network	-0.1336	0.1334	0.3167	0.70428
mdd_howard2019_EUR.sumstats.gz	ctx-lh-paracentral_ctx-lh-entorhinal	Between Network	0.0513	0.131	0.6955	0.995808
sud_hatoum2023.sumstats.gz	ctx-lh-paracentral_ctx-lh-entorhinal	Between Network	0.1333	0.2052	0.5158	0.987119
ano_watson2019.sumstats.gz	ctx-lh-paracentral_ctx-lh-entorhinal	Between Network	-0.1921	0.2228	0.3885	0.92648
alz_wightman2021.sumstats.gz	ctx-lh-paracentral_ctx-lh-entorhinal	Between Network	-0.0008369	0.2394	0.9972	1
bip_mullins2021.sumstats.gz	ctx-lh-paracentral_Left-Caudate	Cortico-Subcortical	0.02238	0.09119	0.8062	0.94637
adhd_demontis2022.sumstats.gz	ctx-lh-paracentral_Left-Caudate	Cortico-Subcortical	-0.1154	0.1032	0.2634	0.965693
scz_trubetskoy2022_noX.sumstats.gz	ctx-lh-paracentral_Left-Caudate	Cortico-Subcortical	0.07943	0.08066	0.3248	0.713796
[truncated: 17,590 more rows]
