# Supplementary material for: The genetic landscape of human functional brain connectivity
Source: Nat Commun. 2026 Feb 24;17:3120. doi: 10.1038/s41467-026-69442-9 (PMC13043896; doi:10.1038/s41467-026-69442-9)
Supplement: Supplementary file 9 — Supplementary Data 7 [file 41467_2026_69442_MOESM9_ESM.xlsx]

## Sheet: 7 - Discovery (Gene)
Supplementary Data 7 - Discovery of Gene-based GWAS
GENE: Gene EntrezID
CHR: chromosome, X chromosome coded as X and XY, where XY is the pseudoautosomal region of the X chromosome.
START: Gene start (GRCh37).
STOP: Gene stop (GRCh37).
NSNPS: Number of SNPs in the gene.
N: Sample Size for Association testing.
MIN_P: minimum uncorrected P-value for gene-trait association in the discovery sample across all 3321 edges. (Each individual p-value estimated on a discovery sample of N subjects, one-sided alpha = 0.05/18,852)
SYMBOL: Gene Symbol
GENE	CHR	START	STOP	NSNPS	N	MIN_P	SYMBOL
148398	1	859993	879961	67	24759	0.00064624	SAMD11
26155	1	879583	894679	53	24785	4.0861e-05	NOC2L
339451	1	895967	901099	31	24627	0.00040741	KLHL17
84069	1	901872	910488	24	24561	9.7051e-05	PLEKHN1
84808	1	910579	917473	22	24650	0.0012599	C1orf170
57801	1	934342	936608	12	24477	0.00032652	HES4
9636	1	948847	949920	6	24828	0.00014585	ISG15
375790	1	955503	991499	128	24683	5.6299e-05	AGRN
401934	1	1007126	1009687	7	24615	0.00037313	RNF223
54991	1	1017198	1051736	124	24720	0.000983	C1orf159
254173	1	1109286	1133315	158	24693	0.00024087	TTLL10
8784	1	1138888	1142163	12	24687	0.0031332	TNFRSF18
7293	1	1146706	1149703	8	24713	0.00018831	TNFRSF4
51150	1	1152288	1167447	106	24725	5.8993e-06	SDF4
126792	1	1167629	1170421	9	24751	0.00076342	B3GALT6
388581	1	1177826	1182102	13	24785	0.0004011	FAM132A
118424	1	1189292	1209234	70	24730	0.0009456	UBE2J2
6339	1	1215816	1227409	47	24723	0.0024909	SCNN1D
116983	1	1227764	1243304	57	24741	0.0025366	ACAP3
126789	1	1243962	1247057	5	24774	0.0022496	PUSL1
54973	1	1246965	1260067	19	24776	0.0013521	CPSF3L
80772	1	1260136	1264276	11	24767	0.0013274	GLTPD1
83756	1	1266726	1269844	6	24684	0.00081545	TAS1R3
1855	1	1270658	1284509	41	24755	0.00078639	DVL1
54587	1	1288071	1297183	34	24777	0.00064801	MXRA8
54998	1	1309110	1310818	8	24815	0.00047027	AURKAIP1
81669	1	1321091	1334718	24	24724	0.00039305	CCNL2
55052	1	1337276	1342693	16	24775	0.00017079	MRPL20
441869	1	1353800	1356824	7	24616	0.00021322	ANKRD65
643965	1	1361508	1363167	6	24393	0.0013252	TMEM88B
64856	1	1370903	1378262	6	24184	4.7196e-06	VWA1
219293	1	1378152	1405538	39	24528	8.1894e-05	ATAD3C
83858	1	1407139	1444852	130	24678	0.00073621	ATAD3B
83858	1	1407139	1444852	130	24678	0.00073621	ATAD3A
55210	1	1447523	1470067	74	24724	0.00024939	ATAD3A
339453	1	1470158	1475740	8	24642	9.5605e-05	TMEM240
29101	1	1477053	1510262	105	24703	0.0002641	SSU72
643988	1	1533388	1535476	2	24671	0.0003315	C1orf233
142678	1	1550795	1565990	19	24660	0.00025688	MIB2
984	1	1571100	1590473	23	24640	0.00048668	CDK11B
984	1	1571100	1590473	23	24640	0.00048668	CDK11A
728661	1	1591486	1624243	36	24473	6.6282e-05	SLC35E2B
728661	1	1591486	1624243	36	24473	6.6282e-05	SLC35E2
728642	1	1633822	1655999	39	24296	0.00042828	CDK11B
728642	1	1633822	1655999	39	24296	0.00042828	CDK11A
9906	1	1656277	1677438	9	24192	9.2307e-05	SLC35E2
65220	1	1682671	1711508	74	24724	0.00029442	NADK
2782	1	1716725	1822552	164	24709	0.00072342	GNB1
163688	1	1846266	1848733	10	24777	8.101e-05	CALML6
339456	1	1849029	1850740	8	24774	0.00014983	TMEM52
85452	1	1853390	1935276	303	24448	6.7889e-05	C1orf222
2563	1	1950768	1962192	14	24632	5.1071e-05	GABRD
5590	1	1981909	2116834	457	24689	0.00013525	PRKCZ
100506504	1	2113250	2115812	7	24729	0.0006747
199990	1	2115899	2144159	60	24621	0.00022751	C1orf86
6497	1	2160134	2241652	250	24659	0.00014113	SKI
79906	1	2251719	2323190	348	24631	0.0005398	MORN1
11079	1	2323214	2336883	41	24744	1.2701e-05	RER1
5192	1	2336241	2344010	26	24660	3.5685e-06	PEX10
9651	1	2407754	2436964	95	24663	0.0021817	PLCH2
55229	1	2439975	2458061	70	24808	0.00011663	PANK4
388585	1	2460184	2461684	6	24705	8.6179e-05	HES5
8764	1	2487291	2495268	21	24784	0.00078129	TNFRSF14
127281	1	2517899	2522908	12	24748	0.00064928	FAM213B
79258	1	2522078	2564499	201	24758	0.00032549	MMEL1
100287898	1	2572807	2706230	295	24643	0.0014078	TTC34
140625	1	2938046	2939467	7	24816	8.5766e-05	ACTRT2
63976	1	2985565	3355185	1321	24651	7.7093e-05	PRDM16
27237	1	3371147	3397677	90	24763	0.00055428	ARHGEF16
1953	1	3404506	3528059	462	24666	0.0007927	MEGF6
127262	1	3541556	3546695	17	24635	0.0007282	TPRG1L
49856	1	3547331	3566671	50	24720	0.00056992	WRAP73
7161	1	3569129	3652765	299	24610	0.00031699	TP73
148870	1	3668965	3688209	73	24677	0.00014719	CCDC27
388588	1	3689352	3692546	12	24499	0.00052217	SMIM1
57470	1	3696784	3713068	82	24730	0.00016179	LRRC47
9731	1	3728645	3773797	319	24806	0.00049752	CEP104
1677	1	3773845	3801993	146	24659	0.0015382	DFFB
339448	1	3805697	3816857	50	24780	0.00012531	C1orf174
55966	1	4715105	4843851	697	24671	0.00024894	AJAP1
261734	1	5922870	6052618	468	24762	0.001032	NPHP4
8514	1	6052358	6161253	319	24628	0.0004479	KCNAB2
26038	1	6161847	6240194	319	24652	7.6153e-05	CHD5
6146	1	6245080	6259679	39	24637	0.0002693	RPL22
388591	1	6266189	6281359	37	24804	0.0020977	RNF207
23463	1	6281253	6296044	33	24760	0.00011696	ICMT
390992	1	6304252	6305638	5	24365	0.00015816	HES3
387509	1	6307406	6321035	40	24684	0.0012462	GPR153
11332	1	6324332	6453826	533	24763	0.00017702	ACOT7
54626	1	6475292	6484724	30	24821	6.8737e-05	HES2
83715	1	6484836	6521004	124	24694	0.00039636	ESPN
8718	1	6520787	6527432	20	24664	0.00048354	TNFRSF25
57449	1	6526152	6580121	168	24708	0.00021086	PLEKHG5
79707	1	6581407	6614658	156	24785	0.00054839	NOL9
80835	1	6614987	6639817	71	24739	4.5497e-05	TAS1R1
3104	1	6640051	6649340	18	24785	0.00061452	ZBTB48
9903	1	6650784	6662958	39	24774	0.00026686	KLHL21
148479	1	6673756	6684093	22	24746	0.00040489	PHF13
90326	1	6684925	6695646	36	24781	0.00063136	THAP3
55735	1	6694228	6761966	181	24753	0.00067372	DNAJC11
23261	1	6845384	7829766	3067	24634	0.00014804	CAMTA1
9341	1	7831329	7841492	39	24774	0.0015797	VAMP3
8863	1	7844413	7905241	271	24757	0.0008215	PER3
10911	1	7907672	7913551	31	24628	0.00059277	UTS2
3604	1	7975931	8003225	70	24730	0.0014832	TNFRSF9
11315	1	8021714	8045342	70	24699	0.00041856	PARK7
54206	1	8071779	8086393	25	24778	0.00040244	ERRFI1
50651	1	8378171	8404227	92	24640	1.3099e-05	SLC45A1
473	1	8412464	8877699	860	24708	1.5554e-05	RERE
2023	1	8921059	8939151	34	24659	7.8649e-05	ENO1
765	1	9005893	9035151	137	24720	0.00035992	CA6
155184	1	9063359	9086404	68	24628	0.00066644	SLC2A7
6518	1	9097005	9131763	149	24641	8.1324e-05	SLC2A5
80045	1	9163472	9189229	68	24685	5.2894e-05	GPR157
9563	1	9294822	9331396	103	24430	0.00029721	H6PD
80176	1	9335202	9429591	479	24586	0.00063262	SPSB1
84275	1	9599528	9642831	58	24717	0.0001541	SLC25A33
199953	1	9648932	9674935	42	24700	5.7945e-05	TMEM201
5293	1	9711789	9789172	156	24645	0.00021826	PIK3CD
22883	1	9789079	9884550	171	24762	0.0010288	CLSTN1
56998	1	9908334	9970316	79	24714	0.00051883	CTNNBIP1
84328	1	9982168	10003460	61	24820	0.00049968	LZIC
64802	1	10003486	10045556	100	24784	0.0010211	NMNAT1
116362	1	10057255	10076078	51	24762	0.00097174	RBP7
10277	1	10093041	10241297	391	24790	0.00048913	UBE4B
23095	1	10270606	10441664	651	24811	7.7162e-06	KIF1B
5226	1	10458884	10480565	55	24793	0.00013488	PGD
378708	1	10489944	10510239	72	24714	0.0001069	APITD1
100526739	1	10490159	10512060	75	24698	0.00012644	APITD1
100526739	1	10490159	10512060	75	24698	0.00012644	APITD1-CORT
1325	1	10509776	10512060	6	24522	4.4288e-05	CORT
1676	1	10520588	10532613	22	24582	9.125e-06	DFFA
5195	1	10535003	10690815	459	24719	2.4977e-05	PEX14
54897	1	10696661	10856733	429	24673	0.00093987	CASZ1
148345	1	11006530	11042094	122	24706	0.0002283	C1orf127
23435	1	11072462	11085549	35	24742	5.9288e-05	TARDBP
10747	1	11086580	11107296	66	24764	5.9414e-05	MASP2
6723	1	11114649	11120091	9	24814	0.00076175	SRM
5394	1	11126675	11159961	110	24756	0.00066764	EXOSC10
2475	1	11166588	11322614	378	24805	0.00061388	MTOR
10218	1	11249346	11256038	18	24744	0.0003646	ANGPTL7
29914	1	11333255	11348491	30	24676	0.00060821	UBIAD1
57540	1	11539295	11597640	159	24734	2.8322e-05	PTCHD2
26232	1	11707924	11714888	9	24458	0.0018456	FBXO2
93611	1	11714432	11723384	26	24682	5.3171e-05	FBXO44
26270	1	11724150	11734411	44	24688	0.00043651	FBXO6
10459	1	11734537	11751678	58	24549	0.00022494	MAD2L2
374946	1	11751781	11780336	60	24525	0.00032619	DRAXIN
57085	1	11796142	11810828	35	24754	7.2986e-05	AGTRAP
284498	1	11823827	11849642	163	24726	0.0012946
4524	1	11845787	11866160	92	24779	0.0018518	MTHFR
1185	1	11866153	11903201	217	24818	0.00064003	CLCN6
4878	1	11905766	11907840	18	24751	0.00052468	NPPA
4879	1	11917521	11918992	3	24775	0.00057798	NPPB
90231	1	11979645	11986485	21	24736	0.00024086	KIAA2013
5351	1	11994724	12035599	129	24683	0.0011753	PLOD1
9927	1	12040238	12073572	100	24619	0.0018369	MFN2
60672	1	12079299	12092106	23	24767	0.00028189	MIIP
943	1	12123434	12204264	175	24593	0.0011139	TNFRSF8
7133	1	12227044	12269279	126	24687	0.00041818	TNFRSF1B
55187	1	12290101	12572099	612	24797	0.00063174	VPS13D
9249	1	12627939	12677820	183	24663	0.0011018	DHRS3
343066	1	12704566	12727097	53	24723	0.00021688	AADACL4
126767	1	12776118	12788726	47	24762	0.00025376	AADACL3
93190	1	12806163	12821102	42	24790	0.00058835	C1orf158
390999	1	12834984	12838049	9	24864	0.0016529	PRAMEF12
65121	1	12851546	12856777	16	24571	0.0005415	PRAMEF1
343069	1	12907261	12908578	7	24458	4.3599e-05	HNRNPCL1
65122	1	12916941	12921764	37	24430	0.00071271	PRAMEF2
400735	1	12939033	12946025	1	24867	3.7204e-05	PRAMEF4
440563	1	13182960	13184326	6	24679	0.00019973	HNRNPCL1
645382	1	13411517	13414502	1	24427	0.00033887
343070	1	13421176	13428191	1	24624	0.00084075	PRAMEF9
343070	1	13421176	13428191	1	24624	0.00084075	PRAMEF15
391003	1	13474053	13477569	4	24788	0.00104	PRAMEF18
391003	1	13474053	13477569	4	24788	0.00104	PRAMEF19
654348	1	13495254	13498260	1	24867	2.3471e-05	PRAMEF16
126755	1	13801445	13840242	144	24631	0.00082201	LRRC38
10630	1	13910252	13944452	104	24624	0.00041107	PDPN
7799	1	14026714	14151574	429	24786	0.00010831	PRDM2
23254	1	14219646	15444544	5061	24665	2.9009e-06	KAZN
55092	1	15479028	15546974	377	24657	0.00050534	TMEM51
727684	1	15490692	15498120	28	24716	0.00026531	C1orf195
114827	1	15573730	15724767	504	24755	0.00096417	FHAD1
79180	1	15736391	15756839	58	24634	9.149e-05	EFHD2
11330	1	15764938	15773153	23	24628	8.4988e-05	CTRC
63036	1	15783223	15798586	71	24708	0.00035605	CELA2A
51032	1	15802596	15817895	58	24752	0.00024747	CELA2B
842	1	15817896	15851407	155	24795	0.00027286	CASP9
23341	1	15853343	15898228	133	24782	0.00027319	DNAJC16
79814	1	15898194	15911605	66	24793	0.00041241	AGMAT
84301	1	15943953	15995539	135	24781	0.00010225	DDI2
84301	1	15943953	15995539	135	24781	0.00010225	RSC1A1
6248	1	15986364	15988217	3	24867	0.00019872	DDI2
6248	1	15986364	15988217	3	24867	0.00019872	RSC1A1
23207	1	16010632	16061264	181	24756	8.5701e-05	PLEKHM2
284723	1	16062721	16067884	7	24763	0.00053546	SLC25A34
388595	1	16068987	16074292	20	24663	3.5415e-05	TMEM82
54751	1	16083107	16113089	77	24610	0.00019212	FBLIM1
440567	1	16133657	16134194	4	24864	6.2468e-05	UQCRH
23013	1	16174359	16266951	177	24801	0.0002929	SPEN
7709	1	16268364	16302627	65	24790	0.00086198	ZBTB17
101928566	1	16302626	16323701	85	24775	0.00039836
149563	1	16330731	16333184	13	24796	0.0021323	C1orf64
27129	1	16340523	16346084	49	24808	0.0010158	HSPB7
1187	1	16348486	16360548	71	24758	0.00015393	CLCNKA
1188	1	16370231	16383821	136	24652	0.00019809	CLCNKB
348487	1	16384264	16400127	84	24701	0.0010347	FAM131C
1969	1	16450832	16482582	62	24626	0.00022744	EPHA2
128272	1	16524599	16539104	71	24770	8.0317e-05	ARHGEF19
101927546	1	16551343	16553528	7	24791	0.00013622
79363	1	16558182	16563659	17	24752	6.0987e-05	RSG1
54455	1	16573339	16678965	269	24783	0.00019814	FBXO42
26099	1	16693525	16724643	80	24775	0.00031353	SZRD1
374955	1	16722101	16763919	143	24640	0.0005128	SPATA21
55707	1	16767167	16786585	47	24789	0.00026448	NECAP2
100133301	1	16865561	16866198	1	23773	0.00051106	FAM231B
100133301	1	16865561	16866198	1	23773	0.00051106	AC243772.2
9696	1	17248445	17299474	147	24559	0.00037231	CROCC
4237	1	17300997	17308081	20	24723	0.00061641	MFAP2
23400	1	17312453	17338467	63	24780	0.00023357	ATP13A2
6390	1	17345217	17380665	131	24783	0.00013727	SDHB
11240	1	17393256	17445948	296	24753	0.0013227	PADI2
29943	1	17531621	17572501	146	24661	0.00054518	PADI1
51702	1	17575593	17610728	178	24724	0.00018891	PADI3
23569	1	17634690	17690495	318	24719	0.00089824	PADI4
353238	1	17698741	17728195	193	24729	0.00040569
55920	1	17733251	17766250	90	24756	0.00013498	RCC2
55160	1	17846693	18024370	426	24663	4.3966e-05	ARHGEF10L
81569	1	18081808	18153558	184	24699	0.002324	ACTL8
84966	1	18434240	18704977	1010	24675	0.00052788	IGSF21
127707	1	18807424	18812540	26	24776	0.00088256	KLHDC7A
5081	1	18957500	19075360	383	24647	2.8171e-05	PAX7
80834	1	19166093	19186155	107	24747	0.00042581	TAS1R2
8659	1	19197924	19229293	144	24672	0.00038197	ALDH4A1
126917	1	19230774	19282826	221	24678	2.4832e-05	IFFO2
23352	1	19401000	19536812	363	24793	0.00014548	UBR4
23065	1	19542158	19578053	133	24728	0.00059573	EMC1
51154	1	19578075	19586622	57	24814	0.00016479	MRTO4
22977	1	19609057	19615280	28	24823	1.1931e-06	AKR7A3
8574	1	19629202	19638640	24	24698	0.00064516	AKR7A2
54896	1	19638740	19658925	111	24646	0.00063153	PQLC2
832	1	19665267	19812066	602	24676	3.7284e-05	CAPZB
440574	1	19923471	19956315	90	24779	0.00023171	MINOS1
100532736	1	19923471	19984949	197	24708	0.0010119	MINOS1-NBL1
100532736	1	19923471	19984949	197	24708	0.0010119	NBL1
4681	1	19969723	19984949	53	24627	0.00018948	MINOS1-NBL1
4681	1	19969723	19984949	53	24627	0.00018948	NBL1
3362	1	19991780	20006055	42	24777	0.00080202	HTR6
255104	1	20008706	20126424	409	24658	1.6318e-05	TMCO4
54546	1	20140522	20141771	5	24808	0.00068645	RNF186
23252	1	20208356	20239438	99	24733	0.00018017	OTUD3
30814	1	20246800	20250110	20	24747	0.00034145	PLA2G2E
5320	1	20301924	20306932	15	24692	0.0002891	PLA2G2A
5322	1	20386157	20418394	136	24791	0.00055147	PLA2G5
26279	1	20439143	20446059	19	24619	0.00067116	PLA2G2D
64600	1	20465823	20476879	11	24651	0.00058912	PLA2G2F
391013	1	20490484	20501687	45	24766	6.0146e-05	PLA2G2C
127733	1	20512578	20522540	9	24404	6.9068e-05	UBXN10
127731	1	20617412	20681662	275	24705	0.0014727	VWA5B1
55450	1	20808884	20812728	4	24781	0.00037189	CAMK2N1
79594	1	20825941	20834674	30	24636	0.0011824	MUL1
163933	1	20878932	20881513	4	24634	0.00091879	FAM43B
978	1	20915444	20945401	139	24763	0.00021155	CDA
65018	1	20959948	20978004	88	24777	0.00037515	PINK1
1650	1	20978260	20988037	38	24757	0.00034522	DDOST
57576	1	20990475	21044317	225	24639	0.00022855	KIF17
400745	1	21046225	21059133	39	24697	0.00084807	SH2D5
50809	1	21069170	21113808	123	24698	0.00041546	HP1BP3
8672	1	21132785	21503381	929	24763	0.00042863	EIF4G3
1889	1	21543740	21672034	399	24632	0.00013874	ECE1
84224	1	21766583	21811393	184	24782	2.3092e-05	NBPF3
249	1	21835475	21904905	347	24725	0.00026629	ALPL
5909	1	21922708	21996010	301	24664	0.0010357	RAP1GAP
84196	1	22004791	22109688	402	24758	9.4023e-05	USP48
401944	1	22138758	22151714	41	24707	0.00044938	LDLRAD2
3339	1	22148737	22263750	410	24716	6.0413e-06	HSPG2
23436	1	22303418	22315847	182	24718	0.00016594	CELA3B
10136	1	22328149	22339035	66	24606	2.9484e-05	CELA3A
998	1	22379120	22419439	121	24789	0.0013193	CDC42
54361	1	22443798	22470474	106	24768	6.1119e-05	WNT4
9923	1	22778344	22857650	165	24780	0.00051504	ZBTB40
2046	1	22890004	22930087	196	24612	0.00027285	EPHA8
712	1	22963118	22966175	5	24812	0.00047777	C1QA
714	1	22969969	22974603	24	24669	0.0010998	C1QC
713	1	22979682	22988130	26	24717	0.0010347	C1QB
2048	1	23037263	23241823	417	24621	0.00021596	EPHB2
646262	1	23279536	23299524	56	24633	4.3365e-05	LACTBL1
729059	1	23337327	23342343	10	24679	0.00016951	C1orf234
23028	1	23345937	23410184	91	24742	3.0094e-05	KDM1A
7798	1	23410516	23504301	194	24788	9.406e-05	LUZP1
3352	1	23518388	23521222	8	24787	5.4464e-06	HTR1D
10236	1	23635953	23671143	49	24645	0.00078136	HNRNPR
80818	1	23685941	23696357	34	24708	0.00040905	ZNF436
6920	1	23707555	23751269	130	24758	0.00014312	TCEA3
55616	1	23755056	23810750	144	24807	0.00082046	ASAP3
1870	1	23832920	23857712	57	24780	5.5712e-05	E2F2
3399	1	23884421	23886285	6	24455	0.00043852	ID3
6135	1	24018269	24022915	12	24845	0.00061217	RPL11
6924	1	24069856	24088549	20	24708	4.655e-05	TCEB3
57095	1	24104876	24114722	11	24760	0.00014218	PITHD1
11313	1	24117275	24122029	4	24839	0.0005222	LYPLA2
2582	1	24122089	24127294	2	24265	0.00069902	GALE
3155	1	24128367	24165110	52	24727	9.0039e-05	HMGCL
2517	1	24171567	24194859	58	24763	8.52e-05	FUCA1
1269	1	24197005	24285549	222	24730	6.3298e-06	CNR2
55629	1	24286301	24289952	4	24697	3.6717e-05	PNRC2
55629	1	24286301	24289952	4	24697	3.6717e-05	PNRC2
10772	1	24292935	24306953	5	24626	7.9134e-05	SRSF10
10772	1	24292935	24306953	5	24626	7.9134e-05	SRSF10
127294	1	24382531	24438665	188	24672	0.00072093	MYOM3
58985	1	24446261	24469783	71	24708	0.00039631	IL22RA1
163702	1	24480647	24513765	131	24611	0.0021962	IFNLR1
57822	1	24645812	24690972	119	24695	0.0012904	GRHL3
90529	1	24683489	24741587	197	24752	0.00020157	STPG1
57185	1	24742245	24799473	182	24612	0.00044254	NIPAL3
11123	1	24828841	24863510	126	24726	0.002213	RCAN3
400746	1	24882567	24935819	272	24665	0.001046	NCMAP
10250	1	24969594	24999772	32	24644	0.0014638	SRRM1
25932	1	25071760	25170815	126	24733	0.00012657	CLIC4
864	1	25226002	25291648	129	24637	8.7838e-05	RUNX3
25949	1	25548767	25559013	6	24711	0.00092737	SYF2
57035	1	25568740	25574010	6	24764	0.00020776	C1orf63
6007	1	25598884	25656936	7	24588	0.0013197	RHD
6007	1	25598884	25656936	7	24588	0.0013197	RHCE
23585	1	25664789	25688852	27	24724	6.5204e-05	TMEM50A
6006	1	25687853	25747363	76	24713	0.00013496	RHCE
55219	1	25757388	25826700	115	24734	0.00020428	TMEM57
26119	1	25870071	25895377	75	24777	0.0013557	LDLRAP1
57134	1	25943959	26111258	297	24711	0.00027985	MAN1C1
57190	1	26126667	26144713	51	24600	0.00038593	SEPN1
56181	1	26146397	26159433	33	24812	0.00060641	MTFR1L
79000	1	26158414	26185939	76	24778	0.00053813	AUNIP
164091	1	26187975	26202461	19	24680	0.00054419	PAQR7
3925	1	26210670	26233368	33	24736	0.00024037	STMN1
5051	1	26286258	26326366	102	24734	0.00046311	PAFAH2
2134	1	26348266	26362955	27	24756	0.00021487	EXTL1
7780	1	26364513	26373439	16	24735	0.0023824	SLC30A2
84676	1	26377792	26394142	49	24708	0.00030186	TRIM63
149420	1	26437656	26452039	35	24763	0.0006417	PDIK1L
79927	1	26485511	26489119	9	24776	2.4492e-08	FAM110D
51042	1	26496388	26497364	4	24845	4.0996e-05	ZNF593
10256	1	26503981	26516375	31	24738	0.00030078	CNKSR1
378807	1	26517119	26529033	66	24734	0.00023201	CATSPER4
64793	1	26560644	26605529	164	24805	0.0019042	CEP85
83442	1	26606213	26608013	5	24727	0.0019626	SH3BGRL3
91544	1	26608773	26644756	147	24825	0.00055289	UBXN11
1043	1	26644411	26647014	14	24788	0.0014619	CD52
55057	1	26648350	26680621	108	24745	0.00010552	AIM1L
257101	1	26688125	26701023	64	24811	0.00012633	ZNF683
79727	1	26737269	26756219	41	24676	0.00092372	LIN28AP1
79727	1	26737269	26756219	41	24676	0.00092372	LIN28A
79947	1	26758773	26797797	75	24757	1.7679e-05	DHDDS
3151	1	26798902	26803133	8	24780	7.0205e-05	HMGN2
6195	1	26856249	26901520	106	24725	1.9713e-06	RPS6KA1
101928728	1	27018623	27022896	9	24795	0.00055412
8289	1	27022522	27108601	135	24812	0.00061575	ARID1A
55650	1	27113739	27124894	16	24798	0.0014355	PIGV
84243	1	27153201	27184092	56	24774	0.00029621	ZDHHC18
2810	1	27189633	27190947	1	24867	0.00093101	SFN
54707	1	27205872	27216869	20	24791	0.00026167	GPN2
63906	1	27216979	27226962	17	24747	3.2785e-05	GPATCH3
8431	1	27237975	27240567	6	24830	0.00030562	NR0B2
10726	1	27248187	27273362	43	24766	0.0005004	NUDC
126695	1	27276047	27286901	15	24847	0.0013203	C1orf172
388610	1	27320189	27327377	8	24581	0.00017993	TRNP1
115572	1	27331511	27339333	14	24617	0.00041694	FAM46B
6548	1	27425300	27481621	79	24725	0.0002775	SLC9A1
23038	1	27561007	27635124	138	24791	0.00048343	WDTC1
84065	1	27648636	27662891	39	24787	0.00020868	TMEM222
84958	1	27668483	27680423	38	24735	0.00037808	SYTL1
9064	1	27681670	27693558	31	24733	0.00030879	MAP3K6
8547	1	27695601	27701315	8	24686	0.00019984	FCN3
388611	1	27705596	27709823	3	24818	0.0003247	CD164L2
2827	1	27719148	27722318	3	24798	0.00087437	GPR3
10163	1	27730734	27816678	166	24765	0.00062803	WASF2
27245	1	27860756	27930463	88	24760	0.0011462	AHDC1
2268	1	27938800	27961727	49	24745	0.0027084	FGR
2537	1	27992572	27998724	14	24775	0.00037593	IFI6
199870	1	28052490	28089426	83	24810	0.00055787	FAM76A
23673	1	28099694	28150963	71	24779	0.00012207	STX12
5511	1	28157252	28178183	29	24785	4.3966e-06	PPP1R8
9473	1	28199055	28213196	57	24621	0.00011505	THEMIS2
6118	1	28218035	28241255	76	24774	0.00030698	RPA2
27293	1	28261456	28285663	89	24700	0.00048101	SMPDL3B
55113	1	28286504	28294604	24	24756	0.00022205	XKR8
2140	1	28296855	28415173	344	24778	0.0003915	EYA3
5724	1	28473677	28520447	64	24661	4.7456e-05	PTAFR
22826	1	28526789	28559542	109	24756	0.00015646	DNAJC8
93974	1	28562602	28564616	7	24822	0.00017957	ATPIF1
83667	1	28585963	28609002	64	24759	0.00021188	SESN2
54797	1	28655513	28662478	12	24734	0.00019032	MED18
65979	1	28696093	28826881	490	24799	0.00034528	PHACTR4
1104	1	28832455	28865708	98	24773	0.00036702	RCC1
54952	1	28879529	28905057	61	24630	0.00060477	TRNAU1AP
115273	1	28918712	28921098	6	24683	0.00019643	RAB42
6883	1	28929608	28975416	80	24734	0.00090611	TAF12
10691	1	28995234	29042115	84	24770	0.00042414	GMEB1
51441	1	29063133	29096287	80	24780	0.0016378	YTHDF2
4985	1	29138654	29190208	190	24625	0.00038606	OPRD1
2035	1	29213603	29446558	574	24774	0.00027924	EPB41
399474	1	29445937	29450421	13	24742	0.0012151	TMEM200B
6429	1	29474250	29508637	82	24788	0.0011317	SRSF4
51102	1	29519385	29557460	111	24825	0.00011446	MECR
10076	1	29563028	29653325	261	24625	0.00032392	PTPRU
4146	1	31184124	31196432	42	24759	2.2036e-05	MATN1
7805	1	31205315	31230683	48	24570	0.00053801	LAPTM5
9672	1	31342313	31381480	94	24550	0.00018809	SDC3
9698	1	31404353	31538838	323	24768	0.00021161	PUM1
79570	1	31652592	31712734	268	24730	0.0006656	NKAIN1
9410	1	31732415	31769644	125	24796	6.6509e-05	SNRNP40
51538	1	31769832	31838569	190	24802	0.00018378	ZCCHC17
2170	1	31838100	31845923	17	24807	6.7934e-05	FABP3
347735	1	31882412	31907527	81	24735	5.8406e-05	SERINC2
347735	1	31882412	31907527	81	24735	5.8406e-05	SERINC2
64129	1	32042086	32053290	12	24674	0.00029838	TINAGL1
3061	1	32083290	32093214	27	24799	0.00012056	HCRTR1
553115	1	32095463	32110838	31	24766	8.083e-05	PEF1
1307	1	32117848	32169768	113	24684	6.2335e-05	COL16A1
576	1	32192718	32230494	71	24762	0.0017706	BAI2
90853	1	32256023	32281630	51	24563	8.672e-05	SPOCD1
8073	1	32372022	32403988	54	24734	2.1657e-06	PTP4A2
10657	1	32479295	32526460	44	24731	0.00069064	KHDRBS1
55116	1	32538503	32568467	59	24787	0.00041517	TMEM39B
23633	1	32573644	32642169	112	24814	0.00043914	KPNA6
200081	1	32645293	32663886	41	24791	0.00035302	TXLNA
79140	1	32666202	32670991	5	24741	7.8193e-05	CCDC28B
55721	1	32671236	32674288	6	24853	0.00050579	IQCC
149069	1	32674695	32681797	17	24814	0.00055641	DCDC2B
56063	1	32680040	32687954	16	24799	0.0010346	TMEM234
8668	1	32687971	32697205	12	24816	0.00052553	EIF3I
84734	1	32712818	32714461	2	24792	0.0005407	FAM167B
3932	1	32716840	32751766	50	24729	0.0013226	LCK
3065	1	32757708	32799227	36	24746	0.00033778	HDAC1
81629	1	32818365	32830098	7	24772	0.0002719	TSSK3
55108	1	32830704	32860062	29	24731	0.0001339	BSDC1
728116	1	32930658	32953460	25	24681	0.00077155	ZBTB8B
653121	1	33004772	33071542	190	24736	0.0002178	ZBTB8A
339487	1	33086421	33116565	83	24778	0.00099778	ZBTB8OS
5928	1	33116749	33151812	103	24806	0.0007424	RBBP4
81493	1	33145507	33168361	56	24800	0.00062618	SYNC
57648	1	33207492	33240571	62	24742	3.3313e-05	KIAA1522
8565	1	33240840	33283633	105	24799	3.7588e-05	YARS
64766	1	33282368	33324480	93	24789	9.6058e-05	S100PBP
252995	1	33327869	33338093	18	24840	5.6967e-05	FNDC5
3208	1	33351688	33360247	20	24737	9.0395e-05	HPCA
113452	1	33360196	33367041	16	24783	0.00010928	TMEM54
127544	1	33402050	33430467	79	24748	0.00013745	RNF19B
204	1	33473541	33502512	65	24747	0.00018156	RP4-592A1.2
204	1	33473541	33502512	65	24747	0.00018156	AK2
113451	1	33546711	33586132	75	24746	0.001928	ADC
55223	1	33611000	33647671	94	24625	3.9058e-05	TRIM62
149076	1	33721908	33766321	97	24638	0.00061851	ZNF362
127550	1	33772367	33786699	47	24726	0.00013627	A3GALT2
1912	1	33789224	33841194	173	24789	0.00020873	PHC2
7579	1	33938232	33962105	63	24671	0.00010804	ZSCAN20
114784	1	33979609	34631443	1935	24661	9.7585e-06	CSMD2
127540	1	34326076	34330392	10	24732	0.00022712	HMGB4
84970	1	34632624	34684732	213	24771	0.00036339	C1orf94
2709	1	35220648	35224113	13	24543	0.0013151	GJB5
127534	1	35225342	35229325	19	24666	0.00040514	GJB4
2707	1	35246790	35251967	19	24522	0.00026816	GJB3
2701	1	35258559	35261351	13	24766	0.0008279	GJA4
113444	1	35315963	35325417	24	24578	0.00011248	SMIM12
58512	1	35331037	35391083	94	24492	0.00013697	DLGAP3
100506144	1	35447127	35450948	10	24771	0.0003663	ZMYM6NB
9204	1	35451766	35497569	88	24816	0.00025055	RP11-244H3.4
9204	1	35451766	35497569	88	24816	0.00025055	ZMYM6
79830	1	35525387	35581460	89	24812	2.7895e-05	ZMYM1
6421	1	35641981	35658766	31	24843	6.1371e-05	SFPQ
9202	1	35734444	35887545	230	24787	2.2158e-05	ZMYM4
79932	1	35899091	36023037	166	24777	1.9954e-05	KIAA0319L
23154	1	36023311	36032380	13	24796	9.9538e-05	NCDN
339488	1	36038971	36060929	28	24779	0.00011256	TFAP2E
5690	1	36040259	36107445	83	24795	0.00010569	PSMB2
127703	1	36179477	36184790	9	24816	0.00011091	C1orf216
63967	1	36185819	36235568	66	24830	0.00017744	CLSPN
192670	1	36273231	36323491	71	24808	6.7028e-05	AGO4
26523	1	36335412	36395211	67	24740	0.00014961	AGO1
192669	1	36396364	36522360	119	24760	0.0004707	AGO3
27285	1	36549676	36553877	2	24825	0.0022239	TEKT2
54936	1	36554453	36559533	3	24799	0.00011807	ADPRHL2
1296	1	36560840	36591305	63	24695	0.00032487	COL8A2
27095	1	36602170	36621654	27	24677	0.00012697	TRAPPC3
55700	1	36621751	36646450	33	24686	0.00057577	MAP7D1
9967	1	36690017	36770958	115	24692	3.5989e-05	THRAP3
79729	1	36771889	36793544	36	24678	5.0952e-05	SH3D21
55194	1	36787631	36790567	3	24481	0.00022905	EVA1B
83931	1	36805225	36851525	62	24717	5.3658e-05	STK40
84967	1	36859031	36863493	32	24746	0.00082533	LSM10
127700	1	36883507	36916086	152	24811	7.4954e-06	OSCP1
64960	1	36921362	36930040	42	24809	1.1332e-05	MRPS15
1441	1	36931644	36948915	51	24680	0.00021571	CSF3R
2899	1	37261128	37499844	519	24661	0.00072907	GRIK3
80149	1	37940119	37949978	17	24498	0.00027752	ZC3H12A
64769	1	37955561	37980420	89	24715	0.00048625	MEAF6
79753	1	38000050	38019945	54	24791	0.00022017	SNIP1
7802	1	38022520	38032458	35	24827	0.00124	DNALI1
29889	1	38032413	38061586	84	24800	0.00059435	GNL2
284654	1	38076821	38100595	74	24657	0.00020333	RSPO1
54955	1	38147242	38158007	49	24782	0.00081778	C1orf109
55143	1	38158073	38175391	60	24801	0.00060769	CDCA8
284656	1	38181646	38230824	220	24762	0.0013472	EPHA10
149175	1	38259721	38267278	15	24778	0.00014859	MANEAL
79693	1	38268614	38273865	14	24770	9.1363e-05	YRDC
4520	1	38275239	38325292	105	24803	0.00039668	MTF1
3633	1	38326369	38412729	271	24744	0.003147	INPP5B
10946	1	38422647	38456019	123	24790	0.00082775	SF3A3
2275	1	38462439	38471199	11	24717	4.6431e-05	FHL3
51118	1	38478384	38490497	23	24739	0.0023068	UTP11L
5453	1	38509523	38512450	2	24832	0.00021271	POU3F1
64121	1	39303869	39325495	59	24808	0.0008955	RRAGC
26292	1	39328162	39339050	23	24764	0.0014498	MYCBP
81025	1	39339739	39347298	28	24839	0.0012326	GJA9
54933	1	39350614	39407456	193	24726	0.0012015	RHBDL2
79647	1	39456916	39471737	58	24740	0.00026405	AKIRIN1
4725	1	39491967	39500308	39	24774	0.00027151	NDUFS5
23499	1	39549839	39952810	993	24764	7.299e-05	MACF1
643314	1	39875176	39882154	15	24813	0.00024575	KIAA0754
353500	1	39957318	39995541	114	24752	0.0011267	BMP8A
8761	1	40026485	40042522	46	24790	4.6998e-05	PABPC4
26508	1	40089103	40105348	44	24540	0.00047068	HEYL
84618	1	40124793	40137710	22	24703	6.9058e-05	NT5C1A
51440	1	40144320	40157382	78	24669	0.00062817	HPCAL4
10450	1	40204517	40229586	73	24720	0.0014496	PPIE
656	1	40223903	40254533	133	24706	0.00014586	BMP8B
64064	1	40235197	40237020	2	24676	0.0031087	OXCT2
101929536	1	40254654	40255843	9	24416	0.00052408
54802	1	40306703	40349177	137	24814	0.0004601	TRIT1
4610	1	40361096	40367687	15	24758	0.00099977	MYCL
84879	1	40420784	40435630	17	24541	0.00073385	MFSD2A
10487	1	40505912	40538321	129	24809	0.0003525	CAP1
5538	1	40538382	40563142	107	24792	0.00056749	PPT1
6018	1	40627041	40706593	117	24772	0.00017734	RLF
127391	1	40713573	40717365	5	24819	0.00024604	TMCO2
10269	1	40723722	40759856	54	24771	9.3804e-05	ZMPSTE24
1298	1	40766162	40782939	67	24771	0.00025895	COL9A2
64744	1	40839378	40888998	144	24796	0.00067955	SMAP2
65243	1	40915774	40929390	61	24714	0.00011585	ZFP69B
339559	1	40943043	40962015	62	24751	0.00061341	ZFP69
64789	1	40974391	40982228	37	24734	0.00042712	EXO5
127396	1	40997233	41013841	67	24805	0.00042362	ZNF684
9783	1	41086352	41131324	140	24802	0.00027776	RIMS3
4802	1	41157242	41237275	246	24825	7.1785e-05	NFYC
9132	1	41249684	41306124	159	24595	0.00029407	KCNQ4
163732	1	41326728	41328018	10	24826	5.1524e-05	CITED4
1503	1	41445007	41478237	107	24675	0.00026426	CTPS1
200172	1	41481269	41489116	37	24830	0.00057723	SLFNL1
22955	1	41492871	41707815	663	24804	0.0015616	SCMH1
100132074	1	41827328	41849263	64	24592	0.00012507	FOXO6
1907	1	41944446	41950348	16	24586	0.00013852	EDN2
59269	1	41972036	42501596	1506	24724	0.00090737	HIVEP3
2981	1	42619092	42621495	10	24772	0.0010308	GUCA2B
2980	1	42628362	42630395	5	24805	0.00072017	GUCA2A
22887	1	42642210	42801548	352	24799	0.00019477	FOXJ3
284716	1	42846468	42889900	173	24655	0.00014679	RIMKLA
84217	1	42896000	42921938	97	24795	0.0010306	ZMYND12
79717	1	42921968	42939088	46	24810	0.0010941	PPCS
728621	1	43000560	43120335	445	24734	0.00060099	CCDC30
10465	1	43123706	43142429	37	24762	0.00028585	PPIHP1
10465	1	43123706	43142429	37	24762	0.00028585	PPIH
10465	1	43123706	43142429	37	24762	0.00028585	PPIHP1
4904	1	43148060	43168024	48	24711	0.00060049	YBX1
149461	1	43198764	43205925	20	24837	6.1494e-05	CLDN19
64175	1	43212006	43232755	58	24756	0.00042138	LEPRE1
79078	1	43232916	43241413	22	24681	8.6694e-05	C1orf50
100129924	1	43253661	43264227	21	24729	8.3154e-05	C1orf50
374969	1	43272723	43283059	31	24762	0.00031362	CCDC23
114625	1	43282776	43310660	63	24691	7.7025e-05	ERMAP
51058	1	43312244	43318148	4	24835	0.00071142	ZNF691
6513	1	43391046	43424847	146	24756	0.0012822	SLC2A1
440585	1	43610800	43622067	52	24829	0.00022569	FAM183A
10969	1	43629845	43638241	37	24835	0.00051765	EBNA1BP2
149465	1	43638001	43720029	353	24790	0.00017164	WDR65
128218	1	43735665	43739673	8	24786	0.00020927	TMEM125
149466	1	43747554	43751334	7	24577	6.5344e-05	C1orf210
7075	1	43766566	43788781	36	24683	0.0013149	TIE1
4352	1	43803475	43820135	18	24777	0.0007656	MPL
991	1	43824626	43828874	7	24847	5.3021e-05	CDC20
64834	1	43829068	43833745	7	24748	0.00022931	ELOVL1
112950	1	43849579	43855483	5	24817	0.00031269	MED8
23334	1	43855556	43919918	112	24809	0.0013293	SZT2
81888	1	43916674	43919938	6	24805	0.00066246	HYI
5792	1	43991708	44089343	287	24761	0.00031142	PTPRF
9682	1	44115797	44171189	104	24724	0.00090666	KDM4A
6487	1	44173204	44396837	628	24763	0.0014003	ST3GAL3
9048	1	44398992	44402912	12	24824	0.00046802	ARTN
9670	1	44412478	44433694	33	24728	0.00081939	IPO13
1802	1	44435653	44439043	4	24750	0.0015647	DPH2
533	1	44440118	44443972	11	24734	0.0012481	ATP6V0B
8704	1	44444874	44456843	19	24714	0.0003736	B4GALT2
149473	1	44457280	44462200	11	24662	0.00019964	CCDC24
6536	1	44462155	44497171	87	24702	7.6287e-05	SLC6A9
128209	1	44513987	44600812	340	24520	0.0005002	KLF17
55929	1	44679104	44686351	14	24793	0.00041587	DMAP1
79033	1	44686742	44821315	217	24790	0.00072533	ERI3
55182	1	44870837	45117396	738	24641	6.6736e-05	RNF220
79639	1	45118920	45140253	62	24743	0.00074833	TMEM53
339541	1	45140370	45191263	81	24586	2.5769e-05	C1orf228
11004	1	45205396	45233439	72	24801	0.00020426	KIF2C
6202	1	45241213	45244427	8	24635	0.00018057	RPS8
266675	1	45247831	45253648	7	24747	0.00010167	BEST4
1263	1	45265638	45271667	13	24779	0.00026828	PLK3
343521	1	45271580	45273378	3	24766	0.00013686	TCTEX1D4
149478	1	45273373	45279801	17	24667	0.00023002	BTBD19
8643	1	45285516	45309226	75	24718	4.8037e-05	PTCH2
8891	1	45316194	45452394	482	24742	0.00019184	EIF2B3
79654	1	45468220	45477027	30	24829	0.00019378	HECTD3
7389	1	45477805	45481341	11	24819	0.00023455	UROD
57643	1	45482071	45672250	445	24758	0.00050275	ZSWIM5
4595	1	45794914	45806142	23	24632	0.00081681	MUTYH
114034	1	45805342	45809650	5	24762	0.00049894	TOE1
10420	1	45809555	45956840	263	24734	0.00082295	TESK2
25974	1	45965856	45976739	25	24724	0.00029199	MMACHC
5052	1	45976707	45988562	41	24827	0.00014766	PRDX1
10327	1	46016455	46035723	49	24738	0.00014096	AKR1A1
4678	1	46049660	46084578	65	24763	4.2981e-05	NASP
149483	1	46085716	46090424	14	24816	4.3975e-05	CCDC17
60313	1	46092976	46153782	155	24767	3.6208e-05	GPBP1L1
51249	1	46153847	46160110	13	24599	3.4278e-05	TMEM69
3652	1	46159996	46216485	142	24584	3.351e-05	IPP
23139	1	46269269	46501796	581	24806	1.2406e-05	MAST2
8503	1	46505812	46642167	287	24761	2.5804e-05	PIK3R3
10103	1	46640749	46651634	9	24347	4.4993e-05	TSPAN1
55624	1	46654353	46685977	60	24759	0.00074076	POMGNT1
541468	1	46669006	46686928	34	24679	0.0011219	LURAP1
8438	1	46713367	46744145	41	24787	0.00022605	RAD54L
10489	1	46744072	46769038	29	24773	6.7304e-05	LRRC41
7388	1	46769324	46782448	31	24777	0.00013723	UQCRH
387338	1	46805849	46830824	200	24802	0.00021144	NSUN4
2166	1	46859939	46879520	41	24747	0.00010714	FAAH
127343	1	46972668	46979898	32	24796	0.00061471	DMBX1
148930	1	47011316	47016887	14	24772	0.00033727	KNCN
8569	1	47023079	47069966	115	24768	0.0010745	MKNK1
148932	1	47073387	47082563	18	24773	0.00014624	MOB3C
64756	1	47100711	47134099	68	24809	0.00044131	ATPAF1
374973	1	47137497	47139266	4	24807	0.00030596	TEX38
9813	1	47140831	47184792	92	24776	0.00052431	EFCAB14
1580	1	47264670	47285021	84	24774	4.4315e-05	CYP4B1
1579	1	47394846	47407156	38	24826	2.7325e-05	CYP4A11
1579	1	47394846	47407156	38	24826	2.7325e-05	CYP4A22
260293	1	47427036	47516423	239	24739	6.7436e-05	CYP4X1
199974	1	47533160	47583992	187	24722	1.1983e-05	CYP4Z1
284541	1	47603107	47614528	56	24803	0.00039492	CYP4A11
284541	1	47603107	47614528	56	24803	0.00039492	CYP4A22
10158	1	47649261	47655771	13	24712	0.00053269	PDZK1IP1
6886	1	47681962	47697938	40	24739	0.00026251	TAL1
6491	1	47715811	47779819	203	24815	6.6092e-05	STIL
51727	1	47799469	47844511	169	24739	0.00020842	CMPK1
2301	1	47881744	47883724	6	24676	7.4533e-05	FOXE3
2306	1	47901689	47906363	10	24772	0.0003837	FOXD2
388630	1	48226200	48463009	753	24705	0.00049552	RP11-543D5.2
388630	1	48226200	48463009	753	24705	0.00049552	TRABD2B
200010	1	48688339	48714316	70	24772	0.00026697	SLC5A9
54558	1	48761044	48937876	393	24747	4.9438e-05	SPATA6
84871	1	48998527	50489626	2685	24753	0.00022934	AGBL4
79656	1	49193538	49242547	77	24680	0.00068763	BEND5
1996	1	50513686	50669442	238	24748	6.3054e-06	ELAVL4
63950	1	50883223	50889119	6	24564	8.3421e-05	DMRTA2
11124	1	50906935	51425936	905	24769	5.1632e-06	FAF1
1031	1	51434367	51440309	13	24785	5.1379e-05	CDKN2C
284546	1	51442129	51613754	392	24759	0.00013684	C1orf185
26994	1	51701945	51739119	53	24762	0.00021379	RNF11
22996	1	51752930	51810785	131	24760	0.00041907	TTC39A
2060	1	51819935	51985026	623	24830	7.8148e-05	EPS15
114883	1	52082546	52254891	326	24800	0.00012436	OSBPL9
4898	1	52254864	52344609	244	24752	0.00037313	NRD1
5865	1	52373628	52456436	190	24745	9.5743e-05	RAB3B
51060	1	52485803	52521843	78	24759	0.00011916	TXNDC12
112970	1	52497777	52499472	7	24774	5.8162e-05	KTI12
91408	1	52521857	52556388	61	24753	0.00025516	BTF3L4
9372	1	52607678	52812358	390	24797	0.00016784	ZFYVE9
200014	1	52816265	52831877	34	24832	0.00028872	CC2D1B
4998	1	52838501	52870143	42	24804	0.00020679	ORC1
84950	1	52870219	52883992	12	24808	0.00020478	PRPF38A
23318	1	52888947	53018764	256	24777	0.0001696	ZCCHC11
2882	1	53068043	53074723	23	24788	0.00043027	GPX7
348378	1	53098961	53133252	85	24646	0.00015449	FAM159A
65260	1	53152014	53164038	26	24621	0.00035501	COA7
79699	1	53192126	53293014	333	24735	0.00045274	ZYG11B
440590	1	53308183	53360247	153	24783	0.00015539	ZYG11A
55268	1	53361582	53392846	45	24796	0.00017747	ECHDC2
6342	1	53392901	53517289	548	24735	0.00020815	SCP2
127435	1	53527724	53551174	128	24727	0.00077893	PODN
6512	1	53552855	53608304	318	24693	0.0014116	SLC1A7
1376	1	53662101	53679869	30	24782	0.00063289	CPT2
54987	1	53679771	53686289	15	24786	0.00045464	C1orf123
4116	1	53692564	53704282	29	24704	0.00070383	MAGOH
7804	1	53708036	53793821	231	24741	0.00028281	LRP8
63948	1	53925072	53933158	32	24772	2.2474e-05	DMRTB1
148979	1	53971904	54203748	718	24710	0.00025089	GLIS1
55706	1	54231133	54304225	128	24770	0.00012099	NDC1
54432	1	54317392	54355487	129	24777	0.00010918	YIPF1
1733	1	54359860	54376763	79	24730	0.00085535	DIO1
51668	1	54387234	54411975	59	24748	0.00068986	HSPB11
115353	1	54411999	54433841	44	24746	0.00016259	LRRC42
388633	1	54472971	54483859	32	24704	0.00064802	LDLRAD1
9528	1	54497346	54519135	54	24775	0.00018268	TMEM59
127428	1	54519274	54565416	112	24771	0.00072655	TCEANC2
200008	1	54604668	54618679	69	24633	6.4628e-05	CDCP2
606495	1	54638009	54665746	52	24673	0.00020908	CYB5RL
51253	1	54665840	54691407	115	24807	1.8268e-05	MRPL37
23648	1	54691104	54872068	551	24692	0.00014208	SSBP3
26027	1	55007930	55100417	395	24734	0.0016753	ACOT11
338094	1	55074850	55089200	48	24731	0.00091097	FAM151A
374977	1	55107427	55175939	235	24651	0.0019376	MROH7
7268	1	55181495	55208330	181	24765	0.00013717	TTC4
25973	1	55222571	55230226	27	24820	0.00036433	PARS2
55001	1	55246752	55266941	70	24614	0.00041876	TTC22
163747	1	55271736	55307937	170	24494	7.6913e-05	C1orf177
1718	1	55315300	55352921	162	24729	1.4221e-05	DHCR24
199964	1	55446271	55457966	47	24690	6.1027e-06	TMEM61
7809	1	55464617	55474465	24	24673	0.00010556	BSND
255738	1	55505149	55530526	117	24697	0.00017264	PCSK9
23358	1	55532032	55681039	366	24797	7.6874e-05	USP24
8613	1	56960419	57045257	269	24703	0.00048215	PPAP2B
5563	1	57110990	57181008	277	24756	0.00065606	PRKAA2
199920	1	57184477	57285369	357	24652	3.3744e-07	C1orf168
731	1	57320443	57383894	270	24785	0.00034266	C8A
732	1	57394883	57433213	138	24729	0.0013406	C8B
1600	1	57460453	58716211	4154	24716	9.3962e-05	DAB1
115209	1	58881052	59012469	613	24748	0.00038411	OMA1
4070	1	59041095	59043166	11	24855	0.00016265	TACSTD2
114803	1	59120411	59165747	224	24781	0.00040694	MYSM1
3725	1	59246463	59249785	3	24755	0.00047689	JUN
55277	1	59762625	60228402	1244	24719	0.00016936	FGGY
51361	1	60280458	60342050	137	24795	0.0004016	HOOK1
1573	1	60358980	60392445	76	24781	0.00017735	CYP2J2
127795	1	60456066	60539442	215	24692	0.0007242	C1orf87
4774	1	61542946	61928460	1057	24702	7.9025e-06	NFIA
83941	1	62146718	62191095	140	24726	1.2603e-05	TM2D1
10207	1	62208149	62629592	1592	24651	5.2325e-05	INADL
54596	1	62660474	62678000	147	24771	1.3412e-05	L1TD1
163782	1	62701837	62785083	382	24656	0.00043702	KANK4
7398	1	62901975	62917475	31	24644	0.00014917	USP1
85440	1	62920397	63154039	364	24752	0.00021833	DOCK7
27329	1	63063158	63071976	5	24806	0.00030741	ANGPTL3
84938	1	63249777	63330941	195	24679	1.622e-05	ATG4C
27022	1	63788730	63790797	3	24370	0.00023515	FOXD3
29929	1	63833261	63904233	189	24650	0.00055406	ALG6
23421	1	63906441	63988944	238	24772	0.00063227	ITGB3BP
84455	1	63989013	64051041	175	24828	0.0016761	EFCAB7
5236	1	64058947	64125916	231	24703	0.00049907	PGM1
4919	1	64239690	64647181	1081	24660	0.00051958	ROR1
148581	1	64669135	64732969	193	24567	1.9858e-05	UBE2U
57685	1	64936476	65158741	513	24720	5.1572e-06	CACHD1
55225	1	65210778	65298915	195	24762	0.00078336	RAVER2
3716	1	65298906	65432593	436	24742	0.00075215	JAK1
205	1	65613232	65697828	183	24598	0.00034744	AK4
9829	1	65720133	65881552	496	24718	0.00015814	DNAJC6
54741	1	65886131	66107242	726	24718	1.4284e-06	LEPR
54741	1	65886131	66107242	726	24718	1.4284e-06	LEPROT
3953	1	65886335	66103176	706	24716	1.4049e-06	LEPR
5142	1	66258193	66840262	1680	24695	0.00015331	PDE4B
84251	1	66999066	67210768	851	24734	3.2885e-05	SGIP1
200132	1	67217978	67244730	90	24694	0.00017807	TCTEX1D1
10022	1	67263424	67266942	7	24683	0.00013875	INSL5
79819	1	67278568	67390907	259	24707	0.00045901	WDR78
57708	1	67390578	67454302	176	24799	0.00014221	MIER1
23169	1	67465015	67520080	200	24741	5.2206e-05	SLC35D1
400757	1	67557859	67600654	206	24786	4.0881e-05	C1orf141
149233	1	67604590	67725662	361	24706	7.0669e-05	IL23R
3595	1	67773047	67862583	301	24725	0.00051685	IL12RB2
26135	1	67873493	67896123	33	24613	0.0001684	SERBP1
1647	1	68150860	68154021	9	24702	0.0004995	GADD45A
55970	1	68167149	68299436	339	24697	0.0001479	GNG12
9077	1	68511645	68517314	12	24699	0.00057419	DIRAS3
79971	1	68564142	68698284	614	24707	6.5703e-06	WLS
6121	1	68894507	68915642	70	24636	2.6598e-05	RPE65
55635	1	68939835	68962799	71	24763	0.00012489	DEPDC1
57554	1	70033230	70589171	1849	24697	0.00020777	LRRC7
55631	1	70610485	70671361	107	24727	0.00031815	LRRC40
9295	1	70671365	70717703	70	24736	0.0008671	SRSF11
81573	1	70724685	70820471	180	24624	0.00027311	ANKRD13C
11147	1	70820493	70833706	31	24788	6.5907e-05	HHLA3
1491	1	70876901	70905534	83	24623	1.9581e-05	CTH
5733	1	71318036	71513497	653	24717	9.8856e-05	PTGER3
9406	1	71528974	71546972	38	24790	0.0006334	ZRANB2
257194	1	71868625	72748533	2166	24732	0.00010054	NEGR1
127255	1	74491699	74663871	333	24759	0.00023761	LRRIQ3
8790	1	74663896	74674533	42	24836	0.00067983	FPGT
100526835	1	74663896	75010116	748	24734	7.7511e-05	FPGT-TNNI3K
100526835	1	74663896	75010116	748	24734	7.7511e-05	TNNI3K
51086	1	74701071	75010116	623	24716	6.6527e-05	FPGT-TNNI3K
51086	1	74701071	75010116	623	24716	6.6527e-05	TNNI3K
127254	1	75033795	75139422	186	24716	1.8653e-05	C1orf173
1429	1	75171170	75199092	86	24759	0.00015234	CRYZ
127253	1	75198836	75232361	133	24816	0.00010307	TYW3
431707	1	75594119	75627218	71	24640	0.00014391	LHX8
204962	1	75667816	76081698	1167	24697	3.9116e-05	SLC44A5
34	1	76190043	76229355	187	24774	0.001465	ACADM
5876	1	76251879	76260775	27	24747	0.00017753	RABGGTB
4438	1	76262556	76379581	501	24795	0.00044478	MSH4
127247	1	76384558	76398116	62	24742	0.0017191	ASB17
256435	1	76540389	77100311	1890	24673	1.5583e-05	ST6GALNAC3
81849	1	77333126	77533223	597	24714	7.6713e-06	ST6GALNAC5
10026	1	77554666	77685132	389	24736	0.00034933	PIGK
26289	1	77747662	78025654	1214	24754	5.7517e-05	AK5
26009	1	78028160	78149119	233	24773	0.00048572	ZZZ3
23032	1	78161672	78225564	118	24772	0.00030114	USP33
374986	1	78245309	78345225	199	24760	0.00015735	FAM73A
91624	1	78354200	78412009	134	24775	4.4731e-05	NEXN
8880	1	78409740	78444839	86	24821	0.00028012	FUBP1
11080	1	78444847	78483648	116	24798	4.1249e-05	DNAJB4
54810	1	78510646	78604129	303	24740	0.00030999	GIPC2
5737	1	78956728	79006386	180	24709	0.00032949	PTGFR
10964	1	79086067	79111830	63	24788	0.00041487	IFI44L
10561	1	79115477	79129763	25	24748	0.00042369	IFI44
64123	1	79355449	79472495	548	24723	0.00094854	ELTD1
23266	1	82266082	82458107	668	24727	0.00067718	LPHN2
79739	1	84335057	84464850	416	24801	0.00018901	TTLL7
5567	1	84543745	84704181	292	24688	0.0003214	PRKACB
148418	1	84764049	84816481	82	24731	0.0003003	SAMD13
58511	1	84864215	84880691	71	24772	0.0010423	DNASE2B
80135	1	84944920	84964033	90	24835	0.00040622	RPF1
2787	1	84964006	84972262	32	24841	0.00019811	GNG5
100505741	1	84971902	85022150	194	24827	0.00028591
1486	1	85018804	85048039	89	24762	0.00033626	CTBS
117178	1	85109390	85156440	138	24777	0.00021369	SSX2IP
23566	1	85279086	85358896	267	24614	0.0013268	LPAR3
255231	1	85391266	85462796	293	24722	0.0005112	MCOLN2
55283	1	85483765	85514585	67	24741	6.4216e-05	MCOLN3
126820	1	85527993	85598821	273	24682	0.00023011	WDR63
84144	1	85623356	85667292	153	24753	0.00078053	SYDE2
148423	1	85715636	85725355	40	24763	0.0001648	C1orf52
8915	1	85731459	85742604	39	24802	0.00085977	BCL10
23576	1	85784168	86044046	805	24696	2.427e-05	DDAH1
3491	1	86046444	86049650	6	24568	0.00012217	CYR61
54680	1	86115106	86174116	160	24781	0.00042493	ZNHIT6
255631	1	86194916	86622121	1819	24729	1.5479e-05	COL24A1
57489	1	86812507	86862025	173	24790	0.001424	ODF2L
9635	1	86889769	86922241	181	24739	0.00020884	CLCA2
1179	1	86934526	86965977	130	24613	0.00019161	CLCA1
22802	1	87012759	87046437	79	24705	0.00026882	CLCA4
51100	1	87170253	87213867	112	24782	0.0014232	SH3GLB1
9403	1	87328128	87380107	187	24781	0.00050072	SEP15
9653	1	87380335	87575681	597	24783	0.00019366	HS2ST1
101927844	1	87678352	87717014	133	24666	0.00016366
8543	1	87794151	87814606	45	24740	0.00025797	LMO4
5586	1	89149876	89301938	536	24807	8.2794e-05	PKN2
2959	1	89318321	89357301	147	24777	0.00050178	GTF2B
56267	1	89401456	89458643	128	24714	0.00027371	CCBL2
494115	1	89445139	89458643	23	24499	0.00052233	RBMXL1
2635	1	89472360	89488556	38	24701	0.00090926	GBP3
2633	1	89517987	89531043	51	24767	0.000195	GBP1
2634	1	89571815	89591842	73	24809	0.00014758	GBP2
388646	1	89597434	89641723	112	24789	0.00012348	GBP7
115361	1	89646831	89664633	48	24827	3.1039e-05	GBP4
115362	1	89724633	89738544	29	24722	0.00051212	GBP5
163351	1	89829436	89853719	89	24766	0.00027828	GBP6
23507	1	89989933	90063420	221	24765	1.4804e-05	LRRC8B
84230	1	90098644	90185094	184	24701	5.2961e-06	LRRC8C
55144	1	90286573	90401991	183	24659	0.00030106	LRRC8D
284695	1	90460678	90494101	47	24783	0.00019919	ZNF326
343472	1	91177579	91182794	12	24661	0.00047538	BARHL2
84146	1	91380855	91487812	229	24768	3.3558e-05	ZNF644
164045	1	91726323	91870426	410	24758	0.00053746	HFM1
8317	1	91966338	91991321	63	24778	0.00020191	CDC7
7049	1	92145900	92371559	804	24672	0.00013105	TGFBR3
676	1	92414928	92479985	231	24759	3.1457e-05	BRDT
253152	1	92495533	92529093	88	24694	1.0005e-05	EPHX4
646817	1	92540093	92540968	2	24831	0.00088245	SET
284697	1	92545862	92613397	178	24695	0.00015562	BTBD8
23285	1	92632609	92650280	45	24729	0.00038867	KIAA1107
388649	1	92683573	92711367	57	24722	0.00019191	C1orf146
11146	1	92711955	92764566	83	24731	0.00022039	GLMN
79871	1	92764522	92853732	170	24813	0.00041734	RP11-420K10.1
79871	1	92764522	92853732	170	24813	0.00041734	RPAP2
2672	1	92940318	92952433	35	24695	0.00018307	GFI1
7813	1	92974253	93257961	846	24776	0.001611	EVI5
6125	1	93297594	93307481	14	24796	0.00033158	RPL5
388650	1	93298286	93427079	256	24744	0.00012803	FAM69A
22823	1	93544792	93604638	114	24661	0.00011489	MTF2
50999	1	93615299	93646246	70	24771	9.6877e-05	TMED5
343099	1	93646038	93744769	269	24794	0.00014638	CCDC18
1810	1	93811478	93828149	35	24797	0.00020519	DR1
54874	1	93913688	94020218	160	24711	1.6864e-05	FNBP1L
8412	1	94027343	94312706	1004	24731	0.00048307	BCAR3
30836	1	94335014	94345474	52	24807	0.00072799	DNTTIP2
2730	1	94352590	94375154	72	24747	0.00018147	GCLM
24	1	94458393	94586705	512	24706	0.0012058	ABCA4
9411	1	94634463	94713251	176	24639	0.0015196	ARHGAP29
5825	1	94883933	94984219	152	24594	9.0193e-05	ABCD3
2152	1	94994732	95007413	31	24611	0.00020689	F3
126969	1	95285898	95360803	316	24663	7.854e-05	SLC44A3
1266	1	95362507	95392735	134	24667	0.0017522	CNN3
199857	1	95448279	95538512	274	24759	0.00049202	ALG14
148534	1	95582894	95663163	295	24710	0.00056529	TMEM56
100527978	1	95583479	95710511	480	24726	0.00052303	TMEM56-RWDD3
25950	1	95699711	95712781	58	24766	0.00033939	RWDD3
58155	1	97187161	97280605	239	24758	0.00015382	PTBP2
1806	1	97543299	98386615	2529	24701	0.00024276	DPYD
51375	1	99127236	99226056	381	24758	0.0015496	SNX7
163404	1	99355801	99470449	503	24751	0.00012085	LPPR5
9890	1	99729848	99775140	150	24758	0.00013919	LPPR4
54873	1	100111431	100160097	149	24713	0.00030623	PALMD
391059	1	100174206	100232186	278	24750	0.00022578	FRRS1
178	1	100315633	100389579	315	24751	0.0014136	AGL
23443	1	100435345	100492535	202	24833	0.00012017	SLC35A3
64645	1	100503670	100548933	160	24802	0.0001602	HIAT1
163786	1	100549100	100598518	150	24802	0.00069803	SASS6
54482	1	100598669	100616054	45	24796	0.0011679	TRMT13
127495	1	100614004	100643829	75	24785	0.00043717	LRRC39
1629	1	100652478	100715409	164	24762	0.0011452	DBT
8634	1	100731714	100758325	76	24795	0.00036588	RTCA
8556	1	100810598	100985833	319	24736	0.001401	CDC14A
54112	1	101003728	101007583	10	24577	0.00027052	GPR88
7412	1	101185196	101204601	27	24706	0.00091464	VCAM1
2135	1	101337928	101361548	31	24754	0.00024333	EXTL2
148867	1	101361632	101552821	341	24722	0.00029027	RP11-421L21.2
148867	1	101361632	101552821	341	24722	0.00029027	SLC30A7
51611	1	101455179	101491365	60	24725	0.00042803	DPH5
1901	1	101702305	101707076	11	24703	3.1729e-06	S1PR1
118427	1	102268126	102462790	725	24726	0.00042465	OLFM3
1301	1	103342023	103574052	1212	24793	0.00019258	COL11A1
55599	1	104068323	104097861	43	24653	0.00042396	RNPC3
280	1	104095894	104122156	35	24705	0.00035351	AMY2B
279	1	104159999	104168400	1	24818	0.0006441	AMY2A
278	1	104287833	104301312	1	23896	0.00017649	AMY1A
278	1	104287833	104301312	1	23896	0.00017649	AMY1B
278	1	104287833	104301312	1	23896	0.00017649	AMY1C
55170	1	107599267	107601916	4	24755	0.00045584	PRMT6
22854	1	107682540	108024477	851	24692	0.0012921	NTNG1
10451	1	108113782	108507545	1578	24718	2.7631e-05	VAV3
29957	1	108677344	108742980	241	24735	2.249e-05	SLC25A24
148545	1	108765902	108786720	5	24683	0.0002761	NBPF4
653149	1	108992887	109013639	6	24782	9.769e-06	NBPF6
284611	1	109102653	109181949	172	24792	0.00025491	FAM102B
113802	1	109190910	109204148	24	24670	7.2954e-05	HENMT1
55119	1	109234932	109244425	9	24684	0.00019612	PRPF38B
163479	1	109255556	109285371	80	24626	5.689e-06	FNDC7
6814	1	109289285	109352148	254	24811	0.0016915	STXBP3
254268	1	109358520	109400864	221	24642	0.00010184	AKNAD1
29899	1	109417972	109473044	182	24797	0.0001037	GPSM2
23155	1	109472130	109506121	141	24655	4.6725e-05	CLCC1
22911	1	109512835	109584860	230	24693	0.00016411	WDR47
6884	1	109606998	109618624	43	24474	0.00094396	TAF13
56900	1	109633403	109639554	20	24667	0.00059359	TMEM167B
127003	1	109648573	109656484	33	24817	0.0012686	C1orf194
57535	1	109656585	109749403	362	24702	8.81e-06	KIAA1324
6301	1	109756515	109780804	46	24702	0.00026492	SARS
1952	1	109792641	109818378	86	24724	7.1487e-05	CELSR2
84722	1	109822176	109825790	9	24711	2.0362e-05	PSRC1
343263	1	109834987	109849663	47	24733	0.00043689	MYBPHL
6272	1	109852187	109940563	158	24795	0.00033433	SORT1
5686	1	109941653	109969108	55	24775	0.00041781	PSMA5
284612	1	110009100	110024764	51	24699	7.4146e-05	SYPL2
127002	1	110026533	110035426	13	24737	0.00010741	ATXN7L2
284613	1	110036658	110043063	12	24489	0.00043274	CYB561D1
57463	1	110049446	110052336	3	24541	7.3151e-06	AMIGO1
83873	1	110082494	110088487	10	24777	8.2564e-06	GPR61
2773	1	110091186	110138465	106	24795	3.3857e-05	GNAI3
2780	1	110145889	110155705	29	24796	0.00022966	GNAT2
271	1	110162435	110174677	32	24789	0.0008103	AMPD2
2948	1	110198698	110208123	26	24751	0.0011938	GSTM4
2946	1	110210644	110226619	35	24663	0.000151	GSTM2
2944	1	110230418	110240828	20	24568	0.00062699	GSTM1
2949	1	110254406	110260890	29	24691	0.00073501	GSTM5
2947	1	110276554	110283660	17	24800	0.0005105	GSTM3
79574	1	110292702	110306644	39	24687	3.9652e-06	EPS8L3
1435	1	110453233	110473616	42	24690	9.3656e-05	CSF1
10768	1	110527387	110566364	34	24725	0.00060589	AHCYL1
85369	1	110574199	110597263	30	24703	0.00027208	STRIP1
257	1	110602997	110613322	20	24616	0.00039709	ALX3
164153	1	110655062	110656569	1	24699	0.00022526	UBL4B
388662	1	110693132	110744824	108	24661	0.00053052	SLC6A17
3749	1	110753336	110776674	40	24633	1.5173e-07	KCNC4
64783	1	110881945	110889303	11	24810	1.4499e-05	RBM15
9122	1	110905473	110933704	73	24785	3.454e-05	SLC16A4
10542	1	110943875	110950546	21	24821	6.9291e-05	LAMTOR5
84432	1	110993788	110999976	24	24687	0.00059796	PROK1
3744	1	111059839	111061797	6	24862	0.00060009	KCNA10
3737	1	111136202	111174096	108	24714	6.7433e-06	KCNA2
3738	1	111196182	111217655	49	24518	7.2318e-05	RP11-284N8.3
3738	1	111196182	111217655	49	24518	7.2318e-05	KCNA3
963	1	111413821	111442558	104	24525	0.00026806	CD53
55791	1	111489812	111506825	23	24713	2.2769e-05	LRIF1
128338	1	111659954	111682838	67	24740	1.3501e-05	DRAM2
10390	1	111682249	111727724	90	24699	8.3001e-05	CEPT1
79961	1	111728591	111747160	49	24709	0.00082503	DENND2D
1117	1	111770281	111786062	80	24800	0.0008099	CHI3L2
27159	1	111833474	111863188	230	24698	0.00094136	CHIA
128344	1	111867285	111895639	145	24775	0.00097406	PIFO
5016	1	111956937	111970399	51	24805	0.00070167	OVGP1
79084	1	111982512	111991915	20	24827	0.00025569	WDR77
515	1	111991467	112004540	32	24766	0.0012375	ATP5F1
128346	1	112016474	112021134	9	24692	0.00026307	C1orf162
140	1	112025970	112106602	287	24669	0.00058637	ADORA3
5906	1	112162405	112256807	404	24778	0.00081832	RAP1A
55924	1	112264686	112298419	140	24745	0.00096263	FAM212B
11218	1	112298190	112310199	53	24826	0.00081309	DDX20
3752	1	112318444	112532147	779	24661	0.00010242	KCND3
643355	1	112532593	112541464	36	24633	1.5978e-06
55917	1	112938800	113003786	179	24777	3.092e-05	CTTNBP2NL
7482	1	113010040	113063910	157	24522	3.2327e-05	WNT2B
54879	1	113066140	113162040	267	24796	2.1636e-05	ST7L
829	1	113162075	113214241	106	24774	3.8512e-05	CAPZA1
4343	1	113217048	113243368	69	24794	0.0005122	MOV10
389	1	113243749	113250025	21	24610	0.00014672	RHOC
333926	1	113252616	113257950	16	24723	3.8499e-05	PPM1J
284467	1	113261619	113269857	20	24309	0.0010041	FAM19A3
6566	1	113454469	113498975	68	24781	0.0021315	SLC16A1
9860	1	113615792	113667824	114	24718	0.00065952	LRIG2
260425	1	113933087	114228545	686	24748	0.00020342	MAGI3
10745	1	114239824	114302165	128	24776	0.00021023	PHTF1
54665	1	114304454	114355070	84	24743	6.3509e-05	RSBN1
26191	1	114356433	114414375	118	24698	8.2457e-05	PTPN22
440603	1	114419436	114430230	31	24557	0.000142	BCL2L15
10717	1	114437370	114447741	18	24829	5.6646e-05	AP4B1
64858	1	114447915	114456708	14	24615	4.1033e-05	DCLRE1B
204851	1	114471819	114520491	86	24749	0.00016637	HIPK1
56944	1	114522030	114524875	7	24703	0.0025471	OLFML3
148281	1	114631914	114696472	278	24618	0.00031365	SYT6
51592	1	114935399	115053781	366	24797	0.00080954	TRIM33
10286	1	115110178	115124265	36	24785	4.1268e-05	BCAS2
163259	1	115127155	115212732	237	24792	0.00062099	DENND2C
270	1	115215719	115238239	72	24748	0.00017465	AMPD1
4893	1	115247085	115259515	19	24770	0.0005158	NRAS
7812	1	115259534	115300671	97	24815	0.00057618	CSDE1
80143	1	115312100	115323308	7	24503	2.8754e-05	SIKE1
6847	1	115397455	115537991	385	24800	5.6726e-06	SYCP1
7252	1	115572445	115576930	24	24797	0.0011072	TSHB
10100	1	115590632	115632121	176	24527	0.000207	TSPAN2
4803	1	115828537	115880857	198	24706	0.0008864	NGF
81839	1	116184574	116240845	196	24636	0.00016402	VANGL1
845	1	116242624	116311426	372	24728	7.1659e-05	CASQ2
4808	1	116378998	116383747	10	24775	0.00064381	NHLH2
55356	1	116519119	116612675	274	24779	0.00092854	SLC22A15
126868	1	116654376	116677861	87	24758	0.0007273	MAB21L3
476	1	116914802	116948069	60	24817	0.00014416	ATP1A1
965	1	117057156	117113715	48	24665	0.00022529	CD58
3321	1	117117020	117210377	114	24507	0.00018394	IGSF3
388667	1	117236734	117249225	13	24424	0.00012782	C1orf137
914	1	117297057	117311851	35	24776	0.00030349	CD2
5738	1	117452689	117532972	266	24753	0.00010859	PTGFRN
9398	1	117544372	117579173	111	24696	5.651e-05	CD101
8458	1	117602910	117645492	109	24756	0.00022104	TTF2
80263	1	117653677	117664411	45	24836	0.00077527	TRIM45
79679	1	117686209	117753582	220	24720	0.00043248	VTCN1
10905	1	117910085	118068320	504	24816	3.9713e-05	MAN1A2
54855	1	118148604	118171011	85	24741	0.0022913	FAM46C
54834	1	118406107	118472302	172	24821	0.0016334	GDAP2
10885	1	118472372	118503049	83	24822	0.0013942	WDR3
200162	1	118496288	118727848	512	24778	0.00016903	SPAG17
6913	1	119425666	119532179	317	24725	0.0001004	TBX15
10352	1	119573839	119683404	319	24777	0.00015246	WARS2
51179	1	119911399	119936753	66	24768	0.0010438	HAO2
3284	1	119957554	119965662	24	24672	0.00025129	HSD3B2
3283	1	120049826	120057681	7	24439	0.00058458	HSD3B1
90874	1	120162000	120190813	76	24549	5.8019e-05	ZNF697
26227	1	120254419	120286849	84	24638	0.00023	PHGDH
3158	1	120290619	120311555	58	24585	4.5142e-05	HMGCS2
83998	1	120336641	120354203	52	24674	0.00012496	REG4
343505	1	120377388	120387503	25	24744	0.0012325	NBPF20
11085	1	120436156	120439147	5	24645	0.00078724	ADAM30
4853	1	120454176	120639880	146	24760	0.00040959	NOTCH2
4853	1	120454176	120639880	146	24760	0.00040959	AL512503.1
653820	1	120838959	120855681	1	24867	0.0002111	FAM72B
653820	1	120838959	120855681	1	24867	0.0002111	FAM72B
2210	1	120926128	120935944	2	24859	2.4173e-05	FCGR1A
2210	1	120926128	120935944	2	24859	2.4173e-05	FCGR1B
2210	1	120926128	120935944	2	24859	2.4173e-05	FCGR1A
2210	1	120926128	120935944	2	24859	2.4173e-05	FCGR1B
644591	1	143767144	143767881	1	24867	0.00030708	PPIAL4G
644591	1	143767144	143767881	1	24867	0.00030708	PPIAL4G
647135	1	143915897	144094426	1	24867	0.00051665	SRGAP2
647135	1	143915897	144094426	1	24867	0.00051665	SRGAP2
647135	1	143915897	144094426	1	24867	0.00051665	SRGAP2D
9659	1	144851424	145076186	19	24837	0.00089415	PDE4DIP
9659	1	144851424	145076186	19	24837	0.00089415	PDE4DIP
388677	1	145176379	145286270	4	24814	1.1719e-05	NOTCH2NL
388677	1	145176379	145286270	4	24814	1.1719e-05	NOTCH2NL
388677	1	145176379	145286270	4	24814	1.1719e-05	AC239811.1
388677	1	145176379	145286270	4	24814	1.1719e-05	NOTCH2NL
100132406	1	145293371	145368684	3	24533	0.00015029	NBPF10
100132406	1	145293371	145368684	3	24533	0.00015029	NBPF20
100132406	1	145293371	145368684	3	24533	0.00015029	AC239799.1
148738	1	145413191	145417545	2	24867	0.0004836	HFE2
148738	1	145413191	145417545	2	24867	0.0004836	HFE2
10628	1	145438438	145442635	6	24831	0.00014362	TXNIP
10628	1	145438438	145442635	6	24831	0.00014362	TXNIP
84265	1	145456236	145476081	11	24754	0.00021026	POLR3GL
84265	1	145456236	145476081	11	24754	0.00021026	POLR3GL
284615	1	145470508	145475647	5	24840	0.00061017	ANKRD34A
284615	1	145470508	145475647	5	24840	0.00061017	ANKRD34A
128077	1	145477059	145501670	16	24724	0.0006965	LIX1L
128077	1	145477059	145501670	16	24724	0.0006965	AC243547.1
9939	1	145507557	145513536	4	24636	0.00034644	RBM8A
9939	1	145507557	145513536	4	24636	0.00034644	RBM8A
8799	1	145516165	145523732	4	24599	0.00039181	PEX11B
8799	1	145516165	145523732	4	24599	0.00039181	PEX11B
8515	1	145524709	145543868	28	24780	3.1279e-05	ITGA10
8515	1	145524709	145543868	28	24780	3.1279e-05	ITGA10
148741	1	145549209	145568526	42	24707	0.00019251	ANKRD35
148741	1	145549209	145568526	42	24707	0.00019251	ANKRD35
10401	1	145575257	145586546	7	24686	0.0013086	PIAS3
10401	1	145575257	145586546	7	24686	0.0013086	PIAS3
200035	1	145586491	145589435	3	24523	0.0010253	NUDT17
200035	1	145586491	145589435	3	24523	0.0010253	NUDT17
10623	1	145592605	145610972	24	24807	0.0020068	POLR3C
10623	1	145592605	145610972	24	24807	0.0020068	POLR3C
27246	1	145610990	145689005	127	24765	0.0010893	RNF115
27246	1	145610990	145689005	127	24765	0.0010893	RNF115
11126	1	145695798	145715639	29	24725	0.0036285	CD160
11126	1	145695798	145715639	29	24725	0.0036285	CD160
5174	1	145727662	145764207	8	24825	0.00025468	PDZK1
5174	1	145727662	145764207	8	24825	0.00025468	PDZK1
653519	1	145764595	145827103	1	24101	0.0013764	GPR89A
653519	1	145764595	145827103	1	24101	0.0013764	GPR89B
653519	1	145764595	145827103	1	24101	0.0013764	GPR89A
653519	1	145764595	145827103	1	24101	0.0013764	GPR89B
5565	1	146626685	146644168	73	24794	0.00025527	PRKAB2
5565	1	146626685	146644168	73	24794	0.00025527	PRKAB2
2330	1	146655884	146697390	278	24809	0.00074305	FMO5
2330	1	146655884	146697390	278	24809	0.00074305	FMO5
9557	1	146714291	146767447	272	24818	0.00039475	CHD1L
9557	1	146714291	146767447	272	24818	0.00039475	CHD1L
607	1	147013222	147098022	291	24740	0.0011142	BCL9
607	1	147013222	147098022	291	24740	0.0011142	BCL9
51205	1	147119168	147142634	91	24760	0.00077792	ACP6
51205	1	147119168	147142634	91	24760	0.00077792	ACP6
2702	1	147228332	147253165	113	24692	0.00063576	GJA5
2702	1	147228332	147253165	113	24692	0.00063576	GJA5
2703	1	147374946	147381396	26	24612	0.00042852	GJA8
2703	1	147374946	147381396	26	24612	0.00042852	GJA8
51463	1	147400506	147465753	37	24701	0.00026907	GPR89A
51463	1	147400506	147465753	37	24701	0.00026907	GPR89B
51463	1	147400506	147465753	37	24701	0.00026907	GPR89A
51463	1	147400506	147465753	37	24701	0.00026907	GPR89B
284565	1	148555986	148596267	6	24674	1.8576e-05	NBPF15
284565	1	148555986	148596267	6	24674	1.8576e-05	NBPF1
284565	1	148555986	148596267	6	24674	1.8576e-05	NBPF9
284565	1	148555986	148596267	6	24674	1.8576e-05	NBPF15
199882	1	149694415	149701346	2	24691	0.00016538
2209	1	149754232	149764074	7	24600	3.005e-05	FCGR1A
2209	1	149754232	149764074	7	24600	3.005e-05	FCGR1B
2209	1	149754232	149764074	7	24600	3.005e-05	FCGR1A
2209	1	149754232	149764074	7	24600	3.005e-05	FCGR1B
440689	1	149754245	149783965	27	24566	1.3844e-05	HIST2H2BF
440689	1	149754245	149783965	27	24566	1.3844e-05	HIST2H2BF
8349	1	149856010	149858232	3	24756	3.9285e-05	HIST2H2BE
8349	1	149856010	149858232	3	24756	3.9285e-05	HIST2H2BE
51027	1	149871110	149872348	2	24700	3.995e-05	BOLA1
51027	1	149871110	149872348	2	24700	3.995e-05	BOLA1
9900	1	149874870	149889434	19	24783	7.7187e-05	SV2A
9900	1	149874870	149889434	19	24783	7.7187e-05	SV2A
10262	1	149895209	149901449	13	24854	0.00021387	SF3B4
10262	1	149895209	149901449	13	24854	0.00021387	SF3B4
10903	1	149900543	149908791	17	24826	5.9547e-05	MTMR11
10903	1	149900543	149908791	17	24826	5.9547e-05	MTMR11
56957	1	149912229	149982686	88	24777	7.5468e-06	OTUD7B
56957	1	149912229	149982686	88	24777	7.5468e-06	OTUD7B
11311	1	150039350	150117505	109	24765	0.00033989	VPS45
11311	1	150039350	150117505	109	24765	0.00033989	VPS45
51177	1	150122170	150131825	18	24749	0.00032734	PLEKHO1
51177	1	150122170	150131825	18	24749	0.00032734	PLEKHO1
81611	1	150190717	150208504	30	24477	2.9404e-05	ANP32E
81611	1	150190717	150208504	30	24477	2.9404e-05	ANP32E
23632	1	150229554	150237478	7	24643	0.00039242	CA14
23632	1	150229554	150237478	7	24643	0.00039242	CA14
51107	1	150237799	150241609	2	24634	8.6988e-05	APH1A
51107	1	150237799	150241609	2	24634	8.6988e-05	APH1A
79630	1	150244687	150253335	15	24510	0.00031822	C1orf54
79630	1	150244687	150253335	15	24510	0.00031822	C1orf54
148523	1	150254930	150259505	9	24479	0.00025109	C1orf51
148523	1	150254930	150259505	9	24479	0.00025109	C1orf51
54460	1	150266262	150281414	69	24806	0.00023264	MRPS21
9129	1	150293928	150325704	100	24801	0.00030687	PRPF3
9129	1	150293928	150325704	100	24801	0.00030687	PRPF3
23248	1	150336624	150449042	395	24809	0.00060449	RPRD2
23248	1	150336624	150449042	395	24809	0.00060449	RPRD2
80222	1	150459840	150480085	77	24766	0.00011914	TARS2
1893	1	150480487	150486265	16	24810	0.0001021	ECM1
54507	1	150521846	150533413	31	24676	3.332e-06	ADAMTSL4
4170	1	150547027	150552214	10	24859	4.5948e-05	MCL1
2029	1	150594599	150602098	14	24754	7.209e-06	ENSA
55204	1	150618701	150669672	167	24821	0.00034973	GOLPH3L
84072	1	150670535	150693372	73	24811	0.00033972	HORMAD1
1520	1	150702672	150738433	90	24813	0.00052724	CTSS
1513	1	150768684	150780917	13	24795	0.00043301	CTSK
405	1	150782181	150849244	133	24753	0.0014772	ARNT
9869	1	150898815	150937389	85	24807	0.00056117	SETDB1
29956	1	150937649	150947479	27	24799	0.00088797	CERS2
8416	1	150954499	150968114	40	24799	0.00032235	ANXA9
55793	1	150969213	150980854	29	24768	0.00014622	FAM63A
58497	1	150980867	151008189	93	24672	0.00060375	PRUNE
149428	1	151009029	151020076	36	24755	0.0011957	BNIPL
54964	1	151020259	151023896	1	24821	1.5765e-05	C1orf56
56882	1	151023447	151032125	17	24751	0.00098686	CDC42SE1
10962	1	151032151	151040973	22	24814	0.00038255	MLLT11
126626	1	151042784	151091007	171	24808	0.00019323	GABPB2
10500	1	151104161	151119146	55	24801	0.00065593	SEMA6C
79626	1	151129095	151132731	4	24541	0.00066663	TNFAIP8L2
100534012	1	151129105	151142773	32	24718	0.0013528	SCNM1
388695	1	151132224	151138424	15	24692	0.0010296	LYSMD1
79005	1	151138482	151142773	12	24799	0.0024549	SCNM1
29765	1	151142463	151148547	15	24807	0.00090323	TMOD4
6944	1	151148776	151162689	19	24762	0.0016616	VPS72
8394	1	151171021	151222007	97	24785	0.00015836	PIP5K1A
5710	1	151227176	151239955	28	24692	7.573e-05	PSMD4
57592	1	151254094	151264381	14	24830	0.0002052	ZNF687
5298	1	151264273	151300191	66	24811	0.00032609	PI4KB
5993	1	151313116	151319785	7	24701	0.00018129	RFX5
8991	1	151336778	151345210	18	24677	7.6447e-05	SELENBP1
5692	1	151372041	151374412	2	24867	0.00037104	PSMB4
23126	1	151375200	151445753	99	24793	4.14e-05	POGZ
57530	1	151483331	151511168	36	24779	3.2503e-05	CGN
7286	1	151512781	151556059	72	24695	6.9999e-05	TUFT1
81609	1	151584454	151671559	168	24753	4.8437e-05	SNX27
11189	1	151672534	151689290	32	24703	5.2096e-05	CELF3
284485	1	151694013	151702082	21	24763	7.6082e-05	RIIAD1
65005	1	151732119	151736040	13	24806	2.8027e-06	MRPL9
51686	1	151735445	151743806	25	24754	0.00014088	OAZ3
11022	1	151742741	151763052	68	24804	0.0001809	TDRKH
339398	1	151772765	151777882	6	24400	3.6013e-05	LINGO4
6097	1	151778547	151804348	60	24503	0.00014749	RORC
100191040	1	151810339	151813033	5	24449	0.00015661	C2CD4D
284486	1	151818220	151826173	15	24759	0.00016527	THEM5
117145	1	151843342	151882361	103	24803	9.6142e-05	THEM4
6281	1	151955386	151966714	20	24819	0.00097448	S100A10
6282	1	152004982	152009511	6	24650	9.633e-06	S100A11
100131107	1	152052033	152053058	1	24534	0.00079525
126637	1	152056620	152061540	2	24738	0.00038381	TCHHL1
7062	1	152078793	152087930	12	24838	0.0003775	TCHH
126638	1	152126071	152131704	11	24801	7.0821e-05	RPTN
388697	1	152184552	152196672	47	24827	0.0004882	HRNR
2312	1	152274651	152297679	82	24793	0.00037205	FLG
388698	1	152321213	152332482	17	24841	6.3116e-05	FLG2
49860	1	152381719	152386750	7	24772	5.5879e-05	CRNN
254910	1	152483320	152484653	5	24630	0.00013647	LCE5A
54544	1	152486978	152488481	6	24849	4.8558e-05	CRCT1
353145	1	152538175	152539229	1	24230	0.0010007	LCE3E
84648	1	152551860	152552980	3	24800	0.00059191	LCE3D
353141	1	152635887	152637135	3	24834	0.00060177	LCE2D
26239	1	152658599	152659877	8	24839	0.00022757	LCE2B
353139	1	152670840	152671918	2	24866	0.0010269	LCE2A
199834	1	152681523	152681910	3	24844	0.0017099	LCE4A
100129271	1	152691998	152692905	7	24852	0.00023877	C1orf68
448834	1	152730506	152734529	8	24855	0.00042734	KPRP
353137	1	152748848	152749445	3	24537	0.00013978	LCE1F
353135	1	152758753	152760902	8	24730	0.0005328	LCE1E
353134	1	152769227	152770657	1	24790	6.5698e-05	LCE1D
353133	1	152777311	152779107	14	24717	0.00013197	LCE1C
353132	1	152784447	152785585	1	24707	0.00062622	LCE1B
353131	1	152799949	152800573	1	24700	0.0017119	LCE1A
448835	1	152815330	152816459	1	24684	8.2867e-05	LCE6A
4184	1	152850798	152857523	6	24787	9.2931e-05	SMCP
3713	1	152881039	152884362	15	24850	0.0003142	IVL
163778	1	152943128	152945069	3	24834	0.00079357	SPRR4
6698	1	152956564	152958290	8	24840	0.00023887	SPRR1A
6707	1	152974223	152976332	22	24798	0.00021228	SPRR3
6699	1	153003679	153005376	20	24706	0.0010653	SPRR1B
6703	1	153012201	153013594	6	24813	0.00087105	SPRR2D
6700	1	153028596	153029988	2	24748	0.00037429	SPRR2A
6701	1	153042717	153044084	4	24829	0.0003898	SPRR2B
6704	1	153065611	153067001	3	24776	0.001309	SPRR2E
6705	1	153084612	153085989	3	24560	9.2891e-05	SPRR2F
6706	1	153122058	153123427	4	24836	0.0013363	SPRR2G
149018	1	153175906	153177601	2	24867	0.00019392	LELP1
574414	1	153190060	153191793	5	24107	8.6419e-05	PRR9
4014	1	153232179	153234600	9	24742	0.000172	LOR
114771	1	153270338	153283194	36	24624	0.0010364	PGLYRP3
57115	1	153302596	153321039	84	24805	0.00072247	PGLYRP4
6280	1	153330330	153333503	1	24570	3.2133e-05	S100A9
6283	1	153346184	153348075	2	24737	0.0002447	S100A12
6279	1	153362508	153395054	93	24691	4.5457e-05	S100A8
338324	1	153389000	153395701	15	24692	0.00023394	S100A7A
645922	1	153409471	153412503	11	24784	0.00078217	S100A7L2
6278	1	153430220	153436559	12	24782	0.00039661	S100A7
6277	1	153507076	153508717	3	24723	0.00032744	S100A6
6276	1	153509623	153515772	12	24735	0.00033414	S100A5
6275	1	153516095	153518282	4	24795	0.00042515	S100A4
6274	1	153519805	153521734	21	24822	0.00014352	S100A3
6273	1	153533584	153538306	4	24751	0.00043696	S100A2
140576	1	153579362	153585514	8	24614	2.8801e-06	S100A16
57402	1	153586731	153588808	6	24811	4.685e-06	S100A14
6284	1	153591275	153606582	41	24585	1.4216e-05	S100A13
6271	1	153600873	153604513	10	24403	1.1435e-05	S100A1
26097	1	153606458	153618782	33	24683	2.3305e-05	CHTOP
23557	1	153631130	153634328	7	24810	7.1071e-05	SNAPIN
3608	1	153634264	153643504	12	24783	2.7209e-05	ILF2
4881	1	153651093	153666468	23	24696	8.2854e-05	NPR1
65123	1	153700526	153746555	83	24734	0.00045004	INTS3
65123	1	153700526	153746555	83	24734	0.00045004	INTS3
11000	1	153746830	153752633	6	24846	0.00016225	SLC27A3
11000	1	153746830	153752633	6	24846	0.00016225	SLC27A3
57459	1	153777201	153895451	250	24782	4.2479e-06	GATAD2B
57459	1	153777201	153895451	250	24782	4.2479e-06	GATAD2B
9909	1	153901977	153919162	23	24792	2.1926e-06	DENND4B
200186	1	153920148	153931132	15	24740	3.186e-06	CRTC2
27173	1	153931575	153940660	18	24790	1.1005e-05	SLC39A1
148327	1	153940315	153946840	11	24784	5.7638e-05	CREB3L4
10899	1	153946745	153951096	2	24775	0.00023888	JTB
5872	1	153954093	153958853	5	24714	3.2635e-05	RAB13
6232	1	153963239	153964631	6	24765	9.1228e-05	RPS27
91181	1	153965166	154127592	278	24706	0.0011395	NUP210L
7170	1	154127780	154164611	66	24804	0.00068966	TPM3
388701	1	154171561	154178841	6	24828	0.00030866	C1orf189
25912	1	154179183	154193273	27	24772	0.00046466	C1orf43
9898	1	154192427	154243986	105	24765	0.00063362	UBAP2L
10456	1	154245039	154248351	3	24816	0.00020437	HAX1
89872	1	154293592	154297801	12	24790	0.00018012	AQP10
57198	1	154298036	154323780	66	24814	0.00062943	ATP8B2
3570	1	154377669	154441926	181	24698	0.00058844	IL6R
126669	1	154442118	154474786	48	24694	0.0012936	RP11-350G8.9
126669	1	154442118	154474786	48	24694	0.0012936	SHE
126668	1	154474695	154520624	181	24754	0.00077423	TDRD10
55585	1	154521051	154531138	17	24670	0.00012175	UBE2Q1
1141	1	154540257	154552354	20	24745	1.0456e-05	CHRNB2
103	1	154554533	154600456	102	24772	0.00027075	ADAR
3782	1	154669938	154842754	531	24639	0.00061586	KCNN3
10654	1	154897208	154909484	27	24822	0.00077884	PMVK
57326	1	154916553	154928624	14	24795	0.00041468	PBXIP1
90780	1	154929502	154934258	3	24867	0.00071801	PYGO2
101928120	1	154934036	154935101	2	24649	0.00011474
6464	1	154934774	154946959	16	24766	0.0026234	SHC1
1163	1	154947118	154951725	3	24621	0.0003643	CKS1B
1163	1	154947118	154951725	3	24621	0.0003643	CKS1B
80308	1	154955770	154965587	16	24815	0.0021281	FLAD1
51043	1	154975106	154991001	22	24488	0.00088836	ZBTB7B
127579	1	154991003	155006257	33	24538	0.00039682	DCST2
149095	1	155006256	155023406	31	24669	0.0001066	DCST1
8751	1	155023748	155035252	21	24740	0.00049321	ADAM15
1945	1	155036213	155042029	6	24652	5.0514e-05	EFNA4
1944	1	155051348	155060014	19	24760	2.0772e-05	EFNA3
1942	1	155100349	155107386	16	24746	2.4621e-05	EFNA1
55974	1	155107817	155111334	5	24817	0.00060752	SLC50A1
200185	1	155141884	155151331	16	24770	6.7265e-06	KRTCAP2
80128	1	155145702	155157447	18	24694	5.2642e-05	TRIM46
4582	1	155158300	155162768	8	24807	1.6584e-06	MUC1
7059	1	155165379	155177772	21	24795	1.1052e-05	THBS3
4580	1	155178490	155183625	8	24799	9.5557e-05	MTX1
2629	1	155204239	155214653	23	24762	7.7162e-06	GBA
2629	1	155204239	155214653	23	24762	7.7162e-06	GBA
10712	1	155216996	155225274	25	24799	7.8372e-07	FAM189B
10712	1	155216996	155225274	25	24799	7.8372e-07	FAM189B
10067	1	155225770	155232176	16	24788	2.878e-06	SCAMP3
10067	1	155225770	155232176	16	24788	2.878e-06	SCAMP3
1196	1	155232659	155243305	18	24748	2.8909e-06	CLK2
1196	1	155232659	155243305	18	24748	2.8909e-06	CLK2
57657	1	155247218	155259639	31	24802	1.0948e-05	HCN3
57657	1	155247218	155259639	31	24802	1.0948e-05	HCN3
5313	1	155259084	155278531	35	24765	1.8222e-05	PKLR
5313	1	155259084	155278531	35	24765	1.8222e-05	PKLR
2224	1	155278539	155290457	13	24763	1.1926e-05	FDPS
284618	1	155290251	155293938	2	24851	0.00021453
23623	1	155290640	155300909	5	24830	9.113e-05	RUSC1
55870	1	155305052	155532324	251	24747	5.1246e-05	ASH1L
55154	1	155579961	155584758	7	24783	1.973e-05	MSTO1
55249	1	155629233	155658823	38	24782	1.9162e-05	YY1AP1
7818	1	155657693	155708801	87	24767	4.7138e-05	DAP3
54856	1	155719450	155829185	209	24778	5.3183e-05	GON4L
23208	1	155829260	155854990	42	24759	7.3805e-05	SYT11
6016	1	155867599	155881193	29	24718	4.8026e-05	RIT1
22889	1	155882834	155904209	31	24761	0.00039128	KIAA0907
9181	1	155916431	155953396	54	24728	0.00031864	ARHGEF2
6746	1	155978839	155990758	22	24644	2.1927e-05	SSR2
56893	1	156002945	156023613	41	24740	3.4569e-05	UBQLN4
28956	1	156024517	156028301	7	24739	0.00021744	LAMTOR2
57111	1	156030966	156040295	8	24755	0.00035369	RAB25
92312	1	156041804	156051789	18	24561	0.00052983	MEX3A
4000	1	156052369	156109880	165	24746	0.00065964	LMNA
64218	1	156117145	156147542	57	24601	0.0022804	SEMA4A
9673	1	156163728	156182587	33	24616	4.8414e-05	SLC25A44
11243	1	156182779	156209868	92	24706	2.6108e-05	PMF1
100527963	1	156182779	156213123	95	24698	2.6308e-05	PMF1-BGLAP
100527963	1	156182779	156213123	95	24698	2.6308e-05	PMF1
79957	1	156213112	156217908	9	24610	9.6535e-05	PAQR6
23381	1	156219015	156252676	96	24750	0.00014996	SMG5
84283	1	156252704	156262234	17	24828	0.00021062	TMEM79
112770	1	156262478	156265480	8	24812	2.3465e-05	C1orf85
391104	1	156268415	156269428	2	24782	0.00032668	VHLL
7203	1	156278752	156308206	93	24793	9.0813e-05	CCT3
128229	1	156307105	156316786	19	24809	0.00013964	TSACC
57127	1	156338980	156355013	56	24745	0.00071567	RHBG
10485	1	156374048	156426441	69	24685	9.7061e-06	C1orf61
4209	1	156433513	156470634	82	24754	5.0221e-05	MEF2D
128239	1	156495197	156542396	112	24803	0.00015267	IQGAP3
164118	1	156549519	156556562	30	24821	4.4958e-05	TTC24
128240	1	156561554	156564091	13	24857	0.00037533	APOA1BP
54865	1	156564100	156571288	45	24821	0.0011534	GPATCH4
60484	1	156589085	156595517	8	24770	0.00014394	HAPLN2
63827	1	156611740	156629324	30	24688	0.0013556	BCAN
10763	1	156638555	156647189	20	24739	3.3464e-05	NES
1382	1	156669398	156675608	5	24508	0.00062751	CRABP2
81875	1	156691687	156698577	16	24761	0.00019833	ISG20L2
51093	1	156698263	156706752	18	24812	0.00049824	RRNAD1
79590	1	156707094	156710923	10	24723	0.00031637	MRPL24
3068	1	156711899	156722240	22	24788	0.00017924	HDGF
5546	1	156737274	156770609	107	24792	1.2913e-05	PRCC
9047	1	156776035	156786640	20	24470	4.5114e-05	SH2D2A
4914	1	156785542	156851642	153	24692	0.00044622	NTRK1
3645	1	156810665	156828712	15	24609	0.00024672	INSRR
375033	1	156863496	156886226	84	24754	0.00010892	PEAR1
149499	1	156890400	156902881	44	24784	0.00096622	LRRC71
9826	1	156904632	157015512	278	24794	0.0012688	ARHGEF11
440695	1	157061835	157069600	40	24701	0.00016717	ETV3L
2117	1	157094459	157108383	15	24782	0.00012106	ETV3
83416	1	157483167	157522310	166	24822	0.00052123	FCRL5
83417	1	157543539	157567870	93	24787	9.5732e-05	FCRL4
115352	1	157646271	157670775	57	24757	0.00043401	FCRL3
79368	1	157715523	157747119	73	24623	0.00050214	FCRL2
115350	1	157764193	157789940	83	24731	3.3004e-05	FCRL1
922	1	157796861	157811634	33	24585	0.00011815	CD5L
55243	1	157963063	158065846	367	24693	0.0026182	KIRREL
912	1	158147828	158156217	18	24646	0.00076913	CD1D
909	1	158218119	158228059	35	24775	0.00046028	CD1A
911	1	158259563	158264564	6	24821	0.00023379	CD1C
910	1	158297740	158301321	11	24835	0.00029152	CD1B
913	1	158323486	158327343	7	24712	4.5215e-05	CD1E
128360	1	158368312	158369256	8	24862	0.00034159	OR10T2
391107	1	158389718	158390656	2	24845	0.0013	OR10K2
391109	1	158435352	158436293	1	24867	0.00034253	OR10K1
343406	1	158449668	158450675	6	24866	7.5301e-05	OR10R2
391112	1	158516918	158517895	3	24866	7.5833e-05	OR6Y1
128366	1	158532441	158533394	4	24821	1.4348e-05	OR6P1
128367	1	158548709	158549689	5	24865	3.0866e-05	OR10X1
128368	1	158576229	158577170	3	24867	0.00025641	OR10Z1
6708	1	158580496	158656506	218	24742	0.00042476	SPTA1
81448	1	158669468	158670442	1	24755	0.00014027	OR6K2
391114	1	158686958	158687905	3	24867	0.00023231	OR6K3
128371	1	158724606	158725637	1	24867	0.00016295	OR6K6
128372	1	158735534	158736472	9	24859	0.0011792	OR6N1
81442	1	158746472	158747425	3	24831	0.00011649	OR6N2
4332	1	158801168	158819270	44	24630	0.00019597	MNDA
149628	1	158901337	158946849	109	24701	7.4712e-05	PYHIN1
3428	1	158979682	159024945	240	24773	0.00050141	IFI16
9447	1	159028790	159046685	48	24815	0.00011218	AIM2
57863	1	159141377	159172932	74	24674	0.0010409	CADM3
2532	1	159173803	159176290	11	24691	0.00015841	DARC
2205	1	159253678	159278014	87	24703	0.00057887	FCER1A
441911	1	159283460	159284449	2	24867	0.00010845	OR10J3
26476	1	159409512	159410600	6	24867	0.00063497	OR10J1
127385	1	159504868	159505797	2	24812	9.6307e-05	OR10J5
325	1	159557616	159558661	3	24858	0.00043404	APCS
1401	1	159682079	159684396	5	24804	0.00042644	CRP
54935	1	159750730	159752333	7	24547	5.6653e-05	DUSP23
343413	1	159770282	159786047	58	24754	0.00014499	FCRL6
56833	1	159796440	159807282	24	24587	0.00022638	SLAMF8
284677	1	159804264	159825544	52	24600	0.00049365	C1orf204
391123	1	159824106	159832447	32	24594	0.00051096	VSIG8
25790	1	159842150	159869992	81	24788	0.00035676	CCDC19
8407	1	159887897	159895332	24	24618	0.00026487	TAGLN2
57549	1	159896829	159915386	60	24754	0.00011568	IGSF9
89886	1	159921282	159924044	11	24797	5.1251e-05	SLAMF9
93183	1	159997462	160001783	8	24755	7.834e-05	PIGM
3766	1	160007257	160040051	68	24570	0.00030047	KCNJ10
3765	1	160051360	160059212	22	24624	5.4654e-05	KCNJ9
93185	1	160061129	160068650	13	24656	0.00012051	IGSF8
477	1	160085520	160113381	103	24699	8.2993e-05	ATP1A2
480	1	160121352	160156767	129	24651	0.00043643	ATP1A4
844	1	160160285	160171676	25	24645	0.00057665	CASQ1
8682	1	160175125	160185162	15	24763	0.00025197	PEA15
50717	1	160185505	160232350	66	24751	0.00012689	DCAF8
50717	1	160185505	160232350	66	24751	0.00012689	DCAF8
5824	1	160246599	160254941	9	24825	0.00015755	PEX19
1314	1	160258377	160313354	95	24794	0.00024935	COPA
23385	1	160313063	160328742	41	24696	0.0013217	NCSTN
4807	1	160336861	160342638	15	24427	4.4e-05	NHLH1
57216	1	160370364	160398468	75	24709	8.2991e-05	VANGL2
114836	1	160454820	160493052	127	24744	0.0021081	SLAMF6
8832	1	160510884	160549306	135	24801	0.00015947	CD84
6504	1	160579891	160617081	116	24677	0.00016862	SLAMF1
962	1	160648536	160681641	145	24609	0.001403	CD48
57823	1	160708865	160724611	34	24691	0.00015775	SLAMF7
4063	1	160765864	160798045	99	24724	0.00093942	LY9
51744	1	160799950	160832692	102	24732	5.4875e-05	CD244
55600	1	160846330	160854960	36	24822	6.9581e-05	ITLN1
142683	1	160914810	160924589	24	24707	5.0713e-05	ITLN2
50848	1	160965001	160991133	89	24760	2.3313e-05	F11R
100131187	1	161007418	161008887	4	24854	0.00014465	TSTD1
7391	1	161009041	161015769	25	24796	5.1079e-05	USF1
257106	1	161016731	161039760	66	24755	7.1402e-05	ARHGAP30
81607	1	161040781	161059385	49	24723	8.8078e-05	PVRL4
126823	1	161068151	161070138	5	24757	1.8154e-05	KLHDC9
5202	1	161070346	161087866	40	24759	0.00010513	PFDN2
4817	1	161087862	161095235	13	24787	3.1502e-05	NIT1
9191	1	161090767	161103192	15	24826	1.922e-05	DEDD
51506	1	161123534	161128646	10	24833	0.00014949	UFC1
27005	1	161129248	161135516	5	24865	2.4151e-05	USP21
5498	1	161135832	161148136	24	24839	8.3458e-06	PPOX
8703	1	161141100	161147758	10	24833	4.5226e-06	B4GALT3
9507	1	161159538	161168845	23	24765	2.1657e-06	ADAMTS4
4720	1	161167209	161184185	37	24820	1.2023e-06	NDUFS2
2207	1	161185087	161189038	9	24765	0.00010141	FCER1G
336	1	161192083	161193418	3	24737	6.6937e-05	APOA2
84134	1	161195729	161200536	7	24722	0.00013396	TOMM40L
9970	1	161199456	161208432	37	24720	0.00055781	NR1I3
654790	1	161228517	161255240	127	24664	0.00016952	PCP4L1
4359	1	161274525	161279762	10	24416	0.0010484	MPZ
6391	1	161284166	161334541	291	24803	0.0002321	SDHC
257177	1	161334521	161337673	18	24837	0.00021078	C1orf192
2212	1	161475205	161489360	43	24438	0.00036791	FCGR2A
3310	1	161494036	161496687	12	24601	8.6125e-05	HSPA6
2214	1	161511549	161520413	21	24522	0.00023515	FCGR3A
9103	1	161551129	161571010	25	24468	0.00046295	FCGR2C
2215	1	161592986	161601753	15	24471	0.00063344	FCGR3B
2213	1	161632905	161648444	25	24529	6.8888e-05	FCGR2B
84824	1	161676762	161684142	34	24783	0.0014887	FCRLA
127943	1	161691598	161697933	33	24768	9.8488e-06	FCRLB
11266	1	161719558	161726952	30	24782	0.0014939	DUSP12
22926	1	161736034	161933860	640	24808	0.0011348	ATF6
25903	1	161952982	161994172	146	24680	0.00017868	OLFML2B
9722	1	162039581	162339813	1220	24716	0.00045172	NOS1AP
284680	1	162343515	162347017	12	24439	0.0012774	C1orf111
400793	1	162348696	162356608	30	24561	0.00067716	C1orf226
117157	1	162365056	162381928	65	24642	0.00042173	SH2D1B
127933	1	162466964	162499419	102	24721	0.00063932	UHMK1
6675	1	162531296	162570379	83	24629	0.00055225	UAP1
4921	1	162602228	162756409	442	24736	0.00029761	DDR2
51478	1	162760496	162782608	56	24554	0.00044279	HSD17B7
339512	1	162820766	162838605	101	24719	0.00016225	C1orf110
5999	1	163038396	163046592	18	24688	0.00044783	RGS4
8490	1	163112089	163291581	832	24761	4.7425e-05	RP11-267N12.3
8490	1	163112089	163291581	832	24761	4.7425e-05	RGS5
83540	1	163291723	163325553	156	24836	0.00064757	NUF2
5087	1	164528597	164821067	799	24644	0.00028811	PBX1
4009	1	165171104	165325952	571	24653	3.5152e-05	LMX1A
6258	1	165370159	165414592	205	24619	0.00039047	RXRG
440699	1	165513478	165533185	88	24762	0.00052866	LRRC52
4259	1	165600110	165625373	109	24718	0.00070029	MGST3
223	1	165631449	165667900	174	24645	0.00033679	ALDH9A1
54499	1	165693528	165738159	114	24704	0.00022848	TMCO1
7371	1	165796732	165880855	179	24607	0.00050176	UCK2
149297	1	166026663	166135992	373	24766	0.00021953	FAM78B
57645	1	166808681	166823709	27	24603	3.1693e-05	POGK
117143	1	166825747	166845654	79	24626	1.0817e-05	TADA1
387597	1	166882441	166944576	126	24789	0.00012379	ILDR2
84944	1	166958394	166991451	98	24766	0.0016168	MAEL
10223	1	167022082	167059868	133	24666	0.00029849	GPA33
92235	1	167063314	167098402	146	24729	0.00031063	DUSP27
5451	1	167190066	167396582	477	24783	0.00036457	POU2F1
919	1	167399877	167487847	306	24682	8.8652e-05	CD247
8804	1	167510250	167523056	48	24625	2.5802e-05	CREG1
92241	1	167599474	167677933	326	24679	7.983e-05	RCSD1
9019	1	167691187	167761156	232	24623	5.1293e-05	MPZL1
55811	1	167778357	167883608	409	24648	0.00028096	ADCY10
25874	1	167885913	167906307	33	24816	6.6954e-05	MPC2
55827	1	167905797	168045081	279	24806	1.9621e-05	DCAF6
23432	1	168048780	168106905	142	24702	5.6571e-05	GPR161
261726	1	168148171	168171352	76	24762	0.00025024	TIPRL
375035	1	168195255	168212088	29	24632	0.0014338	SFT2D2
9095	1	168250278	168283664	99	24612	0.00052447	TBX19
6846	1	168510003	168513235	17	24629	0.00072307	XCL2
6375	1	168545711	168551315	18	24252	0.00029832	XCL1
1805	1	168664695	168698442	162	24734	0.00079107	DPT
101928596	1	169073226	169074145	7	24725	0.00096543	RP5-1018K9.1
481	1	169075947	169101960	104	24696	0.0016374	ATP1B1
29922	1	169101258	169337186	993	24774	0.00023452	NME7
8548	1	169337122	169365782	99	24816	0.00062474	BLZF1
57821	1	169364108	169429907	222	24794	0.0007995	CCDC181
10560	1	169433147	169455208	45	24517	3.7604e-05	SLC19A2
2153	1	169481192	169555769	348	24818	8.6495e-05	F5
6403	1	169558087	169599377	136	24797	0.00012586	SELP
6402	1	169659806	169680843	103	24806	0.00058173	SELL
6401	1	169691781	169703220	70	24800	0.00011417	SELE
92342	1	169761670	169764088	8	24809	0.00073984	METTL18
55732	1	169763224	169822229	247	24806	0.00014103	C1orf112
57147	1	169822215	169863100	170	24744	0.00013967	SCYL3
22920	1	169890461	170043882	527	24745	6.4397e-05	KIFAP3
149281	1	170115188	170136923	78	24757	0.00015867	METTL11B
92344	1	170501263	170522974	46	24705	0.00014227	GORAB
5396	1	170633313	170708541	141	24622	0.00069783	PRRX1
80133	1	170904612	171033906	491	24691	0.00011402	MROH9
2328	1	171060018	171086961	123	24823	0.00016326	FMO3
2327	1	171154388	171181822	179	24827	9.7445e-05	FMO2
2326	1	171217610	171255113	114	24749	1.8987e-05	FMO1
2329	1	171283318	171311223	43	24720	0.00045123	FMO4
23215	1	171454652	171562650	309	24779	0.00010942	PRRC2C
4653	1	171604557	171621773	84	24714	8.4622e-06	MYOC
8674	1	171669296	171711379	123	24768	0.00049728	VAMP4
51603	1	171750761	171766856	58	24842	0.00098147	METTL13
26052	1	171810618	172387606	1498	24735	0.0003944	DNM3
92346	1	172389828	172437969	154	24731	0.00058522	C1orf105
5279	1	172410597	172413230	7	24813	0.00031203	PIGC
51430	1	172501494	172580973	152	24770	0.0020393	SUCO
356	1	172628185	172636013	14	24698	8.6563e-05	FASLG
8995	1	173010360	173020103	27	24736	0.00016602	TNFSF18
7292	1	173152870	173176471	65	24678	0.00017917	TNFSF4
9588	1	173446486	173457946	20	24797	0.00026036	PRDX6
284525	1	173469604	173572233	280	24760	0.0004287	SLC9C2
339416	1	173577475	173639001	69	24699	6.6265e-06	ANKRD45
730159	1	173604661	173606273	2	24693	2.448e-05
27252	1	173684063	173755960	107	24705	0.00038549	KLHL20
91687	1	173768688	173794325	32	24716	0.00054244	CENPL
55157	1	173793719	173827682	45	24738	0.00045262	DARS2
84614	1	173837220	173856596	62	24772	0.00021599	ZBTB37
462	1	173872938	173886516	28	24717	0.00010191	SERPINC1
149041	1	173900352	173962210	132	24757	0.00011605	RC3H1
9910	1	174128552	174964445	2114	24764	0.00056335	RABGAP1L
9293	1	174417212	174418683	2	24726	0.00034844	GPR52
27101	1	174968571	174981163	23	24751	4.2272e-05	CACYBP
63931	1	174982094	174992591	21	24653	0.0011222	MRPS14
63923	1	175036994	175117202	353	24739	0.00017344	TNN
9674	1	175126123	175162229	121	24754	3.2864e-05	KIAA0040
7143	1	175291935	175712752	1365	24695	0.00010667	TNR
64326	1	175913967	176176386	847	24801	0.00023163	RFWD2
60676	1	176432307	176814737	948	24736	0.00037352	PAPPA2
460	1	176826441	177134024	801	24680	0.00031747	ASTN1
57795	1	177140058	177251558	231	24735	0.00060012	BRINP2
89866	1	177892825	177939188	191	24738	0.00022602	SEC16B
9462	1	178062864	178448649	753	24778	7.132e-05	RASAL2
400797	1	178463034	178468769	13	24664	3.9996e-05	LINC00083
84066	1	178482212	178492635	28	24789	0.00043031	TEX35
55103	1	178694300	178890975	479	24798	0.0014444	RALGPS2
9068	1	178818670	178840215	46	24781	0.00069321	ANGPTL1
9917	1	178994939	179045702	189	24781	2.4901e-05	FAM20B
64222	1	179050415	179067158	61	24698	0.0001542	TOR3A
27	1	179068462	179198819	364	24781	0.00040366	ABL2
6646	1	179262849	179327815	315	24757	0.0003263	SOAT1
126859	1	179334855	179523870	1276	24773	0.00010388	AXDND1
7827	1	179519674	179545086	114	24653	5.2663e-05	NPHS2
163589	1	179560748	179660407	381	24772	0.00016005	TDRD5
148753	1	179696912	179785333	314	24650	7.5928e-05	FAM163A
163590	1	179809102	179847867	112	24822	0.00027394	IFRG15
163590	1	179809102	179847867	112	24822	0.00027394	TOR1AIP2
26092	1	179851177	179889212	132	24813	0.00016604	TOR1AIP1
9857	1	179923908	180084015	512	24784	0.00015107	CEP350
5768	1	180123968	180169430	263	24795	6.8686e-05	QSOX1
89884	1	180199433	180244188	209	24638	0.00026771	LHX4
84320	1	180257352	180472022	681	24783	2.9257e-05	ACBD6
9213	1	180601146	180859415	576	24761	5.8518e-05	XPR1
57710	1	180882313	180920745	111	24608	0.00067005	KIAA1614
10228	1	180942164	180992074	105	24750	0.00057595	STX6
3140	1	181002561	181031074	110	24725	0.00039356	MR1
51278	1	181057638	181059979	9	24592	8.2417e-05	IER5
777	1	181452447	181775920	886	24714	5.0706e-05	CACNA1E
127665	1	182023705	182030847	9	24829	0.00011069	ZNF648
2752	1	182350839	182361341	43	24584	0.00083367	GLUL
127670	1	182367252	182369751	8	24860	0.00014958	TEDDM1
353299	1	182419256	182529732	396	24769	0.00038063	RGSL1
6041	1	182542769	182558420	31	24669	1.1048e-05	RNASEL
6004	1	182567758	182573548	10	24772	3.0188e-05	RGS16
85397	1	182613036	182653502	120	24801	0.0011577	RGS8
80896	1	182758584	182799519	119	24827	0.00020721	NPL
1660	1	182808439	182857117	111	24826	0.00027378	DHX9
81626	1	182869000	182922553	118	24796	0.00021152	SHCBP1L
3915	1	182992572	183114727	533	24789	0.00015306	LAMC1
3918	1	183147952	183214262	301	24652	0.00018058	LAMC2
23057	1	183217372	183387634	515	24645	0.0016655	NMNAT2
9887	1	183441506	183523328	132	24760	0.0009409	SMG7
4688	1	183524697	183560056	102	24754	0.00061991	NCF2
10092	1	183595328	183605076	55	24832	0.00017579	ARPC5
23179	1	183605208	183897666	967	24760	0.00043149	RGL1
403314	1	183615410	183622448	38	24825	0.00019282	APOBEC4
23127	1	183898988	184006904	352	24673	9.8793e-05	COLGALT2
116461	1	184020811	184043346	33	24716	0.00015006	TSEN15
81563	1	184356150	184598155	692	24694	0.0004714	C1orf21
80267	1	184659625	184724041	135	24645	0.0011787	EDEM3
116496	1	184760159	184943718	485	24691	0.00032161	FAM129A
6045	1	185014482	185071740	90	24742	0.001001	RNF2
81627	1	185087217	185126230	87	24813	0.00038739	TRMT1L
54823	1	185126155	185260913	193	24663	0.00014739	SWT1
10625	1	185265520	185286461	31	24651	0.00012352	IVNS1ABP
83872	1	185703683	186160085	770	24753	7.6252e-05	HMCN1
10216	1	186265405	186283688	33	24611	0.00026233	PRG4
7175	1	186280784	186344883	171	24794	0.00022856	TPR
54953	1	186344890	186390503	113	24794	0.0004047	C1orf27
10896	1	186369704	186370587	4	24786	0.00051854	OCLM
5132	1	186412698	186430240	37	24746	0.00105	PDC
5743	1	186640944	186649559	21	24761	0.00079812	PTGS2
5321	1	186798032	186958113	589	24691	0.00079537	PLA2G4A
101929766	1	189235212	189304663	247	24747	0.0006499
339479	1	190066792	190447534	878	24723	5.3082e-05	BRINP3
64407	1	192127592	192154945	49	24659	0.00036435	RGS18
431704	1	192286122	192336415	135	24679	0.00024255	RGS21
5996	1	192544857	192549159	9	24776	1.8246e-05	RGS1
6003	1	192605268	192629441	83	24700	0.00058875	RGS13
5997	1	192778169	192781407	5	24735	0.00028681	RGS2
51377	1	192981496	193029237	96	24829	7.2808e-05	UCHL5
6738	1	193028552	193060907	72	24815	9.6883e-05	TROVE2
51022	1	193065595	193075659	25	24801	0.00054829	GLRX2
79577	1	193091088	193223945	370	24813	0.00035632	CDC73
8707	1	193147860	193155743	16	24836	0.00095193	B3GALT2
343450	1	196194913	196577690	801	24751	0.0006754	KCNT2
3075	1	196621008	196716634	269	24795	0.00032687	CFH
10878	1	196743925	196763203	6	24736	0.0015722	CFHR3
3078	1	196788861	196801319	3	24655	2.2372e-05	CFHR1
10877	1	196857144	196887843	63	24690	3.2614e-05	CFHR4
3080	1	196912888	196928356	48	24694	1.3192e-05	CFHR2
81494	1	196946667	196978804	68	24797	0.0003017	CFHR5
2165	1	197007877	197036568	68	24813	0.00072942	F13B
259266	1	197053257	197115824	121	24813	0.00015972	ASPM
360023	1	197122814	197169672	100	24743	0.00034531	ZBTB41
23418	1	197170592	197447585	505	24734	0.00014755	CRB1
163486	1	197473878	197744623	413	24756	0.00074019	DENND1B
388722	1	197871682	197876497	5	24502	0.00014921	C1orf53
56956	1	197881635	197904606	63	24714	0.00028336	LHX9
140609	1	198126108	198291550	604	24800	0.00043898	NEK7
127124	1	198492352	198510075	36	24804	0.00046387	ATP6V1G3
127124	1	198492352	198510075	36	24804	0.00046387	ATP6V1G3
5788	1	198608098	198726605	367	24733	0.00015344	PTPRC
5788	1	198608098	198726605	367	24733	0.00015344	PTPRC
2494	1	199996730	200146552	621	24670	0.00063971	NR5A2
23528	1	200374075	200379186	4	24752	0.0010547	ZNF281
9928	1	200520625	200589862	264	24778	8.3934e-05	KIF14
83479	1	200609935	200639126	102	24775	0.00049997	DDX59
23271	1	200708686	200829832	350	24740	0.00034639	CAMSAP2
2848	1	200842083	200843306	3	24420	0.00015277	GPR25
55765	1	200860627	200884864	83	24602	8.3403e-05	C1orf106
23046	1	200938514	200992828	156	24731	0.00020679	KIF21B
779	1	201008635	201081694	261	24682	0.00045969	CACNA1S
647219	1	201083081	201084500	5	24678	0.00014902	ASCL5
252839	1	201103900	201140710	138	24678	0.00064965	TMEM9
91156	1	201159952	201198080	168	24719	0.00078618	IGFN1
5317	1	201252580	201302121	227	24725	9.0261e-06	PKP1
7139	1	201328136	201346836	87	24811	0.00032878	TNNT2
3898	1	201349966	201368669	64	24705	8.561e-05	LAD1
7135	1	201372895	201390874	32	24656	0.00030147	TNNI1
23612	1	201434607	201438299	12	24576	7.3211e-05	PHLDA3
1465	1	201452658	201476387	99	24567	3.2758e-05	CSRP1
89796	1	201508243	201796102	799	24670	0.00059071	NAV1
55705	1	201798288	201853422	119	24772	0.00013386	IPO9
149345	1	201857797	201861715	8	24795	0.00010181	SHISA4
25802	1	201865584	201915716	136	24672	8.0294e-05	LMOD1
10440	1	201924619	201939789	44	24667	0.0001484	TIMM17A
6051	1	201951766	201975275	138	24648	0.0001222	RNPEP
1999	1	201979647	201986316	17	24655	0.00070417	ELF3
9283	1	202092029	202098634	29	24780	0.00016331	GPR37L1
127829	1	202102532	202113871	21	24656	0.0016521	ARL8A
5778	1	202116141	202130716	37	24595	0.00013223	PTPN7
59352	1	202163118	202288889	324	24667	0.00030307	LGR6
29089	1	202300785	202311094	17	24853	0.00028883	UBE2T
4660	1	202317830	202557697	404	24770	0.00014631	PPP1R12B
127833	1	202559724	202679551	320	24676	0.00055462	SYT2
10765	1	202696532	202777549	256	24748	0.0011982	KDM5B
5877	1	202847410	202858385	36	24724	0.00055332	RABIF
59349	1	202860230	202897766	97	24797	0.00023554	KLHL12
51094	1	202909960	202927700	68	24776	0.00063629	ADIPOR1
51706	1	202931001	202936404	10	24856	0.00058592	CYB5R1
92703	1	202976520	202993976	38	24752	0.0002322	TMEM183A
8497	1	202995649	203047864	189	24717	0.0004355	PPFIA4
4656	1	203052257	203055166	6	24501	0.00035743	MYOG
134	1	203096833	203136533	138	24755	0.00027165	ADORA1
4608	1	203136939	203144969	24	24600	0.00017045	MYBPH
1116	1	203148059	203155978	30	24592	0.00020273	CHI3L1
1118	1	203185207	203198860	49	24685	0.00043062	CHIT1
7832	1	203274664	203278730	9	24764	0.0012298	BTG2
2331	1	203309749	203320557	37	24640	0.00042453	FMOD
5549	1	203444883	203460480	56	24742	0.0001191	PRELP
26254	1	203463271	203478077	63	24760	0.00045513	OPTC
493	1	203595915	203713209	295	24682	0.0002328	ATP2B4
54900	1	203734284	203745500	41	24629	0.00028824	LAX1
9877	1	203764665	203823256	184	24685	6.9428e-06	ZC3H11A
100381270	1	203766651	203769590	5	24719	0.0001537	ZBED6
6635	1	203830740	203840280	46	24789	0.00041023	SNRPE
9580	1	204042237	204096871	162	24566	0.00010653	SOX13
55224	1	204100190	204121307	54	24632	0.00074402	ETNK2
5972	1	204123944	204135465	48	24680	0.00018127	REN
3814	1	204159469	204165619	26	24670	0.00039615	KISS1
127845	1	204167288	204183220	37	24710	2.1938e-05	GOLT1A
22874	1	204187979	204329057	516	24729	0.00023063	PLEKHA6
84919	1	204369781	204380945	18	24770	0.00021361	PPP1R15B
5287	1	204391756	204463943	209	24748	1.147e-06	PIK3C2B
4194	1	204485507	204596131	385	24772	0.00045068	MDM4
10446	1	204586298	204654597	233	24626	5.9408e-05	LRRN2
23114	1	204797782	204991950	667	24680	0.00013743	NFASC
6900	1	205012340	205047173	156	24741	0.00097649	CNTN2
388730	1	205052257	205053588	6	24850	2.6673e-05	TMEM81
5929	1	205055270	205091150	116	24821	0.00019613	RBBP5
25778	1	205111631	205180727	195	24794	6.5622e-05	DSTYK
9911	1	205197038	205242471	146	24771	0.00030858	TMCC2
81788	1	205271191	205290883	68	24723	0.00012139	NUAK2
55220	1	205305193	205326218	104	24612	0.00018412	KLHDC8A
93273	1	205350506	205391214	161	24548	0.00017251	LEMD1
5129	1	205473684	205501921	139	24664	0.0011987	CDK18
148808	1	205538112	205572046	146	24702	0.00036704	MFSD4
2005	1	205577071	205602971	75	24635	0.00039568	ELK4
85414	1	205626979	205649630	76	24748	8.8611e-06	SLC45A3
64710	1	205681947	205719372	113	24801	4.5714e-05	NUCKS1
8934	1	205737114	205744615	35	24815	1.5942e-06	RAB7L1
254428	1	205758221	205782887	73	24786	0.0002683	SLC41A1
148811	1	205797150	205819276	57	24746	6.4211e-05	PM20D1
115019	1	205882176	205912588	128	24621	0.00017705	SLC26A9
729533	1	206138911	206155074	3	24500	0.00057434	FAM72A
729533	1	206138911	206155074	3	24500	0.00057434	FAM72A
553	1	206224283	206231482	48	24717	0.00039189	AVPR1B
553	1	206224283	206231482	48	24717	0.00039189	AVPR1B
440712	1	206238872	206288236	72	24712	0.00040001	C1orf186
440712	1	206238872	206288236	72	24712	0.00040001	C1orf186
1510	1	206317459	206332104	19	24399	0.00051265	CTSE
1510	1	206317459	206332104	19	24399	0.00051265	CTSE
9641	1	206643586	206670223	90	24639	0.0001435	IKBKE
9641	1	206643586	206670223	90	24639	0.0001435	IKBKE
83593	1	206680866	206762616	212	24624	2.6258e-05	RASSF5
83593	1	206680866	206762616	212	24624	2.6258e-05	RASSF5
1939	1	206764974	206785904	66	24591	2.8818e-05	EIF2D
1939	1	206764974	206785904	66	24591	2.8818e-05	EIF2D
8444	1	206808881	206823229	25	24796	0.00065953	DYRK3
8444	1	206808881	206823229	25	24796	0.00065953	DYRK3
9261	1	206858295	206907630	144	24777	0.00031633	MAPKAPK2
9261	1	206858295	206907630	144	24777	0.00031633	MAPKAPK2
3586	1	206940948	206945839	16	24791	0.00082531	IL10
29949	1	206972215	207016326	149	24732	0.00015013	IL19
50604	1	207038699	207042568	5	24663	0.0015388	IL20
11009	1	207070630	207077484	20	24762	0.00052383	IL24
9214	1	207076630	207095378	37	24659	0.00063889	FAIM3
5284	1	207101867	207119814	47	24813	0.00022355	PIGR
83953	1	207131312	207143970	44	24829	0.0001493	FCAMR
79098	1	207191866	207208555	18	24748	1.0172e-05	C1orf116
5208	1	207207761	207254368	79	24704	0.0011119	PFKFB2
55432	1	207217194	207226325	18	24775	0.00057494	YOD1
725	1	207262210	207273338	17	24743	0.0002688	C4BPB
722	1	207277583	207318317	115	24668	0.00034727	C4BPA
1604	1	207494817	207534311	92	24794	0.0016926	CD55
1380	1	207627645	207663240	98	24739	0.00010241	CR2
1378	1	207669473	207815110	305	24709	8.4768e-05	CR1
1379	1	207818458	207897036	401	24746	0.00031318	CR1L
4179	1	207925383	207968861	113	24761	0.0002746	CD46
947	1	208059883	208084742	89	24710	0.00063656	CD34
5362	1	208195587	208417665	694	24686	4.2601e-05	PLXNA2
642587	1	209602168	209605894	7	24725	0.00036119
57172	1	209757045	209787284	111	24674	0.00062636	CAMK1G
3914	1	209788215	209825820	155	24749	0.00023057	LAMB3
50486	1	209848670	209849735	6	24713	0.00032054	G0S2
3290	1	209859525	209908295	106	24747	0.0011488	HSD11B1
80342	1	209929393	209955668	108	24704	0.00053041	TRAF3IP3
148304	1	209955662	209957890	3	24843	0.00046248	C1orf74
3664	1	209958968	209979520	72	24816	2.3471e-05	IRF6
27042	1	210001312	210030910	127	24727	5.7163e-05	DIEXF
255928	1	210111519	210337636	576	24744	0.00040353	SYT14
56256	1	210406195	210420252	24	24771	0.00034905	SERTAD4
55733	1	210501596	210849638	1513	24668	9.2191e-05	HHAT
3756	1	210851657	211307457	1750	24717	0.00019838	KCNH1
55758	1	211432708	211489727	222	24786	8.3183e-05	RCOR3
7188	1	211499849	211548403	134	24757	0.00012033	TRAF5
343035	1	211649864	211666259	60	24627	0.00091419	RD3
7779	1	211748381	211752099	7	24660	0.00014277	SLC30A1
4751	1	211831598	211848972	52	24769	9.8546e-06	NEK2
9926	1	211916799	212048531	500	24772	0.0010965	LPGAT1
25896	1	212113741	212209002	395	24824	0.00029373	INTS7
51514	1	212208919	212278187	295	24805	0.00067301	DTL
5525	1	212458879	212535205	216	24741	0.00022524	PPP2R5A
55248	1	212537816	212588267	154	24712	6.089e-05	TMEM206
29937	1	212606229	212619721	54	24758	0.000566	NENF
467	1	212738676	212794119	237	24684	0.0019285	ATF3
149647	1	212797789	212800120	11	24839	0.00029066	FAM71A
55509	1	212859759	212873327	56	24685	0.0011426	BATF3
25936	1	212899495	212965139	346	24809	0.00048101	NSL1
128387	1	212965170	212990167	135	24830	0.00029461	TATDN3
149643	1	213003483	213020991	98	24688	2.2116e-05	C1orf227
28982	1	213031597	213072705	270	24789	0.00090396	FLVCR1
79805	1	213123887	213164986	135	24687	5.4554e-06	VASH2
90806	1	213165524	213189168	37	24776	5.0912e-05	ANGEL2
26750	1	213224588	213446808	348	24764	4.4325e-05	RPS6KC1
5629	1	214161278	214214853	144	24696	7.0751e-05	PROX1
56950	1	214454565	214510477	227	24716	5.7267e-05	SMYD2
5784	1	214521640	214725024	876	24702	3.4417e-05	PTPN14
1063	1	214776522	214837914	244	24806	0.00071807	CENPF
3776	1	215178885	215410436	835	24747	0.00023451	KCNK2
51133	1	215740528	215795149	46	24769	0.00017635	KCTD3
7399	1	215796236	216596738	2625	24709	0.001238	USH2A
2104	1	216676588	217311097	2319	24690	0.00028904	ESRRG
55105	1	217603834	217804426	619	24655	0.00031045	GPATCH2
128153	1	217804684	218040492	858	24724	0.00021262	SPATA17
51018	1	218458629	218511325	93	24752	0.00018996	RRP15
7042	1	218518676	218617961	204	24698	0.00015509	TGFB2
127018	1	219347192	219386207	88	24827	0.00022702	LYPLAL1
55532	1	220087606	220101993	43	24729	0.00023156	SLC30A10
2058	1	220141940	220220000	338	24758	0.00034177	EPRS
10380	1	220230824	220263249	82	24704	0.00040575	BPNT1
55699	1	220267455	220321383	141	24771	0.00027177	IARS2
25782	1	220321610	220445843	316	24770	0.0002572	RAB3GAP2
4139	1	220701568	220837799	316	24802	0.0001312	MARK1
79762	1	220863628	220872499	35	24754	2.3293e-05	C1orf115
54996	1	220921325	220958157	119	24708	4.3421e-05	MARC2
64757	1	220960039	220987741	112	24654	0.00072028	MARC1
3142	1	221052743	221058401	17	24786	0.00020014	HLX
11221	1	221874764	221916204	78	24644	0.00035485	DUSP10
79802	1	222695602	222721444	115	24701	0.00085741	HHIPL2
9015	1	222730990	222763438	93	24777	0.0013019	TAF1A
375056	1	222791444	222841351	145	24765	0.00057652	MIA3
64853	1	222841355	222886602	93	24790	0.00040196	AIDA
148362	1	222885906	222908529	39	24764	0.00067433	BROX
400823	1	222910558	222926932	34	24772	0.00027411	FAM177B
84976	1	222988342	223179337	672	24725	1.174e-05	DISP1
7100	1	223282748	223316624	122	24669	0.00026526	TLR5
55061	1	223394161	223537564	380	24687	3.1009e-05	SUSD4
164127	1	223566715	223568812	8	24864	0.00024713	C1orf65
388743	1	223714972	223853436	318	24770	0.00096473	CAPN8
824	1	223889295	223963720	261	24754	0.00017403	CAPN2
7159	1	223967595	224033674	162	24757	1.4756e-05	TP53BP2
23219	1	224301789	224349749	144	24752	2.7704e-06	FBXO28
8560	1	224370910	224381143	28	24707	3.072e-05	DEGS1
4931	1	224415036	224517891	243	24737	0.00013724	NVL
29097	1	224544513	224567154	44	24627	0.00018368	CNIH4
80232	1	224572845	224622001	89	24743	0.00014948	WDR26
101928291	1	224621806	224647598	61	24742	0.00013743
149111	1	224734563	224928269	610	24680	0.0011013	CNIH3
127602	1	225117356	225586996	1823	24784	0.0020354	DNAH14
3930	1	225589204	225616557	79	24776	3.4047e-05	LBR
55740	1	225674534	225840845	454	24776	0.00028645	ENAH
6726	1	225965515	225978168	43	24629	7.0532e-05	SRP9
2052	1	225997797	226033264	133	24645	0.00085928	EPHX1
9725	1	226033233	226070420	136	24765	0.00019127	TMEM63A
10637	1	226073982	226076846	19	24717	7.4022e-05	LEFTY1
10637	1	226073982	226076846	19	24717	7.4022e-05	LEFTY2
29920	1	226107577	226112040	10	24746	0.00036726	PYCR2
7044	1	226124298	226129083	8	24571	5.5372e-05	LEFTY2
163859	1	226170403	226187099	25	24636	0.0036498	SDE2
3020	1	226250408	226259703	17	24699	0.00062902	H3F3B
3020	1	226250408	226259703	17	24699	0.00062902	H3F3A
64746	1	226332380	226374423	122	24717	0.0011728	ACBD3
83881	1	226411325	226414756	2	24824	0.00038033	MIXL1
286826	1	226418850	226497789	164	24676	0.00067719	LIN9
142	1	226548392	226595801	149	24786	0.00020557	PARP1
375057	1	226736501	226796915	212	24645	0.00058774	C1orf95
3707	1	226819391	226927028	230	24633	6.6044e-05	ITPKB
5664	1	227057885	227083804	80	24801	0.00073195	PSEN2
56997	1	227084589	227175246	249	24607	9.4525e-05	ADCK3
8476	1	227177566	227506193	1970	24802	2.2509e-05	CDC42BPA
339500	1	227751220	227865144	319	24776	0.00026102	ZNF678
65094	1	227918890	227923284	18	24802	0.001529	JMJD4
116841	1	227922697	227968932	146	24755	0.00060884	SNAP47
339501	1	228003418	228034171	121	24751	0.00087422	PRSS38
7483	1	228109165	228135676	91	24711	9.6384e-05	WNT9A
101060022	1	228156662	228159059	17	24514	6.4389e-05
89780	1	228194723	228248972	121	24693	0.00032912	WNT3A
100506571	1	228261610	228264258	1	24636	0.00010026
375	1	228270361	228286913	30	24832	0.0014079	ARF1
79169	1	228288428	228293112	8	24781	0.00083508	C1orf35
128308	1	228294380	228297037	3	24788	0.0002629	MRPL55
2987	1	228327668	228336656	20	24749	0.00017758	GUK1
57165	1	228337415	228347527	16	24781	0.00068343	GJC2
200205	1	228353429	228369958	31	24744	0.0002302	IBA57
84033	1	228395740	228566577	542	24771	0.0011407	OBSCN
101927401	1	228549180	228554500	25	24791	0.0021294
81559	1	228581373	228594584	26	24776	0.00079871	TRIM11
51127	1	228594858	228604583	14	24753	0.0013908	TRIM17
8290	1	228612546	228613026	2	24607	0.00011867	HIST3H3
149603	1	228674277	228697598	83	24789	0.0010585	RNF187
100129094	1	228698060	228699699	4	24842	0.00061378
58480	1	228780394	228882416	248	24671	3.7924e-05	RHOU
5867	1	229406809	229441641	84	24810	0.00011425	RAB4A
10638	1	229440129	229441251	2	24752	0.00081182	RAB4A
10638	1	229440129	229441251	2	24752	0.00081182	SPHAR
126731	1	229456752	229478688	52	24681	0.00018607	CCSAP
58	1	229566992	229569858	5	24769	0.00053856	ACTA1
55746	1	229577044	229644088	173	24749	8.9404e-05	NUP133
23456	1	229652329	229694442	88	24714	3.7559e-05	ABCB10
27097	1	229728858	229761794	94	24761	4.2919e-05	TAF5L
9816	1	229761981	229795946	78	24715	0.00023023	URB2
2590	1	230202956	230417875	947	24711	1.33e-05	GALNT2
79605	1	230457392	230561674	461	24697	0.00018245	PGBD5
22796	1	230778202	230829731	202	24636	0.00030879	COG2
183	1	230838269	230850336	61	24751	0.00052245	AGT
10753	1	230883089	230937749	287	24659	0.0003738	CAPN9
84886	1	230972865	231005335	148	24766	0.00056951	C1orf198
79573	1	231041987	231114618	316	24744	0.00031169	TTC13
64801	1	231114823	231136479	88	24800	0.0023355	ARV1
375061	1	231154704	231175995	124	24630	4.0586e-05	FAM89A
440730	1	231298674	231357314	203	24753	0.00042913	TRIM67
149373	1	231319845	231323373	19	24796	5.4778e-05
128061	1	231359509	231376933	46	24632	0.00036757	C1orf131
8443	1	231376919	231413719	99	24786	0.00059247	GNPAT
149371	1	231468482	231473578	13	24726	0.00013113	EXOC8
83932	1	231473682	231506297	99	24789	5.8857e-05	SPRTN
54583	1	231499497	231560790	344	24785	7.3877e-05	EGLN1
7257	1	231664399	231702270	68	24747	0.00024877	TSNAX
27185	1	231762561	232177018	1270	24668	0.0023038	DISC1
57568	1	232533711	232765907	814	24700	7.136e-05	SIPA1L2
54627	1	232940638	232946092	11	24761	0.00062773	MAP10
84284	1	233086277	233114548	76	24812	0.00048097	NTPCR
80003	1	233119855	233431459	1245	24743	0.00030553	PCNXL2
84451	1	233463514	233520894	247	24665	0.00015002	MLK4
3775	1	233749750	233808258	194	24647	0.0010662	KCNK1
148641	1	234040679	234460262	1626	24657	3.5133e-05	SLC35F3
388753	1	234508932	234519795	53	24742	6.5404e-05	COA6
6894	1	234527059	234614863	470	24752	0.001005	TARBP1
359948	1	234740015	234745271	14	24511	0.00012505	IRF2BP2
9804	1	235272656	235292256	57	24792	0.00026751	TOMM20
23029	1	235294498	235324571	75	24709	0.00082258	RBM34
51742	1	235330210	235491532	475	24742	0.00038086	ARID4B
9453	1	235491753	235507847	48	24725	0.00029078	GGPS1
6905	1	235530728	235612280	300	24766	0.00027975	TBCE
148789	1	235610505	235667781	164	24805	8.6925e-05	B3GALNT2
2786	1	235710985	235814054	356	24583	0.00018303	GNG4
1130	1	235824331	236047008	356	24723	0.00036407	LYST
4811	1	236139130	236228481	265	24716	2.5138e-06	NID1
7107	1	236305832	236415314	501	24676	0.00037748	GPR137B
56605	1	236378422	236445339	424	24751	0.00026243	ERO1LB
128178	1	236557680	236648008	348	24673	8.5532e-05	EDARADD
3964	1	236681514	236716281	258	24776	0.00015178	LGALS8
55127	1	236712305	236767841	383	24818	0.00021232	HEATR1
88	1	236849754	236927931	324	24707	0.00018201	ACTN2
4548	1	236958581	237067281	324	24728	0.00018529	MTR
6262	1	237205510	237997288	3001	24653	9.3868e-05	RYR2
57829	1	238041164	238054222	68	24787	0.00070478	ZP4
1131	1	239549876	240078750	1501	24697	0.00065173	CHRM3
56776	1	240255185	240638491	1376	24625	2.1323e-05	FMN2
[truncated: 19,734 more rows]
