# Supplementary material for: The genetic landscape of human functional brain connectivity
Source: Nat Commun. 2026 Feb 24;17:3120. doi: 10.1038/s41467-026-69442-9 (PMC13043896; doi:10.1038/s41467-026-69442-9)
Supplement: Supplementary file 10 — Supplementary Data 8 [file 41467_2026_69442_MOESM10_ESM.xlsx]

## Sheet: 8 - Replication (Gene)
Supplementary Data 8 - Replication of Gene-based GWAS
GENE: Gene Symbol.
EDGE: the specific edge-GWAS with which GENE was associated.
START: Gene start (GRCh37).
STOP: Gene stop (GRCh37).
CHR: chromosome. X chromosome coded as X and XY. where XY is the pseudoautosomal region of the X chromosome.
NSNPS: Number of SNPs in the gene.
N: Sample size for discovery gene GWGAS.
DISC_P: uncorrected P-value for GENE-EDGE association in the discovery sample across all 3321 edges. (Each individual p-value estimated on a discovery sample of N subjects, one-sided discovery alpha = 0.05/(18852x3321)))
REP_P: Uncorrected p-value for gene-trait association in the replication sample (N = 3708 subjects for replication, one-sided replication alpha = 0.05/6).
REPLICATED: whether the locus was considered replicated (one-sided replication alpha = 0.05/6).
GENE	EDGE	CHR	START	STOP	NSNPS	N	DISC_P	REP_P	REPLICATED
EPHA3	ctx-lh-insula_ctx-lh-supramarginal	3	89156674	89531284	829	24710	3.62e-10	0.00698	1
APOE	ctx-rh-lateraloccipital_ctx-rh-caudalmiddlefrontal	19	45409039	45412650	6	24751	4.88e-10	0.0965	0
APOC1	ctx-rh-lateraloccipital_ctx-rh-caudalmiddlefrontal	19	45417577	45422606	10	24554	7.32e-10	0.219	0
APOC1	ctx-rh-caudalmiddlefrontal_ctx-lh-fusiform	19	45417577	45422606	10	24554	9.75e-11	0.137	0
EPHA3	ctx-lh-medialorbitofrontal_ctx-lh-inferiortemporal	3	89156674	89531284	829	24710	6.24e-11	0.0484	0
APOE	ctx-rh-fusiform_ctx-rh-caudalmiddlefrontal	19	45409039	45412650	6	24751	1.7e-10	0.521	0
APOC1	ctx-rh-fusiform_ctx-rh-caudalmiddlefrontal	19	45417577	45422606	10	24554	1.64e-10	0.194	0
APOC1	ctx-rh-rostralmiddlefrontal_ctx-lh-fusiform	19	45417577	45422606	10	24554	4.67e-10	0.813	0
EPHA3	ctx-rh-supramarginal_ctx-rh-middletemporal	3	89156674	89531284	829	24710	1.25e-10	0.000265	1
EPHA3	ctx-lh-supramarginal_ctx-lh-inferiorparietal	3	89156674	89531284	829	24710	1.25e-11	0.0247	0
EPHA3	ctx-rh-superiorparietal_ctx-lh-inferiortemporal	3	89156674	89531284	829	24710	2.72e-12	0.0261	0
EPHA3	ctx-rh-supramarginal_ctx-lh-supramarginal	3	89156674	89531284	829	24710	7.2e-12	0.0113	0
EPHA3	ctx-lh-supramarginal_ctx-lh-parsorbitalis	3	89156674	89531284	829	24710	3.14e-13	0.018	0
APOE	ctx-rh-caudalmiddlefrontal_ctx-lh-lateraloccipital	19	45409039	45412650	6	24751	8.7e-11	0.205	0
APOC1	ctx-rh-caudalmiddlefrontal_ctx-lh-lateraloccipital	19	45417577	45422606	10	24554	3.79e-10	0.705	0
ZIC4	ctx-rh-supramarginal_ctx-rh-caudalmiddlefrontal	3	147103835	147124596	45	24745	1.05e-11	0.0408	0
ZIC1	ctx-rh-supramarginal_ctx-rh-caudalmiddlefrontal	3	147127181	147134506	13	24707	3.6e-11	0.101	0
EPHA3	ctx-lh-superiorparietal_ctx-lh-inferiortemporal	3	89156674	89531284	829	24710	8.07e-11	0.0265	0
EPHA3	ctx-rh-inferiortemporal_ctx-rh-caudalmiddlefrontal	3	89156674	89531284	829	24710	1.29e-11	0.128	0
EPHA3	ctx-lh-supramarginal_ctx-lh-caudalmiddlefrontal	3	89156674	89531284	829	24710	8.95e-13	0.000142	1
EPHA3	ctx-lh-supramarginal_ctx-lh-middletemporal	3	89156674	89531284	829	24710	2.74e-13	1.71e-05	1
EPHA3	ctx-lh-inferiortemporal_ctx-lh-caudalmiddlefrontal	3	89156674	89531284	829	24710	1.37e-13	0.0117	0
APOC1	ctx-rh-inferiorparietal_ctx-lh-lateraloccipital	19	45417577	45422606	10	24554	4.17e-10	0.0253	0
SLC39A12	Right-Putamen_Left-Putamen	10	18240768	18332221	436	24599	2.71e-11	0.00029	1
EPHA3	ctx-rh-insula_ctx-lh-supramarginal	3	89156674	89531284	829	24710	5.58e-10	0.00874	0
