# Supplementary material for: The genetic landscape of human functional brain connectivity
Source: Nat Commun. 2026 Feb 24;17:3120. doi: 10.1038/s41467-026-69442-9 (PMC13043896; doi:10.1038/s41467-026-69442-9)
Supplement: Supplementary file 11 — Supplementary Data 9 [file 41467_2026_69442_MOESM11_ESM.xlsx]

## Sheet: 9 - Gene-sets (Strict Gene-set)
Supplementary Data 9 - Functional Annotation Results (strict gene-set - SWS replicated Gene Associations)
Category: Database for genesets (one of the category from MsigDB or GWAScatalog).
GeneSet : Name of gene set as provided by database
N_genes : Number of genes in a gene set
N_overlap : Number of input genes overlapping with the gene set
p : Hypergeometric test (upper tail) uncorrected one-sided P-value
adjP : BH FDR-Adjusted P-value (one-sided FDR alpha = 0.05 within each trait category)
genes : Genes overlapping with the gene set
link : Link to the MsigDB page if available
Category	GeneSet	N_genes	N_overlap	p	adjP	genes	link
GO_mf	GOMF_PROTEIN_LIPID_COMPLEX_BINDING	27	2	1.9958359108552178e-05	0.0317083927890436	THBS1:APOE	http://www.gsea-msigdb.org/gsea/msigdb/human/geneset/GOMF_PROTEIN_LIPID_COMPLEX_BINDING
GO_mf	GOMF_PROTEOGLYCAN_BINDING	36	2	3.578825371223882e-05	0.0317083927890436	THBS1:APOE	http://www.gsea-msigdb.org/gsea/msigdb/human/geneset/GOMF_PROTEOGLYCAN_BINDING
GO_bp	GOBP_TUBE_MORPHOGENESIS	830	4	1.8472439394217434e-05	0.04291178775958586	PAX8:SLC39A12:THBS1:APOE	http://www.gsea-msigdb.org/gsea/msigdb/human/geneset/GOBP_TUBE_MORPHOGENESIS
GO_bp	GOBP_NITRIC_OXIDE_MEDIATED_SIGNAL_TRANSDUCTION	28	2	2.1491320624302825e-05	0.04291178775958586	THBS1:APOE	http://www.gsea-msigdb.org/gsea/msigdb/human/geneset/GOBP_NITRIC_OXIDE_MEDIATED_SIGNAL_TRANSDUCTION
GO_bp	GOBP_REGULATION_OF_CELLULAR_COMPONENT_BIOGENESIS	942	4	3.052322194662225e-05	0.04291178775958586	EPHA3:SLC39A12:THBS1:APOE	http://www.gsea-msigdb.org/gsea/msigdb/human/geneset/GOBP_REGULATION_OF_CELLULAR_COMPONENT_BIOGENESIS
GO_bp	GOBP_CGMP_MEDIATED_SIGNALING	35	2	3.380363053336324e-05	0.04291178775958586	THBS1:APOE	http://www.gsea-msigdb.org/gsea/msigdb/human/geneset/GOBP_CGMP_MEDIATED_SIGNALING
GO_bp	GOBP_NEGATIVE_REGULATION_OF_BLOOD_VESSEL_ENDOTHELIAL_CELL_MIGRATION	35	2	3.380363053336324e-05	0.04291178775958586	THBS1:APOE	http://www.gsea-msigdb.org/gsea/msigdb/human/geneset/GOBP_NEGATIVE_REGULATION_OF_BLOOD_VESSEL_ENDOTHELIAL_CELL_MIGRATION
GO_bp	GOBP_REGULATION_OF_SPROUTING_ANGIOGENESIS	35	2	3.380363053336324e-05	0.04291178775958586	SLC39A12:THBS1	http://www.gsea-msigdb.org/gsea/msigdb/human/geneset/GOBP_REGULATION_OF_SPROUTING_ANGIOGENESIS
GO_bp	GOBP_TUBE_DEVELOPMENT	1033	4	4.3985534716533e-05	0.04291178775958586	PAX8:SLC39A12:THBS1:APOE	http://www.gsea-msigdb.org/gsea/msigdb/human/geneset/GOBP_TUBE_DEVELOPMENT
GO_bp	GOBP_NEGATIVE_REGULATION_OF_ENDOTHELIAL_CELL_PROLIFERATION	40	2	4.4290324097108354e-05	0.04291178775958586	THBS1:APOE	http://www.gsea-msigdb.org/gsea/msigdb/human/geneset/GOBP_NEGATIVE_REGULATION_OF_ENDOTHELIAL_CELL_PROLIFERATION
GO_bp	GOBP_CIRCULATORY_SYSTEM_DEVELOPMENT	1076	4	5.16920090840991e-05	0.04451830693453913	PAX8:SLC39A12:THBS1:APOE	http://www.gsea-msigdb.org/gsea/msigdb/human/geneset/GOBP_CIRCULATORY_SYSTEM_DEVELOPMENT
GWAScatalog	Language functional connectivity	12	2	3.758873341899724e-06	0.01663301453790628	PAX8:EPHA3
