# Supplementary material for: The genetic landscape of human functional brain connectivity
Source: Nat Commun. 2026 Feb 24;17:3120. doi: 10.1038/s41467-026-69442-9 (PMC13043896; doi:10.1038/s41467-026-69442-9)
Supplement: Supplementary file 12 — Supplementary Data 10 [file 41467_2026_69442_MOESM12_ESM.xlsx]

## Sheet: 10 - Gene-sets (Broad Gene-set)
Supplementary Data 10 - Functional Annotation Results (broad gene-set, GWAS associations)
Category: Database for genesets (one of the category from MsigDB or GWAScatalog).
GeneSet : Name of gene set as provided by database
N_genes : Number of genes in a gene set
N_overlap : Number of input genes overlapping with the gene set
p : Hypergeometric test (upper tail) uncorrected one-sided P-value
adjP : BH FDR-Adjusted P-value (one-sided FDR alpha = 0.05 within each trait category)
genes : Genes overlapping with the gene set
link : Link to the MsigDB page if available
Category	GeneSet	N_genes	N_overlap	p	adjP	genes	link
GWAScatalog	Hemoglobin levels	316	23	6.775446903124741e-10	2.998135254632698e-06	SLC39A8:FGFR4:HFE:POM121L2:OR2J2:OR12D3:VWA7:GSTA2:GSTA1:MUC12:HBG1:HBG2:MYRF:TMEM258:SH2B3:TRAFD1:EXOC3L1:MC1R:SPPL2C:MAPT:LRRC37A:LRRC37A2:HOXB1:SHKBP1
GWAScatalog	Brain morphology (MOSTest)	1049	42	9.753622145899552e-09	1.5179562183674602e-05	DENND4B:MUC1:PKDCC:RPL37A:NDUFAF3:USP4:EPHA3:ZIC4:ZIC1:SLC39A8:NR2F1:FAM172A:NPM1:HFE:POM121L2:OR2J2:OR12D3:SKIDA1:MLLT10:ENO4:FAM53B:MOB2:SCUBE2:MYRF:TMEM258:OGFOD2:ARL6IP4:PITPNM2:MC1R:HIC1:ITGA2B:CRHR1:SPPL2C:MAPT:STH:ARL17B:LRRC37A:LRRC37A2:ARL17A:WNT3:BPTF:KPNA2:GAL3ST1:ANKRD54
GWAScatalog	Language functional connectivity	12	6	1.0291228599101426e-08	1.5179562183674602e-05	PAX8:EPHA3:ZIC4:FAM172A:PLCE1:SEZ6
GWAScatalog	Handedness (Left-handed vs. non-left-handed)	7	5	1.6420944333732643e-08	1.574891888564493e-05	MAPT:STH:ARL17B:LRRC37A:LRRC37A2:ARL17A:WNT3
GWAScatalog	Fish- and plant-related diet	180	16	1.7795388571350205e-08	1.574891888564493e-05	DENND4B:PIK3C2B:ANKUB1:RNF13:HFE:POM121L2:OR2J2:OR12D3:MAPKAP1:SKIDA1:MLLT10:TOMM40:APOE:APOC1:RNF185:DRG1
GWAScatalog	Asthma and major depressive disorder	81	10	4.2555315304029367e-07	0.00031384545036721654	POM121L2:OR2J2:OR12D3:GPANK1:ABHD16A:LY6G6F:MEGT1:LY6G6D:LY6G6C:DDAH2:MSH5-SAPCD1:SAPCD1:VWA7
GWAScatalog	Reaction time	33	7	5.46890933075528e-07	0.00034571319697988736	SH2B3:ATXN2:HECTD4:MAPT:ARL17B:LRRC37A:LRRC37A2:ARL17A:WNT3
GWAScatalog	Parental longevity (mother's attained age)	6	4	7.795960037508613e-07	0.00043121403957469516	SH2B3:ATXN2:APOE:APOC1
GWAScatalog	Left–right brain asymmetry	24	6	1.2846143589785907e-06	0.0006316020598311404	ZIC4:NR2F1:CRHR1:MAPT:ARL17B:LRRC37A:LRRC37A2:ARL17A
GWAScatalog	Alcohol use disorder (total score)	26	6	2.1416338070542058e-06	0.000947672959621486	SLC39A8:CRHR1:SPPL2C:MAPT:STH:WNT3
GWAScatalog	Cerebral amyloid deposition positivity (PET imaging)	3	3	3.523590784389696e-06	0.0012993241017437004	TOMM40:APOE:APOC1
GWAScatalog	Cognitive impairment test score	3	3	3.523590784389696e-06	0.0012993241017437004	TOMM40:APOE:APOC1
GWAScatalog	Parental longevity (combined parental age at death)	9	4	6.315087424863536e-06	0.002149558604232396	SH2B3:ATXN2:APOE:APOC1
GWAScatalog	Fruit consumption	112	10	8.461605550751155e-06	0.0026744717544338473	DENND4B:FAM172A:SKIDA1:MLLT10:STIP1:FERMT3:VEGFB:TOMM40:APOE:APOC1
GWAScatalog	Cingulate cortical amyloid beta load	4	3	1.3934618994216543e-05	0.0038537930655880128	TOMM40:APOE:APOC1
GWAScatalog	Alcohol consumption (transferrin glycosylation)	4	3	1.3934618994216543e-05	0.0038537930655880128	TF:SRPRB:HFE
GWAScatalog	Handedness (Right-handed vs. non-right-handed)	5	3	3.444199839015166e-05	0.008965049580965946	STH:ARL17B:LRRC37A:LRRC37A2:ARL17A
GWAScatalog	Mean arterial pressure	109	9	4.471660244990795e-05	0.010992831435602372	PDE1A:SLC39A8:HFE:SH2B3:ATXN2:NAA25:SEZ6:MEF2B:GNAS
GWAScatalog	Carotid intima media thickness (mean)	28	5	5.906358378683558e-05	0.013755597802986708	SHKBP1:LTBP4:TOMM40:APOE:APOC1
GWAScatalog	Pancreatic ductal adenocarcinoma	15	4	6.363114875832723e-05	0.0140783916627799	TCAP:PNMT:PGAP3:ERBB2
GWAScatalog	Raw vegetable consumption	16	4	8.382470499610501e-05	0.017663062838464985	DENND4B:MAPKAP1:SKIDA1:MLLT10
GWAScatalog	Parkinson's disease	147	10	8.892826416296483e-05	0.017886707678232697	SLC39A8:OGFOD2:GPR65:HSD17B1:CRHR1:SPPL2C:MAPT:STH:WNT3:ZNF396
GWAScatalog	Mean arterial pressure x alcohol consumption interaction (2df test)	49	6	9.68933072522215e-05	0.01859988590038038	PDE1A:SLC39A8:SH2B3:ATXN2:NAA25:HECTD4
GWAScatalog	Mean corpuscular volume	544	21	0.00010088073708680886	0.01859988590038038	RPS6KA1:USP4:TF:SRPRB:SLC2A9:SLC39A8:MEF2C:HFE:MMP26:HBG2:MYRF:SP7:SH2B3:ATXN2:EP400:E2F4:HIC1:MAST1:DNASE2:OVOL2:MTMR3
GWAScatalog	Cerebrospinal fluid p-Tau181p:AB1-42 ratio	7	3	0.00011783482929602821	0.018622111415533032	TOMM40:APOE:APOC1
GWAScatalog	Intracranial volume	7	3	0.00011783482929602821	0.018622111415533032	CRHR1:MAPT:STH
GWAScatalog	Alzheimer's disease in hypertension	7	3	0.00011783482929602821	0.018622111415533032	TOMM40:APOE:APOC1
GWAScatalog	Alzheimer's disease in hypertension-negative individuals	7	3	0.00011783482929602821	0.018622111415533032	TOMM40:APOE:APOC1
GWAScatalog	Ulcerative colitis	357	16	0.0001288781973421545	0.019638501569297907	CTLA4:NDUFAF3:USP4:GPANK1:ABHD16A:LY6G6F:MEGT1:LY6G6D:LY6G6C:DDAH2:MSH5-SAPCD1:SAPCD1:VWA7:FAM53B:MAML2:TCAP:PNMT:ERBB2:ATP6V0A1
GWAScatalog	Mood instability	52	6	0.0001357640237452434	0.019638501569297907	NDUFAF3:EPHB1:NCAM1:CRHR1:MAPT:WNT3
GWAScatalog	Alcohol dependence symptom count	18	4	0.00013758046297135257	0.019638501569297907	NAA25:TRAFD1:HECTD4:BPTF
GWAScatalog	Hematocrit	330	15	0.00017908686824292828	0.02448062553095015	PKDCC:WNT7A:SLC39A8:MEF2C:HFE:GSTA1:MYRF:TMEM258:MAML2:SH2B3:ATXN2:CRHR1:WNT3:LTBP4:MTMR3
GWAScatalog	Crohn's disease	528	20	0.00018959066755452273	0.02448062553095015	MUC1:NDUFAF3:USP4:SLC39A8:SMIM3:SULF1:FAM53B:PRG2:MYRF:TMEM258:STIP1:FERMT3:VEGFB:SH2B3:ATXN2:NAA25:GPR65:ATP6V0A1:MLX:MTMR3
GWAScatalog	Metabolic syndrome	104	8	0.0001944605051617965	0.02448062553095015	SLC39A8:MLLT10:HECTD4:COASY:BPTF:TOMM40:APOE:APOC1
GWAScatalog	Parental longevity (father's attained age)	20	4	0.00021265423585690467	0.02448062553095015	SH2B3:ATXN2:APOE:APOC1
GWAScatalog	Red blood cell count	493	19	0.00022038592354058965	0.02448062553095015	KCNC4:TF:SRPRB:SLC39A8:MEF2C:HFE:HBG2:MYRF:TMEM258:VEGFB:SH2B3:ATXN2:EP400:SPPL2C:MAPT:WNT3:MAST1:LTBP4:OVOL2
GWAScatalog	Hippocampal atrophy rate	2	2	0.00023235847961579803	0.02448062553095015	TOMM40:APOC1
GWAScatalog	Ideal cardiovascular health (clinical)	2	2	0.00023235847961579803	0.02448062553095015	APOE:APOC1
GWAScatalog	Cognitive decline	2	2	0.00023235847961579803	0.02448062553095015	TOMM40:APOE
GWAScatalog	Serum type 1 collagen metabolite levels	2	2	0.00023235847961579803	0.02448062553095015	TOMM40:APOE
GWAScatalog	Verbal memory performance (immediate recall change)	2	2	0.00023235847961579803	0.02448062553095015	TOMM40:APOE
GWAScatalog	Verbal memory performance (residualized delayed recall level)	2	2	0.00023235847961579803	0.02448062553095015	TOMM40:APOE
GWAScatalog	Serum metabolite levels (CMS)	58	6	0.00025003994358230357	0.025730854659341704	PCDH15:MYRF:TMEM258:TOMM40:APOE:APOC1
GWAScatalog	Response to alcohol consumption (flushing response)	9	3	0.00027645007137297743	0.027802081041486935	NAA25:TRAFD1:HECTD4
GWAScatalog	Diastolic blood pressure x alcohol consumption interaction (2df test)	60	6	0.00030149599691899043	0.02964710636370073	PDE1A:SLC39A8:SH2B3:ATXN2:NAA25:HECTD4
GWAScatalog	Asthma	772	25	0.00034736690330465996	0.03341518580702436	ADAMTS4:NDUFS2:OR2J2:OR12D3:GPANK1:ABHD16A:LY6G6F:MEGT1:LY6G6D:LY6G6C:DDAH2:MSH5-SAPCD1:SAPCD1:VWA7:MYRF:TMEM258:FADS1:BCL9L:ATXN2:PITPNM2:ADAMTSL3:CDK12:TCAP:PNMT:PGAP3:ERBB2:ATP6V0A1:MPND
GWAScatalog	Body mass index	1052	31	0.00035603773467870174	0.033520573956452235	PTP4A2:QPCT:PSME4:PAX8:UBXN4:WNT7A:SLC39A8:MEF2C:CCDC146:MDFIC:MAPKAP1:ENO4:NCAM1:SH2B3:ATXN2:NAA25:TRAFD1:HECTD4:EP400:NUFIP1:WNT3:HOXB1:HOXB2:HOXB3:BPTF:TOMM40:APOE:APOC1:KLC3:DMD:HUWE1
GWAScatalog	Parental longevity (father's age at death)	10	3	0.0003904721131046663	0.035262022458941805	SH2B3:ATXN2:APOE
GWAScatalog	Carotid intima media thickness (maximum)	10	3	0.0003904721131046663	0.035262022458941805	TOMM40:APOE:APOC1
GWAScatalog	Parental longevity (combined parental attained age	24	4	0.0004444990279603053	0.03933816397448702	SH2B3:ATXN2:APOE:APOC1
GWAScatalog	Intelligence (MTAG)	214	11	0.0004685895152931989	0.04065703147396873	ALMS1:PDE1A:USP4:SLC39A8:MEF2C:HFE:POM121L2:PITPNM2:WNT3:MAST1:STAU1
GWAScatalog	Idiopathic pulmonary fibrosis	25	4	0.0005228513123989737	0.044492635718566514	CRHR1:SPPL2C:MAPT:STH
GWAScatalog	Apolipoprotein A1 levels	367	15	0.0005516935931168821	0.04606121036872082	SLC39A8:FGFR4:HFE:CNPY3:GSTA2:AGBL3:VEGFB:SP7:SH2B3:GTF2A1:TUBG1:APOE:APOC1:FOXA2:RNF185
Positional_gene_sets	chr17q21	282	21	2.5520465245706406e-09	7.656139573711921e-07	PTRF:ATP6V0A1:HSD17B1:COASY:MLX:PSMC3IP:FAM134C:TUBG1:TUBG2:PLEKHH3:CCR10:ITGA2B:CRHR1:SPPL2C:MAPT:STH:ARL17B:LRRC37A:LRRC37A2:ARL17A:HOXB1:HOXB2:HOXB3	http://www.gsea-msigdb.org/gsea/msigdb/human/geneset/chr17q21
