# Supplementary material for: The genetic landscape of human functional brain connectivity
Source: Nat Commun. 2026 Feb 24;17:3120. doi: 10.1038/s41467-026-69442-9 (PMC13043896; doi:10.1038/s41467-026-69442-9)
Supplement: Supplementary file 15 — Source Data [file 41467_2026_69442_MOESM15_ESM.zip]

Archive with 15 entries (14 files):
- SourceData_FunctionalConnectivityGenetics_FinalSubmission_Macieletal/
- SourceData_FunctionalConnectivityGenetics_FinalSubmission_Macieletal/SourceData_Figure4.csv
- __MACOSX/SourceData_FunctionalConnectivityGenetics_FinalSubmission_Macieletal/._SourceData_Figure4.csv
- SourceData_FunctionalConnectivityGenetics_FinalSubmission_Macieletal/SourceData_Figure2e.csv
- SourceData_FunctionalConnectivityGenetics_FinalSubmission_Macieletal/SourceData_Figure3a.csv
- SourceData_FunctionalConnectivityGenetics_FinalSubmission_Macieletal/SourceData_Figure2d.csv
- SourceData_FunctionalConnectivityGenetics_FinalSubmission_Macieletal/SourceData_Figure3b.csv
- __MACOSX/SourceData_FunctionalConnectivityGenetics_FinalSubmission_Macieletal/._SourceData_Figure3b.csv
- SourceData_FunctionalConnectivityGenetics_FinalSubmission_Macieletal/SourceData_Figure2c.csv
- SourceData_FunctionalConnectivityGenetics_FinalSubmission_Macieletal/SourceData_Figure2b.csv
- SourceData_FunctionalConnectivityGenetics_FinalSubmission_Macieletal/SourceData_Figure2a.csv
- SourceData_FunctionalConnectivityGenetics_FinalSubmission_Macieletal/SourceData_Figure1c.txt
- __MACOSX/SourceData_FunctionalConnectivityGenetics_FinalSubmission_Macieletal/._SourceData_Figure1c.txt
- SourceData_FunctionalConnectivityGenetics_FinalSubmission_Macieletal/SourceData_Figure1ab.csv
- __MACOSX/SourceData_FunctionalConnectivityGenetics_FinalSubmission_Macieletal/._SourceData_Figure1ab.csv
