# Supplementary material for: The genetic landscape of human functional brain connectivity
Source: Nat Commun. 2026 Feb 24;17:3120. doi: 10.1038/s41467-026-69442-9 (PMC13043896; doi:10.1038/s41467-026-69442-9)
Supplement: Supplementary file 15 — Source Data [file 41467_2026_69442_MOESM15_ESM.zip › SourceData_FunctionalConnectivityGenetics_FinalSubmission_Macieletal/SourceData_Figure4.csv]

GeneSet	N_genes	N_overlap	adjP
Hemoglobin levels	316	23	2.998135254632698e-06
Brain morphology (MOSTest)	1049	42	1.5179562183674602e-05
Language functional connectivity	12	6	1.5179562183674602e-05
Handedness (Left-handed vs. non-left-handed)	7	5	1.574891888564493e-05
Fish- and plant-related diet	180	16	1.574891888564493e-05
Asthma and major depressive disorder	81	10	0.00031384545036721654
Reaction time	33	7	0.00034571319697988736
Parental longevity (mother's attained age)	6	4	0.00043121403957469516
Left–right brain asymmetry	24	6	0.0006316020598311404
Alcohol use disorder (total score)	26	6	0.000947672959621486
Cerebral amyloid deposition positivity (PET imaging)	3	3	0.0012993241017437004
Cognitive impairment test score	3	3	0.0012993241017437004
Parental longevity (combined parental age at death)	9	4	0.002149558604232396
Fruit consumption	112	10	0.0026744717544338473
Cingulate cortical amyloid beta load	4	3	0.0038537930655880128
Alcohol consumption (transferrin glycosylation)	4	3	0.0038537930655880128
Handedness (Right-handed vs. non-right-handed)	5	3	0.008965049580965946
Mean arterial pressure	109	9	0.010992831435602372
Carotid intima media thickness (mean)	28	5	0.013755597802986708
Pancreatic ductal adenocarcinoma	15	4	0.0140783916627799
Raw vegetable consumption	16	4	0.017663062838464985
Parkinson's disease	147	10	0.017886707678232697
Mean arterial pressure x alcohol consumption interaction (2df test)	49	6	0.01859988590038038
Mean corpuscular volume	544	21	0.01859988590038038
Cerebrospinal fluid p-Tau181p:AB1-42 ratio	7	3	0.018622111415533032
Intracranial volume	7	3	0.018622111415533032
Alzheimer's disease in hypertension	7	3	0.018622111415533032
Alzheimer's disease in hypertension-negative individuals	7	3	0.018622111415533032
Ulcerative colitis	357	16	0.019638501569297907
Mood instability	52	6	0.019638501569297907
Alcohol dependence symptom count	18	4	0.019638501569297907
Hematocrit	330	15	0.02448062553095015
Crohn's disease	528	20	0.02448062553095015
Metabolic syndrome	104	8	0.02448062553095015
Parental longevity (father's attained age)	20	4	0.02448062553095015
Red blood cell count	493	19	0.02448062553095015
Hippocampal atrophy rate	2	2	0.02448062553095015
Ideal cardiovascular health (clinical)	2	2	0.02448062553095015
Cognitive decline	2	2	0.02448062553095015
Serum type 1 collagen metabolite levels	2	2	0.02448062553095015
Verbal memory performance (immediate recall change)	2	2	0.02448062553095015
Verbal memory performance (residualized delayed recall level)	2	2	0.02448062553095015
Serum metabolite levels (CMS)	58	6	0.025730854659341704
Response to alcohol consumption (flushing response)	9	3	0.027802081041486935
Diastolic blood pressure x alcohol consumption interaction (2df test)	60	6	0.02964710636370073
Asthma	772	25	0.03341518580702436
Body mass index	1052	31	0.033520573956452235
Parental longevity (father's age at death)	10	3	0.035262022458941805
Carotid intima media thickness (maximum)	10	3	0.035262022458941805
Parental longevity (combined parental attained age	24	4	0.03933816397448702
Intelligence (MTAG)	214	11	0.04065703147396873
Idiopathic pulmonary fibrosis	25	4	0.044492635718566514
Apolipoprotein A1 levels	367	15	0.04606121036872082
chr17q21	282	21	7.656139573711921e-07
