# Supplementary material for: The genetic landscape of human functional brain connectivity
Source: Nat Commun. 2026 Feb 24;17:3120. doi: 10.1038/s41467-026-69442-9 (PMC13043896; doi:10.1038/s41467-026-69442-9)
Supplement: Supplementary file 15 — Source Data [file 41467_2026_69442_MOESM15_ESM.zip › SourceData_FunctionalConnectivityGenetics_FinalSubmission_Macieletal/SourceData_Figure3a.csv]

	external_gene_name	CHR	START	minP
0	SAMD11	1	859993	0.00064624
1	NOC2L	1	879583	4.0861e-05
2	KLHL17	1	895967	0.00040741
3	PLEKHN1	1	901872	9.7051e-05
4	C1orf170	1	910579	0.0012599
5	HES4	1	934342	0.00032652
6	ISG15	1	948847	0.00014585
7	AGRN	1	955503	5.6299e-05
8	RNF223	1	1007126	0.00037313
9	C1orf159	1	1017198	0.000983
10	TTLL10	1	1109286	0.00024087
11	TNFRSF18	1	1138888	0.0031332
12	TNFRSF4	1	1146706	0.00018831
13	SDF4	1	1152288	5.8993e-06
14	B3GALT6	1	1167629	0.00076342
15	FAM132A	1	1177826	0.0004011
16	UBE2J2	1	1189292	0.0009456
17	SCNN1D	1	1215816	0.0024909
18	ACAP3	1	1227764	0.0025366
19	PUSL1	1	1243962	0.0022496
20	CPSF3L	1	1246965	0.0013521
21	GLTPD1	1	1260136	0.0013274
22	TAS1R3	1	1266726	0.00081545
23	DVL1	1	1270658	0.00078639
24	MXRA8	1	1288071	0.00064801
25	AURKAIP1	1	1309110	0.00047027
26	CCNL2	1	1321091	0.00039305
27	MRPL20	1	1337276	0.00017079
28	ANKRD65	1	1353800	0.00021322
29	TMEM88B	1	1361508	0.0013252
30	VWA1	1	1370903	4.7196e-06
31	ATAD3C	1	1378152	8.1894e-05
32	ATAD3B	1	1407139	0.00073621
32	ATAD3A	1	1407139	0.00073621
33	ATAD3A	1	1447523	0.00024939
34	TMEM240	1	1470158	9.5605e-05
35	SSU72	1	1477053	0.0002641
36	C1orf233	1	1533388	0.0003315
37	MIB2	1	1550795	0.00025688
38	CDK11B	1	1571100	0.00048668
38	CDK11A	1	1571100	0.00048668
39	SLC35E2B	1	1591486	6.6282e-05
39	SLC35E2	1	1591486	6.6282e-05
40	CDK11B	1	1633822	0.00042828
40	CDK11A	1	1633822	0.00042828
41	SLC35E2	1	1656277	9.2307e-05
42	NADK	1	1682671	0.00029442
43	GNB1	1	1716725	0.00072342
44	CALML6	1	1846266	8.101e-05
45	TMEM52	1	1849029	0.00014983
46	C1orf222	1	1853390	6.7889e-05
47	GABRD	1	1950768	5.1071e-05
48	PRKCZ	1	1981909	0.00013525
49		1	2113250	0.0006747
50	C1orf86	1	2115899	0.00022751
51	SKI	1	2160134	0.00014113
52	MORN1	1	2251719	0.0005398
53	RER1	1	2323214	1.2701e-05
54	PEX10	1	2336241	3.5685e-06
55	PLCH2	1	2407754	0.0021817
56	PANK4	1	2439975	0.00011663
57	HES5	1	2460184	8.6179e-05
58	TNFRSF14	1	2487291	0.00078129
59	FAM213B	1	2517899	0.00064928
60	MMEL1	1	2522078	0.00032549
61	TTC34	1	2572807	0.0014078
62	ACTRT2	1	2938046	8.5766e-05
63	PRDM16	1	2985565	7.7093e-05
64	ARHGEF16	1	3371147	0.00055428
65	MEGF6	1	3404506	0.0007927
66	TPRG1L	1	3541556	0.0007282
67	WRAP73	1	3547331	0.00056992
68	TP73	1	3569129	0.00031699
69	CCDC27	1	3668965	0.00014719
70	SMIM1	1	3689352	0.00052217
71	LRRC47	1	3696784	0.00016179
72	CEP104	1	3728645	0.00049752
73	DFFB	1	3773845	0.0015382
74	C1orf174	1	3805697	0.00012531
75	AJAP1	1	4715105	0.00024894
76	NPHP4	1	5922870	0.001032
77	KCNAB2	1	6052358	0.0004479
78	CHD5	1	6161847	7.6153e-05
79	RPL22	1	6245080	0.0002693
80	RNF207	1	6266189	0.0020977
81	ICMT	1	6281253	0.00011696
82	HES3	1	6304252	0.00015816
83	GPR153	1	6307406	0.0012462
84	ACOT7	1	6324332	0.00017702
85	HES2	1	6475292	6.8737e-05
86	ESPN	1	6484836	0.00039636
87	TNFRSF25	1	6520787	0.00048354
88	PLEKHG5	1	6526152	0.00021086
89	NOL9	1	6581407	0.00054839
90	TAS1R1	1	6614987	4.5497e-05
91	ZBTB48	1	6640051	0.00061452
92	KLHL21	1	6650784	0.00026686
93	PHF13	1	6673756	0.00040489
94	THAP3	1	6684925	0.00063136
95	DNAJC11	1	6694228	0.00067372
96	CAMTA1	1	6845384	0.00014804
97	VAMP3	1	7831329	0.0015797
98	PER3	1	7844413	0.0008215
99	UTS2	1	7907672	0.00059277
100	TNFRSF9	1	7975931	0.0014832
101	PARK7	1	8021714	0.00041856
102	ERRFI1	1	8071779	0.00040244
103	SLC45A1	1	8378171	1.3099e-05
104	RERE	1	8412464	1.5554e-05
105	ENO1	1	8921059	7.8649e-05
106	CA6	1	9005893	0.00035992
107	SLC2A7	1	9063359	0.00066644
108	SLC2A5	1	9097005	8.1324e-05
109	GPR157	1	9163472	5.2894e-05
110	H6PD	1	9294822	0.00029721
111	SPSB1	1	9335202	0.00063262
112	SLC25A33	1	9599528	0.0001541
113	TMEM201	1	9648932	5.7945e-05
114	PIK3CD	1	9711789	0.00021826
115	CLSTN1	1	9789079	0.0010288
116	CTNNBIP1	1	9908334	0.00051883
117	LZIC	1	9982168	0.00049968
118	NMNAT1	1	10003486	0.0010211
119	RBP7	1	10057255	0.00097174
120	UBE4B	1	10093041	0.00048913
121	KIF1B	1	10270606	7.7162e-06
122	PGD	1	10458884	0.00013488
123	APITD1	1	10489944	0.0001069
124	APITD1	1	10490159	0.00012644
124	APITD1-CORT	1	10490159	0.00012644
125	CORT	1	10509776	4.4288e-05
126	DFFA	1	10520588	9.125e-06
127	PEX14	1	10535003	2.4977e-05
128	CASZ1	1	10696661	0.00093987
129	C1orf127	1	11006530	0.0002283
130	TARDBP	1	11072462	5.9288e-05
131	MASP2	1	11086580	5.9414e-05
132	SRM	1	11114649	0.00076175
133	EXOSC10	1	11126675	0.00066764
134	MTOR	1	11166588	0.00061388
135	ANGPTL7	1	11249346	0.0003646
136	UBIAD1	1	11333255	0.00060821
137	PTCHD2	1	11539295	2.8322e-05
138	FBXO2	1	11707924	0.0018456
139	FBXO44	1	11714432	5.3171e-05
140	FBXO6	1	11724150	0.00043651
141	MAD2L2	1	11734537	0.00022494
142	DRAXIN	1	11751781	0.00032619
143	AGTRAP	1	11796142	7.2986e-05
144		1	11823827	0.0012946
145	MTHFR	1	11845787	0.0018518
146	CLCN6	1	11866153	0.00064003
147	NPPA	1	11905766	0.00052468
148	NPPB	1	11917521	0.00057798
149	KIAA2013	1	11979645	0.00024086
150	PLOD1	1	11994724	0.0011753
151	MFN2	1	12040238	0.0018369
152	MIIP	1	12079299	0.00028189
153	TNFRSF8	1	12123434	0.0011139
154	TNFRSF1B	1	12227044	0.00041818
155	VPS13D	1	12290101	0.00063174
156	DHRS3	1	12627939	0.0011018
157	AADACL4	1	12704566	0.00021688
158	AADACL3	1	12776118	0.00025376
159	C1orf158	1	12806163	0.00058835
160	PRAMEF12	1	12834984	0.0016529
161	PRAMEF1	1	12851546	0.0005415
162	HNRNPCL1	1	12907261	4.3599e-05
163	PRAMEF2	1	12916941	0.00071271
164	PRAMEF4	1	12939033	3.7204e-05
165	HNRNPCL1	1	13182960	0.00019973
166		1	13411517	0.00033887
167	PRAMEF9	1	13421176	0.00084075
167	PRAMEF15	1	13421176	0.00084075
168	PRAMEF18	1	13474053	0.00104
168	PRAMEF19	1	13474053	0.00104
169	PRAMEF16	1	13495254	2.3471e-05
170	LRRC38	1	13801445	0.00082201
171	PDPN	1	13910252	0.00041107
172	PRDM2	1	14026714	0.00010831
173	KAZN	1	14219646	2.9009e-06
174	TMEM51	1	15479028	0.00050534
175	C1orf195	1	15490692	0.00026531
176	FHAD1	1	15573730	0.00096417
177	EFHD2	1	15736391	9.149e-05
178	CTRC	1	15764938	8.4988e-05
179	CELA2A	1	15783223	0.00035605
180	CELA2B	1	15802596	0.00024747
181	CASP9	1	15817896	0.00027286
182	DNAJC16	1	15853343	0.00027319
183	AGMAT	1	15898194	0.00041241
184	DDI2	1	15943953	0.00010225
184	RSC1A1	1	15943953	0.00010225
185	DDI2	1	15986364	0.00019872
185	RSC1A1	1	15986364	0.00019872
186	PLEKHM2	1	16010632	8.5701e-05
187	SLC25A34	1	16062721	0.00053546
188	TMEM82	1	16068987	3.5415e-05
189	FBLIM1	1	16083107	0.00019212
190	UQCRH	1	16133657	6.2468e-05
191	SPEN	1	16174359	0.0002929
192	ZBTB17	1	16268364	0.00086198
193		1	16302626	0.00039836
194	C1orf64	1	16330731	0.0021323
195	HSPB7	1	16340523	0.0010158
196	CLCNKA	1	16348486	0.00015393
197	CLCNKB	1	16370231	0.00019809
198	FAM131C	1	16384264	0.0010347
199	EPHA2	1	16450832	0.00022744
200	ARHGEF19	1	16524599	8.0317e-05
201		1	16551343	0.00013622
202	RSG1	1	16558182	6.0987e-05
203	FBXO42	1	16573339	0.00019814
204	SZRD1	1	16693525	0.00031353
205	SPATA21	1	16722101	0.0005128
206	NECAP2	1	16767167	0.00026448
207	FAM231B	1	16865561	0.00051106
207	AC243772.2	1	16865561	0.00051106
208	CROCC	1	17248445	0.00037231
209	MFAP2	1	17300997	0.00061641
210	ATP13A2	1	17312453	0.00023357
211	SDHB	1	17345217	0.00013727
212	PADI2	1	17393256	0.0013227
213	PADI1	1	17531621	0.00054518
214	PADI3	1	17575593	0.00018891
215	PADI4	1	17634690	0.00089824
216		1	17698741	0.00040569
217	RCC2	1	17733251	0.00013498
218	ARHGEF10L	1	17846693	4.3966e-05
219	ACTL8	1	18081808	0.002324
220	IGSF21	1	18434240	0.00052788
221	KLHDC7A	1	18807424	0.00088256
222	PAX7	1	18957500	2.8171e-05
223	TAS1R2	1	19166093	0.00042581
224	ALDH4A1	1	19197924	0.00038197
225	IFFO2	1	19230774	2.4832e-05
226	UBR4	1	19401000	0.00014548
227	EMC1	1	19542158	0.00059573
228	MRTO4	1	19578075	0.00016479
229	AKR7A3	1	19609057	1.1931e-06
230	AKR7A2	1	19629202	0.00064516
231	PQLC2	1	19638740	0.00063153
232	CAPZB	1	19665267	3.7284e-05
233	MINOS1	1	19923471	0.00023171
234	MINOS1-NBL1	1	19923471	0.0010119
234	NBL1	1	19923471	0.0010119
235	MINOS1-NBL1	1	19969723	0.00018948
235	NBL1	1	19969723	0.00018948
236	HTR6	1	19991780	0.00080202
237	TMCO4	1	20008706	1.6318e-05
238	RNF186	1	20140522	0.00068645
239	OTUD3	1	20208356	0.00018017
240	PLA2G2E	1	20246800	0.00034145
241	PLA2G2A	1	20301924	0.0002891
242	PLA2G5	1	20386157	0.00055147
243	PLA2G2D	1	20439143	0.00067116
244	PLA2G2F	1	20465823	0.00058912
245	PLA2G2C	1	20490484	6.0146e-05
246	UBXN10	1	20512578	6.9068e-05
247	VWA5B1	1	20617412	0.0014727
248	CAMK2N1	1	20808884	0.00037189
249	MUL1	1	20825941	0.0011824
250	FAM43B	1	20878932	0.00091879
251	CDA	1	20915444	0.00021155
252	PINK1	1	20959948	0.00037515
253	DDOST	1	20978260	0.00034522
254	KIF17	1	20990475	0.00022855
255	SH2D5	1	21046225	0.00084807
256	HP1BP3	1	21069170	0.00041546
257	EIF4G3	1	21132785	0.00042863
258	ECE1	1	21543740	0.00013874
259	NBPF3	1	21766583	2.3092e-05
260	ALPL	1	21835475	0.00026629
261	RAP1GAP	1	21922708	0.0010357
262	USP48	1	22004791	9.4023e-05
263	LDLRAD2	1	22138758	0.00044938
264	HSPG2	1	22148737	6.0413e-06
265	CELA3B	1	22303418	0.00016594
266	CELA3A	1	22328149	2.9484e-05
267	CDC42	1	22379120	0.0013193
268	WNT4	1	22443798	6.1119e-05
269	ZBTB40	1	22778344	0.00051504
270	EPHA8	1	22890004	0.00027285
271	C1QA	1	22963118	0.00047777
272	C1QC	1	22969969	0.0010998
273	C1QB	1	22979682	0.0010347
274	EPHB2	1	23037263	0.00021596
275	LACTBL1	1	23279536	4.3365e-05
276	C1orf234	1	23337327	0.00016951
277	KDM1A	1	23345937	3.0094e-05
278	LUZP1	1	23410516	9.406e-05
279	HTR1D	1	23518388	5.4464e-06
280	HNRNPR	1	23635953	0.00078136
281	ZNF436	1	23685941	0.00040905
282	TCEA3	1	23707555	0.00014312
283	ASAP3	1	23755056	0.00082046
284	E2F2	1	23832920	5.5712e-05
285	ID3	1	23884421	0.00043852
286	RPL11	1	24018269	0.00061217
287	TCEB3	1	24069856	4.655e-05
288	PITHD1	1	24104876	0.00014218
289	LYPLA2	1	24117275	0.0005222
290	GALE	1	24122089	0.00069902
291	HMGCL	1	24128367	9.0039e-05
292	FUCA1	1	24171567	8.52e-05
293	CNR2	1	24197005	6.3298e-06
294	PNRC2	1	24286301	3.6717e-05
294	PNRC2	1	24286301	3.6717e-05
295	SRSF10	1	24292935	7.9134e-05
295	SRSF10	1	24292935	7.9134e-05
296	MYOM3	1	24382531	0.00072093
297	IL22RA1	1	24446261	0.00039631
298	IFNLR1	1	24480647	0.0021962
299	GRHL3	1	24645812	0.0012904
300	STPG1	1	24683489	0.00020157
301	NIPAL3	1	24742245	0.00044254
302	RCAN3	1	24828841	0.002213
303	NCMAP	1	24882567	0.001046
304	SRRM1	1	24969594	0.0014638
305	CLIC4	1	25071760	0.00012657
306	RUNX3	1	25226002	8.7838e-05
307	SYF2	1	25548767	0.00092737
308	C1orf63	1	25568740	0.00020776
309	RHD	1	25598884	0.0013197
309	RHCE	1	25598884	0.0013197
310	TMEM50A	1	25664789	6.5204e-05
311	RHCE	1	25687853	0.00013496
312	TMEM57	1	25757388	0.00020428
313	LDLRAP1	1	25870071	0.0013557
314	MAN1C1	1	25943959	0.00027985
315	SEPN1	1	26126667	0.00038593
316	MTFR1L	1	26146397	0.00060641
317	AUNIP	1	26158414	0.00053813
318	PAQR7	1	26187975	0.00054419
319	STMN1	1	26210670	0.00024037
320	PAFAH2	1	26286258	0.00046311
321	EXTL1	1	26348266	0.00021487
322	SLC30A2	1	26364513	0.0023824
323	TRIM63	1	26377792	0.00030186
324	PDIK1L	1	26437656	0.0006417
325	FAM110D	1	26485511	2.4492e-08
326	ZNF593	1	26496388	4.0996e-05
327	CNKSR1	1	26503981	0.00030078
328	CATSPER4	1	26517119	0.00023201
329	CEP85	1	26560644	0.0019042
330	SH3BGRL3	1	26606213	0.0019626
331	UBXN11	1	26608773	0.00055289
332	CD52	1	26644411	0.0014619
333	AIM1L	1	26648350	0.00010552
334	ZNF683	1	26688125	0.00012633
335	LIN28AP1	1	26737269	0.00092372
335	LIN28A	1	26737269	0.00092372
336	DHDDS	1	26758773	1.7679e-05
337	HMGN2	1	26798902	7.0205e-05
338	RPS6KA1	1	26856249	1.9713e-06
339		1	27018623	0.00055412
340	ARID1A	1	27022522	0.00061575
341	PIGV	1	27113739	0.0014355
342	ZDHHC18	1	27153201	0.00029621
343	SFN	1	27189633	0.00093101
344	GPN2	1	27205872	0.00026167
345	GPATCH3	1	27216979	3.2785e-05
346	NR0B2	1	27237975	0.00030562
347	NUDC	1	27248187	0.0005004
348	C1orf172	1	27276047	0.0013203
349	TRNP1	1	27320189	0.00017993
350	FAM46B	1	27331511	0.00041694
351	SLC9A1	1	27425300	0.0002775
352	WDTC1	1	27561007	0.00048343
353	TMEM222	1	27648636	0.00020868
354	SYTL1	1	27668483	0.00037808
355	MAP3K6	1	27681670	0.00030879
356	FCN3	1	27695601	0.00019984
357	CD164L2	1	27705596	0.0003247
358	GPR3	1	27719148	0.00087437
359	WASF2	1	27730734	0.00062803
360	AHDC1	1	27860756	0.0011462
361	FGR	1	27938800	0.0027084
362	IFI6	1	27992572	0.00037593
363	FAM76A	1	28052490	0.00055787
364	STX12	1	28099694	0.00012207
365	PPP1R8	1	28157252	4.3966e-06
366	THEMIS2	1	28199055	0.00011505
367	RPA2	1	28218035	0.00030698
368	SMPDL3B	1	28261456	0.00048101
369	XKR8	1	28286504	0.00022205
370	EYA3	1	28296855	0.0003915
371	PTAFR	1	28473677	4.7456e-05
372	DNAJC8	1	28526789	0.00015646
373	ATPIF1	1	28562602	0.00017957
374	SESN2	1	28585963	0.00021188
375	MED18	1	28655513	0.00019032
376	PHACTR4	1	28696093	0.00034528
377	RCC1	1	28832455	0.00036702
378	TRNAU1AP	1	28879529	0.00060477
379	RAB42	1	28918712	0.00019643
380	TAF12	1	28929608	0.00090611
381	GMEB1	1	28995234	0.00042414
382	YTHDF2	1	29063133	0.0016378
383	OPRD1	1	29138654	0.00038606
384	EPB41	1	29213603	0.00027924
385	TMEM200B	1	29445937	0.0012151
386	SRSF4	1	29474250	0.0011317
387	MECR	1	29519385	0.00011446
388	PTPRU	1	29563028	0.00032392
389	MATN1	1	31184124	2.2036e-05
390	LAPTM5	1	31205315	0.00053801
391	SDC3	1	31342313	0.00018809
392	PUM1	1	31404353	0.00021161
393	NKAIN1	1	31652592	0.0006656
394	SNRNP40	1	31732415	6.6509e-05
395	ZCCHC17	1	31769832	0.00018378
396	FABP3	1	31838100	6.7934e-05
397	SERINC2	1	31882412	5.8406e-05
397	SERINC2	1	31882412	5.8406e-05
398	TINAGL1	1	32042086	0.00029838
399	HCRTR1	1	32083290	0.00012056
400	PEF1	1	32095463	8.083e-05
401	COL16A1	1	32117848	6.2335e-05
402	BAI2	1	32192718	0.0017706
403	SPOCD1	1	32256023	8.672e-05
404	PTP4A2	1	32372022	2.1657e-06
405	KHDRBS1	1	32479295	0.00069064
406	TMEM39B	1	32538503	0.00041517
407	KPNA6	1	32573644	0.00043914
408	TXLNA	1	32645293	0.00035302
409	CCDC28B	1	32666202	7.8193e-05
410	IQCC	1	32671236	0.00050579
411	DCDC2B	1	32674695	0.00055641
412	TMEM234	1	32680040	0.0010346
413	EIF3I	1	32687971	0.00052553
414	FAM167B	1	32712818	0.0005407
415	LCK	1	32716840	0.0013226
416	HDAC1	1	32757708	0.00033778
417	TSSK3	1	32818365	0.0002719
418	BSDC1	1	32830704	0.0001339
419	ZBTB8B	1	32930658	0.00077155
420	ZBTB8A	1	33004772	0.0002178
421	ZBTB8OS	1	33086421	0.00099778
422	RBBP4	1	33116749	0.0007424
423	SYNC	1	33145507	0.00062618
424	KIAA1522	1	33207492	3.3313e-05
425	YARS	1	33240840	3.7588e-05
426	S100PBP	1	33282368	9.6058e-05
427	FNDC5	1	33327869	5.6967e-05
428	HPCA	1	33351688	9.0395e-05
429	TMEM54	1	33360196	0.00010928
430	RNF19B	1	33402050	0.00013745
431	RP4-592A1.2	1	33473541	0.00018156
431	AK2	1	33473541	0.00018156
432	ADC	1	33546711	0.001928
433	TRIM62	1	33611000	3.9058e-05
434	ZNF362	1	33721908	0.00061851
435	A3GALT2	1	33772367	0.00013627
436	PHC2	1	33789224	0.00020873
437	ZSCAN20	1	33938232	0.00010804
438	CSMD2	1	33979609	9.7585e-06
439	HMGB4	1	34326076	0.00022712
440	C1orf94	1	34632624	0.00036339
441	GJB5	1	35220648	0.0013151
442	GJB4	1	35225342	0.00040514
443	GJB3	1	35246790	0.00026816
444	GJA4	1	35258559	0.0008279
445	SMIM12	1	35315963	0.00011248
446	DLGAP3	1	35331037	0.00013697
447	ZMYM6NB	1	35447127	0.0003663
448	RP11-244H3.4	1	35451766	0.00025055
448	ZMYM6	1	35451766	0.00025055
449	ZMYM1	1	35525387	2.7895e-05
450	SFPQ	1	35641981	6.1371e-05
451	ZMYM4	1	35734444	2.2158e-05
452	KIAA0319L	1	35899091	1.9954e-05
453	NCDN	1	36023311	9.9538e-05
454	TFAP2E	1	36038971	0.00011256
455	PSMB2	1	36040259	0.00010569
456	C1orf216	1	36179477	0.00011091
457	CLSPN	1	36185819	0.00017744
458	AGO4	1	36273231	6.7028e-05
459	AGO1	1	36335412	0.00014961
460	AGO3	1	36396364	0.0004707
461	TEKT2	1	36549676	0.00042984
462	ADPRHL2	1	36554453	0.00011807
463	COL8A2	1	36560840	0.00032487
464	TRAPPC3	1	36602170	0.00012697
465	MAP7D1	1	36621751	0.00057577
466	THRAP3	1	36690017	3.5989e-05
467	SH3D21	1	36771889	5.0952e-05
468	EVA1B	1	36787631	0.00022905
469	STK40	1	36805225	5.3658e-05
470	LSM10	1	36859031	0.00082533
471	OSCP1	1	36883507	7.4954e-06
472	MRPS15	1	36921362	1.1332e-05
473	CSF3R	1	36931644	0.00021571
474	GRIK3	1	37261128	0.00072907
475	ZC3H12A	1	37940119	0.00027752
476	MEAF6	1	37955561	0.00048625
477	SNIP1	1	38000050	0.00022017
478	DNALI1	1	38022520	0.00124
479	GNL2	1	38032413	0.00059435
480	RSPO1	1	38076821	0.00020333
481	C1orf109	1	38147242	0.00081778
482	CDCA8	1	38158073	0.00060769
483	EPHA10	1	38181646	0.0013472
484	MANEAL	1	38259721	0.00014859
485	YRDC	1	38268614	9.1363e-05
486	MTF1	1	38275239	0.00039668
487	INPP5B	1	38326369	0.003147
488	SF3A3	1	38422647	0.00082775
489	FHL3	1	38462439	4.6431e-05
490	UTP11L	1	38478384	0.0023068
491	POU3F1	1	38509523	0.00021271
492	RRAGC	1	39303869	0.0008955
493	MYCBP	1	39328162	0.0014498
494	GJA9	1	39339739	0.0012326
495	RHBDL2	1	39350614	0.0012015
496	AKIRIN1	1	39456916	0.00026405
497	NDUFS5	1	39491967	0.00027151
498	MACF1	1	39549839	7.299e-05
499	KIAA0754	1	39875176	0.00024575
500	BMP8A	1	39957318	0.0011267
501	PABPC4	1	40026485	4.6998e-05
502	HEYL	1	40089103	0.00047068
503	NT5C1A	1	40124793	6.9058e-05
504	HPCAL4	1	40144320	0.00062817
505	PPIE	1	40204517	0.0014496
506	BMP8B	1	40223903	0.00014586
507	OXCT2	1	40235197	0.0031087
508		1	40254654	0.00052408
509	TRIT1	1	40306703	0.0004601
510	MYCL	1	40361096	0.00099977
511	MFSD2A	1	40420784	0.00073385
512	CAP1	1	40505912	0.0003525
513	PPT1	1	40538382	0.00056749
514	RLF	1	40627041	0.00017734
515	TMCO2	1	40713573	0.00024604
516	ZMPSTE24	1	40723722	9.3804e-05
517	COL9A2	1	40766162	0.00025895
518	SMAP2	1	40839378	0.00067955
519	ZFP69B	1	40915774	0.00011585
520	ZFP69	1	40943043	0.00061341
521	EXO5	1	40974391	0.00042712
522	ZNF684	1	40997233	0.00042362
523	RIMS3	1	41086352	0.00027776
524	NFYC	1	41157242	7.1785e-05
525	KCNQ4	1	41249684	0.00029407
526	CITED4	1	41326728	5.1524e-05
527	CTPS1	1	41445007	0.00026426
528	SLFNL1	1	41481269	0.00057723
529	SCMH1	1	41492871	0.0015616
530	FOXO6	1	41827328	0.00012507
531	EDN2	1	41944446	0.00013852
532	HIVEP3	1	41972036	0.00090737
533	GUCA2B	1	42619092	0.0010308
534	GUCA2A	1	42628362	0.00072017
535	FOXJ3	1	42642210	0.00019477
536	RIMKLA	1	42846468	0.00014679
537	ZMYND12	1	42896000	0.0010306
538	PPCS	1	42921968	0.0010941
539	CCDC30	1	43000560	0.00060099
540	PPIHP1	1	43123706	0.00028585
540	PPIH	1	43123706	0.00028585
540	PPIHP1	1	43123706	0.00028585
541	YBX1	1	43148060	0.00060049
542	CLDN19	1	43198764	6.1494e-05
543	LEPRE1	1	43212006	0.00042138
544	C1orf50	1	43232916	8.6694e-05
545	C1orf50	1	43253661	8.3154e-05
546	CCDC23	1	43272723	0.00031362
547	ERMAP	1	43282776	7.7025e-05
548	ZNF691	1	43312244	0.00071142
549	SLC2A1	1	43391046	0.0012822
550	FAM183A	1	43610800	0.00022569
551	EBNA1BP2	1	43629845	0.00051765
552	WDR65	1	43638001	0.00017164
553	TMEM125	1	43735665	0.00020927
554	C1orf210	1	43747554	6.5344e-05
555	TIE1	1	43766566	0.0013149
556	MPL	1	43803475	0.0007656
557	CDC20	1	43824626	5.3021e-05
558	ELOVL1	1	43829068	0.00022931
559	MED8	1	43849579	0.00031269
560	SZT2	1	43855556	0.0013293
561	HYI	1	43916674	0.00066246
562	PTPRF	1	43991708	0.00031142
563	KDM4A	1	44115797	0.00090666
564	ST3GAL3	1	44173204	0.0014003
565	ARTN	1	44398992	0.00046802
566	IPO13	1	44412478	0.00081939
567	DPH2	1	44435653	0.0015647
568	ATP6V0B	1	44440118	0.0012481
569	B4GALT2	1	44444874	0.0003736
570	CCDC24	1	44457280	0.00019964
571	SLC6A9	1	44462155	7.6287e-05
572	KLF17	1	44513987	0.0005002
573	DMAP1	1	44679104	0.00041587
574	ERI3	1	44686742	0.00072533
575	RNF220	1	44870837	6.6736e-05
576	TMEM53	1	45118920	0.00074833
577	C1orf228	1	45140370	2.5769e-05
578	KIF2C	1	45205396	0.00020426
579	RPS8	1	45241213	0.00018057
580	BEST4	1	45247831	0.00010167
581	PLK3	1	45265638	0.00026828
582	TCTEX1D4	1	45271580	0.00013686
583	BTBD19	1	45273373	0.00023002
584	PTCH2	1	45285516	4.8037e-05
585	EIF2B3	1	45316194	0.00019184
586	HECTD3	1	45468220	0.00019378
587	UROD	1	45477805	0.00023455
588	ZSWIM5	1	45482071	0.00050275
589	MUTYH	1	45794914	0.00081681
590	TOE1	1	45805342	0.00049894
591	TESK2	1	45809555	0.00082295
592	MMACHC	1	45965856	0.00029199
593	PRDX1	1	45976707	0.00014766
594	AKR1A1	1	46016455	0.00014096
595	NASP	1	46049660	4.2981e-05
596	CCDC17	1	46085716	4.3975e-05
597	GPBP1L1	1	46092976	3.6208e-05
598	TMEM69	1	46153847	3.4278e-05
599	IPP	1	46159996	3.351e-05
600	MAST2	1	46269269	1.2406e-05
601	PIK3R3	1	46505812	2.5804e-05
602	TSPAN1	1	46640749	4.4993e-05
603	POMGNT1	1	46654353	0.00074076
604	LURAP1	1	46669006	0.0011219
605	RAD54L	1	46713367	0.00022605
606	LRRC41	1	46744072	6.7304e-05
607	UQCRH	1	46769324	0.00013723
608	NSUN4	1	46805849	0.00021144
609	FAAH	1	46859939	0.00010714
610	DMBX1	1	46972668	0.00061471
611	KNCN	1	47011316	0.00033727
612	MKNK1	1	47023079	0.0010745
613	MOB3C	1	47073387	0.00014624
614	ATPAF1	1	47100711	0.00044131
615	TEX38	1	47137497	0.00030596
616	EFCAB14	1	47140831	0.00052431
617	CYP4B1	1	47264670	4.4315e-05
618	CYP4A11	1	47394846	2.7325e-05
618	CYP4A22	1	47394846	2.7325e-05
619	CYP4X1	1	47427036	6.7436e-05
620	CYP4Z1	1	47533160	1.1983e-05
621	CYP4A11	1	47603107	0.00039492
621	CYP4A22	1	47603107	0.00039492
622	PDZK1IP1	1	47649261	0.00053269
623	TAL1	1	47681962	0.00026251
624	STIL	1	47715811	6.6092e-05
625	CMPK1	1	47799469	0.00020842
626	FOXE3	1	47881744	7.4533e-05
627	FOXD2	1	47901689	0.0003837
628	RP11-543D5.2	1	48226200	0.00049552
628	TRABD2B	1	48226200	0.00049552
629	SLC5A9	1	48688339	0.00026697
630	SPATA6	1	48761044	4.9438e-05
631	AGBL4	1	48998527	0.00022934
632	BEND5	1	49193538	0.00068763
633	ELAVL4	1	50513686	6.3054e-06
634	DMRTA2	1	50883223	8.3421e-05
635	FAF1	1	50906935	5.1632e-06
636	CDKN2C	1	51434367	5.1379e-05
637	C1orf185	1	51442129	0.00013684
638	RNF11	1	51701945	0.00021379
639	TTC39A	1	51752930	0.00041907
640	EPS15	1	51819935	7.8148e-05
641	OSBPL9	1	52082546	0.00012436
642	NRD1	1	52254864	0.00037313
643	RAB3B	1	52373628	9.5743e-05
644	TXNDC12	1	52485803	0.00011916
645	KTI12	1	52497777	5.8162e-05
646	BTF3L4	1	52521857	0.00025516
647	ZFYVE9	1	52607678	0.00016784
648	CC2D1B	1	52816265	0.00028872
649	ORC1	1	52838501	0.00020679
650	PRPF38A	1	52870219	0.00020478
651	ZCCHC11	1	52888947	0.0001696
652	GPX7	1	53068043	0.00043027
653	FAM159A	1	53098961	0.00015449
654	COA7	1	53152014	0.00035501
655	ZYG11B	1	53192126	0.00045274
656	ZYG11A	1	53308183	0.00015539
657	ECHDC2	1	53361582	0.00017747
658	SCP2	1	53392901	0.00020815
659	PODN	1	53527724	0.00077893
660	SLC1A7	1	53552855	0.0014116
661	CPT2	1	53662101	0.00063289
662	C1orf123	1	53679771	0.00045464
663	MAGOH	1	53692564	0.00070383
664	LRP8	1	53708036	0.00028281
665	DMRTB1	1	53925072	2.2474e-05
666	GLIS1	1	53971904	0.00025089
667	NDC1	1	54231133	0.00012099
668	YIPF1	1	54317392	0.00010918
669	DIO1	1	54359860	0.00085535
670	HSPB11	1	54387234	0.00068986
671	LRRC42	1	54411999	0.00016259
672	LDLRAD1	1	54472971	0.00064802
673	TMEM59	1	54497346	0.00018268
674	TCEANC2	1	54519274	0.00072655
675	CDCP2	1	54604668	6.4628e-05
676	CYB5RL	1	54638009	0.00020908
677	MRPL37	1	54665840	1.8268e-05
678	SSBP3	1	54691104	0.00014208
679	ACOT11	1	55007930	0.0016753
680	FAM151A	1	55074850	0.00091097
681	MROH7	1	55107427	0.0019376
682	TTC4	1	55181495	0.00013717
683	PARS2	1	55222571	0.00036433
684	TTC22	1	55246752	0.00041876
685	C1orf177	1	55271736	7.6913e-05
686	DHCR24	1	55315300	1.4221e-05
687	TMEM61	1	55446271	6.1027e-06
688	BSND	1	55464617	0.00010556
689	PCSK9	1	55505149	0.00017264
690	USP24	1	55532032	7.6874e-05
691	PPAP2B	1	56960419	0.00048215
692	PRKAA2	1	57110990	0.00065606
693	C1orf168	1	57184477	3.3744e-07
694	C8A	1	57320443	0.00034266
695	C8B	1	57394883	0.0013406
696	DAB1	1	57460453	9.3962e-05
697	OMA1	1	58881052	0.00038411
698	TACSTD2	1	59041095	0.00016265
699	MYSM1	1	59120411	0.00040694
700	JUN	1	59246463	0.00047689
701	FGGY	1	59762625	0.00016936
702	HOOK1	1	60280458	0.0004016
703	CYP2J2	1	60358980	0.00017735
704	C1orf87	1	60456066	0.0007242
705	NFIA	1	61542946	7.9025e-06
706	TM2D1	1	62146718	1.2603e-05
707	INADL	1	62208149	5.2325e-05
708	L1TD1	1	62660474	1.3412e-05
709	KANK4	1	62701837	0.00043702
710	USP1	1	62901975	0.00014917
711	DOCK7	1	62920397	0.00021833
712	ANGPTL3	1	63063158	0.00030741
713	ATG4C	1	63249777	1.622e-05
714	FOXD3	1	63788730	0.00023515
715	ALG6	1	63833261	0.00055406
716	ITGB3BP	1	63906441	0.00063227
717	EFCAB7	1	63989013	0.0016761
718	PGM1	1	64058947	0.00049907
719	ROR1	1	64239690	0.00051958
720	UBE2U	1	64669135	1.9858e-05
721	CACHD1	1	64936476	5.1572e-06
722	RAVER2	1	65210778	0.00078336
723	JAK1	1	65298906	0.00075215
724	AK4	1	65613232	0.00034744
725	DNAJC6	1	65720133	0.00015814
726	LEPR	1	65886131	1.4284e-06
726	LEPROT	1	65886131	1.4284e-06
727	LEPR	1	65886335	1.4049e-06
728	PDE4B	1	66258193	0.00015331
729	SGIP1	1	66999066	3.2885e-05
730	TCTEX1D1	1	67217978	0.00017807
731	INSL5	1	67263424	0.00013875
732	WDR78	1	67278568	0.00045901
733	MIER1	1	67390578	0.00014221
734	SLC35D1	1	67465015	5.2206e-05
735	C1orf141	1	67557859	4.0881e-05
736	IL23R	1	67604590	7.0669e-05
737	IL12RB2	1	67773047	0.00051685
738	SERBP1	1	67873493	0.0001684
739	GADD45A	1	68150860	0.0004995
740	GNG12	1	68167149	0.0001479
741	DIRAS3	1	68511645	0.00057419
742	WLS	1	68564142	6.5703e-06
743	RPE65	1	68894507	2.6598e-05
744	DEPDC1	1	68939835	0.00012489
745	LRRC7	1	70033230	0.00020777
746	LRRC40	1	70610485	0.00031815
747	SRSF11	1	70671365	0.0008671
748	ANKRD13C	1	70724685	0.00027311
749	HHLA3	1	70820493	6.5907e-05
750	CTH	1	70876901	1.9581e-05
751	PTGER3	1	71318036	9.8856e-05
752	ZRANB2	1	71528974	0.0006334
753	NEGR1	1	71868625	0.00010054
754	LRRIQ3	1	74491699	0.00023761
755	FPGT	1	74663896	0.00067983
756	FPGT-TNNI3K	1	74663896	7.7511e-05
756	TNNI3K	1	74663896	7.7511e-05
757	FPGT-TNNI3K	1	74701071	6.6527e-05
757	TNNI3K	1	74701071	6.6527e-05
758	C1orf173	1	75033795	1.8653e-05
759	CRYZ	1	75171170	0.00015234
760	TYW3	1	75198836	0.00010307
761	LHX8	1	75594119	0.00014391
762	SLC44A5	1	75667816	3.9116e-05
763	ACADM	1	76190043	0.001465
764	RABGGTB	1	76251879	0.00017753
765	MSH4	1	76262556	0.00044478
766	ASB17	1	76384558	0.0017191
767	ST6GALNAC3	1	76540389	1.5583e-05
768	ST6GALNAC5	1	77333126	7.6713e-06
769	PIGK	1	77554666	0.00034933
770	AK5	1	77747662	5.7517e-05
771	ZZZ3	1	78028160	0.00048572
772	USP33	1	78161672	0.00030114
773	FAM73A	1	78245309	0.00015735
774	NEXN	1	78354200	4.4731e-05
775	FUBP1	1	78409740	0.00028012
776	DNAJB4	1	78444847	4.1249e-05
777	GIPC2	1	78510646	0.00030999
778	PTGFR	1	78956728	0.00032949
779	IFI44L	1	79086067	0.00041487
780	IFI44	1	79115477	0.00042369
781	ELTD1	1	79355449	0.00094854
782	LPHN2	1	82266082	0.00067718
783	TTLL7	1	84335057	0.00018901
784	PRKACB	1	84543745	0.0003214
785	SAMD13	1	84764049	0.0003003
786	DNASE2B	1	84864215	0.0010423
787	RPF1	1	84944920	0.00040622
788	GNG5	1	84964006	0.00019811
789		1	84971902	0.00028591
790	CTBS	1	85018804	0.00033626
791	SSX2IP	1	85109390	0.00021369
792	LPAR3	1	85279086	0.0013268
793	MCOLN2	1	85391266	0.0005112
794	MCOLN3	1	85483765	6.4216e-05
795	WDR63	1	85527993	0.00023011
796	SYDE2	1	85623356	0.00078053
797	C1orf52	1	85715636	0.0001648
798	BCL10	1	85731459	0.00085977
799	DDAH1	1	85784168	2.427e-05
800	CYR61	1	86046444	0.00012217
801	ZNHIT6	1	86115106	0.00042493
802	COL24A1	1	86194916	1.5479e-05
803	ODF2L	1	86812507	0.001424
804	CLCA2	1	86889769	0.00020884
805	CLCA1	1	86934526	0.00019161
806	CLCA4	1	87012759	0.00026882
807	SH3GLB1	1	87170253	0.0014232
808	SEP15	1	87328128	0.00050072
809	HS2ST1	1	87380335	0.00019366
810		1	87678352	0.00016366
811	LMO4	1	87794151	0.00025797
812	PKN2	1	89149876	8.2794e-05
813	GTF2B	1	89318321	0.00050178
814	CCBL2	1	89401456	0.00027371
815	RBMXL1	1	89445139	0.00052233
816	GBP3	1	89472360	0.00090926
817	GBP1	1	89517987	0.000195
818	GBP2	1	89571815	0.00014758
819	GBP7	1	89597434	0.00012348
820	GBP4	1	89646831	3.1039e-05
821	GBP5	1	89724633	0.00051212
822	GBP6	1	89829436	0.00027828
823	LRRC8B	1	89989933	1.4804e-05
824	LRRC8C	1	90098644	5.2961e-06
825	LRRC8D	1	90286573	0.00030106
826	ZNF326	1	90460678	0.00019919
827	BARHL2	1	91177579	0.00047538
828	ZNF644	1	91380855	3.3558e-05
829	HFM1	1	91726323	0.00053746
830	CDC7	1	91966338	0.00020191
831	TGFBR3	1	92145900	0.00013105
832	BRDT	1	92414928	3.1457e-05
833	EPHX4	1	92495533	1.0005e-05
834	SET	1	92540093	0.00088245
835	BTBD8	1	92545862	0.00015562
836	KIAA1107	1	92632609	0.00038867
837	C1orf146	1	92683573	0.00019191
838	GLMN	1	92711955	0.00022039
839	RP11-420K10.1	1	92764522	0.00041734
839	RPAP2	1	92764522	0.00041734
840	GFI1	1	92940318	0.00018307
841	EVI5	1	92974253	0.001611
842	RPL5	1	93297594	0.00033158
843	FAM69A	1	93298286	0.00012803
844	MTF2	1	93544792	0.00011489
845	TMED5	1	93615299	9.6877e-05
846	CCDC18	1	93646038	0.00014638
847	DR1	1	93811478	0.00020519
848	FNBP1L	1	93913688	1.6864e-05
849	BCAR3	1	94027343	0.00048307
850	DNTTIP2	1	94335014	0.00072799
851	GCLM	1	94352590	0.00018147
852	ABCA4	1	94458393	0.0012058
853	ARHGAP29	1	94634463	0.0015196
854	ABCD3	1	94883933	9.0193e-05
855	F3	1	94994732	0.00020689
856	SLC44A3	1	95285898	7.854e-05
857	CNN3	1	95362507	0.0017522
858	ALG14	1	95448279	0.00049202
859	TMEM56	1	95582894	0.00056529
860	TMEM56-RWDD3	1	95583479	0.00052303
861	RWDD3	1	95699711	0.00033939
862	PTBP2	1	97187161	0.00015382
863	DPYD	1	97543299	0.00024276
864	SNX7	1	99127236	0.0015496
865	LPPR5	1	99355801	0.00012085
866	LPPR4	1	99729848	0.00013919
867	PALMD	1	100111431	0.00030623
868	FRRS1	1	100174206	0.00022578
869	AGL	1	100315633	0.0014136
870	SLC35A3	1	100435345	0.00012017
871	HIAT1	1	100503670	0.0001602
872	SASS6	1	100549100	0.00069803
873	TRMT13	1	100598669	0.0011679
874	LRRC39	1	100614004	0.00043717
875	DBT	1	100652478	0.0011452
876	RTCA	1	100731714	0.00036588
877	CDC14A	1	100810598	0.001401
878	GPR88	1	101003728	0.00027052
879	VCAM1	1	101185196	0.00091464
880	EXTL2	1	101337928	0.00024333
881	RP11-421L21.2	1	101361632	0.00029027
881	SLC30A7	1	101361632	0.00029027
882	DPH5	1	101455179	0.00042803
883	S1PR1	1	101702305	3.1729e-06
884	OLFM3	1	102268126	0.00042465
885	COL11A1	1	103342023	0.00019258
886	RNPC3	1	104068323	0.00042396
887	AMY2B	1	104095894	0.00035351
888	AMY2A	1	104159999	0.0006441
889	AMY1A	1	104287833	0.00017649
889	AMY1B	1	104287833	0.00017649
889	AMY1C	1	104287833	0.00017649
890	PRMT6	1	107599267	0.00045584
891	NTNG1	1	107682540	0.0012921
892	VAV3	1	108113782	2.7631e-05
893	SLC25A24	1	108677344	2.249e-05
894	NBPF4	1	108765902	0.0002761
895	NBPF6	1	108992887	9.769e-06
896	FAM102B	1	109102653	0.00025491
897	HENMT1	1	109190910	7.2954e-05
898	PRPF38B	1	109234932	0.00019612
899	FNDC7	1	109255556	5.689e-06
900	STXBP3	1	109289285	0.0016915
901	AKNAD1	1	109358520	0.00010184
902	GPSM2	1	109417972	0.0001037
903	CLCC1	1	109472130	4.6725e-05
904	WDR47	1	109512835	0.00016411
905	TAF13	1	109606998	0.00094396
906	TMEM167B	1	109633403	0.00059359
907	C1orf194	1	109648573	0.0012686
908	KIAA1324	1	109656585	8.81e-06
909	SARS	1	109756515	0.00026492
910	CELSR2	1	109792641	7.1487e-05
911	PSRC1	1	109822176	2.0362e-05
912	MYBPHL	1	109834987	0.00043689
913	SORT1	1	109852187	0.00033433
914	PSMA5	1	109941653	0.00041781
915	SYPL2	1	110009100	7.4146e-05
916	ATXN7L2	1	110026533	0.00010741
917	CYB561D1	1	110036658	0.00043274
918	AMIGO1	1	110049446	7.3151e-06
919	GPR61	1	110082494	8.2564e-06
920	GNAI3	1	110091186	3.3857e-05
921	GNAT2	1	110145889	0.00022966
922	AMPD2	1	110162435	0.0008103
923	GSTM4	1	110198698	0.0011938
924	GSTM2	1	110210644	0.000151
925	GSTM1	1	110230418	0.00062699
926	GSTM5	1	110254406	0.00073501
927	GSTM3	1	110276554	0.0005105
928	EPS8L3	1	110292702	3.9652e-06
929	CSF1	1	110453233	9.3656e-05
930	AHCYL1	1	110527387	0.00060589
931	STRIP1	1	110574199	0.00027208
932	ALX3	1	110602997	0.00039709
933	UBL4B	1	110655062	0.00022526
934	SLC6A17	1	110693132	0.00053052
935	KCNC4	1	110753336	1.5173e-07
936	RBM15	1	110881945	1.4499e-05
937	SLC16A4	1	110905473	3.454e-05
938	LAMTOR5	1	110943875	6.9291e-05
939	PROK1	1	110993788	0.00059796
940	KCNA10	1	111059839	0.00060009
941	KCNA2	1	111136202	6.7433e-06
942	RP11-284N8.3	1	111196182	7.2318e-05
942	KCNA3	1	111196182	7.2318e-05
943	CD53	1	111413821	0.00026806
944	LRIF1	1	111489812	2.2769e-05
945	DRAM2	1	111659954	1.3501e-05
946	CEPT1	1	111682249	8.3001e-05
947	DENND2D	1	111728591	0.00082503
948	CHI3L2	1	111770281	0.0008099
949	CHIA	1	111833474	0.00094136
950	PIFO	1	111867285	0.00097406
951	OVGP1	1	111956937	0.00070167
952	WDR77	1	111982512	0.00025569
953	ATP5F1	1	111991467	0.0012375
954	C1orf162	1	112016474	0.00026307
955	ADORA3	1	112025970	0.00058637
956	RAP1A	1	112162405	0.00081832
957	FAM212B	1	112264686	0.00096263
958	DDX20	1	112298190	0.00081309
959	KCND3	1	112318444	0.00010242
960		1	112532593	1.5978e-06
961	CTTNBP2NL	1	112938800	3.092e-05
962	WNT2B	1	113010040	3.2327e-05
963	ST7L	1	113066140	2.1636e-05
964	CAPZA1	1	113162075	3.8512e-05
965	MOV10	1	113217048	0.0005122
966	RHOC	1	113243749	0.00014672
967	PPM1J	1	113252616	3.8499e-05
968	FAM19A3	1	113261619	0.0010041
969	SLC16A1	1	113454469	0.0021315
970	LRIG2	1	113615792	0.00065952
971	MAGI3	1	113933087	0.00020342
972	PHTF1	1	114239824	0.00021023
973	RSBN1	1	114304454	6.3509e-05
974	PTPN22	1	114356433	8.2457e-05
975	BCL2L15	1	114419436	0.000142
976	AP4B1	1	114437370	5.6646e-05
977	DCLRE1B	1	114447915	4.1033e-05
978	HIPK1	1	114471819	0.00016637
979	OLFML3	1	114522030	0.0025471
980	SYT6	1	114631914	0.00031365
981	TRIM33	1	114935399	0.00080954
982	BCAS2	1	115110178	4.1268e-05
983	DENND2C	1	115127155	0.00062099
984	AMPD1	1	115215719	0.00017465
985	NRAS	1	115247085	0.0005158
986	CSDE1	1	115259534	0.00057618
987	SIKE1	1	115312100	2.8754e-05
988	SYCP1	1	115397455	5.6726e-06
989	TSHB	1	115572445	0.0011072
990	TSPAN2	1	115590632	0.000207
991	NGF	1	115828537	0.0008864
992	VANGL1	1	116184574	0.00016402
993	CASQ2	1	116242624	7.1659e-05
994	NHLH2	1	116378998	0.00064381
995	SLC22A15	1	116519119	0.00092854
996	MAB21L3	1	116654376	0.0007273
997	ATP1A1	1	116914802	0.00014416
998	CD58	1	117057156	0.00022529
999	IGSF3	1	117117020	0.00018394
1000	C1orf137	1	117236734	0.00012782
1001	CD2	1	117297057	0.00030349
1002	PTGFRN	1	117452689	0.00010859
1003	CD101	1	117544372	5.651e-05
1004	TTF2	1	117602910	0.00022104
1005	TRIM45	1	117653677	0.00077527
1006	VTCN1	1	117686209	0.00043248
1007	MAN1A2	1	117910085	3.9713e-05
1008	FAM46C	1	118148604	0.0022913
1009	GDAP2	1	118406107	0.0016334
1010	WDR3	1	118472372	0.0013942
1011	SPAG17	1	118496288	0.00016903
1012	TBX15	1	119425666	0.0001004
1013	WARS2	1	119573839	0.00015246
1014	HAO2	1	119911399	0.0010438
1015	HSD3B2	1	119957554	0.00025129
1016	HSD3B1	1	120049826	0.00058458
1017	ZNF697	1	120162000	5.8019e-05
1018	PHGDH	1	120254419	0.00023
1019	HMGCS2	1	120290619	4.5142e-05
1020	REG4	1	120336641	0.00012496
1021	NBPF20	1	120377388	0.0012325
1022	ADAM30	1	120436156	0.00078724
1023	NOTCH2	1	120454176	0.00040959
1023	AL512503.1	1	120454176	0.00040959
1024	FAM72B	1	120838959	0.0002111
1024	FAM72B	1	120838959	0.0002111
1025	FCGR1A	1	120926128	2.4173e-05
1025	FCGR1B	1	120926128	2.4173e-05
1025	FCGR1A	1	120926128	2.4173e-05
1025	FCGR1B	1	120926128	2.4173e-05
1026	PPIAL4G	1	143767144	0.00030708
1026	PPIAL4G	1	143767144	0.00030708
1027	SRGAP2	1	143915897	0.00051665
1027	SRGAP2	1	143915897	0.00051665
1027	SRGAP2D	1	143915897	0.00051665
1028	PDE4DIP	1	144851424	0.00089415
1028	PDE4DIP	1	144851424	0.00089415
1029	NOTCH2NL	1	145176379	1.1719e-05
1029	NOTCH2NL	1	145176379	1.1719e-05
1029	AC239811.1	1	145176379	1.1719e-05
1029	NOTCH2NL	1	145176379	1.1719e-05
1030	NBPF10	1	145293371	0.00015029
1030	NBPF20	1	145293371	0.00015029
1030	AC239799.1	1	145293371	0.00015029
1031	HFE2	1	145413191	0.0004836
1031	HFE2	1	145413191	0.0004836
1032	TXNIP	1	145438438	0.00014362
1032	TXNIP	1	145438438	0.00014362
1033	POLR3GL	1	145456236	0.00021026
1033	POLR3GL	1	145456236	0.00021026
1034	ANKRD34A	1	145470508	0.00061017
1034	ANKRD34A	1	145470508	0.00061017
1035	LIX1L	1	145477059	0.0006965
1035	AC243547.1	1	145477059	0.0006965
1036	RBM8A	1	145507557	0.00034644
1036	RBM8A	1	145507557	0.00034644
1037	PEX11B	1	145516165	0.00039181
1037	PEX11B	1	145516165	0.00039181
1038	ITGA10	1	145524709	3.1279e-05
1038	ITGA10	1	145524709	3.1279e-05
1039	ANKRD35	1	145549209	0.00019251
1039	ANKRD35	1	145549209	0.00019251
1040	PIAS3	1	145575257	0.0013086
1040	PIAS3	1	145575257	0.0013086
1041	NUDT17	1	145586491	0.0010253
1041	NUDT17	1	145586491	0.0010253
1042	POLR3C	1	145592605	0.0020068
1042	POLR3C	1	145592605	0.0020068
1043	RNF115	1	145610990	0.0010893
1043	RNF115	1	145610990	0.0010893
1044	CD160	1	145695798	0.0036285
1044	CD160	1	145695798	0.0036285
1045	PDZK1	1	145727662	0.00025468
1045	PDZK1	1	145727662	0.00025468
1046	GPR89A	1	145764595	0.0013764
1046	GPR89B	1	145764595	0.0013764
1046	GPR89A	1	145764595	0.0013764
1046	GPR89B	1	145764595	0.0013764
1047	PRKAB2	1	146626685	0.00025527
1047	PRKAB2	1	146626685	0.00025527
1048	FMO5	1	146655884	0.00074305
1048	FMO5	1	146655884	0.00074305
1049	CHD1L	1	146714291	0.00039475
1049	CHD1L	1	146714291	0.00039475
1050	BCL9	1	147013222	0.0011142
1050	BCL9	1	147013222	0.0011142
1051	ACP6	1	147119168	0.00077792
1051	ACP6	1	147119168	0.00077792
1052	GJA5	1	147228332	0.00063576
1052	GJA5	1	147228332	0.00063576
1053	GJA8	1	147374946	0.00042852
1053	GJA8	1	147374946	0.00042852
1054	GPR89A	1	147400506	0.00026907
1054	GPR89B	1	147400506	0.00026907
1054	GPR89A	1	147400506	0.00026907
1054	GPR89B	1	147400506	0.00026907
1055	NBPF15	1	148555986	1.8576e-05
1055	NBPF1	1	148555986	1.8576e-05
1055	NBPF9	1	148555986	1.8576e-05
1055	NBPF15	1	148555986	1.8576e-05
1056		1	149694415	0.00016538
1057	FCGR1A	1	149754232	3.005e-05
1057	FCGR1B	1	149754232	3.005e-05
1057	FCGR1A	1	149754232	3.005e-05
1057	FCGR1B	1	149754232	3.005e-05
1058	HIST2H2BF	1	149754245	1.3844e-05
1058	HIST2H2BF	1	149754245	1.3844e-05
1059	HIST2H2BE	1	149856010	3.9285e-05
1059	HIST2H2BE	1	149856010	3.9285e-05
1060	BOLA1	1	149871110	3.995e-05
1060	BOLA1	1	149871110	3.995e-05
1061	SV2A	1	149874870	7.7187e-05
1061	SV2A	1	149874870	7.7187e-05
1062	SF3B4	1	149895209	0.00021387
1062	SF3B4	1	149895209	0.00021387
1063	MTMR11	1	149900543	5.9547e-05
1063	MTMR11	1	149900543	5.9547e-05
1064	OTUD7B	1	149912229	7.5468e-06
1064	OTUD7B	1	149912229	7.5468e-06
1065	VPS45	1	150039350	0.00033989
1065	VPS45	1	150039350	0.00033989
1066	PLEKHO1	1	150122170	0.00032734
1066	PLEKHO1	1	150122170	0.00032734
1067	ANP32E	1	150190717	2.9404e-05
1067	ANP32E	1	150190717	2.9404e-05
1068	CA14	1	150229554	0.00039242
1068	CA14	1	150229554	0.00039242
1069	APH1A	1	150237799	8.6988e-05
1069	APH1A	1	150237799	8.6988e-05
1070	C1orf54	1	150244687	0.00031822
1070	C1orf54	1	150244687	0.00031822
1071	C1orf51	1	150254930	0.00025109
1071	C1orf51	1	150254930	0.00025109
1072	MRPS21	1	150266262	0.00023264
1073	PRPF3	1	150293928	0.00030687
1073	PRPF3	1	150293928	0.00030687
1074	RPRD2	1	150336624	0.00060449
1074	RPRD2	1	150336624	0.00060449
1075	TARS2	1	150459840	0.00011914
1076	ECM1	1	150480487	0.0001021
1077	ADAMTSL4	1	150521846	3.332e-06
1078	MCL1	1	150547027	4.5948e-05
1079	ENSA	1	150594599	7.209e-06
1080	GOLPH3L	1	150618701	0.00034973
1081	HORMAD1	1	150670535	0.00033972
1082	CTSS	1	150702672	0.00052724
1083	CTSK	1	150768684	0.00043301
1084	ARNT	1	150782181	0.0014772
1085	SETDB1	1	150898815	0.00056117
1086	CERS2	1	150937649	0.00088797
1087	ANXA9	1	150954499	0.00032235
1088	FAM63A	1	150969213	0.00014622
1089	PRUNE	1	150980867	0.00060375
1090	BNIPL	1	151009029	0.0011957
1091	C1orf56	1	151020259	1.5765e-05
1092	CDC42SE1	1	151023447	0.00098686
1093	MLLT11	1	151032151	0.00038255
1094	GABPB2	1	151042784	0.00019323
1095	SEMA6C	1	151104161	0.00065593
1096	TNFAIP8L2	1	151129095	0.00066663
1097	SCNM1	1	151129105	0.0013528
1098	LYSMD1	1	151132224	0.0010296
1099	SCNM1	1	151138482	0.0024549
1100	TMOD4	1	151142463	0.00090323
1101	VPS72	1	151148776	0.0016616
1102	PIP5K1A	1	151171021	0.00015836
1103	PSMD4	1	151227176	7.573e-05
1104	ZNF687	1	151254094	0.0002052
1105	PI4KB	1	151264273	0.00032609
1106	RFX5	1	151313116	0.00018129
1107	SELENBP1	1	151336778	7.6447e-05
1108	PSMB4	1	151372041	0.00037104
1109	POGZ	1	151375200	4.14e-05
1110	CGN	1	151483331	3.2503e-05
1111	TUFT1	1	151512781	6.9999e-05
1112	SNX27	1	151584454	4.8437e-05
1113	CELF3	1	151672534	5.2096e-05
1114	RIIAD1	1	151694013	7.6082e-05
1115	MRPL9	1	151732119	2.8027e-06
1116	OAZ3	1	151735445	0.00014088
1117	TDRKH	1	151742741	0.0001809
1118	LINGO4	1	151772765	3.6013e-05
1119	RORC	1	151778547	0.00014749
1120	C2CD4D	1	151810339	0.00015661
1121	THEM5	1	151818220	0.00016527
1122	THEM4	1	151843342	9.6142e-05
1123	S100A10	1	151955386	0.00097448
1124	S100A11	1	152004982	9.633e-06
1125		1	152052033	0.00079525
1126	TCHHL1	1	152056620	0.00038381
1127	TCHH	1	152078793	0.0003775
1128	RPTN	1	152126071	7.0821e-05
1129	HRNR	1	152184552	0.0004882
1130	FLG	1	152274651	0.00037205
1131	FLG2	1	152321213	6.3116e-05
1132	CRNN	1	152381719	5.5879e-05
1133	LCE5A	1	152483320	0.00013647
1134	CRCT1	1	152486978	4.8558e-05
1135	LCE3E	1	152538175	0.0010007
1136	LCE3D	1	152551860	0.00059191
1137	LCE2D	1	152635887	0.00060177
1138	LCE2B	1	152658599	0.00022757
1139	LCE2A	1	152670840	0.0010269
1140	LCE4A	1	152681523	0.0017099
1141	C1orf68	1	152691998	0.00023877
1142	KPRP	1	152730506	0.00042734
1143	LCE1F	1	152748848	0.00013978
1144	LCE1E	1	152758753	0.0005328
1145	LCE1D	1	152769227	6.5698e-05
1146	LCE1C	1	152777311	0.00013197
1147	LCE1B	1	152784447	0.00062622
1148	LCE1A	1	152799949	0.0017119
1149	LCE6A	1	152815330	8.2867e-05
1150	SMCP	1	152850798	9.2931e-05
1151	IVL	1	152881039	0.0003142
1152	SPRR4	1	152943128	0.00079357
1153	SPRR1A	1	152956564	0.00023887
1154	SPRR3	1	152974223	0.00021228
1155	SPRR1B	1	153003679	0.0010653
1156	SPRR2D	1	153012201	0.00087105
1157	SPRR2A	1	153028596	0.00037429
1158	SPRR2B	1	153042717	0.0003898
1159	SPRR2E	1	153065611	0.001309
1160	SPRR2F	1	153084612	9.2891e-05
1161	SPRR2G	1	153122058	0.0013363
1162	LELP1	1	153175906	0.00019392
1163	PRR9	1	153190060	8.6419e-05
1164	LOR	1	153232179	0.000172
1165	PGLYRP3	1	153270338	0.0010364
1166	PGLYRP4	1	153302596	0.00072247
1167	S100A9	1	153330330	3.2133e-05
1168	S100A12	1	153346184	0.0002447
1169	S100A8	1	153362508	4.5457e-05
1170	S100A7A	1	153389000	0.00023394
1171	S100A7L2	1	153409471	0.00078217
1172	S100A7	1	153430220	0.00039661
1173	S100A6	1	153507076	0.00032744
1174	S100A5	1	153509623	0.00033414
1175	S100A4	1	153516095	0.00042515
1176	S100A3	1	153519805	0.00014352
1177	S100A2	1	153533584	0.00043696
1178	S100A16	1	153579362	2.8801e-06
1179	S100A14	1	153586731	4.685e-06
1180	S100A13	1	153591275	1.4216e-05
1181	S100A1	1	153600873	1.1435e-05
1182	CHTOP	1	153606458	2.3305e-05
1183	SNAPIN	1	153631130	7.1071e-05
1184	ILF2	1	153634264	2.7209e-05
1185	NPR1	1	153651093	8.2854e-05
1186	INTS3	1	153700526	0.00045004
1186	INTS3	1	153700526	0.00045004
1187	SLC27A3	1	153746830	0.00016225
1187	SLC27A3	1	153746830	0.00016225
1188	GATAD2B	1	153777201	4.2479e-06
1188	GATAD2B	1	153777201	4.2479e-06
1189	DENND4B	1	153901977	2.1926e-06
1190	CRTC2	1	153920148	3.186e-06
1191	SLC39A1	1	153931575	1.1005e-05
1192	CREB3L4	1	153940315	5.7638e-05
1193	JTB	1	153946745	0.00023888
1194	RAB13	1	153954093	3.2635e-05
1195	RPS27	1	153963239	9.1228e-05
1196	NUP210L	1	153965166	0.0011395
1197	TPM3	1	154127780	0.00068966
1198	C1orf189	1	154171561	0.00030866
1199	C1orf43	1	154179183	0.00046466
1200	UBAP2L	1	154192427	0.00063362
1201	HAX1	1	154245039	0.00020437
1202	AQP10	1	154293592	0.00018012
1203	ATP8B2	1	154298036	0.00062943
1204	IL6R	1	154377669	0.00058844
1205	RP11-350G8.9	1	154442118	0.0012936
1205	SHE	1	154442118	0.0012936
1206	TDRD10	1	154474695	0.00077423
1207	UBE2Q1	1	154521051	0.00012175
1208	CHRNB2	1	154540257	1.0456e-05
1209	ADAR	1	154554533	0.00027075
1210	KCNN3	1	154669938	0.00061586
1211	PMVK	1	154897208	0.00077884
1212	PBXIP1	1	154916553	0.00041468
1213	PYGO2	1	154929502	0.00071801
1214		1	154934036	0.00011474
1215	SHC1	1	154934774	0.0026234
1216	CKS1B	1	154947118	0.0003643
1216	CKS1B	1	154947118	0.0003643
1217	FLAD1	1	154955770	0.0021281
1218	ZBTB7B	1	154975106	0.00088836
1219	DCST2	1	154991003	0.00039682
1220	DCST1	1	155006256	0.0001066
1221	ADAM15	1	155023748	0.00049321
1222	EFNA4	1	155036213	5.0514e-05
1223	EFNA3	1	155051348	2.0772e-05
1224	EFNA1	1	155100349	2.4621e-05
1225	SLC50A1	1	155107817	0.00060752
1226	KRTCAP2	1	155141884	6.7265e-06
1227	TRIM46	1	155145702	5.2642e-05
1228	MUC1	1	155158300	1.6584e-06
1229	THBS3	1	155165379	1.1052e-05
1230	MTX1	1	155178490	9.5557e-05
1231	GBA	1	155204239	7.7162e-06
1231	GBA	1	155204239	7.7162e-06
1232	FAM189B	1	155216996	7.8372e-07
1232	FAM189B	1	155216996	7.8372e-07
1233	SCAMP3	1	155225770	2.878e-06
1233	SCAMP3	1	155225770	2.878e-06
1234	CLK2	1	155232659	2.8909e-06
1234	CLK2	1	155232659	2.8909e-06
1235	HCN3	1	155247218	1.0948e-05
1235	HCN3	1	155247218	1.0948e-05
1236	PKLR	1	155259084	1.8222e-05
1236	PKLR	1	155259084	1.8222e-05
1237	FDPS	1	155278539	1.1926e-05
1238		1	155290251	0.00021453
1239	RUSC1	1	155290640	9.113e-05
1240	ASH1L	1	155305052	5.1246e-05
1241	MSTO1	1	155579961	1.973e-05
1242	YY1AP1	1	155629233	1.9162e-05
1243	DAP3	1	155657693	4.7138e-05
1244	GON4L	1	155719450	5.3183e-05
1245	SYT11	1	155829260	7.3805e-05
1246	RIT1	1	155867599	4.8026e-05
1247	KIAA0907	1	155882834	0.00039128
1248	ARHGEF2	1	155916431	0.00031864
1249	SSR2	1	155978839	2.1927e-05
1250	UBQLN4	1	156002945	3.4569e-05
1251	LAMTOR2	1	156024517	0.00021744
1252	RAB25	1	156030966	0.00035369
1253	MEX3A	1	156041804	0.00052983
1254	LMNA	1	156052369	0.00065964
1255	SEMA4A	1	156117145	0.0022804
1256	SLC25A44	1	156163728	4.8414e-05
1257	PMF1	1	156182779	2.6108e-05
1258	PMF1-BGLAP	1	156182779	2.6308e-05
1258	PMF1	1	156182779	2.6308e-05
1259	PAQR6	1	156213112	9.6535e-05
1260	SMG5	1	156219015	0.00014996
1261	TMEM79	1	156252704	0.00021062
1262	C1orf85	1	156262478	2.3465e-05
1263	VHLL	1	156268415	0.00032668
1264	CCT3	1	156278752	9.0813e-05
1265	TSACC	1	156307105	0.00013964
1266	RHBG	1	156338980	0.00071567
1267	C1orf61	1	156374048	9.7061e-06
1268	MEF2D	1	156433513	5.0221e-05
1269	IQGAP3	1	156495197	0.00015267
1270	TTC24	1	156549519	4.4958e-05
1271	APOA1BP	1	156561554	0.00037533
1272	GPATCH4	1	156564100	0.0011534
1273	HAPLN2	1	156589085	0.00014394
1274	BCAN	1	156611740	0.0013556
1275	NES	1	156638555	3.3464e-05
1276	CRABP2	1	156669398	0.00062751
1277	ISG20L2	1	156691687	0.00019833
1278	RRNAD1	1	156698263	0.00049824
1279	MRPL24	1	156707094	0.00031637
1280	HDGF	1	156711899	0.00017924
1281	PRCC	1	156737274	1.2913e-05
1282	SH2D2A	1	156776035	4.5114e-05
1283	NTRK1	1	156785542	0.00044622
1284	INSRR	1	156810665	0.00024672
1285	PEAR1	1	156863496	0.00010892
1286	LRRC71	1	156890400	0.00096622
1287	ARHGEF11	1	156904632	0.0012688
1288	ETV3L	1	157061835	0.00016717
1289	ETV3	1	157094459	0.00012106
1290	FCRL5	1	157483167	0.00052123
1291	FCRL4	1	157543539	9.5732e-05
1292	FCRL3	1	157646271	0.00043401
1293	FCRL2	1	157715523	0.00050214
1294	FCRL1	1	157764193	3.3004e-05
1295	CD5L	1	157796861	0.00011815
1296	KIRREL	1	157963063	0.0026182
1297	CD1D	1	158147828	0.00076913
1298	CD1A	1	158218119	0.00046028
1299	CD1C	1	158259563	0.00023379
1300	CD1B	1	158297740	0.00029152
1301	CD1E	1	158323486	4.5215e-05
1302	OR10T2	1	158368312	0.00034159
1303	OR10K2	1	158389718	0.0013
1304	OR10K1	1	158435352	0.00034253
1305	OR10R2	1	158449668	7.5301e-05
1306	OR6Y1	1	158516918	7.5833e-05
1307	OR6P1	1	158532441	1.4348e-05
1308	OR10X1	1	158548709	3.0866e-05
1309	OR10Z1	1	158576229	0.00025641
1310	SPTA1	1	158580496	0.00042476
1311	OR6K2	1	158669468	0.00014027
1312	OR6K3	1	158686958	0.00023231
1313	OR6K6	1	158724606	0.00016295
1314	OR6N1	1	158735534	0.0011792
1315	OR6N2	1	158746472	0.00011649
1316	MNDA	1	158801168	0.00019597
1317	PYHIN1	1	158901337	7.4712e-05
1318	IFI16	1	158979682	0.00050141
1319	AIM2	1	159028790	0.00011218
1320	CADM3	1	159141377	0.0010409
1321	DARC	1	159173803	0.00015841
1322	FCER1A	1	159253678	0.00057887
1323	OR10J3	1	159283460	0.00010845
1324	OR10J1	1	159409512	0.00063497
1325	OR10J5	1	159504868	9.6307e-05
1326	APCS	1	159557616	0.00043404
1327	CRP	1	159682079	0.00042644
1328	DUSP23	1	159750730	5.6653e-05
1329	FCRL6	1	159770282	0.00014499
1330	SLAMF8	1	159796440	0.00022638
1331	C1orf204	1	159804264	0.00049365
1332	VSIG8	1	159824106	0.00051096
1333	CCDC19	1	159842150	0.00035676
1334	TAGLN2	1	159887897	0.00026487
1335	IGSF9	1	159896829	0.00011568
1336	SLAMF9	1	159921282	5.1251e-05
1337	PIGM	1	159997462	7.834e-05
1338	KCNJ10	1	160007257	0.00030047
1339	KCNJ9	1	160051360	5.4654e-05
1340	IGSF8	1	160061129	0.00012051
1341	ATP1A2	1	160085520	8.2993e-05
1342	ATP1A4	1	160121352	0.00043643
1343	CASQ1	1	160160285	0.00057665
1344	PEA15	1	160175125	0.00025197
1345	DCAF8	1	160185505	0.00012689
1345	DCAF8	1	160185505	0.00012689
1346	PEX19	1	160246599	0.00015755
1347	COPA	1	160258377	0.00024935
1348	NCSTN	1	160313063	0.0013217
1349	NHLH1	1	160336861	4.4e-05
1350	VANGL2	1	160370364	8.2991e-05
1351	SLAMF6	1	160454820	0.0021081
1352	CD84	1	160510884	0.00015947
1353	SLAMF1	1	160579891	0.00016862
1354	CD48	1	160648536	0.001403
1355	SLAMF7	1	160708865	0.00015775
1356	LY9	1	160765864	0.00093942
1357	CD244	1	160799950	5.4875e-05
1358	ITLN1	1	160846330	6.9581e-05
1359	ITLN2	1	160914810	5.0713e-05
1360	F11R	1	160965001	2.3313e-05
1361	TSTD1	1	161007418	0.00014465
1362	USF1	1	161009041	5.1079e-05
1363	ARHGAP30	1	161016731	7.1402e-05
1364	PVRL4	1	161040781	8.8078e-05
1365	KLHDC9	1	161068151	1.8154e-05
1366	PFDN2	1	161070346	0.00010513
1367	NIT1	1	161087862	3.1502e-05
1368	DEDD	1	161090767	1.922e-05
1369	UFC1	1	161123534	0.00014949
1370	USP21	1	161129248	2.4151e-05
1371	PPOX	1	161135832	8.3458e-06
1372	B4GALT3	1	161141100	4.5226e-06
1373	ADAMTS4	1	161159538	2.1657e-06
1374	NDUFS2	1	161167209	1.2023e-06
1375	FCER1G	1	161185087	0.00010141
1376	APOA2	1	161192083	6.6937e-05
1377	TOMM40L	1	161195729	0.00013396
1378	NR1I3	1	161199456	0.00055781
1379	PCP4L1	1	161228517	0.00016952
1380	MPZ	1	161274525	0.0010484
1381	SDHC	1	161284166	0.0002321
1382	C1orf192	1	161334521	0.00021078
1383	FCGR2A	1	161475205	0.00036791
1384	HSPA6	1	161494036	8.6125e-05
1385	FCGR3A	1	161511549	0.00023515
1386	FCGR2C	1	161551129	0.00046295
1387	FCGR3B	1	161592986	0.00063344
1388	FCGR2B	1	161632905	6.8888e-05
1389	FCRLA	1	161676762	0.0014887
1390	FCRLB	1	161691598	9.8488e-06
1391	DUSP12	1	161719558	0.0014939
1392	ATF6	1	161736034	0.0011348
1393	OLFML2B	1	161952982	0.00017868
1394	NOS1AP	1	162039581	0.00045172
1395	C1orf111	1	162343515	0.0012774
1396	C1orf226	1	162348696	0.00067716
1397	SH2D1B	1	162365056	0.00042173
1398	UHMK1	1	162466964	0.00063932
1399	UAP1	1	162531296	0.00055225
1400	DDR2	1	162602228	0.00029761
1401	HSD17B7	1	162760496	0.00044279
1402	C1orf110	1	162820766	0.00016225
1403	RGS4	1	163038396	0.00044783
1404	RP11-267N12.3	1	163112089	4.7425e-05
1404	RGS5	1	163112089	4.7425e-05
1405	NUF2	1	163291723	0.00064757
1406	PBX1	1	164528597	0.00028811
1407	LMX1A	1	165171104	3.5152e-05
1408	RXRG	1	165370159	0.00039047
1409	LRRC52	1	165513478	0.00052866
1410	MGST3	1	165600110	0.00070029
1411	ALDH9A1	1	165631449	0.00033679
1412	TMCO1	1	165693528	0.00022848
1413	UCK2	1	165796732	0.00050176
1414	FAM78B	1	166026663	0.00021953
1415	POGK	1	166808681	3.1693e-05
1416	TADA1	1	166825747	1.0817e-05
1417	ILDR2	1	166882441	0.00012379
1418	MAEL	1	166958394	0.0016168
1419	GPA33	1	167022082	0.00029849
1420	DUSP27	1	167063314	0.00031063
1421	POU2F1	1	167190066	0.00036457
1422	CD247	1	167399877	8.8652e-05
1423	CREG1	1	167510250	2.5802e-05
1424	RCSD1	1	167599474	7.983e-05
1425	MPZL1	1	167691187	5.1293e-05
1426	ADCY10	1	167778357	0.00028096
1427	MPC2	1	167885913	6.6954e-05
1428	DCAF6	1	167905797	1.9621e-05
1429	GPR161	1	168048780	5.6571e-05
1430	TIPRL	1	168148171	0.00025024
1431	SFT2D2	1	168195255	0.0014338
1432	TBX19	1	168250278	0.00052447
1433	XCL2	1	168510003	0.00072307
1434	XCL1	1	168545711	0.00029832
1435	DPT	1	168664695	0.00079107
1436	RP5-1018K9.1	1	169073226	0.00096543
1437	ATP1B1	1	169075947	0.0016374
1438	NME7	1	169101258	0.00023452
1439	BLZF1	1	169337122	0.00062474
1440	CCDC181	1	169364108	0.0007995
1441	SLC19A2	1	169433147	3.7604e-05
1442	F5	1	169481192	8.6495e-05
1443	SELP	1	169558087	0.00012586
1444	SELL	1	169659806	0.00058173
1445	SELE	1	169691781	0.00011417
1446	METTL18	1	169761670	0.00073984
1447	C1orf112	1	169763224	0.00014103
1448	SCYL3	1	169822215	0.00013967
1449	KIFAP3	1	169890461	6.4397e-05
1450	METTL11B	1	170115188	0.00015867
1451	GORAB	1	170501263	0.00014227
1452	PRRX1	1	170633313	0.00069783
1453	MROH9	1	170904612	0.00011402
1454	FMO3	1	171060018	0.00016326
1455	FMO2	1	171154388	9.7445e-05
1456	FMO1	1	171217610	1.8987e-05
1457	FMO4	1	171283318	0.00045123
1458	PRRC2C	1	171454652	0.00010942
1459	MYOC	1	171604557	8.4622e-06
1460	VAMP4	1	171669296	0.00049728
1461	METTL13	1	171750761	0.00098147
1462	DNM3	1	171810618	0.0003944
1463	C1orf105	1	172389828	0.00058522
1464	PIGC	1	172410597	0.00031203
1465	SUCO	1	172501494	0.0020393
1466	FASLG	1	172628185	8.6563e-05
1467	TNFSF18	1	173010360	0.00016602
1468	TNFSF4	1	173152870	0.00017917
1469	PRDX6	1	173446486	0.00026036
1470	SLC9C2	1	173469604	0.0004287
1471	ANKRD45	1	173577475	6.6265e-06
1472		1	173604661	2.448e-05
1473	KLHL20	1	173684063	0.00038549
1474	CENPL	1	173768688	0.00054244
1475	DARS2	1	173793719	0.00045262
1476	ZBTB37	1	173837220	0.00021599
1477	SERPINC1	1	173872938	0.00010191
1478	RC3H1	1	173900352	0.00011605
1479	RABGAP1L	1	174128552	0.00056335
1480	GPR52	1	174417212	0.00034844
1481	CACYBP	1	174968571	4.2272e-05
1482	MRPS14	1	174982094	0.0011222
1483	TNN	1	175036994	0.00017344
1484	KIAA0040	1	175126123	3.2864e-05
1485	TNR	1	175291935	0.00010667
1486	RFWD2	1	175913967	0.00023163
1487	PAPPA2	1	176432307	0.00037352
1488	ASTN1	1	176826441	0.00031747
1489	BRINP2	1	177140058	0.00060012
1490	SEC16B	1	177892825	0.00022602
1491	RASAL2	1	178062864	7.132e-05
1492	LINC00083	1	178463034	3.9996e-05
1493	TEX35	1	178482212	0.00043031
1494	RALGPS2	1	178694300	0.0014444
1495	ANGPTL1	1	178818670	0.00069321
1496	FAM20B	1	178994939	2.4901e-05
1497	TOR3A	1	179050415	0.0001542
1498	ABL2	1	179068462	0.00040366
1499	SOAT1	1	179262849	0.0003263
1500	AXDND1	1	179334855	0.00010388
1501	NPHS2	1	179519674	5.2663e-05
1502	TDRD5	1	179560748	0.00016005
1503	FAM163A	1	179696912	7.5928e-05
1504	IFRG15	1	179809102	0.00027394
1504	TOR1AIP2	1	179809102	0.00027394
1505	TOR1AIP1	1	179851177	0.00016604
1506	CEP350	1	179923908	0.00015107
1507	QSOX1	1	180123968	6.8686e-05
1508	LHX4	1	180199433	0.00026771
1509	ACBD6	1	180257352	2.9257e-05
1510	XPR1	1	180601146	5.8518e-05
1511	KIAA1614	1	180882313	0.00067005
1512	STX6	1	180942164	0.00038603
1513	MR1	1	181002561	0.00039356
1514	IER5	1	181057638	8.2417e-05
1515	CACNA1E	1	181452447	5.0706e-05
1516	ZNF648	1	182023705	0.00011069
1517	GLUL	1	182350839	0.00083367
1518	TEDDM1	1	182367252	0.00014958
1519	RGSL1	1	182419256	0.00038063
1520	RNASEL	1	182542769	1.1048e-05
1521	RGS16	1	182567758	3.0188e-05
1522	RGS8	1	182613036	0.0011577
1523	NPL	1	182758584	0.00020721
1524	DHX9	1	182808439	0.00027378
1525	SHCBP1L	1	182869000	0.00021152
1526	LAMC1	1	182992572	0.00015306
1527	LAMC2	1	183147952	0.00018058
1528	NMNAT2	1	183217372	0.0016655
1529	SMG7	1	183441506	0.0009409
1530	NCF2	1	183524697	0.00061991
1531	ARPC5	1	183595328	0.00017579
1532	RGL1	1	183605208	0.00043149
1533	APOBEC4	1	183615410	0.00019282
1534	COLGALT2	1	183898988	9.8793e-05
1535	TSEN15	1	184020811	0.00015006
1536	C1orf21	1	184356150	0.0004714
1537	EDEM3	1	184659625	0.0011787
1538	FAM129A	1	184760159	0.00032161
1539	RNF2	1	185014482	0.001001
1540	TRMT1L	1	185087217	0.00038739
1541	SWT1	1	185126155	0.00014739
1542	IVNS1ABP	1	185265520	0.00012352
1543	HMCN1	1	185703683	7.6252e-05
1544	PRG4	1	186265405	0.00026233
1545	TPR	1	186280784	0.00022856
1546	C1orf27	1	186344890	0.0004047
1547	OCLM	1	186369704	0.00051854
1548	PDC	1	186412698	0.00105
1549	PTGS2	1	186640944	0.00079812
1550	PLA2G4A	1	186798032	0.00079537
1551		1	189235212	0.0006499
1552	BRINP3	1	190066792	5.3082e-05
1553	RGS18	1	192127592	0.00036435
1554	RGS21	1	192286122	0.00024255
1555	RGS1	1	192544857	1.8246e-05
1556	RGS13	1	192605268	0.00058875
1557	RGS2	1	192778169	0.00028681
1558	UCHL5	1	192981496	7.2808e-05
1559	TROVE2	1	193028552	9.6883e-05
1560	GLRX2	1	193065595	0.00054829
1561	CDC73	1	193091088	0.00035632
1562	B3GALT2	1	193147860	0.00095193
1563	KCNT2	1	196194913	0.0006754
1564	CFH	1	196621008	0.00032687
1565	CFHR3	1	196743925	0.0015722
1566	CFHR1	1	196788861	2.2372e-05
1567	CFHR4	1	196857144	3.2614e-05
1568	CFHR2	1	196912888	1.3192e-05
1569	CFHR5	1	196946667	0.0003017
1570	F13B	1	197007877	0.00072942
1571	ASPM	1	197053257	0.00015972
1572	ZBTB41	1	197122814	0.00034531
1573	CRB1	1	197170592	0.00014755
1574	DENND1B	1	197473878	0.00074019
1575	C1orf53	1	197871682	0.00014921
1576	LHX9	1	197881635	0.00028336
1577	NEK7	1	198126108	0.00043898
1578	ATP6V1G3	1	198492352	0.00046387
1578	ATP6V1G3	1	198492352	0.00046387
1579	PTPRC	1	198608098	0.00015344
1579	PTPRC	1	198608098	0.00015344
1580	NR5A2	1	199996730	0.00063971
1581	ZNF281	1	200374075	0.0010547
1582	KIF14	1	200520625	8.3934e-05
1583	DDX59	1	200609935	0.00049997
1584	CAMSAP2	1	200708686	0.00034639
1585	GPR25	1	200842083	0.00015277
1586	C1orf106	1	200860627	8.3403e-05
1587	KIF21B	1	200938514	0.00020679
1588	CACNA1S	1	201008635	0.00045969
1589	ASCL5	1	201083081	0.00014902
1590	TMEM9	1	201103900	0.00064965
1591	IGFN1	1	201159952	0.00078618
1592	PKP1	1	201252580	9.0261e-06
1593	TNNT2	1	201328136	0.00032878
1594	LAD1	1	201349966	8.561e-05
1595	TNNI1	1	201372895	0.00030147
1596	PHLDA3	1	201434607	7.3211e-05
1597	CSRP1	1	201452658	3.2758e-05
1598	NAV1	1	201508243	0.00059071
1599	IPO9	1	201798288	0.00013386
1600	SHISA4	1	201857797	0.00010181
1601	LMOD1	1	201865584	8.0294e-05
1602	TIMM17A	1	201924619	0.0001484
1603	RNPEP	1	201951766	0.0001222
1604	ELF3	1	201979647	0.00070417
1605	GPR37L1	1	202092029	0.00016331
1606	ARL8A	1	202102532	0.0016521
1607	PTPN7	1	202116141	0.00013223
1608	LGR6	1	202163118	0.00030307
1609	UBE2T	1	202300785	0.00028883
1610	PPP1R12B	1	202317830	0.00014631
1611	SYT2	1	202559724	0.00055462
1612	KDM5B	1	202696532	0.0011982
1613	RABIF	1	202847410	0.00055332
1614	KLHL12	1	202860230	0.00023554
1615	ADIPOR1	1	202909960	0.00063629
1616	CYB5R1	1	202931001	0.00058592
1617	TMEM183A	1	202976520	0.0002322
1618	PPFIA4	1	202995649	0.0004355
1619	MYOG	1	203052257	0.00035743
1620	ADORA1	1	203096833	0.00027165
1621	MYBPH	1	203136939	0.00017045
1622	CHI3L1	1	203148059	0.00020273
1623	CHIT1	1	203185207	0.00043062
1624	BTG2	1	203274664	0.0012298
1625	FMOD	1	203309749	0.00042453
1626	PRELP	1	203444883	0.0001191
1627	OPTC	1	203463271	0.00045513
1628	ATP2B4	1	203595915	0.0002328
1629	LAX1	1	203734284	0.00028824
1630	ZC3H11A	1	203764665	6.9428e-06
1631	ZBED6	1	203766651	0.0001537
1632	SNRPE	1	203830740	0.00041023
1633	SOX13	1	204042237	0.00010653
1634	ETNK2	1	204100190	0.00074402
1635	REN	1	204123944	0.00018127
1636	KISS1	1	204159469	0.00039615
1637	GOLT1A	1	204167288	2.1938e-05
1638	PLEKHA6	1	204187979	0.00023063
1639	PPP1R15B	1	204369781	0.00021361
1640	PIK3C2B	1	204391756	1.147e-06
1641	MDM4	1	204485507	0.00045068
1642	LRRN2	1	204586298	5.9408e-05
1643	NFASC	1	204797782	0.00013743
1644	CNTN2	1	205012340	0.00097649
1645	TMEM81	1	205052257	2.6673e-05
1646	RBBP5	1	205055270	0.00019613
1647	DSTYK	1	205111631	6.5622e-05
1648	TMCC2	1	205197038	0.00030858
1649	NUAK2	1	205271191	0.00012139
1650	KLHDC8A	1	205305193	0.00018412
1651	LEMD1	1	205350506	0.00017251
1652	CDK18	1	205473684	0.0011987
1653	MFSD4	1	205538112	0.00036704
1654	ELK4	1	205577071	0.00039568
1655	SLC45A3	1	205626979	8.8611e-06
1656	NUCKS1	1	205681947	4.5714e-05
1657	RAB7L1	1	205737114	1.5942e-06
1658	SLC41A1	1	205758221	0.0002683
1659	PM20D1	1	205797150	6.4211e-05
1660	SLC26A9	1	205882176	0.00017705
1661	FAM72A	1	206138911	0.00057434
1661	FAM72A	1	206138911	0.00057434
1662	AVPR1B	1	206224283	0.00039189
1662	AVPR1B	1	206224283	0.00039189
1663	C1orf186	1	206238872	0.00040001
1663	C1orf186	1	206238872	0.00040001
1664	CTSE	1	206317459	0.00051265
1664	CTSE	1	206317459	0.00051265
1665	IKBKE	1	206643586	0.0001435
1665	IKBKE	1	206643586	0.0001435
1666	RASSF5	1	206680866	2.6258e-05
1666	RASSF5	1	206680866	2.6258e-05
1667	EIF2D	1	206764974	2.8818e-05
1667	EIF2D	1	206764974	2.8818e-05
1668	DYRK3	1	206808881	0.00065953
1668	DYRK3	1	206808881	0.00065953
1669	MAPKAPK2	1	206858295	0.00031633
1669	MAPKAPK2	1	206858295	0.00031633
1670	IL10	1	206940948	0.00082531
1671	IL19	1	206972215	0.00015013
1672	IL20	1	207038699	0.0015388
1673	IL24	1	207070630	0.00052383
1674	FAIM3	1	207076630	0.00063889
1675	PIGR	1	207101867	0.00022355
1676	FCAMR	1	207131312	0.0001493
1677	C1orf116	1	207191866	1.0172e-05
1678	PFKFB2	1	207207761	0.0011119
1679	YOD1	1	207217194	0.00057494
1680	C4BPB	1	207262210	0.0002688
1681	C4BPA	1	207277583	0.00034727
1682	CD55	1	207494817	0.0016926
1683	CR2	1	207627645	0.00010241
1684	CR1	1	207669473	8.4768e-05
1685	CR1L	1	207818458	0.00031318
1686	CD46	1	207925383	0.0002746
1687	CD34	1	208059883	0.00063656
1688	PLXNA2	1	208195587	4.2601e-05
1689		1	209602168	0.00036119
1690	CAMK1G	1	209757045	0.00062636
1691	LAMB3	1	209788215	0.00023057
1692	G0S2	1	209848670	0.00032054
1693	HSD11B1	1	209859525	0.0011488
1694	TRAF3IP3	1	209929393	0.00053041
1695	C1orf74	1	209955662	0.00046248
1696	IRF6	1	209958968	2.3471e-05
1697	DIEXF	1	210001312	5.7163e-05
1698	SYT14	1	210111519	0.00040353
1699	SERTAD4	1	210406195	0.00034905
1700	HHAT	1	210501596	9.2191e-05
1701	KCNH1	1	210851657	0.00019838
1702	RCOR3	1	211432708	8.3183e-05
1703	TRAF5	1	211499849	0.00012033
1704	RD3	1	211649864	0.00091419
1705	SLC30A1	1	211748381	0.00014277
1706	NEK2	1	211831598	9.8546e-06
1707	LPGAT1	1	211916799	0.0010965
1708	INTS7	1	212113741	0.00029373
1709	DTL	1	212208919	0.00067301
1710	PPP2R5A	1	212458879	0.00022524
1711	TMEM206	1	212537816	6.089e-05
1712	NENF	1	212606229	0.000566
1713	ATF3	1	212738676	0.0019285
1714	FAM71A	1	212797789	0.00029066
1715	BATF3	1	212859759	0.0011426
1716	NSL1	1	212899495	0.00048101
1717	TATDN3	1	212965170	0.00029461
1718	C1orf227	1	213003483	2.2116e-05
1719	FLVCR1	1	213031597	0.00090396
1720	VASH2	1	213123887	5.4554e-06
1721	ANGEL2	1	213165524	5.0912e-05
1722	RPS6KC1	1	213224588	4.4325e-05
1723	PROX1	1	214161278	7.0751e-05
1724	SMYD2	1	214454565	5.7267e-05
1725	PTPN14	1	214521640	3.4417e-05
1726	CENPF	1	214776522	0.00071807
1727	KCNK2	1	215178885	0.00023451
1728	KCTD3	1	215740528	0.00017635
1729	USH2A	1	215796236	0.001238
1730	ESRRG	1	216676588	0.00028904
1731	GPATCH2	1	217603834	0.00031045
1732	SPATA17	1	217804684	0.00021262
1733	RRP15	1	218458629	0.00018996
1734	TGFB2	1	218518676	0.00015509
1735	LYPLAL1	1	219347192	0.00022702
1736	SLC30A10	1	220087606	0.00023156
1737	EPRS	1	220141940	0.00034177
1738	BPNT1	1	220230824	0.00040575
1739	IARS2	1	220267455	0.00027177
1740	RAB3GAP2	1	220321610	0.0002572
1741	MARK1	1	220701568	0.0001312
1742	C1orf115	1	220863628	2.3293e-05
1743	MARC2	1	220921325	4.3421e-05
1744	MARC1	1	220960039	0.00072028
1745	HLX	1	221052743	0.00020014
1746	DUSP10	1	221874764	0.00035485
1747	HHIPL2	1	222695602	0.00085741
1748	TAF1A	1	222730990	0.0013019
1749	MIA3	1	222791444	0.00057652
1750	AIDA	1	222841355	0.00040196
1751	BROX	1	222885906	0.00067433
1752	FAM177B	1	222910558	0.00027411
1753	DISP1	1	222988342	1.174e-05
1754	TLR5	1	223282748	0.00026526
1755	SUSD4	1	223394161	3.1009e-05
1756	C1orf65	1	223566715	0.00024713
1757	CAPN8	1	223714972	0.00096473
1758	CAPN2	1	223889295	0.00017403
1759	TP53BP2	1	223967595	1.4756e-05
1760	FBXO28	1	224301789	2.7704e-06
1761	DEGS1	1	224370910	3.072e-05
1762	NVL	1	224415036	0.00013724
1763	CNIH4	1	224544513	0.00018368
1764	WDR26	1	224572845	0.00014948
1765		1	224621806	0.00013743
1766	CNIH3	1	224734563	0.0011013
1767	DNAH14	1	225117356	0.0020354
1768	LBR	1	225589204	3.4047e-05
1769	ENAH	1	225674534	0.00028645
1770	SRP9	1	225965515	7.0532e-05
1771	EPHX1	1	225997797	0.00085928
1772	TMEM63A	1	226033233	0.00019127
1773	LEFTY1	1	226073982	7.4022e-05
1773	LEFTY2	1	226073982	7.4022e-05
1774	PYCR2	1	226107577	0.00036726
1775	LEFTY2	1	226124298	5.5372e-05
1776	SDE2	1	226170403	0.0036498
1777	H3F3B	1	226250408	0.00062902
1777	H3F3A	1	226250408	0.00062902
1778	ACBD3	1	226332380	0.0011728
1779	MIXL1	1	226411325	0.00038033
1780	LIN9	1	226418850	0.00067719
1781	PARP1	1	226548392	0.00020557
1782	C1orf95	1	226736501	0.00058774
1783	ITPKB	1	226819391	6.6044e-05
1784	PSEN2	1	227057885	0.00073195
1785	ADCK3	1	227084589	9.4525e-05
1786	CDC42BPA	1	227177566	2.2509e-05
1787	ZNF678	1	227751220	0.00026102
1788	JMJD4	1	227918890	0.001529
1789	SNAP47	1	227922697	0.00060884
1790	PRSS38	1	228003418	0.00087422
1791	WNT9A	1	228109165	9.6384e-05
1792		1	228156662	6.4389e-05
1793	WNT3A	1	228194723	0.00032912
1794		1	228261610	0.00010026
1795	ARF1	1	228270361	0.0014079
1796	C1orf35	1	228288428	0.00083508
1797	MRPL55	1	228294380	0.0002629
1798	GUK1	1	228327668	0.00017758
1799	GJC2	1	228337415	0.00068343
1800	IBA57	1	228353429	0.0002302
1801	OBSCN	1	228395740	0.0011407
1802		1	228549180	0.0021294
1803	TRIM11	1	228581373	0.00079871
1804	TRIM17	1	228594858	0.0013908
1805	HIST3H3	1	228612546	0.00011867
1806	RNF187	1	228674277	0.0010585
1807		1	228698060	0.00061378
1808	RHOU	1	228780394	3.7924e-05
1809	RAB4A	1	229406809	0.00011425
1810	RAB4A	1	229440129	0.00081182
1810	SPHAR	1	229440129	0.00081182
1811	CCSAP	1	229456752	0.00018607
1812	ACTA1	1	229566992	0.00053856
1813	NUP133	1	229577044	8.9404e-05
1814	ABCB10	1	229652329	3.7559e-05
1815	TAF5L	1	229728858	4.2919e-05
1816	URB2	1	229761981	0.00023023
1817	GALNT2	1	230202956	1.33e-05
1818	PGBD5	1	230457392	0.00018245
1819	COG2	1	230778202	0.00030879
1820	AGT	1	230838269	0.00052245
1821	CAPN9	1	230883089	0.0003738
1822	C1orf198	1	230972865	0.00056951
1823	TTC13	1	231041987	0.00031169
1824	ARV1	1	231114823	0.0023355
1825	FAM89A	1	231154704	4.0586e-05
1826	TRIM67	1	231298674	0.00042913
1827		1	231319845	5.4778e-05
1828	C1orf131	1	231359509	0.00036757
1829	GNPAT	1	231376919	0.00059247
1830	EXOC8	1	231468482	0.00013113
1831	SPRTN	1	231473682	5.8857e-05
1832	EGLN1	1	231499497	7.3877e-05
1833	TSNAX	1	231664399	0.00024877
1834	DISC1	1	231762561	0.0023038
1835	SIPA1L2	1	232533711	7.136e-05
1836	MAP10	1	232940638	0.00062773
1837	NTPCR	1	233086277	0.00048097
1838	PCNXL2	1	233119855	0.00030553
1839	MLK4	1	233463514	0.00015002
1840	KCNK1	1	233749750	0.0010662
1841	SLC35F3	1	234040679	3.5133e-05
1842	COA6	1	234508932	6.5404e-05
1843	TARBP1	1	234527059	0.001005
1844	IRF2BP2	1	234740015	0.00012505
1845	TOMM20	1	235272656	0.00026751
1846	RBM34	1	235294498	0.00082258
1847	ARID4B	1	235330210	0.00038086
1848	GGPS1	1	235491753	0.00029078
1849	TBCE	1	235530728	0.00027975
1850	B3GALNT2	1	235610505	8.6925e-05
1851	GNG4	1	235710985	0.00018303
1852	LYST	1	235824331	0.00036407
1853	NID1	1	236139130	2.5138e-06
1854	GPR137B	1	236305832	0.00037748
1855	ERO1LB	1	236378422	0.00026243
1856	EDARADD	1	236557680	8.5532e-05
1857	LGALS8	1	236681514	0.00015178
1858	HEATR1	1	236712305	0.00021232
1859	ACTN2	1	236849754	0.00018201
1860	MTR	1	236958581	0.00018529
1861	RYR2	1	237205510	9.3868e-05
1862	ZP4	1	238041164	0.00070478
1863	CHRM3	1	239549876	0.00065173
1864	FMN2	1	240255185	2.1323e-05
1865	GREM2	1	240652873	0.0018609
1866	RGS7	1	240938817	0.00012691
1867	FH	1	241660857	5.1778e-06
1868	KMO	1	241695324	0.00050977
1869	OPN3	1	241756452	2.2488e-05
1870	CHML	1	241792166	4.3028e-05
1871	WDR64	1	241815580	0.0012902
1872	EXO1	1	242011491	8.4399e-05
1873		1	242121069	6.0245e-05
[truncated: 19,725 more rows]
