# Supplementary material for: The genetic landscape of human functional brain connectivity
Source: Nat Commun. 2026 Feb 24;17:3120. doi: 10.1038/s41467-026-69442-9 (PMC13043896; doi:10.1038/s41467-026-69442-9)
Supplement: Supplementary file 15 — Source Data [file 41467_2026_69442_MOESM15_ESM.zip › SourceData_FunctionalConnectivityGenetics_FinalSubmission_Macieletal/SourceData_Figure3b.csv]

GENE	NAME	Subnetwork	CHR	START	STOP	P_Value
APOE	ctx-lh-caudalanteriorcingulate_ctx-lh-bankssts	Between Network	19	45409039	45412650	0.79068
ZIC4	ctx-lh-caudalanteriorcingulate_ctx-lh-bankssts	Between Network	3	147103835	147124596	0.56893
ZIC1	ctx-lh-caudalanteriorcingulate_ctx-lh-bankssts	Between Network	3	147127181	147134506	0.81576
SLC39A12	ctx-lh-caudalanteriorcingulate_ctx-lh-bankssts	Between Network	10	18240768	18332221	0.93939
EPHA3	ctx-lh-caudalanteriorcingulate_ctx-lh-bankssts	Between Network	3	89156674	89531284	0.6696
APOC1	ctx-lh-caudalanteriorcingulate_ctx-lh-bankssts	Between Network	19	45417577	45422606	0.53694
APOE	ctx-lh-caudalmiddlefrontal_ctx-lh-caudalanteriorcingulate	Between Network	19	45409039	45412650	0.68887
ZIC1	ctx-lh-caudalmiddlefrontal_ctx-lh-caudalanteriorcingulate	Between Network	3	147127181	147134506	0.29817
EPHA3	ctx-lh-caudalmiddlefrontal_ctx-lh-caudalanteriorcingulate	Between Network	3	89156674	89531284	0.31641
SLC39A12	ctx-lh-caudalmiddlefrontal_ctx-lh-caudalanteriorcingulate	Between Network	10	18240768	18332221	0.0067634
APOC1	ctx-lh-caudalmiddlefrontal_ctx-lh-caudalanteriorcingulate	Between Network	19	45417577	45422606	0.47681
ZIC4	ctx-lh-caudalmiddlefrontal_ctx-lh-caudalanteriorcingulate	Between Network	3	147103835	147124596	0.3226
EPHA3	ctx-lh-cuneus_ctx-lh-bankssts	Between Network	3	89156674	89531284	0.048571
APOE	ctx-lh-cuneus_ctx-lh-bankssts	Between Network	19	45409039	45412650	0.10008
APOC1	ctx-lh-cuneus_ctx-lh-bankssts	Between Network	19	45417577	45422606	0.47788
SLC39A12	ctx-lh-cuneus_ctx-lh-bankssts	Between Network	10	18240768	18332221	0.34445
ZIC1	ctx-lh-cuneus_ctx-lh-bankssts	Between Network	3	147127181	147134506	0.59454
ZIC4	ctx-lh-cuneus_ctx-lh-bankssts	Between Network	3	147103835	147124596	0.4293
EPHA3	ctx-lh-cuneus_ctx-lh-caudalanteriorcingulate	Between Network	3	89156674	89531284	0.82923
ZIC1	ctx-lh-cuneus_ctx-lh-caudalanteriorcingulate	Between Network	3	147127181	147134506	0.082577
SLC39A12	ctx-lh-cuneus_ctx-lh-caudalanteriorcingulate	Between Network	10	18240768	18332221	0.06471
APOC1	ctx-lh-cuneus_ctx-lh-caudalanteriorcingulate	Between Network	19	45417577	45422606	0.29132
APOE	ctx-lh-cuneus_ctx-lh-caudalanteriorcingulate	Between Network	19	45409039	45412650	0.097553
ZIC4	ctx-lh-cuneus_ctx-lh-caudalanteriorcingulate	Between Network	3	147103835	147124596	0.23754
EPHA3	ctx-lh-cuneus_ctx-lh-caudalmiddlefrontal	Between Network	3	89156674	89531284	0.45325
SLC39A12	ctx-lh-cuneus_ctx-lh-caudalmiddlefrontal	Between Network	10	18240768	18332221	0.43227
APOC1	ctx-lh-cuneus_ctx-lh-caudalmiddlefrontal	Between Network	19	45417577	45422606	0.53902
ZIC1	ctx-lh-cuneus_ctx-lh-caudalmiddlefrontal	Between Network	3	147127181	147134506	0.0038182
ZIC4	ctx-lh-cuneus_ctx-lh-caudalmiddlefrontal	Between Network	3	147103835	147124596	0.0093548
APOE	ctx-lh-cuneus_ctx-lh-caudalmiddlefrontal	Between Network	19	45409039	45412650	0.26439
ZIC1	ctx-lh-entorhinal_ctx-lh-bankssts	Between Network	3	147127181	147134506	0.5937
SLC39A12	ctx-lh-entorhinal_ctx-lh-bankssts	Between Network	10	18240768	18332221	0.30179
EPHA3	ctx-lh-entorhinal_ctx-lh-bankssts	Between Network	3	89156674	89531284	0.96735
APOE	ctx-lh-entorhinal_ctx-lh-bankssts	Between Network	19	45409039	45412650	0.88523
ZIC4	ctx-lh-entorhinal_ctx-lh-bankssts	Between Network	3	147103835	147124596	0.58334
APOC1	ctx-lh-entorhinal_ctx-lh-bankssts	Between Network	19	45417577	45422606	0.56119
ZIC1	ctx-lh-entorhinal_ctx-lh-caudalanteriorcingulate	Between Network	3	147127181	147134506	0.64731
APOE	ctx-lh-entorhinal_ctx-lh-caudalanteriorcingulate	Between Network	19	45409039	45412650	0.57916
APOC1	ctx-lh-entorhinal_ctx-lh-caudalanteriorcingulate	Between Network	19	45417577	45422606	0.87487
EPHA3	ctx-lh-entorhinal_ctx-lh-caudalanteriorcingulate	Between Network	3	89156674	89531284	0.90921
ZIC4	ctx-lh-entorhinal_ctx-lh-caudalanteriorcingulate	Between Network	3	147103835	147124596	0.76348
SLC39A12	ctx-lh-entorhinal_ctx-lh-caudalanteriorcingulate	Between Network	10	18240768	18332221	0.49734
ZIC4	ctx-lh-entorhinal_ctx-lh-caudalmiddlefrontal	Between Network	3	147103835	147124596	0.60827
ZIC1	ctx-lh-entorhinal_ctx-lh-caudalmiddlefrontal	Between Network	3	147127181	147134506	0.96851
APOE	ctx-lh-entorhinal_ctx-lh-caudalmiddlefrontal	Between Network	19	45409039	45412650	0.22079
SLC39A12	ctx-lh-entorhinal_ctx-lh-caudalmiddlefrontal	Between Network	10	18240768	18332221	0.25205
EPHA3	ctx-lh-entorhinal_ctx-lh-caudalmiddlefrontal	Between Network	3	89156674	89531284	0.4049
APOC1	ctx-lh-entorhinal_ctx-lh-caudalmiddlefrontal	Between Network	19	45417577	45422606	0.026961
SLC39A12	ctx-lh-entorhinal_ctx-lh-cuneus	Between Network	10	18240768	18332221	0.9136
ZIC4	ctx-lh-entorhinal_ctx-lh-cuneus	Between Network	3	147103835	147124596	0.70223
EPHA3	ctx-lh-entorhinal_ctx-lh-cuneus	Between Network	3	89156674	89531284	0.94363
APOC1	ctx-lh-entorhinal_ctx-lh-cuneus	Between Network	19	45417577	45422606	0.012312
APOE	ctx-lh-entorhinal_ctx-lh-cuneus	Between Network	19	45409039	45412650	0.047741
ZIC1	ctx-lh-entorhinal_ctx-lh-cuneus	Between Network	3	147127181	147134506	0.59498
SLC39A12	ctx-lh-fusiform_ctx-lh-bankssts	Between Network	10	18240768	18332221	0.86087
APOE	ctx-lh-fusiform_ctx-lh-bankssts	Between Network	19	45409039	45412650	0.36381
ZIC1	ctx-lh-fusiform_ctx-lh-bankssts	Between Network	3	147127181	147134506	0.99554
EPHA3	ctx-lh-fusiform_ctx-lh-bankssts	Between Network	3	89156674	89531284	0.079429
ZIC4	ctx-lh-fusiform_ctx-lh-bankssts	Between Network	3	147103835	147124596	0.75103
APOC1	ctx-lh-fusiform_ctx-lh-bankssts	Between Network	19	45417577	45422606	0.84883
ZIC1	ctx-lh-fusiform_ctx-lh-caudalanteriorcingulate	Between Network	3	147127181	147134506	0.18641
ZIC4	ctx-lh-fusiform_ctx-lh-caudalanteriorcingulate	Between Network	3	147103835	147124596	0.41778
EPHA3	ctx-lh-fusiform_ctx-lh-caudalanteriorcingulate	Between Network	3	89156674	89531284	0.32969
APOC1	ctx-lh-fusiform_ctx-lh-caudalanteriorcingulate	Between Network	19	45417577	45422606	0.89234
APOE	ctx-lh-fusiform_ctx-lh-caudalanteriorcingulate	Between Network	19	45409039	45412650	0.95041
SLC39A12	ctx-lh-fusiform_ctx-lh-caudalanteriorcingulate	Between Network	10	18240768	18332221	0.65581
APOE	ctx-lh-fusiform_ctx-lh-caudalmiddlefrontal	Between Network	19	45409039	45412650	0.017468
APOC1	ctx-lh-fusiform_ctx-lh-caudalmiddlefrontal	Between Network	19	45417577	45422606	0.0067912
EPHA3	ctx-lh-fusiform_ctx-lh-caudalmiddlefrontal	Between Network	3	89156674	89531284	0.024612
ZIC4	ctx-lh-fusiform_ctx-lh-caudalmiddlefrontal	Between Network	3	147103835	147124596	0.077585
SLC39A12	ctx-lh-fusiform_ctx-lh-caudalmiddlefrontal	Between Network	10	18240768	18332221	0.94498
ZIC1	ctx-lh-fusiform_ctx-lh-caudalmiddlefrontal	Between Network	3	147127181	147134506	0.096795
EPHA3	ctx-lh-fusiform_ctx-lh-entorhinal	Between Network	3	89156674	89531284	0.48048
ZIC1	ctx-lh-fusiform_ctx-lh-entorhinal	Between Network	3	147127181	147134506	0.72672
APOE	ctx-lh-fusiform_ctx-lh-entorhinal	Between Network	19	45409039	45412650	0.060199
ZIC4	ctx-lh-fusiform_ctx-lh-entorhinal	Between Network	3	147103835	147124596	0.50709
APOC1	ctx-lh-fusiform_ctx-lh-entorhinal	Between Network	19	45417577	45422606	0.070341
SLC39A12	ctx-lh-fusiform_ctx-lh-entorhinal	Between Network	10	18240768	18332221	0.46293
ZIC1	ctx-lh-inferiorparietal_ctx-lh-caudalanteriorcingulate	Between Network	3	147127181	147134506	0.2781
ZIC4	ctx-lh-inferiorparietal_ctx-lh-caudalanteriorcingulate	Between Network	3	147103835	147124596	0.085195
EPHA3	ctx-lh-inferiorparietal_ctx-lh-caudalanteriorcingulate	Between Network	3	89156674	89531284	0.060312
APOC1	ctx-lh-inferiorparietal_ctx-lh-caudalanteriorcingulate	Between Network	19	45417577	45422606	0.73562
APOE	ctx-lh-inferiorparietal_ctx-lh-caudalanteriorcingulate	Between Network	19	45409039	45412650	0.7502
SLC39A12	ctx-lh-inferiorparietal_ctx-lh-caudalanteriorcingulate	Between Network	10	18240768	18332221	0.87343
ZIC4	ctx-lh-inferiorparietal_ctx-lh-cuneus	Between Network	3	147103835	147124596	0.45052
APOC1	ctx-lh-inferiorparietal_ctx-lh-cuneus	Between Network	19	45417577	45422606	0.1723
SLC39A12	ctx-lh-inferiorparietal_ctx-lh-cuneus	Between Network	10	18240768	18332221	0.65684
ZIC1	ctx-lh-inferiorparietal_ctx-lh-cuneus	Between Network	3	147127181	147134506	0.1699
EPHA3	ctx-lh-inferiorparietal_ctx-lh-cuneus	Between Network	3	89156674	89531284	0.26283
APOE	ctx-lh-inferiorparietal_ctx-lh-cuneus	Between Network	19	45409039	45412650	0.065642
SLC39A12	ctx-lh-inferiorparietal_ctx-lh-entorhinal	Between Network	10	18240768	18332221	0.40507
APOC1	ctx-lh-inferiorparietal_ctx-lh-entorhinal	Between Network	19	45417577	45422606	0.0035638
ZIC1	ctx-lh-inferiorparietal_ctx-lh-entorhinal	Between Network	3	147127181	147134506	0.987
EPHA3	ctx-lh-inferiorparietal_ctx-lh-entorhinal	Between Network	3	89156674	89531284	0.51821
APOE	ctx-lh-inferiorparietal_ctx-lh-entorhinal	Between Network	19	45409039	45412650	0.0014896
ZIC4	ctx-lh-inferiorparietal_ctx-lh-entorhinal	Between Network	3	147103835	147124596	0.4907
EPHA3	ctx-lh-inferiorparietal_ctx-lh-fusiform	Between Network	3	89156674	89531284	0.30259
ZIC1	ctx-lh-inferiorparietal_ctx-lh-fusiform	Between Network	3	147127181	147134506	0.68589
APOC1	ctx-lh-inferiorparietal_ctx-lh-fusiform	Between Network	19	45417577	45422606	0.1749
SLC39A12	ctx-lh-inferiorparietal_ctx-lh-fusiform	Between Network	10	18240768	18332221	0.73797
APOE	ctx-lh-inferiorparietal_ctx-lh-fusiform	Between Network	19	45409039	45412650	0.12623
ZIC4	ctx-lh-inferiorparietal_ctx-lh-fusiform	Between Network	3	147103835	147124596	0.56056
SLC39A12	ctx-lh-inferiortemporal_ctx-lh-bankssts	Between Network	10	18240768	18332221	0.47875
APOC1	ctx-lh-inferiortemporal_ctx-lh-bankssts	Between Network	19	45417577	45422606	0.69474
ZIC1	ctx-lh-inferiortemporal_ctx-lh-bankssts	Between Network	3	147127181	147134506	0.26768
EPHA3	ctx-lh-inferiortemporal_ctx-lh-bankssts	Between Network	3	89156674	89531284	0.39395
ZIC4	ctx-lh-inferiortemporal_ctx-lh-bankssts	Between Network	3	147103835	147124596	0.19562
APOE	ctx-lh-inferiortemporal_ctx-lh-bankssts	Between Network	19	45409039	45412650	0.52132
ZIC4	ctx-lh-inferiortemporal_ctx-lh-caudalanteriorcingulate	Between Network	3	147103835	147124596	0.034777
APOC1	ctx-lh-inferiortemporal_ctx-lh-caudalanteriorcingulate	Between Network	19	45417577	45422606	0.26551
EPHA3	ctx-lh-inferiortemporal_ctx-lh-caudalanteriorcingulate	Between Network	3	89156674	89531284	1.1497e-06
SLC39A12	ctx-lh-inferiortemporal_ctx-lh-caudalanteriorcingulate	Between Network	10	18240768	18332221	0.29428
ZIC1	ctx-lh-inferiortemporal_ctx-lh-caudalanteriorcingulate	Between Network	3	147127181	147134506	0.039491
APOE	ctx-lh-inferiortemporal_ctx-lh-caudalanteriorcingulate	Between Network	19	45409039	45412650	0.14379
ZIC1	ctx-lh-inferiortemporal_ctx-lh-caudalmiddlefrontal	Between Network	3	147127181	147134506	0.0010054
ZIC4	ctx-lh-inferiortemporal_ctx-lh-caudalmiddlefrontal	Between Network	3	147103835	147124596	0.00083406
SLC39A12	ctx-lh-inferiortemporal_ctx-lh-caudalmiddlefrontal	Between Network	10	18240768	18332221	0.1749
APOC1	ctx-lh-inferiortemporal_ctx-lh-caudalmiddlefrontal	Between Network	19	45417577	45422606	0.16125
APOE	ctx-lh-inferiortemporal_ctx-lh-caudalmiddlefrontal	Between Network	19	45409039	45412650	0.51427
EPHA3	ctx-lh-inferiortemporal_ctx-lh-caudalmiddlefrontal	Between Network	3	89156674	89531284	1.3661e-13
ZIC4	ctx-lh-inferiortemporal_ctx-lh-cuneus	Between Network	3	147103835	147124596	0.012733
EPHA3	ctx-lh-inferiortemporal_ctx-lh-cuneus	Between Network	3	89156674	89531284	0.037272
APOE	ctx-lh-inferiortemporal_ctx-lh-cuneus	Between Network	19	45409039	45412650	0.24242
ZIC1	ctx-lh-inferiortemporal_ctx-lh-cuneus	Between Network	3	147127181	147134506	0.026322
APOC1	ctx-lh-inferiortemporal_ctx-lh-cuneus	Between Network	19	45417577	45422606	0.21393
SLC39A12	ctx-lh-inferiortemporal_ctx-lh-cuneus	Between Network	10	18240768	18332221	0.099685
APOE	ctx-lh-inferiortemporal_ctx-lh-fusiform	Between Network	19	45409039	45412650	0.46857
EPHA3	ctx-lh-inferiortemporal_ctx-lh-fusiform	Between Network	3	89156674	89531284	0.14574
ZIC4	ctx-lh-inferiortemporal_ctx-lh-fusiform	Between Network	3	147103835	147124596	0.24936
SLC39A12	ctx-lh-inferiortemporal_ctx-lh-fusiform	Between Network	10	18240768	18332221	0.41501
APOC1	ctx-lh-inferiortemporal_ctx-lh-fusiform	Between Network	19	45417577	45422606	0.086007
ZIC1	ctx-lh-inferiortemporal_ctx-lh-fusiform	Between Network	3	147127181	147134506	0.14485
EPHA3	ctx-lh-inferiortemporal_ctx-lh-inferiorparietal	Between Network	3	89156674	89531284	3.3697e-06
APOE	ctx-lh-inferiortemporal_ctx-lh-inferiorparietal	Between Network	19	45409039	45412650	0.51133
ZIC4	ctx-lh-inferiortemporal_ctx-lh-inferiorparietal	Between Network	3	147103835	147124596	0.069061
SLC39A12	ctx-lh-inferiortemporal_ctx-lh-inferiorparietal	Between Network	10	18240768	18332221	0.20722
ZIC1	ctx-lh-inferiortemporal_ctx-lh-inferiorparietal	Between Network	3	147127181	147134506	0.017523
APOC1	ctx-lh-inferiortemporal_ctx-lh-inferiorparietal	Between Network	19	45417577	45422606	0.82616
ZIC4	ctx-lh-isthmuscingulate_ctx-lh-caudalanteriorcingulate	Between Network	3	147103835	147124596	0.00035193
EPHA3	ctx-lh-isthmuscingulate_ctx-lh-caudalanteriorcingulate	Between Network	3	89156674	89531284	0.16735
ZIC1	ctx-lh-isthmuscingulate_ctx-lh-caudalanteriorcingulate	Between Network	3	147127181	147134506	0.00033873
APOE	ctx-lh-isthmuscingulate_ctx-lh-caudalanteriorcingulate	Between Network	19	45409039	45412650	0.44423
APOC1	ctx-lh-isthmuscingulate_ctx-lh-caudalanteriorcingulate	Between Network	19	45417577	45422606	0.31989
SLC39A12	ctx-lh-isthmuscingulate_ctx-lh-caudalanteriorcingulate	Between Network	10	18240768	18332221	0.10691
EPHA3	ctx-lh-isthmuscingulate_ctx-lh-cuneus	Between Network	3	89156674	89531284	0.71065
APOC1	ctx-lh-isthmuscingulate_ctx-lh-cuneus	Between Network	19	45417577	45422606	0.00060105
ZIC4	ctx-lh-isthmuscingulate_ctx-lh-cuneus	Between Network	3	147103835	147124596	0.98881
SLC39A12	ctx-lh-isthmuscingulate_ctx-lh-cuneus	Between Network	10	18240768	18332221	0.78038
ZIC1	ctx-lh-isthmuscingulate_ctx-lh-cuneus	Between Network	3	147127181	147134506	0.97158
APOE	ctx-lh-isthmuscingulate_ctx-lh-cuneus	Between Network	19	45409039	45412650	0.00028279
APOC1	ctx-lh-isthmuscingulate_ctx-lh-entorhinal	Between Network	19	45417577	45422606	0.66487
EPHA3	ctx-lh-isthmuscingulate_ctx-lh-entorhinal	Between Network	3	89156674	89531284	0.1726
APOE	ctx-lh-isthmuscingulate_ctx-lh-entorhinal	Between Network	19	45409039	45412650	0.015759
SLC39A12	ctx-lh-isthmuscingulate_ctx-lh-entorhinal	Between Network	10	18240768	18332221	0.47383
ZIC1	ctx-lh-isthmuscingulate_ctx-lh-entorhinal	Between Network	3	147127181	147134506	0.88089
ZIC4	ctx-lh-isthmuscingulate_ctx-lh-entorhinal	Between Network	3	147103835	147124596	0.92844
APOC1	ctx-lh-isthmuscingulate_ctx-lh-fusiform	Between Network	19	45417577	45422606	0.013774
ZIC1	ctx-lh-isthmuscingulate_ctx-lh-fusiform	Between Network	3	147127181	147134506	0.32269
APOE	ctx-lh-isthmuscingulate_ctx-lh-fusiform	Between Network	19	45409039	45412650	0.10166
SLC39A12	ctx-lh-isthmuscingulate_ctx-lh-fusiform	Between Network	10	18240768	18332221	0.35489
EPHA3	ctx-lh-isthmuscingulate_ctx-lh-fusiform	Between Network	3	89156674	89531284	0.67128
ZIC4	ctx-lh-isthmuscingulate_ctx-lh-fusiform	Between Network	3	147103835	147124596	0.37431
SLC39A12	ctx-lh-isthmuscingulate_ctx-lh-inferiortemporal	Between Network	10	18240768	18332221	0.24752
EPHA3	ctx-lh-isthmuscingulate_ctx-lh-inferiortemporal	Between Network	3	89156674	89531284	0.037506
ZIC4	ctx-lh-isthmuscingulate_ctx-lh-inferiortemporal	Between Network	3	147103835	147124596	0.44893
ZIC1	ctx-lh-isthmuscingulate_ctx-lh-inferiortemporal	Between Network	3	147127181	147134506	0.36806
APOE	ctx-lh-isthmuscingulate_ctx-lh-inferiortemporal	Between Network	19	45409039	45412650	0.606
APOC1	ctx-lh-isthmuscingulate_ctx-lh-inferiortemporal	Between Network	19	45417577	45422606	0.37359
SLC39A12	ctx-lh-lateraloccipital_ctx-lh-bankssts	Between Network	10	18240768	18332221	0.24433
ZIC4	ctx-lh-lateraloccipital_ctx-lh-bankssts	Between Network	3	147103835	147124596	0.5584
APOC1	ctx-lh-lateraloccipital_ctx-lh-bankssts	Between Network	19	45417577	45422606	0.78721
APOE	ctx-lh-lateraloccipital_ctx-lh-bankssts	Between Network	19	45409039	45412650	0.69288
ZIC1	ctx-lh-lateraloccipital_ctx-lh-bankssts	Between Network	3	147127181	147134506	0.81999
EPHA3	ctx-lh-lateraloccipital_ctx-lh-bankssts	Between Network	3	89156674	89531284	0.5236
ZIC4	ctx-lh-lateraloccipital_ctx-lh-caudalanteriorcingulate	Between Network	3	147103835	147124596	0.061206
APOC1	ctx-lh-lateraloccipital_ctx-lh-caudalanteriorcingulate	Between Network	19	45417577	45422606	0.66925
SLC39A12	ctx-lh-lateraloccipital_ctx-lh-caudalanteriorcingulate	Between Network	10	18240768	18332221	0.63689
APOE	ctx-lh-lateraloccipital_ctx-lh-caudalanteriorcingulate	Between Network	19	45409039	45412650	0.46677
ZIC1	ctx-lh-lateraloccipital_ctx-lh-caudalanteriorcingulate	Between Network	3	147127181	147134506	0.023927
EPHA3	ctx-lh-lateraloccipital_ctx-lh-caudalanteriorcingulate	Between Network	3	89156674	89531284	0.80778
APOC1	ctx-lh-lateraloccipital_ctx-lh-caudalmiddlefrontal	Between Network	19	45417577	45422606	0.0022756
ZIC4	ctx-lh-lateraloccipital_ctx-lh-caudalmiddlefrontal	Between Network	3	147103835	147124596	0.43509
APOE	ctx-lh-lateraloccipital_ctx-lh-caudalmiddlefrontal	Between Network	19	45409039	45412650	0.0009596
ZIC1	ctx-lh-lateraloccipital_ctx-lh-caudalmiddlefrontal	Between Network	3	147127181	147134506	0.56624
SLC39A12	ctx-lh-lateraloccipital_ctx-lh-caudalmiddlefrontal	Between Network	10	18240768	18332221	0.76328
EPHA3	ctx-lh-lateraloccipital_ctx-lh-caudalmiddlefrontal	Between Network	3	89156674	89531284	0.96233
APOC1	ctx-lh-lateraloccipital_ctx-lh-entorhinal	Between Network	19	45417577	45422606	0.46891
APOE	ctx-lh-lateraloccipital_ctx-lh-entorhinal	Between Network	19	45409039	45412650	0.45087
ZIC1	ctx-lh-lateraloccipital_ctx-lh-entorhinal	Between Network	3	147127181	147134506	0.83004
SLC39A12	ctx-lh-lateraloccipital_ctx-lh-entorhinal	Between Network	10	18240768	18332221	0.66687
EPHA3	ctx-lh-lateraloccipital_ctx-lh-entorhinal	Between Network	3	89156674	89531284	0.12759
ZIC4	ctx-lh-lateraloccipital_ctx-lh-entorhinal	Between Network	3	147103835	147124596	0.88762
EPHA3	ctx-lh-lateraloccipital_ctx-lh-inferiorparietal	Between Network	3	89156674	89531284	0.14062
SLC39A12	ctx-lh-lateraloccipital_ctx-lh-inferiorparietal	Between Network	10	18240768	18332221	0.76518
ZIC4	ctx-lh-lateraloccipital_ctx-lh-inferiorparietal	Between Network	3	147103835	147124596	0.17788
APOE	ctx-lh-lateraloccipital_ctx-lh-inferiorparietal	Between Network	19	45409039	45412650	8.7972e-05
ZIC1	ctx-lh-lateraloccipital_ctx-lh-inferiorparietal	Between Network	3	147127181	147134506	0.40826
APOC1	ctx-lh-lateraloccipital_ctx-lh-inferiorparietal	Between Network	19	45417577	45422606	0.00042746
APOC1	ctx-lh-lateraloccipital_ctx-lh-inferiortemporal	Between Network	19	45417577	45422606	0.004897
EPHA3	ctx-lh-lateraloccipital_ctx-lh-inferiortemporal	Between Network	3	89156674	89531284	0.040535
ZIC1	ctx-lh-lateraloccipital_ctx-lh-inferiortemporal	Between Network	3	147127181	147134506	0.039431
ZIC4	ctx-lh-lateraloccipital_ctx-lh-inferiortemporal	Between Network	3	147103835	147124596	0.037691
SLC39A12	ctx-lh-lateraloccipital_ctx-lh-inferiortemporal	Between Network	10	18240768	18332221	0.35766
APOE	ctx-lh-lateraloccipital_ctx-lh-inferiortemporal	Between Network	19	45409039	45412650	0.00011929
APOE	ctx-lh-lateraloccipital_ctx-lh-isthmuscingulate	Between Network	19	45409039	45412650	0.044561
ZIC1	ctx-lh-lateraloccipital_ctx-lh-isthmuscingulate	Between Network	3	147127181	147134506	0.50522
SLC39A12	ctx-lh-lateraloccipital_ctx-lh-isthmuscingulate	Between Network	10	18240768	18332221	0.90465
EPHA3	ctx-lh-lateraloccipital_ctx-lh-isthmuscingulate	Between Network	3	89156674	89531284	0.50358
ZIC4	ctx-lh-lateraloccipital_ctx-lh-isthmuscingulate	Between Network	3	147103835	147124596	0.44273
APOC1	ctx-lh-lateraloccipital_ctx-lh-isthmuscingulate	Between Network	19	45417577	45422606	0.0043861
ZIC4	ctx-lh-lateralorbitofrontal_ctx-lh-bankssts	Between Network	3	147103835	147124596	0.072678
SLC39A12	ctx-lh-lateralorbitofrontal_ctx-lh-bankssts	Between Network	10	18240768	18332221	0.55667
APOE	ctx-lh-lateralorbitofrontal_ctx-lh-bankssts	Between Network	19	45409039	45412650	0.1301
APOC1	ctx-lh-lateralorbitofrontal_ctx-lh-bankssts	Between Network	19	45417577	45422606	0.90509
EPHA3	ctx-lh-lateralorbitofrontal_ctx-lh-bankssts	Between Network	3	89156674	89531284	0.017245
ZIC1	ctx-lh-lateralorbitofrontal_ctx-lh-bankssts	Between Network	3	147127181	147134506	0.075736
APOC1	ctx-lh-lateralorbitofrontal_ctx-lh-caudalanteriorcingulate	Between Network	19	45417577	45422606	0.12375
SLC39A12	ctx-lh-lateralorbitofrontal_ctx-lh-caudalanteriorcingulate	Between Network	10	18240768	18332221	0.053377
APOE	ctx-lh-lateralorbitofrontal_ctx-lh-caudalanteriorcingulate	Between Network	19	45409039	45412650	0.61477
EPHA3	ctx-lh-lateralorbitofrontal_ctx-lh-caudalanteriorcingulate	Between Network	3	89156674	89531284	0.82552
ZIC1	ctx-lh-lateralorbitofrontal_ctx-lh-caudalanteriorcingulate	Between Network	3	147127181	147134506	0.13194
ZIC4	ctx-lh-lateralorbitofrontal_ctx-lh-caudalanteriorcingulate	Between Network	3	147103835	147124596	0.11656
EPHA3	ctx-lh-lateralorbitofrontal_ctx-lh-caudalmiddlefrontal	Between Network	3	89156674	89531284	0.59778
ZIC1	ctx-lh-lateralorbitofrontal_ctx-lh-caudalmiddlefrontal	Between Network	3	147127181	147134506	0.94256
SLC39A12	ctx-lh-lateralorbitofrontal_ctx-lh-caudalmiddlefrontal	Between Network	10	18240768	18332221	0.067156
ZIC4	ctx-lh-lateralorbitofrontal_ctx-lh-caudalmiddlefrontal	Between Network	3	147103835	147124596	0.99867
APOC1	ctx-lh-lateralorbitofrontal_ctx-lh-caudalmiddlefrontal	Between Network	19	45417577	45422606	0.2456
APOE	ctx-lh-lateralorbitofrontal_ctx-lh-caudalmiddlefrontal	Between Network	19	45409039	45412650	0.13221
EPHA3	ctx-lh-lateralorbitofrontal_ctx-lh-cuneus	Between Network	3	89156674	89531284	0.59807
APOC1	ctx-lh-lateralorbitofrontal_ctx-lh-cuneus	Between Network	19	45417577	45422606	0.94098
ZIC1	ctx-lh-lateralorbitofrontal_ctx-lh-cuneus	Between Network	3	147127181	147134506	0.20981
APOE	ctx-lh-lateralorbitofrontal_ctx-lh-cuneus	Between Network	19	45409039	45412650	0.89263
ZIC4	ctx-lh-lateralorbitofrontal_ctx-lh-cuneus	Between Network	3	147103835	147124596	0.16302
SLC39A12	ctx-lh-lateralorbitofrontal_ctx-lh-cuneus	Between Network	10	18240768	18332221	0.94915
APOC1	ctx-lh-lateralorbitofrontal_ctx-lh-fusiform	Between Network	19	45417577	45422606	0.76331
APOE	ctx-lh-lateralorbitofrontal_ctx-lh-fusiform	Between Network	19	45409039	45412650	0.65939
ZIC1	ctx-lh-lateralorbitofrontal_ctx-lh-fusiform	Between Network	3	147127181	147134506	0.033775
ZIC4	ctx-lh-lateralorbitofrontal_ctx-lh-fusiform	Between Network	3	147103835	147124596	0.049136
SLC39A12	ctx-lh-lateralorbitofrontal_ctx-lh-fusiform	Between Network	10	18240768	18332221	0.48761
EPHA3	ctx-lh-lateralorbitofrontal_ctx-lh-fusiform	Between Network	3	89156674	89531284	0.92849
ZIC4	ctx-lh-lateralorbitofrontal_ctx-lh-inferiorparietal	Between Network	3	147103835	147124596	0.4103
APOE	ctx-lh-lateralorbitofrontal_ctx-lh-inferiorparietal	Between Network	19	45409039	45412650	0.44058
SLC39A12	ctx-lh-lateralorbitofrontal_ctx-lh-inferiorparietal	Between Network	10	18240768	18332221	0.13703
EPHA3	ctx-lh-lateralorbitofrontal_ctx-lh-inferiorparietal	Between Network	3	89156674	89531284	0.52857
ZIC1	ctx-lh-lateralorbitofrontal_ctx-lh-inferiorparietal	Between Network	3	147127181	147134506	0.24727
APOC1	ctx-lh-lateralorbitofrontal_ctx-lh-inferiorparietal	Between Network	19	45417577	45422606	0.77009
APOC1	ctx-lh-lateralorbitofrontal_ctx-lh-isthmuscingulate	Between Network	19	45417577	45422606	0.92341
SLC39A12	ctx-lh-lateralorbitofrontal_ctx-lh-isthmuscingulate	Between Network	10	18240768	18332221	0.42585
APOE	ctx-lh-lateralorbitofrontal_ctx-lh-isthmuscingulate	Between Network	19	45409039	45412650	0.73643
ZIC1	ctx-lh-lateralorbitofrontal_ctx-lh-isthmuscingulate	Between Network	3	147127181	147134506	0.030113
EPHA3	ctx-lh-lateralorbitofrontal_ctx-lh-isthmuscingulate	Between Network	3	89156674	89531284	0.46177
ZIC4	ctx-lh-lateralorbitofrontal_ctx-lh-isthmuscingulate	Between Network	3	147103835	147124596	0.083399
SLC39A12	ctx-lh-lateralorbitofrontal_ctx-lh-lateraloccipital	Between Network	10	18240768	18332221	0.092171
EPHA3	ctx-lh-lateralorbitofrontal_ctx-lh-lateraloccipital	Between Network	3	89156674	89531284	0.77156
APOC1	ctx-lh-lateralorbitofrontal_ctx-lh-lateraloccipital	Between Network	19	45417577	45422606	0.92674
ZIC1	ctx-lh-lateralorbitofrontal_ctx-lh-lateraloccipital	Between Network	3	147127181	147134506	0.088932
APOE	ctx-lh-lateralorbitofrontal_ctx-lh-lateraloccipital	Between Network	19	45409039	45412650	0.56508
ZIC4	ctx-lh-lateralorbitofrontal_ctx-lh-lateraloccipital	Between Network	3	147103835	147124596	0.17697
EPHA3	ctx-lh-lingual_ctx-lh-bankssts	Between Network	3	89156674	89531284	0.018658
APOE	ctx-lh-lingual_ctx-lh-bankssts	Between Network	19	45409039	45412650	0.75375
APOC1	ctx-lh-lingual_ctx-lh-bankssts	Between Network	19	45417577	45422606	0.8392
SLC39A12	ctx-lh-lingual_ctx-lh-bankssts	Between Network	10	18240768	18332221	0.73154
ZIC1	ctx-lh-lingual_ctx-lh-bankssts	Between Network	3	147127181	147134506	0.23168
ZIC4	ctx-lh-lingual_ctx-lh-bankssts	Between Network	3	147103835	147124596	0.20643
ZIC1	ctx-lh-lingual_ctx-lh-caudalanteriorcingulate	Between Network	3	147127181	147134506	0.063329
APOE	ctx-lh-lingual_ctx-lh-caudalanteriorcingulate	Between Network	19	45409039	45412650	0.38774
APOC1	ctx-lh-lingual_ctx-lh-caudalanteriorcingulate	Between Network	19	45417577	45422606	0.83561
SLC39A12	ctx-lh-lingual_ctx-lh-caudalanteriorcingulate	Between Network	10	18240768	18332221	0.41429
EPHA3	ctx-lh-lingual_ctx-lh-caudalanteriorcingulate	Between Network	3	89156674	89531284	0.93871
ZIC4	ctx-lh-lingual_ctx-lh-caudalanteriorcingulate	Between Network	3	147103835	147124596	0.1741
ZIC4	ctx-lh-lingual_ctx-lh-caudalmiddlefrontal	Between Network	3	147103835	147124596	0.017192
EPHA3	ctx-lh-lingual_ctx-lh-caudalmiddlefrontal	Between Network	3	89156674	89531284	0.1021
APOE	ctx-lh-lingual_ctx-lh-caudalmiddlefrontal	Between Network	19	45409039	45412650	0.15171
APOC1	ctx-lh-lingual_ctx-lh-caudalmiddlefrontal	Between Network	19	45417577	45422606	0.11918
SLC39A12	ctx-lh-lingual_ctx-lh-caudalmiddlefrontal	Between Network	10	18240768	18332221	0.3986
ZIC1	ctx-lh-lingual_ctx-lh-caudalmiddlefrontal	Between Network	3	147127181	147134506	0.01191
ZIC4	ctx-lh-lingual_ctx-lh-entorhinal	Between Network	3	147103835	147124596	0.5474
ZIC1	ctx-lh-lingual_ctx-lh-entorhinal	Between Network	3	147127181	147134506	0.55835
SLC39A12	ctx-lh-lingual_ctx-lh-entorhinal	Between Network	10	18240768	18332221	0.57197
APOC1	ctx-lh-lingual_ctx-lh-entorhinal	Between Network	19	45417577	45422606	0.063679
APOE	ctx-lh-lingual_ctx-lh-entorhinal	Between Network	19	45409039	45412650	0.10163
EPHA3	ctx-lh-lingual_ctx-lh-entorhinal	Between Network	3	89156674	89531284	0.7623
ZIC1	ctx-lh-lingual_ctx-lh-inferiorparietal	Between Network	3	147127181	147134506	0.24857
EPHA3	ctx-lh-lingual_ctx-lh-inferiorparietal	Between Network	3	89156674	89531284	0.53432
APOE	ctx-lh-lingual_ctx-lh-inferiorparietal	Between Network	19	45409039	45412650	0.074069
SLC39A12	ctx-lh-lingual_ctx-lh-inferiorparietal	Between Network	10	18240768	18332221	0.52986
ZIC4	ctx-lh-lingual_ctx-lh-inferiorparietal	Between Network	3	147103835	147124596	0.33787
APOC1	ctx-lh-lingual_ctx-lh-inferiorparietal	Between Network	19	45417577	45422606	0.1229
ZIC1	ctx-lh-lingual_ctx-lh-inferiortemporal	Between Network	3	147127181	147134506	0.097497
APOE	ctx-lh-lingual_ctx-lh-inferiortemporal	Between Network	19	45409039	45412650	0.14952
EPHA3	ctx-lh-lingual_ctx-lh-inferiortemporal	Between Network	3	89156674	89531284	0.096948
ZIC4	ctx-lh-lingual_ctx-lh-inferiortemporal	Between Network	3	147103835	147124596	0.057773
SLC39A12	ctx-lh-lingual_ctx-lh-inferiortemporal	Between Network	10	18240768	18332221	0.54378
APOC1	ctx-lh-lingual_ctx-lh-inferiortemporal	Between Network	19	45417577	45422606	0.12784
ZIC1	ctx-lh-lingual_ctx-lh-isthmuscingulate	Between Network	3	147127181	147134506	0.63132
APOE	ctx-lh-lingual_ctx-lh-isthmuscingulate	Between Network	19	45409039	45412650	0.0010287
APOC1	ctx-lh-lingual_ctx-lh-isthmuscingulate	Between Network	19	45417577	45422606	0.0013133
SLC39A12	ctx-lh-lingual_ctx-lh-isthmuscingulate	Between Network	10	18240768	18332221	0.62271
ZIC4	ctx-lh-lingual_ctx-lh-isthmuscingulate	Between Network	3	147103835	147124596	0.71375
EPHA3	ctx-lh-lingual_ctx-lh-isthmuscingulate	Between Network	3	89156674	89531284	0.87369
APOE	ctx-lh-lingual_ctx-lh-lateralorbitofrontal	Between Network	19	45409039	45412650	0.83873
ZIC4	ctx-lh-lingual_ctx-lh-lateralorbitofrontal	Between Network	3	147103835	147124596	0.33178
EPHA3	ctx-lh-lingual_ctx-lh-lateralorbitofrontal	Between Network	3	89156674	89531284	0.5232
ZIC1	ctx-lh-lingual_ctx-lh-lateralorbitofrontal	Between Network	3	147127181	147134506	0.34068
APOC1	ctx-lh-lingual_ctx-lh-lateralorbitofrontal	Between Network	19	45417577	45422606	0.88448
SLC39A12	ctx-lh-lingual_ctx-lh-lateralorbitofrontal	Between Network	10	18240768	18332221	0.97137
EPHA3	ctx-lh-medialorbitofrontal_ctx-lh-bankssts	Between Network	3	89156674	89531284	0.40016
APOC1	ctx-lh-medialorbitofrontal_ctx-lh-bankssts	Between Network	19	45417577	45422606	0.67697
SLC39A12	ctx-lh-medialorbitofrontal_ctx-lh-bankssts	Between Network	10	18240768	18332221	0.98912
ZIC4	ctx-lh-medialorbitofrontal_ctx-lh-bankssts	Between Network	3	147103835	147124596	0.2741
APOE	ctx-lh-medialorbitofrontal_ctx-lh-bankssts	Between Network	19	45409039	45412650	0.40758
ZIC1	ctx-lh-medialorbitofrontal_ctx-lh-bankssts	Between Network	3	147127181	147134506	0.66098
SLC39A12	ctx-lh-medialorbitofrontal_ctx-lh-caudalanteriorcingulate	Between Network	10	18240768	18332221	0.69598
APOC1	ctx-lh-medialorbitofrontal_ctx-lh-caudalanteriorcingulate	Between Network	19	45417577	45422606	0.97203
EPHA3	ctx-lh-medialorbitofrontal_ctx-lh-caudalanteriorcingulate	Between Network	3	89156674	89531284	0.25183
APOE	ctx-lh-medialorbitofrontal_ctx-lh-caudalanteriorcingulate	Between Network	19	45409039	45412650	0.91581
ZIC4	ctx-lh-medialorbitofrontal_ctx-lh-caudalanteriorcingulate	Between Network	3	147103835	147124596	0.0042012
ZIC1	ctx-lh-medialorbitofrontal_ctx-lh-caudalanteriorcingulate	Between Network	3	147127181	147134506	0.0090036
ZIC1	ctx-lh-medialorbitofrontal_ctx-lh-caudalmiddlefrontal	Between Network	3	147127181	147134506	0.031382
EPHA3	ctx-lh-medialorbitofrontal_ctx-lh-caudalmiddlefrontal	Between Network	3	89156674	89531284	0.030816
APOC1	ctx-lh-medialorbitofrontal_ctx-lh-caudalmiddlefrontal	Between Network	19	45417577	45422606	0.73055
SLC39A12	ctx-lh-medialorbitofrontal_ctx-lh-caudalmiddlefrontal	Between Network	10	18240768	18332221	0.28387
ZIC4	ctx-lh-medialorbitofrontal_ctx-lh-caudalmiddlefrontal	Between Network	3	147103835	147124596	0.011738
APOE	ctx-lh-medialorbitofrontal_ctx-lh-caudalmiddlefrontal	Between Network	19	45409039	45412650	0.13271
APOC1	ctx-lh-medialorbitofrontal_ctx-lh-cuneus	Between Network	19	45417577	45422606	0.16082
EPHA3	ctx-lh-medialorbitofrontal_ctx-lh-cuneus	Between Network	3	89156674	89531284	0.059072
ZIC4	ctx-lh-medialorbitofrontal_ctx-lh-cuneus	Between Network	3	147103835	147124596	0.54906
APOE	ctx-lh-medialorbitofrontal_ctx-lh-cuneus	Between Network	19	45409039	45412650	0.3743
ZIC1	ctx-lh-medialorbitofrontal_ctx-lh-cuneus	Between Network	3	147127181	147134506	0.65073
SLC39A12	ctx-lh-medialorbitofrontal_ctx-lh-cuneus	Between Network	10	18240768	18332221	0.3959
EPHA3	ctx-lh-medialorbitofrontal_ctx-lh-fusiform	Between Network	3	89156674	89531284	0.33226
ZIC4	ctx-lh-medialorbitofrontal_ctx-lh-fusiform	Between Network	3	147103835	147124596	0.29056
SLC39A12	ctx-lh-medialorbitofrontal_ctx-lh-fusiform	Between Network	10	18240768	18332221	0.024694
APOE	ctx-lh-medialorbitofrontal_ctx-lh-fusiform	Between Network	19	45409039	45412650	0.41123
APOC1	ctx-lh-medialorbitofrontal_ctx-lh-fusiform	Between Network	19	45417577	45422606	0.090528
ZIC1	ctx-lh-medialorbitofrontal_ctx-lh-fusiform	Between Network	3	147127181	147134506	0.18089
ZIC4	ctx-lh-medialorbitofrontal_ctx-lh-inferiorparietal	Between Network	3	147103835	147124596	0.48988
APOC1	ctx-lh-medialorbitofrontal_ctx-lh-inferiorparietal	Between Network	19	45417577	45422606	0.28348
ZIC1	ctx-lh-medialorbitofrontal_ctx-lh-inferiorparietal	Between Network	3	147127181	147134506	0.63436
EPHA3	ctx-lh-medialorbitofrontal_ctx-lh-inferiorparietal	Between Network	3	89156674	89531284	0.00071076
APOE	ctx-lh-medialorbitofrontal_ctx-lh-inferiorparietal	Between Network	19	45409039	45412650	0.024387
SLC39A12	ctx-lh-medialorbitofrontal_ctx-lh-inferiorparietal	Between Network	10	18240768	18332221	0.47688
APOC1	ctx-lh-medialorbitofrontal_ctx-lh-isthmuscingulate	Between Network	19	45417577	45422606	0.019693
SLC39A12	ctx-lh-medialorbitofrontal_ctx-lh-isthmuscingulate	Between Network	10	18240768	18332221	0.05491
APOE	ctx-lh-medialorbitofrontal_ctx-lh-isthmuscingulate	Between Network	19	45409039	45412650	0.063453
ZIC4	ctx-lh-medialorbitofrontal_ctx-lh-isthmuscingulate	Between Network	3	147103835	147124596	0.32978
EPHA3	ctx-lh-medialorbitofrontal_ctx-lh-isthmuscingulate	Between Network	3	89156674	89531284	0.077284
ZIC1	ctx-lh-medialorbitofrontal_ctx-lh-isthmuscingulate	Between Network	3	147127181	147134506	0.76399
ZIC4	ctx-lh-medialorbitofrontal_ctx-lh-lateraloccipital	Between Network	3	147103835	147124596	0.14051
APOC1	ctx-lh-medialorbitofrontal_ctx-lh-lateraloccipital	Between Network	19	45417577	45422606	0.026968
SLC39A12	ctx-lh-medialorbitofrontal_ctx-lh-lateraloccipital	Between Network	10	18240768	18332221	0.41275
APOE	ctx-lh-medialorbitofrontal_ctx-lh-lateraloccipital	Between Network	19	45409039	45412650	0.37087
EPHA3	ctx-lh-medialorbitofrontal_ctx-lh-lateraloccipital	Between Network	3	89156674	89531284	0.56214
ZIC1	ctx-lh-medialorbitofrontal_ctx-lh-lateraloccipital	Between Network	3	147127181	147134506	0.072542
SLC39A12	ctx-lh-medialorbitofrontal_ctx-lh-lingual	Between Network	10	18240768	18332221	0.13707
EPHA3	ctx-lh-medialorbitofrontal_ctx-lh-lingual	Between Network	3	89156674	89531284	0.19971
ZIC1	ctx-lh-medialorbitofrontal_ctx-lh-lingual	Between Network	3	147127181	147134506	0.20563
ZIC4	ctx-lh-medialorbitofrontal_ctx-lh-lingual	Between Network	3	147103835	147124596	0.26087
APOC1	ctx-lh-medialorbitofrontal_ctx-lh-lingual	Between Network	19	45417577	45422606	0.10758
APOE	ctx-lh-medialorbitofrontal_ctx-lh-lingual	Between Network	19	45409039	45412650	0.24764
APOC1	ctx-lh-middletemporal_ctx-lh-caudalanteriorcingulate	Between Network	19	45417577	45422606	0.53617
APOE	ctx-lh-middletemporal_ctx-lh-caudalanteriorcingulate	Between Network	19	45409039	45412650	0.40918
EPHA3	ctx-lh-middletemporal_ctx-lh-caudalanteriorcingulate	Between Network	3	89156674	89531284	0.23765
SLC39A12	ctx-lh-middletemporal_ctx-lh-caudalanteriorcingulate	Between Network	10	18240768	18332221	0.7684
ZIC4	ctx-lh-middletemporal_ctx-lh-caudalanteriorcingulate	Between Network	3	147103835	147124596	0.7278
ZIC1	ctx-lh-middletemporal_ctx-lh-caudalanteriorcingulate	Between Network	3	147127181	147134506	0.5145
ZIC1	ctx-lh-middletemporal_ctx-lh-cuneus	Between Network	3	147127181	147134506	0.76923
APOC1	ctx-lh-middletemporal_ctx-lh-cuneus	Between Network	19	45417577	45422606	0.033246
EPHA3	ctx-lh-middletemporal_ctx-lh-cuneus	Between Network	3	89156674	89531284	0.25978
APOE	ctx-lh-middletemporal_ctx-lh-cuneus	Between Network	19	45409039	45412650	0.23389
ZIC4	ctx-lh-middletemporal_ctx-lh-cuneus	Between Network	3	147103835	147124596	0.77312
SLC39A12	ctx-lh-middletemporal_ctx-lh-cuneus	Between Network	10	18240768	18332221	0.4023
SLC39A12	ctx-lh-middletemporal_ctx-lh-entorhinal	Between Network	10	18240768	18332221	0.49844
APOC1	ctx-lh-middletemporal_ctx-lh-entorhinal	Between Network	19	45417577	45422606	0.12254
ZIC4	ctx-lh-middletemporal_ctx-lh-entorhinal	Between Network	3	147103835	147124596	0.87264
EPHA3	ctx-lh-middletemporal_ctx-lh-entorhinal	Between Network	3	89156674	89531284	0.48591
ZIC1	ctx-lh-middletemporal_ctx-lh-entorhinal	Between Network	3	147127181	147134506	0.97722
APOE	ctx-lh-middletemporal_ctx-lh-entorhinal	Between Network	19	45409039	45412650	0.081752
SLC39A12	ctx-lh-middletemporal_ctx-lh-fusiform	Between Network	10	18240768	18332221	0.78566
APOE	ctx-lh-middletemporal_ctx-lh-fusiform	Between Network	19	45409039	45412650	0.030157
APOC1	ctx-lh-middletemporal_ctx-lh-fusiform	Between Network	19	45417577	45422606	0.0023063
ZIC1	ctx-lh-middletemporal_ctx-lh-fusiform	Between Network	3	147127181	147134506	0.57493
ZIC4	ctx-lh-middletemporal_ctx-lh-fusiform	Between Network	3	147103835	147124596	0.19001
EPHA3	ctx-lh-middletemporal_ctx-lh-fusiform	Between Network	3	89156674	89531284	0.47181
APOC1	ctx-lh-middletemporal_ctx-lh-inferiortemporal	Between Network	19	45417577	45422606	0.24864
APOE	ctx-lh-middletemporal_ctx-lh-inferiortemporal	Between Network	19	45409039	45412650	0.10261
SLC39A12	ctx-lh-middletemporal_ctx-lh-inferiortemporal	Between Network	10	18240768	18332221	0.78769
EPHA3	ctx-lh-middletemporal_ctx-lh-inferiortemporal	Between Network	3	89156674	89531284	0.0069871
ZIC1	ctx-lh-middletemporal_ctx-lh-inferiortemporal	Between Network	3	147127181	147134506	0.86799
ZIC4	ctx-lh-middletemporal_ctx-lh-inferiortemporal	Between Network	3	147103835	147124596	0.68188
EPHA3	ctx-lh-middletemporal_ctx-lh-lateraloccipital	Between Network	3	89156674	89531284	0.25748
SLC39A12	ctx-lh-middletemporal_ctx-lh-lateraloccipital	Between Network	10	18240768	18332221	0.97048
APOE	ctx-lh-middletemporal_ctx-lh-lateraloccipital	Between Network	19	45409039	45412650	0.001432
ZIC4	ctx-lh-middletemporal_ctx-lh-lateraloccipital	Between Network	3	147103835	147124596	0.42062
APOC1	ctx-lh-middletemporal_ctx-lh-lateraloccipital	Between Network	19	45417577	45422606	1.1259e-05
ZIC1	ctx-lh-middletemporal_ctx-lh-lateraloccipital	Between Network	3	147127181	147134506	0.93281
APOC1	ctx-lh-middletemporal_ctx-lh-lateralorbitofrontal	Between Network	19	45417577	45422606	0.98799
ZIC4	ctx-lh-middletemporal_ctx-lh-lateralorbitofrontal	Between Network	3	147103835	147124596	0.90164
APOE	ctx-lh-middletemporal_ctx-lh-lateralorbitofrontal	Between Network	19	45409039	45412650	0.38623
ZIC1	ctx-lh-middletemporal_ctx-lh-lateralorbitofrontal	Between Network	3	147127181	147134506	0.81519
SLC39A12	ctx-lh-middletemporal_ctx-lh-lateralorbitofrontal	Between Network	10	18240768	18332221	0.22328
EPHA3	ctx-lh-middletemporal_ctx-lh-lateralorbitofrontal	Between Network	3	89156674	89531284	0.27064
EPHA3	ctx-lh-middletemporal_ctx-lh-lingual	Between Network	3	89156674	89531284	0.016343
ZIC1	ctx-lh-middletemporal_ctx-lh-lingual	Between Network	3	147127181	147134506	0.58975
SLC39A12	ctx-lh-middletemporal_ctx-lh-lingual	Between Network	10	18240768	18332221	0.40597
ZIC4	ctx-lh-middletemporal_ctx-lh-lingual	Between Network	3	147103835	147124596	0.44676
APOC1	ctx-lh-middletemporal_ctx-lh-lingual	Between Network	19	45417577	45422606	0.036662
APOE	ctx-lh-middletemporal_ctx-lh-lingual	Between Network	19	45409039	45412650	0.33319
APOE	ctx-lh-middletemporal_ctx-lh-medialorbitofrontal	Between Network	19	45409039	45412650	0.32095
EPHA3	ctx-lh-middletemporal_ctx-lh-medialorbitofrontal	Between Network	3	89156674	89531284	0.16494
SLC39A12	ctx-lh-middletemporal_ctx-lh-medialorbitofrontal	Between Network	10	18240768	18332221	0.76435
APOC1	ctx-lh-middletemporal_ctx-lh-medialorbitofrontal	Between Network	19	45417577	45422606	0.26463
ZIC1	ctx-lh-middletemporal_ctx-lh-medialorbitofrontal	Between Network	3	147127181	147134506	0.90413
ZIC4	ctx-lh-middletemporal_ctx-lh-medialorbitofrontal	Between Network	3	147103835	147124596	0.86786
APOE	ctx-lh-parahippocampal_ctx-lh-caudalanteriorcingulate	Between Network	19	45409039	45412650	0.84706
SLC39A12	ctx-lh-parahippocampal_ctx-lh-caudalanteriorcingulate	Between Network	10	18240768	18332221	0.77765
EPHA3	ctx-lh-parahippocampal_ctx-lh-caudalanteriorcingulate	Between Network	3	89156674	89531284	0.57277
ZIC4	ctx-lh-parahippocampal_ctx-lh-caudalanteriorcingulate	Between Network	3	147103835	147124596	0.48422
APOC1	ctx-lh-parahippocampal_ctx-lh-caudalanteriorcingulate	Between Network	19	45417577	45422606	0.95051
ZIC1	ctx-lh-parahippocampal_ctx-lh-caudalanteriorcingulate	Between Network	3	147127181	147134506	0.65635
APOE	ctx-lh-parahippocampal_ctx-lh-cuneus	Between Network	19	45409039	45412650	0.096875
ZIC1	ctx-lh-parahippocampal_ctx-lh-cuneus	Between Network	3	147127181	147134506	0.246
ZIC4	ctx-lh-parahippocampal_ctx-lh-cuneus	Between Network	3	147103835	147124596	0.30933
SLC39A12	ctx-lh-parahippocampal_ctx-lh-cuneus	Between Network	10	18240768	18332221	0.80217
EPHA3	ctx-lh-parahippocampal_ctx-lh-cuneus	Between Network	3	89156674	89531284	0.99022
APOC1	ctx-lh-parahippocampal_ctx-lh-cuneus	Between Network	19	45417577	45422606	0.058686
EPHA3	ctx-lh-parahippocampal_ctx-lh-entorhinal	Between Network	3	89156674	89531284	0.72406
SLC39A12	ctx-lh-parahippocampal_ctx-lh-entorhinal	Between Network	10	18240768	18332221	0.49385
APOE	ctx-lh-parahippocampal_ctx-lh-entorhinal	Between Network	19	45409039	45412650	0.0040177
ZIC4	ctx-lh-parahippocampal_ctx-lh-entorhinal	Between Network	3	147103835	147124596	0.59324
ZIC1	ctx-lh-parahippocampal_ctx-lh-entorhinal	Between Network	3	147127181	147134506	0.66663
APOC1	ctx-lh-parahippocampal_ctx-lh-entorhinal	Between Network	19	45417577	45422606	0.043981
ZIC4	ctx-lh-parahippocampal_ctx-lh-fusiform	Between Network	3	147103835	147124596	0.21022
APOE	ctx-lh-parahippocampal_ctx-lh-fusiform	Between Network	19	45409039	45412650	0.29313
APOC1	ctx-lh-parahippocampal_ctx-lh-fusiform	Between Network	19	45417577	45422606	0.46547
ZIC1	ctx-lh-parahippocampal_ctx-lh-fusiform	Between Network	3	147127181	147134506	0.17143
SLC39A12	ctx-lh-parahippocampal_ctx-lh-fusiform	Between Network	10	18240768	18332221	0.58628
EPHA3	ctx-lh-parahippocampal_ctx-lh-fusiform	Between Network	3	89156674	89531284	0.068381
APOE	ctx-lh-parahippocampal_ctx-lh-inferiortemporal	Between Network	19	45409039	45412650	0.83583
EPHA3	ctx-lh-parahippocampal_ctx-lh-inferiortemporal	Between Network	3	89156674	89531284	0.54781
ZIC1	ctx-lh-parahippocampal_ctx-lh-inferiortemporal	Between Network	3	147127181	147134506	0.094752
SLC39A12	ctx-lh-parahippocampal_ctx-lh-inferiortemporal	Between Network	10	18240768	18332221	0.50636
APOC1	ctx-lh-parahippocampal_ctx-lh-inferiortemporal	Between Network	19	45417577	45422606	0.53402
ZIC4	ctx-lh-parahippocampal_ctx-lh-inferiortemporal	Between Network	3	147103835	147124596	0.21922
SLC39A12	ctx-lh-parahippocampal_ctx-lh-lateraloccipital	Between Network	10	18240768	18332221	0.69034
EPHA3	ctx-lh-parahippocampal_ctx-lh-lateraloccipital	Between Network	3	89156674	89531284	0.11382
APOE	ctx-lh-parahippocampal_ctx-lh-lateraloccipital	Between Network	19	45409039	45412650	0.21244
ZIC4	ctx-lh-parahippocampal_ctx-lh-lateraloccipital	Between Network	3	147103835	147124596	0.068688
ZIC1	ctx-lh-parahippocampal_ctx-lh-lateraloccipital	Between Network	3	147127181	147134506	0.085822
APOC1	ctx-lh-parahippocampal_ctx-lh-lateraloccipital	Between Network	19	45417577	45422606	0.35753
ZIC1	ctx-lh-parahippocampal_ctx-lh-lateralorbitofrontal	Between Network	3	147127181	147134506	0.14249
APOE	ctx-lh-parahippocampal_ctx-lh-lateralorbitofrontal	Between Network	19	45409039	45412650	0.29059
APOC1	ctx-lh-parahippocampal_ctx-lh-lateralorbitofrontal	Between Network	19	45417577	45422606	0.85584
ZIC4	ctx-lh-parahippocampal_ctx-lh-lateralorbitofrontal	Between Network	3	147103835	147124596	0.24778
EPHA3	ctx-lh-parahippocampal_ctx-lh-lateralorbitofrontal	Between Network	3	89156674	89531284	0.51927
SLC39A12	ctx-lh-parahippocampal_ctx-lh-lateralorbitofrontal	Between Network	10	18240768	18332221	0.20235
ZIC4	ctx-lh-parahippocampal_ctx-lh-lingual	Between Network	3	147103835	147124596	0.81015
ZIC1	ctx-lh-parahippocampal_ctx-lh-lingual	Between Network	3	147127181	147134506	0.67272
APOE	ctx-lh-parahippocampal_ctx-lh-lingual	Between Network	19	45409039	45412650	0.081264
SLC39A12	ctx-lh-parahippocampal_ctx-lh-lingual	Between Network	10	18240768	18332221	0.71777
APOC1	ctx-lh-parahippocampal_ctx-lh-lingual	Between Network	19	45417577	45422606	0.092365
EPHA3	ctx-lh-parahippocampal_ctx-lh-lingual	Between Network	3	89156674	89531284	0.46223
ZIC1	ctx-lh-parahippocampal_ctx-lh-medialorbitofrontal	Between Network	3	147127181	147134506	0.30111
APOC1	ctx-lh-parahippocampal_ctx-lh-medialorbitofrontal	Between Network	19	45417577	45422606	0.10801
EPHA3	ctx-lh-parahippocampal_ctx-lh-medialorbitofrontal	Between Network	3	89156674	89531284	0.48209
ZIC4	ctx-lh-parahippocampal_ctx-lh-medialorbitofrontal	Between Network	3	147103835	147124596	0.16975
APOE	ctx-lh-parahippocampal_ctx-lh-medialorbitofrontal	Between Network	19	45409039	45412650	0.051423
SLC39A12	ctx-lh-parahippocampal_ctx-lh-medialorbitofrontal	Between Network	10	18240768	18332221	0.18294
ZIC4	ctx-lh-paracentral_ctx-lh-bankssts	Between Network	3	147103835	147124596	0.68378
EPHA3	ctx-lh-paracentral_ctx-lh-bankssts	Between Network	3	89156674	89531284	0.036239
SLC39A12	ctx-lh-paracentral_ctx-lh-bankssts	Between Network	10	18240768	18332221	0.358
ZIC1	ctx-lh-paracentral_ctx-lh-bankssts	Between Network	3	147127181	147134506	0.7313
APOC1	ctx-lh-paracentral_ctx-lh-bankssts	Between Network	19	45417577	45422606	0.48827
APOE	ctx-lh-paracentral_ctx-lh-bankssts	Between Network	19	45409039	45412650	0.63678
ZIC1	ctx-lh-paracentral_ctx-lh-caudalanteriorcingulate	Between Network	3	147127181	147134506	0.86616
APOC1	ctx-lh-paracentral_ctx-lh-caudalanteriorcingulate	Between Network	19	45417577	45422606	0.38925
EPHA3	ctx-lh-paracentral_ctx-lh-caudalanteriorcingulate	Between Network	3	89156674	89531284	0.064487
ZIC4	ctx-lh-paracentral_ctx-lh-caudalanteriorcingulate	Between Network	3	147103835	147124596	0.70417
APOE	ctx-lh-paracentral_ctx-lh-caudalanteriorcingulate	Between Network	19	45409039	45412650	0.96146
SLC39A12	ctx-lh-paracentral_ctx-lh-caudalanteriorcingulate	Between Network	10	18240768	18332221	0.11173
SLC39A12	ctx-lh-paracentral_ctx-lh-caudalmiddlefrontal	Between Network	10	18240768	18332221	0.32938
EPHA3	ctx-lh-paracentral_ctx-lh-caudalmiddlefrontal	Between Network	3	89156674	89531284	0.45109
ZIC4	ctx-lh-paracentral_ctx-lh-caudalmiddlefrontal	Between Network	3	147103835	147124596	0.82815
APOC1	ctx-lh-paracentral_ctx-lh-caudalmiddlefrontal	Between Network	19	45417577	45422606	0.098371
APOE	ctx-lh-paracentral_ctx-lh-caudalmiddlefrontal	Between Network	19	45409039	45412650	0.16603
ZIC1	ctx-lh-paracentral_ctx-lh-caudalmiddlefrontal	Between Network	3	147127181	147134506	0.73352
EPHA3	ctx-lh-paracentral_ctx-lh-cuneus	Between Network	3	89156674	89531284	0.24128
ZIC4	ctx-lh-paracentral_ctx-lh-cuneus	Between Network	3	147103835	147124596	0.92784
APOE	ctx-lh-paracentral_ctx-lh-cuneus	Between Network	19	45409039	45412650	0.23259
APOC1	ctx-lh-paracentral_ctx-lh-cuneus	Between Network	19	45417577	45422606	0.5287
ZIC1	ctx-lh-paracentral_ctx-lh-cuneus	Between Network	3	147127181	147134506	0.78659
SLC39A12	ctx-lh-paracentral_ctx-lh-cuneus	Between Network	10	18240768	18332221	0.61684
EPHA3	ctx-lh-paracentral_ctx-lh-entorhinal	Between Network	3	89156674	89531284	0.50587
ZIC1	ctx-lh-paracentral_ctx-lh-entorhinal	Between Network	3	147127181	147134506	0.98721
APOE	ctx-lh-paracentral_ctx-lh-entorhinal	Between Network	19	45409039	45412650	0.89288
APOC1	ctx-lh-paracentral_ctx-lh-entorhinal	Between Network	19	45417577	45422606	0.57496
SLC39A12	ctx-lh-paracentral_ctx-lh-entorhinal	Between Network	10	18240768	18332221	0.52586
ZIC4	ctx-lh-paracentral_ctx-lh-entorhinal	Between Network	3	147103835	147124596	0.96912
APOE	ctx-lh-paracentral_ctx-lh-fusiform	Between Network	19	45409039	45412650	0.67728
ZIC4	ctx-lh-paracentral_ctx-lh-fusiform	Between Network	3	147103835	147124596	0.58615
ZIC1	ctx-lh-paracentral_ctx-lh-fusiform	Between Network	3	147127181	147134506	0.86958
APOC1	ctx-lh-paracentral_ctx-lh-fusiform	Between Network	19	45417577	45422606	0.94485
SLC39A12	ctx-lh-paracentral_ctx-lh-fusiform	Between Network	10	18240768	18332221	0.1467
EPHA3	ctx-lh-paracentral_ctx-lh-fusiform	Between Network	3	89156674	89531284	0.31101
ZIC4	ctx-lh-paracentral_ctx-lh-inferiorparietal	Between Network	3	147103835	147124596	0.98545
APOE	ctx-lh-paracentral_ctx-lh-inferiorparietal	Between Network	19	45409039	45412650	0.44574
SLC39A12	ctx-lh-paracentral_ctx-lh-inferiorparietal	Between Network	10	18240768	18332221	0.98085
ZIC1	ctx-lh-paracentral_ctx-lh-inferiorparietal	Between Network	3	147127181	147134506	0.87691
APOC1	ctx-lh-paracentral_ctx-lh-inferiorparietal	Between Network	19	45417577	45422606	0.23853
EPHA3	ctx-lh-paracentral_ctx-lh-inferiorparietal	Between Network	3	89156674	89531284	0.47874
APOC1	ctx-lh-paracentral_ctx-lh-inferiortemporal	Between Network	19	45417577	45422606	0.24512
APOE	ctx-lh-paracentral_ctx-lh-inferiortemporal	Between Network	19	45409039	45412650	0.30003
ZIC1	ctx-lh-paracentral_ctx-lh-inferiortemporal	Between Network	3	147127181	147134506	0.48415
SLC39A12	ctx-lh-paracentral_ctx-lh-inferiortemporal	Between Network	10	18240768	18332221	0.62164
EPHA3	ctx-lh-paracentral_ctx-lh-inferiortemporal	Between Network	3	89156674	89531284	0.056449
ZIC4	ctx-lh-paracentral_ctx-lh-inferiortemporal	Between Network	3	147103835	147124596	0.14925
APOE	ctx-lh-paracentral_ctx-lh-isthmuscingulate	Between Network	19	45409039	45412650	0.61624
ZIC1	ctx-lh-paracentral_ctx-lh-isthmuscingulate	Between Network	3	147127181	147134506	0.98355
EPHA3	ctx-lh-paracentral_ctx-lh-isthmuscingulate	Between Network	3	89156674	89531284	0.83453
SLC39A12	ctx-lh-paracentral_ctx-lh-isthmuscingulate	Between Network	10	18240768	18332221	0.22825
ZIC4	ctx-lh-paracentral_ctx-lh-isthmuscingulate	Between Network	3	147103835	147124596	0.99278
APOC1	ctx-lh-paracentral_ctx-lh-isthmuscingulate	Between Network	19	45417577	45422606	0.22891
ZIC4	ctx-lh-paracentral_ctx-lh-lateraloccipital	Between Network	3	147103835	147124596	0.63306
APOE	ctx-lh-paracentral_ctx-lh-lateraloccipital	Between Network	19	45409039	45412650	0.32612
APOC1	ctx-lh-paracentral_ctx-lh-lateraloccipital	Between Network	19	45417577	45422606	0.74497
SLC39A12	ctx-lh-paracentral_ctx-lh-lateraloccipital	Between Network	10	18240768	18332221	0.10288
EPHA3	ctx-lh-paracentral_ctx-lh-lateraloccipital	Between Network	3	89156674	89531284	0.23093
ZIC1	ctx-lh-paracentral_ctx-lh-lateraloccipital	Between Network	3	147127181	147134506	0.531
ZIC1	ctx-lh-paracentral_ctx-lh-lateralorbitofrontal	Between Network	3	147127181	147134506	0.40297
APOE	ctx-lh-paracentral_ctx-lh-lateralorbitofrontal	Between Network	19	45409039	45412650	0.95476
SLC39A12	ctx-lh-paracentral_ctx-lh-lateralorbitofrontal	Between Network	10	18240768	18332221	0.62471
ZIC4	ctx-lh-paracentral_ctx-lh-lateralorbitofrontal	Between Network	3	147103835	147124596	0.67227
EPHA3	ctx-lh-paracentral_ctx-lh-lateralorbitofrontal	Between Network	3	89156674	89531284	0.45848
APOC1	ctx-lh-paracentral_ctx-lh-lateralorbitofrontal	Between Network	19	45417577	45422606	0.92582
ZIC1	ctx-lh-paracentral_ctx-lh-lingual	Between Network	3	147127181	147134506	0.5772
EPHA3	ctx-lh-paracentral_ctx-lh-lingual	Between Network	3	89156674	89531284	0.27449
APOC1	ctx-lh-paracentral_ctx-lh-lingual	Between Network	19	45417577	45422606	0.63139
APOE	ctx-lh-paracentral_ctx-lh-lingual	Between Network	19	45409039	45412650	0.40513
SLC39A12	ctx-lh-paracentral_ctx-lh-lingual	Between Network	10	18240768	18332221	0.48496
ZIC4	ctx-lh-paracentral_ctx-lh-lingual	Between Network	3	147103835	147124596	0.60547
ZIC1	ctx-lh-paracentral_ctx-lh-medialorbitofrontal	Between Network	3	147127181	147134506	0.84525
APOC1	ctx-lh-paracentral_ctx-lh-medialorbitofrontal	Between Network	19	45417577	45422606	0.63495
SLC39A12	ctx-lh-paracentral_ctx-lh-medialorbitofrontal	Between Network	10	18240768	18332221	0.97267
APOE	ctx-lh-paracentral_ctx-lh-medialorbitofrontal	Between Network	19	45409039	45412650	0.92792
ZIC4	ctx-lh-paracentral_ctx-lh-medialorbitofrontal	Between Network	3	147103835	147124596	0.84071
EPHA3	ctx-lh-paracentral_ctx-lh-medialorbitofrontal	Between Network	3	89156674	89531284	0.54401
EPHA3	ctx-lh-paracentral_ctx-lh-middletemporal	Between Network	3	89156674	89531284	0.90268
SLC39A12	ctx-lh-paracentral_ctx-lh-middletemporal	Between Network	10	18240768	18332221	0.87461
ZIC4	ctx-lh-paracentral_ctx-lh-middletemporal	Between Network	3	147103835	147124596	0.49129
ZIC1	ctx-lh-paracentral_ctx-lh-middletemporal	Between Network	3	147127181	147134506	0.46313
APOC1	ctx-lh-paracentral_ctx-lh-middletemporal	Between Network	19	45417577	45422606	0.92044
APOE	ctx-lh-paracentral_ctx-lh-middletemporal	Between Network	19	45409039	45412650	0.74562
SLC39A12	ctx-lh-paracentral_ctx-lh-parahippocampal	Between Network	10	18240768	18332221	0.60775
APOE	ctx-lh-paracentral_ctx-lh-parahippocampal	Between Network	19	45409039	45412650	0.019476
ZIC1	ctx-lh-paracentral_ctx-lh-parahippocampal	Between Network	3	147127181	147134506	0.97531
APOC1	ctx-lh-paracentral_ctx-lh-parahippocampal	Between Network	19	45417577	45422606	0.3376
EPHA3	ctx-lh-paracentral_ctx-lh-parahippocampal	Between Network	3	89156674	89531284	0.054431
ZIC4	ctx-lh-paracentral_ctx-lh-parahippocampal	Between Network	3	147103835	147124596	0.97686
ZIC4	ctx-lh-parsopercularis_ctx-lh-bankssts	Between Network	3	147103835	147124596	0.27859
EPHA3	ctx-lh-parsopercularis_ctx-lh-bankssts	Between Network	3	89156674	89531284	0.036258
APOE	ctx-lh-parsopercularis_ctx-lh-bankssts	Between Network	19	45409039	45412650	0.90023
ZIC1	ctx-lh-parsopercularis_ctx-lh-bankssts	Between Network	3	147127181	147134506	0.39163
SLC39A12	ctx-lh-parsopercularis_ctx-lh-bankssts	Between Network	10	18240768	18332221	0.88419
APOC1	ctx-lh-parsopercularis_ctx-lh-bankssts	Between Network	19	45417577	45422606	0.40901
APOE	ctx-lh-parsopercularis_ctx-lh-caudalmiddlefrontal	Between Network	19	45409039	45412650	0.6279
ZIC1	ctx-lh-parsopercularis_ctx-lh-caudalmiddlefrontal	Between Network	3	147127181	147134506	0.83855
APOC1	ctx-lh-parsopercularis_ctx-lh-caudalmiddlefrontal	Between Network	19	45417577	45422606	0.98379
ZIC4	ctx-lh-parsopercularis_ctx-lh-caudalmiddlefrontal	Between Network	3	147103835	147124596	0.79524
SLC39A12	ctx-lh-parsopercularis_ctx-lh-caudalmiddlefrontal	Between Network	10	18240768	18332221	0.17829
EPHA3	ctx-lh-parsopercularis_ctx-lh-caudalmiddlefrontal	Between Network	3	89156674	89531284	0.8877
ZIC4	ctx-lh-parsopercularis_ctx-lh-cuneus	Between Network	3	147103835	147124596	0.042896
APOC1	ctx-lh-parsopercularis_ctx-lh-cuneus	Between Network	19	45417577	45422606	0.39105
EPHA3	ctx-lh-parsopercularis_ctx-lh-cuneus	Between Network	3	89156674	89531284	0.84116
SLC39A12	ctx-lh-parsopercularis_ctx-lh-cuneus	Between Network	10	18240768	18332221	0.69025
ZIC1	ctx-lh-parsopercularis_ctx-lh-cuneus	Between Network	3	147127181	147134506	0.093552
APOE	ctx-lh-parsopercularis_ctx-lh-cuneus	Between Network	19	45409039	45412650	0.15687
ZIC4	ctx-lh-parsopercularis_ctx-lh-entorhinal	Between Network	3	147103835	147124596	0.73875
EPHA3	ctx-lh-parsopercularis_ctx-lh-entorhinal	Between Network	3	89156674	89531284	0.20044
APOE	ctx-lh-parsopercularis_ctx-lh-entorhinal	Between Network	19	45409039	45412650	0.50762
APOC1	ctx-lh-parsopercularis_ctx-lh-entorhinal	Between Network	19	45417577	45422606	0.67385
SLC39A12	ctx-lh-parsopercularis_ctx-lh-entorhinal	Between Network	10	18240768	18332221	0.027659
ZIC1	ctx-lh-parsopercularis_ctx-lh-entorhinal	Between Network	3	147127181	147134506	0.6927
APOC1	ctx-lh-parsopercularis_ctx-lh-fusiform	Between Network	19	45417577	45422606	0.56102
EPHA3	ctx-lh-parsopercularis_ctx-lh-fusiform	Between Network	3	89156674	89531284	0.25367
ZIC4	ctx-lh-parsopercularis_ctx-lh-fusiform	Between Network	3	147103835	147124596	0.60402
ZIC1	ctx-lh-parsopercularis_ctx-lh-fusiform	Between Network	3	147127181	147134506	0.73391
SLC39A12	ctx-lh-parsopercularis_ctx-lh-fusiform	Between Network	10	18240768	18332221	0.8407
APOE	ctx-lh-parsopercularis_ctx-lh-fusiform	Between Network	19	45409039	45412650	0.083756
APOE	ctx-lh-parsopercularis_ctx-lh-inferiorparietal	Between Network	19	45409039	45412650	0.96445
EPHA3	ctx-lh-parsopercularis_ctx-lh-inferiorparietal	Between Network	3	89156674	89531284	0.2711
APOC1	ctx-lh-parsopercularis_ctx-lh-inferiorparietal	Between Network	19	45417577	45422606	0.93215
ZIC4	ctx-lh-parsopercularis_ctx-lh-inferiorparietal	Between Network	3	147103835	147124596	0.0097059
ZIC1	ctx-lh-parsopercularis_ctx-lh-inferiorparietal	Between Network	3	147127181	147134506	0.016528
SLC39A12	ctx-lh-parsopercularis_ctx-lh-inferiorparietal	Between Network	10	18240768	18332221	0.36708
EPHA3	ctx-lh-parsopercularis_ctx-lh-inferiortemporal	Between Network	3	89156674	89531284	0.17265
ZIC1	ctx-lh-parsopercularis_ctx-lh-inferiortemporal	Between Network	3	147127181	147134506	0.7818
APOE	ctx-lh-parsopercularis_ctx-lh-inferiortemporal	Between Network	19	45409039	45412650	0.012533
ZIC4	ctx-lh-parsopercularis_ctx-lh-inferiortemporal	Between Network	3	147103835	147124596	0.93504
SLC39A12	ctx-lh-parsopercularis_ctx-lh-inferiortemporal	Between Network	10	18240768	18332221	0.015716
APOC1	ctx-lh-parsopercularis_ctx-lh-inferiortemporal	Between Network	19	45417577	45422606	0.0042749
APOE	ctx-lh-parsopercularis_ctx-lh-isthmuscingulate	Between Network	19	45409039	45412650	0.45226
EPHA3	ctx-lh-parsopercularis_ctx-lh-isthmuscingulate	Between Network	3	89156674	89531284	0.66747
ZIC4	ctx-lh-parsopercularis_ctx-lh-isthmuscingulate	Between Network	3	147103835	147124596	0.3649
SLC39A12	ctx-lh-parsopercularis_ctx-lh-isthmuscingulate	Between Network	10	18240768	18332221	0.33847
ZIC1	ctx-lh-parsopercularis_ctx-lh-isthmuscingulate	Between Network	3	147127181	147134506	0.41996
APOC1	ctx-lh-parsopercularis_ctx-lh-isthmuscingulate	Between Network	19	45417577	45422606	0.061004
SLC39A12	ctx-lh-parsopercularis_ctx-lh-lateraloccipital	Between Network	10	18240768	18332221	0.65802
EPHA3	ctx-lh-parsopercularis_ctx-lh-lateraloccipital	Between Network	3	89156674	89531284	0.54189
APOC1	ctx-lh-parsopercularis_ctx-lh-lateraloccipital	Between Network	19	45417577	45422606	0.25736
APOE	ctx-lh-parsopercularis_ctx-lh-lateraloccipital	Between Network	19	45409039	45412650	0.88816
ZIC4	ctx-lh-parsopercularis_ctx-lh-lateraloccipital	Between Network	3	147103835	147124596	0.88833
ZIC1	ctx-lh-parsopercularis_ctx-lh-lateraloccipital	Between Network	3	147127181	147134506	0.90655
ZIC1	ctx-lh-parsopercularis_ctx-lh-lateralorbitofrontal	Between Network	3	147127181	147134506	0.0078366
EPHA3	ctx-lh-parsopercularis_ctx-lh-lateralorbitofrontal	Between Network	3	89156674	89531284	0.11187
ZIC4	ctx-lh-parsopercularis_ctx-lh-lateralorbitofrontal	Between Network	3	147103835	147124596	0.01066
APOE	ctx-lh-parsopercularis_ctx-lh-lateralorbitofrontal	Between Network	19	45409039	45412650	0.60774
SLC39A12	ctx-lh-parsopercularis_ctx-lh-lateralorbitofrontal	Between Network	10	18240768	18332221	0.67557
APOC1	ctx-lh-parsopercularis_ctx-lh-lateralorbitofrontal	Between Network	19	45417577	45422606	0.74834
ZIC1	ctx-lh-parsopercularis_ctx-lh-lingual	Between Network	3	147127181	147134506	0.27741
ZIC4	ctx-lh-parsopercularis_ctx-lh-lingual	Between Network	3	147103835	147124596	0.23287
APOE	ctx-lh-parsopercularis_ctx-lh-lingual	Between Network	19	45409039	45412650	0.10321
APOC1	ctx-lh-parsopercularis_ctx-lh-lingual	Between Network	19	45417577	45422606	0.42595
EPHA3	ctx-lh-parsopercularis_ctx-lh-lingual	Between Network	3	89156674	89531284	0.43742
SLC39A12	ctx-lh-parsopercularis_ctx-lh-lingual	Between Network	10	18240768	18332221	0.87941
ZIC4	ctx-lh-parsopercularis_ctx-lh-medialorbitofrontal	Between Network	3	147103835	147124596	0.014415
APOE	ctx-lh-parsopercularis_ctx-lh-medialorbitofrontal	Between Network	19	45409039	45412650	0.14843
EPHA3	ctx-lh-parsopercularis_ctx-lh-medialorbitofrontal	Between Network	3	89156674	89531284	0.90491
APOC1	ctx-lh-parsopercularis_ctx-lh-medialorbitofrontal	Between Network	19	45417577	45422606	0.32827
SLC39A12	ctx-lh-parsopercularis_ctx-lh-medialorbitofrontal	Between Network	10	18240768	18332221	0.45472
ZIC1	ctx-lh-parsopercularis_ctx-lh-medialorbitofrontal	Between Network	3	147127181	147134506	0.0052372
APOE	ctx-lh-parsopercularis_ctx-lh-middletemporal	Between Network	19	45409039	45412650	0.91764
SLC39A12	ctx-lh-parsopercularis_ctx-lh-middletemporal	Between Network	10	18240768	18332221	0.61697
ZIC1	ctx-lh-parsopercularis_ctx-lh-middletemporal	Between Network	3	147127181	147134506	0.0036022
ZIC4	ctx-lh-parsopercularis_ctx-lh-middletemporal	Between Network	3	147103835	147124596	0.0075807
APOC1	ctx-lh-parsopercularis_ctx-lh-middletemporal	Between Network	19	45417577	45422606	0.41811
EPHA3	ctx-lh-parsopercularis_ctx-lh-middletemporal	Between Network	3	89156674	89531284	0.023456
SLC39A12	ctx-lh-parsopercularis_ctx-lh-parahippocampal	Between Network	10	18240768	18332221	0.13626
EPHA3	ctx-lh-parsopercularis_ctx-lh-parahippocampal	Between Network	3	89156674	89531284	0.69254
ZIC4	ctx-lh-parsopercularis_ctx-lh-parahippocampal	Between Network	3	147103835	147124596	0.15108
APOE	ctx-lh-parsopercularis_ctx-lh-parahippocampal	Between Network	19	45409039	45412650	0.68587
ZIC1	ctx-lh-parsopercularis_ctx-lh-parahippocampal	Between Network	3	147127181	147134506	0.072108
APOC1	ctx-lh-parsopercularis_ctx-lh-parahippocampal	Between Network	19	45417577	45422606	0.5938
APOC1	ctx-lh-parsopercularis_ctx-lh-paracentral	Between Network	19	45417577	45422606	0.74599
EPHA3	ctx-lh-parsopercularis_ctx-lh-paracentral	Between Network	3	89156674	89531284	0.19192
APOE	ctx-lh-parsopercularis_ctx-lh-paracentral	Between Network	19	45409039	45412650	0.043313
ZIC4	ctx-lh-parsopercularis_ctx-lh-paracentral	Between Network	3	147103835	147124596	0.082179
ZIC1	ctx-lh-parsopercularis_ctx-lh-paracentral	Between Network	3	147127181	147134506	0.080688
SLC39A12	ctx-lh-parsopercularis_ctx-lh-paracentral	Between Network	10	18240768	18332221	0.18764
APOC1	ctx-lh-parsorbitalis_ctx-lh-caudalanteriorcingulate	Between Network	19	45417577	45422606	0.24265
APOE	ctx-lh-parsorbitalis_ctx-lh-caudalanteriorcingulate	Between Network	19	45409039	45412650	0.83248
EPHA3	ctx-lh-parsorbitalis_ctx-lh-caudalanteriorcingulate	Between Network	3	89156674	89531284	0.42347
ZIC1	ctx-lh-parsorbitalis_ctx-lh-caudalanteriorcingulate	Between Network	3	147127181	147134506	0.74131
SLC39A12	ctx-lh-parsorbitalis_ctx-lh-caudalanteriorcingulate	Between Network	10	18240768	18332221	0.12345
ZIC4	ctx-lh-parsorbitalis_ctx-lh-caudalanteriorcingulate	Between Network	3	147103835	147124596	0.40758
ZIC1	ctx-lh-parsorbitalis_ctx-lh-cuneus	Between Network	3	147127181	147134506	0.44923
ZIC4	ctx-lh-parsorbitalis_ctx-lh-cuneus	Between Network	3	147103835	147124596	0.18851
APOC1	ctx-lh-parsorbitalis_ctx-lh-cuneus	Between Network	19	45417577	45422606	0.39281
EPHA3	ctx-lh-parsorbitalis_ctx-lh-cuneus	Between Network	3	89156674	89531284	0.94372
APOE	ctx-lh-parsorbitalis_ctx-lh-cuneus	Between Network	19	45409039	45412650	0.65545
SLC39A12	ctx-lh-parsorbitalis_ctx-lh-cuneus	Between Network	10	18240768	18332221	0.39575
ZIC1	ctx-lh-parsorbitalis_ctx-lh-entorhinal	Between Network	3	147127181	147134506	0.73705
SLC39A12	ctx-lh-parsorbitalis_ctx-lh-entorhinal	Between Network	10	18240768	18332221	0.42041
ZIC4	ctx-lh-parsorbitalis_ctx-lh-entorhinal	Between Network	3	147103835	147124596	0.49277
APOC1	ctx-lh-parsorbitalis_ctx-lh-entorhinal	Between Network	19	45417577	45422606	0.2967
APOE	ctx-lh-parsorbitalis_ctx-lh-entorhinal	Between Network	19	45409039	45412650	0.84265
EPHA3	ctx-lh-parsorbitalis_ctx-lh-entorhinal	Between Network	3	89156674	89531284	0.15853
SLC39A12	ctx-lh-parsorbitalis_ctx-lh-fusiform	Between Network	10	18240768	18332221	0.90237
EPHA3	ctx-lh-parsorbitalis_ctx-lh-fusiform	Between Network	3	89156674	89531284	0.36614
APOE	ctx-lh-parsorbitalis_ctx-lh-fusiform	Between Network	19	45409039	45412650	0.19091
APOC1	ctx-lh-parsorbitalis_ctx-lh-fusiform	Between Network	19	45417577	45422606	0.045596
ZIC4	ctx-lh-parsorbitalis_ctx-lh-fusiform	Between Network	3	147103835	147124596	0.46447
ZIC1	ctx-lh-parsorbitalis_ctx-lh-fusiform	Between Network	3	147127181	147134506	0.84805
EPHA3	ctx-lh-parsorbitalis_ctx-lh-inferiortemporal	Between Network	3	89156674	89531284	1.189e-09
APOE	ctx-lh-parsorbitalis_ctx-lh-inferiortemporal	Between Network	19	45409039	45412650	0.67005
SLC39A12	ctx-lh-parsorbitalis_ctx-lh-inferiortemporal	Between Network	10	18240768	18332221	0.021699
APOC1	ctx-lh-parsorbitalis_ctx-lh-inferiortemporal	Between Network	19	45417577	45422606	0.64733
ZIC1	ctx-lh-parsorbitalis_ctx-lh-inferiortemporal	Between Network	3	147127181	147134506	0.44587
ZIC4	ctx-lh-parsorbitalis_ctx-lh-inferiortemporal	Between Network	3	147103835	147124596	0.54988
EPHA3	ctx-lh-parsorbitalis_ctx-lh-lateraloccipital	Between Network	3	89156674	89531284	0.47824
ZIC4	ctx-lh-parsorbitalis_ctx-lh-lateraloccipital	Between Network	3	147103835	147124596	0.65501
SLC39A12	ctx-lh-parsorbitalis_ctx-lh-lateraloccipital	Between Network	10	18240768	18332221	0.3889
APOC1	ctx-lh-parsorbitalis_ctx-lh-lateraloccipital	Between Network	19	45417577	45422606	0.34102
APOE	ctx-lh-parsorbitalis_ctx-lh-lateraloccipital	Between Network	19	45409039	45412650	0.51574
ZIC1	ctx-lh-parsorbitalis_ctx-lh-lateraloccipital	Between Network	3	147127181	147134506	0.89647
ZIC4	ctx-lh-parsorbitalis_ctx-lh-lateralorbitofrontal	Between Network	3	147103835	147124596	0.61381
APOC1	ctx-lh-parsorbitalis_ctx-lh-lateralorbitofrontal	Between Network	19	45417577	45422606	0.47588
SLC39A12	ctx-lh-parsorbitalis_ctx-lh-lateralorbitofrontal	Between Network	10	18240768	18332221	0.23145
EPHA3	ctx-lh-parsorbitalis_ctx-lh-lateralorbitofrontal	Between Network	3	89156674	89531284	0.61704
APOE	ctx-lh-parsorbitalis_ctx-lh-lateralorbitofrontal	Between Network	19	45409039	45412650	0.86581
ZIC1	ctx-lh-parsorbitalis_ctx-lh-lateralorbitofrontal	Between Network	3	147127181	147134506	0.93472
ZIC1	ctx-lh-parsorbitalis_ctx-lh-lingual	Between Network	3	147127181	147134506	0.064395
APOE	ctx-lh-parsorbitalis_ctx-lh-lingual	Between Network	19	45409039	45412650	0.75716
APOC1	ctx-lh-parsorbitalis_ctx-lh-lingual	Between Network	19	45417577	45422606	0.92564
ZIC4	ctx-lh-parsorbitalis_ctx-lh-lingual	Between Network	3	147103835	147124596	0.031726
SLC39A12	ctx-lh-parsorbitalis_ctx-lh-lingual	Between Network	10	18240768	18332221	0.43118
EPHA3	ctx-lh-parsorbitalis_ctx-lh-lingual	Between Network	3	89156674	89531284	0.46534
APOE	ctx-lh-parsorbitalis_ctx-lh-medialorbitofrontal	Between Network	19	45409039	45412650	0.78839
SLC39A12	ctx-lh-parsorbitalis_ctx-lh-medialorbitofrontal	Between Network	10	18240768	18332221	0.64707
EPHA3	ctx-lh-parsorbitalis_ctx-lh-medialorbitofrontal	Between Network	3	89156674	89531284	0.0017678
ZIC1	ctx-lh-parsorbitalis_ctx-lh-medialorbitofrontal	Between Network	3	147127181	147134506	0.37067
ZIC4	ctx-lh-parsorbitalis_ctx-lh-medialorbitofrontal	Between Network	3	147103835	147124596	0.59685
APOC1	ctx-lh-parsorbitalis_ctx-lh-medialorbitofrontal	Between Network	19	45417577	45422606	0.76565
ZIC4	ctx-lh-parsorbitalis_ctx-lh-paracentral	Between Network	3	147103835	147124596	0.62359
SLC39A12	ctx-lh-parsorbitalis_ctx-lh-paracentral	Between Network	10	18240768	18332221	0.4282
ZIC1	ctx-lh-parsorbitalis_ctx-lh-paracentral	Between Network	3	147127181	147134506	0.51934
APOC1	ctx-lh-parsorbitalis_ctx-lh-paracentral	Between Network	19	45417577	45422606	0.35774
EPHA3	ctx-lh-parsorbitalis_ctx-lh-paracentral	Between Network	3	89156674	89531284	0.2884
APOE	ctx-lh-parsorbitalis_ctx-lh-paracentral	Between Network	19	45409039	45412650	0.48784
EPHA3	ctx-lh-parsorbitalis_ctx-lh-parsopercularis	Between Network	3	89156674	89531284	0.42739
SLC39A12	ctx-lh-parsorbitalis_ctx-lh-parsopercularis	Between Network	10	18240768	18332221	0.86864
APOE	ctx-lh-parsorbitalis_ctx-lh-parsopercularis	Between Network	19	45409039	45412650	0.89787
APOC1	ctx-lh-parsorbitalis_ctx-lh-parsopercularis	Between Network	19	45417577	45422606	0.94609
ZIC1	ctx-lh-parsorbitalis_ctx-lh-parsopercularis	Between Network	3	147127181	147134506	0.0010853
ZIC4	ctx-lh-parsorbitalis_ctx-lh-parsopercularis	Between Network	3	147103835	147124596	0.0040595
APOC1	ctx-lh-parstriangularis_ctx-lh-caudalanteriorcingulate	Between Network	19	45417577	45422606	0.36938
ZIC4	ctx-lh-parstriangularis_ctx-lh-caudalanteriorcingulate	Between Network	3	147103835	147124596	0.31112
APOE	ctx-lh-parstriangularis_ctx-lh-caudalanteriorcingulate	Between Network	19	45409039	45412650	0.48397
ZIC1	ctx-lh-parstriangularis_ctx-lh-caudalanteriorcingulate	Between Network	3	147127181	147134506	0.8391
EPHA3	ctx-lh-parstriangularis_ctx-lh-caudalanteriorcingulate	Between Network	3	89156674	89531284	0.73225
SLC39A12	ctx-lh-parstriangularis_ctx-lh-caudalanteriorcingulate	Between Network	10	18240768	18332221	0.25516
EPHA3	ctx-lh-parstriangularis_ctx-lh-cuneus	Between Network	3	89156674	89531284	0.99894
ZIC1	ctx-lh-parstriangularis_ctx-lh-cuneus	Between Network	3	147127181	147134506	0.58641
APOE	ctx-lh-parstriangularis_ctx-lh-cuneus	Between Network	19	45409039	45412650	0.33499
APOC1	ctx-lh-parstriangularis_ctx-lh-cuneus	Between Network	19	45417577	45422606	0.68729
ZIC4	ctx-lh-parstriangularis_ctx-lh-cuneus	Between Network	3	147103835	147124596	0.3108
SLC39A12	ctx-lh-parstriangularis_ctx-lh-cuneus	Between Network	10	18240768	18332221	0.18295
ZIC1	ctx-lh-parstriangularis_ctx-lh-entorhinal	Between Network	3	147127181	147134506	0.95338
ZIC4	ctx-lh-parstriangularis_ctx-lh-entorhinal	Between Network	3	147103835	147124596	0.94707
SLC39A12	ctx-lh-parstriangularis_ctx-lh-entorhinal	Between Network	10	18240768	18332221	0.11698
APOE	ctx-lh-parstriangularis_ctx-lh-entorhinal	Between Network	19	45409039	45412650	0.78487
APOC1	ctx-lh-parstriangularis_ctx-lh-entorhinal	Between Network	19	45417577	45422606	0.57353
EPHA3	ctx-lh-parstriangularis_ctx-lh-entorhinal	Between Network	3	89156674	89531284	0.12634
SLC39A12	ctx-lh-parstriangularis_ctx-lh-fusiform	Between Network	10	18240768	18332221	0.83343
ZIC1	ctx-lh-parstriangularis_ctx-lh-fusiform	Between Network	3	147127181	147134506	0.88627
APOC1	ctx-lh-parstriangularis_ctx-lh-fusiform	Between Network	19	45417577	45422606	0.91299
APOE	ctx-lh-parstriangularis_ctx-lh-fusiform	Between Network	19	45409039	45412650	0.51919
EPHA3	ctx-lh-parstriangularis_ctx-lh-fusiform	Between Network	3	89156674	89531284	0.028673
ZIC4	ctx-lh-parstriangularis_ctx-lh-fusiform	Between Network	3	147103835	147124596	0.45986
SLC39A12	ctx-lh-parstriangularis_ctx-lh-inferiortemporal	Between Network	10	18240768	18332221	0.058041
EPHA3	ctx-lh-parstriangularis_ctx-lh-inferiortemporal	Between Network	3	89156674	89531284	0.00094638
APOE	ctx-lh-parstriangularis_ctx-lh-inferiortemporal	Between Network	19	45409039	45412650	0.45885
ZIC4	ctx-lh-parstriangularis_ctx-lh-inferiortemporal	Between Network	3	147103835	147124596	0.060659
ZIC1	ctx-lh-parstriangularis_ctx-lh-inferiortemporal	Between Network	3	147127181	147134506	0.019002
APOC1	ctx-lh-parstriangularis_ctx-lh-inferiortemporal	Between Network	19	45417577	45422606	0.22081
APOC1	ctx-lh-parstriangularis_ctx-lh-lateraloccipital	Between Network	19	45417577	45422606	0.044387
APOE	ctx-lh-parstriangularis_ctx-lh-lateraloccipital	Between Network	19	45409039	45412650	0.031062
ZIC1	ctx-lh-parstriangularis_ctx-lh-lateraloccipital	Between Network	3	147127181	147134506	0.26103
ZIC4	ctx-lh-parstriangularis_ctx-lh-lateraloccipital	Between Network	3	147103835	147124596	0.22022
SLC39A12	ctx-lh-parstriangularis_ctx-lh-lateraloccipital	Between Network	10	18240768	18332221	0.59307
EPHA3	ctx-lh-parstriangularis_ctx-lh-lateraloccipital	Between Network	3	89156674	89531284	0.95345
ZIC1	ctx-lh-parstriangularis_ctx-lh-lateralorbitofrontal	Between Network	3	147127181	147134506	0.72435
APOC1	ctx-lh-parstriangularis_ctx-lh-lateralorbitofrontal	Between Network	19	45417577	45422606	0.93379
APOE	ctx-lh-parstriangularis_ctx-lh-lateralorbitofrontal	Between Network	19	45409039	45412650	0.80552
SLC39A12	ctx-lh-parstriangularis_ctx-lh-lateralorbitofrontal	Between Network	10	18240768	18332221	0.54839
EPHA3	ctx-lh-parstriangularis_ctx-lh-lateralorbitofrontal	Between Network	3	89156674	89531284	0.60626
ZIC4	ctx-lh-parstriangularis_ctx-lh-lateralorbitofrontal	Between Network	3	147103835	147124596	0.7758
ZIC4	ctx-lh-parstriangularis_ctx-lh-lingual	Between Network	3	147103835	147124596	0.13755
ZIC1	ctx-lh-parstriangularis_ctx-lh-lingual	Between Network	3	147127181	147134506	0.18445
EPHA3	ctx-lh-parstriangularis_ctx-lh-lingual	Between Network	3	89156674	89531284	0.24787
APOE	ctx-lh-parstriangularis_ctx-lh-lingual	Between Network	19	45409039	45412650	0.41374
SLC39A12	ctx-lh-parstriangularis_ctx-lh-lingual	Between Network	10	18240768	18332221	0.91967
APOC1	ctx-lh-parstriangularis_ctx-lh-lingual	Between Network	19	45417577	45422606	0.78422
ZIC1	ctx-lh-parstriangularis_ctx-lh-medialorbitofrontal	Between Network	3	147127181	147134506	0.54728
APOC1	ctx-lh-parstriangularis_ctx-lh-medialorbitofrontal	Between Network	19	45417577	45422606	0.73295
APOE	ctx-lh-parstriangularis_ctx-lh-medialorbitofrontal	Between Network	19	45409039	45412650	0.98437
EPHA3	ctx-lh-parstriangularis_ctx-lh-medialorbitofrontal	Between Network	3	89156674	89531284	0.38467
SLC39A12	ctx-lh-parstriangularis_ctx-lh-medialorbitofrontal	Between Network	10	18240768	18332221	0.38186
ZIC4	ctx-lh-parstriangularis_ctx-lh-medialorbitofrontal	Between Network	3	147103835	147124596	0.42256
ZIC1	ctx-lh-parstriangularis_ctx-lh-paracentral	Between Network	3	147127181	147134506	0.36972
ZIC4	ctx-lh-parstriangularis_ctx-lh-paracentral	Between Network	3	147103835	147124596	0.34046
APOE	ctx-lh-parstriangularis_ctx-lh-paracentral	Between Network	19	45409039	45412650	0.51071
APOC1	ctx-lh-parstriangularis_ctx-lh-paracentral	Between Network	19	45417577	45422606	0.81609
SLC39A12	ctx-lh-parstriangularis_ctx-lh-paracentral	Between Network	10	18240768	18332221	0.058698
EPHA3	ctx-lh-parstriangularis_ctx-lh-paracentral	Between Network	3	89156674	89531284	0.38762
ZIC1	ctx-lh-parstriangularis_ctx-lh-parsopercularis	Between Network	3	147127181	147134506	1.7478e-05
APOE	ctx-lh-parstriangularis_ctx-lh-parsopercularis	Between Network	19	45409039	45412650	0.79546
APOC1	ctx-lh-parstriangularis_ctx-lh-parsopercularis	Between Network	19	45417577	45422606	0.52239
SLC39A12	ctx-lh-parstriangularis_ctx-lh-parsopercularis	Between Network	10	18240768	18332221	0.64385
ZIC4	ctx-lh-parstriangularis_ctx-lh-parsopercularis	Between Network	3	147103835	147124596	6.1545e-06
EPHA3	ctx-lh-parstriangularis_ctx-lh-parsopercularis	Between Network	3	89156674	89531284	0.27831
APOC1	ctx-lh-pericalcarine_ctx-lh-bankssts	Between Network	19	45417577	45422606	0.91924
APOE	ctx-lh-pericalcarine_ctx-lh-bankssts	Between Network	19	45409039	45412650	0.76942
ZIC4	ctx-lh-pericalcarine_ctx-lh-bankssts	Between Network	3	147103835	147124596	0.40758
SLC39A12	ctx-lh-pericalcarine_ctx-lh-bankssts	Between Network	10	18240768	18332221	0.56449
ZIC1	ctx-lh-pericalcarine_ctx-lh-bankssts	Between Network	3	147127181	147134506	0.35659
EPHA3	ctx-lh-pericalcarine_ctx-lh-bankssts	Between Network	3	89156674	89531284	0.26508
ZIC4	ctx-lh-pericalcarine_ctx-lh-caudalanteriorcingulate	Between Network	3	147103835	147124596	0.48028
APOC1	ctx-lh-pericalcarine_ctx-lh-caudalanteriorcingulate	Between Network	19	45417577	45422606	0.72867
SLC39A12	ctx-lh-pericalcarine_ctx-lh-caudalanteriorcingulate	Between Network	10	18240768	18332221	0.12396
APOE	ctx-lh-pericalcarine_ctx-lh-caudalanteriorcingulate	Between Network	19	45409039	45412650	0.48359
ZIC1	ctx-lh-pericalcarine_ctx-lh-caudalanteriorcingulate	Between Network	3	147127181	147134506	0.22813
EPHA3	ctx-lh-pericalcarine_ctx-lh-caudalanteriorcingulate	Between Network	3	89156674	89531284	0.94693
ZIC1	ctx-lh-pericalcarine_ctx-lh-caudalmiddlefrontal	Between Network	3	147127181	147134506	0.20386
SLC39A12	ctx-lh-pericalcarine_ctx-lh-caudalmiddlefrontal	Between Network	10	18240768	18332221	0.26596
EPHA3	ctx-lh-pericalcarine_ctx-lh-caudalmiddlefrontal	Between Network	3	89156674	89531284	0.33321
ZIC4	ctx-lh-pericalcarine_ctx-lh-caudalmiddlefrontal	Between Network	3	147103835	147124596	0.082846
APOE	ctx-lh-pericalcarine_ctx-lh-caudalmiddlefrontal	Between Network	19	45409039	45412650	0.71109
APOC1	ctx-lh-pericalcarine_ctx-lh-caudalmiddlefrontal	Between Network	19	45417577	45422606	0.95433
ZIC4	ctx-lh-pericalcarine_ctx-lh-entorhinal	Between Network	3	147103835	147124596	0.70357
APOE	ctx-lh-pericalcarine_ctx-lh-entorhinal	Between Network	19	45409039	45412650	0.022785
SLC39A12	ctx-lh-pericalcarine_ctx-lh-entorhinal	Between Network	10	18240768	18332221	0.91015
ZIC1	ctx-lh-pericalcarine_ctx-lh-entorhinal	Between Network	3	147127181	147134506	0.54586
APOC1	ctx-lh-pericalcarine_ctx-lh-entorhinal	Between Network	19	45417577	45422606	0.032386
EPHA3	ctx-lh-pericalcarine_ctx-lh-entorhinal	Between Network	3	89156674	89531284	0.15437
SLC39A12	ctx-lh-pericalcarine_ctx-lh-inferiorparietal	Between Network	10	18240768	18332221	0.35373
ZIC4	ctx-lh-pericalcarine_ctx-lh-inferiorparietal	Between Network	3	147103835	147124596	0.24676
APOC1	ctx-lh-pericalcarine_ctx-lh-inferiorparietal	Between Network	19	45417577	45422606	0.099089
APOE	ctx-lh-pericalcarine_ctx-lh-inferiorparietal	Between Network	19	45409039	45412650	0.01171
EPHA3	ctx-lh-pericalcarine_ctx-lh-inferiorparietal	Between Network	3	89156674	89531284	0.19497
ZIC1	ctx-lh-pericalcarine_ctx-lh-inferiorparietal	Between Network	3	147127181	147134506	0.41745
ZIC4	ctx-lh-pericalcarine_ctx-lh-inferiortemporal	Between Network	3	147103835	147124596	0.074741
SLC39A12	ctx-lh-pericalcarine_ctx-lh-inferiortemporal	Between Network	10	18240768	18332221	0.72399
EPHA3	ctx-lh-pericalcarine_ctx-lh-inferiortemporal	Between Network	3	89156674	89531284	0.19589
APOC1	ctx-lh-pericalcarine_ctx-lh-inferiortemporal	Between Network	19	45417577	45422606	0.18445
APOE	ctx-lh-pericalcarine_ctx-lh-inferiortemporal	Between Network	19	45409039	45412650	0.31002
ZIC1	ctx-lh-pericalcarine_ctx-lh-inferiortemporal	Between Network	3	147127181	147134506	0.062883
APOC1	ctx-lh-pericalcarine_ctx-lh-isthmuscingulate	Between Network	19	45417577	45422606	0.00030873
ZIC4	ctx-lh-pericalcarine_ctx-lh-isthmuscingulate	Between Network	3	147103835	147124596	0.53455
ZIC1	ctx-lh-pericalcarine_ctx-lh-isthmuscingulate	Between Network	3	147127181	147134506	0.76079
SLC39A12	ctx-lh-pericalcarine_ctx-lh-isthmuscingulate	Between Network	10	18240768	18332221	0.15833
APOE	ctx-lh-pericalcarine_ctx-lh-isthmuscingulate	Between Network	19	45409039	45412650	6.9133e-06
EPHA3	ctx-lh-pericalcarine_ctx-lh-isthmuscingulate	Between Network	3	89156674	89531284	0.58217
SLC39A12	ctx-lh-pericalcarine_ctx-lh-lateralorbitofrontal	Between Network	10	18240768	18332221	0.9776
APOE	ctx-lh-pericalcarine_ctx-lh-lateralorbitofrontal	Between Network	19	45409039	45412650	0.58633
APOC1	ctx-lh-pericalcarine_ctx-lh-lateralorbitofrontal	Between Network	19	45417577	45422606	0.56007
EPHA3	ctx-lh-pericalcarine_ctx-lh-lateralorbitofrontal	Between Network	3	89156674	89531284	0.74305
ZIC4	ctx-lh-pericalcarine_ctx-lh-lateralorbitofrontal	Between Network	3	147103835	147124596	0.1571
ZIC1	ctx-lh-pericalcarine_ctx-lh-lateralorbitofrontal	Between Network	3	147127181	147134506	0.29767
APOE	ctx-lh-pericalcarine_ctx-lh-medialorbitofrontal	Between Network	19	45409039	45412650	0.16512
ZIC1	ctx-lh-pericalcarine_ctx-lh-medialorbitofrontal	Between Network	3	147127181	147134506	0.68534
EPHA3	ctx-lh-pericalcarine_ctx-lh-medialorbitofrontal	Between Network	3	89156674	89531284	0.024637
SLC39A12	ctx-lh-pericalcarine_ctx-lh-medialorbitofrontal	Between Network	10	18240768	18332221	0.22172
ZIC4	ctx-lh-pericalcarine_ctx-lh-medialorbitofrontal	Between Network	3	147103835	147124596	0.66695
APOC1	ctx-lh-pericalcarine_ctx-lh-medialorbitofrontal	Between Network	19	45417577	45422606	0.067157
APOE	ctx-lh-pericalcarine_ctx-lh-middletemporal	Between Network	19	45409039	45412650	0.42164
ZIC4	ctx-lh-pericalcarine_ctx-lh-middletemporal	Between Network	3	147103835	147124596	0.60554
EPHA3	ctx-lh-pericalcarine_ctx-lh-middletemporal	Between Network	3	89156674	89531284	0.41148
ZIC1	ctx-lh-pericalcarine_ctx-lh-middletemporal	Between Network	3	147127181	147134506	0.67642
APOC1	ctx-lh-pericalcarine_ctx-lh-middletemporal	Between Network	19	45417577	45422606	0.35847
SLC39A12	ctx-lh-pericalcarine_ctx-lh-middletemporal	Between Network	10	18240768	18332221	0.23096
ZIC1	ctx-lh-pericalcarine_ctx-lh-parahippocampal	Between Network	3	147127181	147134506	0.93446
APOC1	ctx-lh-pericalcarine_ctx-lh-parahippocampal	Between Network	19	45417577	45422606	0.044349
ZIC4	ctx-lh-pericalcarine_ctx-lh-parahippocampal	Between Network	3	147103835	147124596	0.96765
SLC39A12	ctx-lh-pericalcarine_ctx-lh-parahippocampal	Between Network	10	18240768	18332221	0.52656
EPHA3	ctx-lh-pericalcarine_ctx-lh-parahippocampal	Between Network	3	89156674	89531284	0.99599
APOE	ctx-lh-pericalcarine_ctx-lh-parahippocampal	Between Network	19	45409039	45412650	0.043198
APOC1	ctx-lh-pericalcarine_ctx-lh-paracentral	Between Network	19	45417577	45422606	0.4913
ZIC1	ctx-lh-pericalcarine_ctx-lh-paracentral	Between Network	3	147127181	147134506	0.46853
APOE	ctx-lh-pericalcarine_ctx-lh-paracentral	Between Network	19	45409039	45412650	0.45295
EPHA3	ctx-lh-pericalcarine_ctx-lh-paracentral	Between Network	3	89156674	89531284	0.69747
SLC39A12	ctx-lh-pericalcarine_ctx-lh-paracentral	Between Network	10	18240768	18332221	0.87611
ZIC4	ctx-lh-pericalcarine_ctx-lh-paracentral	Between Network	3	147103835	147124596	0.60609
ZIC1	ctx-lh-pericalcarine_ctx-lh-parsopercularis	Between Network	3	147127181	147134506	0.31612
EPHA3	ctx-lh-pericalcarine_ctx-lh-parsopercularis	Between Network	3	89156674	89531284	0.94128
SLC39A12	ctx-lh-pericalcarine_ctx-lh-parsopercularis	Between Network	10	18240768	18332221	0.77189
ZIC4	ctx-lh-pericalcarine_ctx-lh-parsopercularis	Between Network	3	147103835	147124596	0.20058
APOC1	ctx-lh-pericalcarine_ctx-lh-parsopercularis	Between Network	19	45417577	45422606	0.59748
APOE	ctx-lh-pericalcarine_ctx-lh-parsopercularis	Between Network	19	45409039	45412650	0.1732
ZIC4	ctx-lh-pericalcarine_ctx-lh-parsorbitalis	Between Network	3	147103835	147124596	0.52837
EPHA3	ctx-lh-pericalcarine_ctx-lh-parsorbitalis	Between Network	3	89156674	89531284	0.36304
ZIC1	ctx-lh-pericalcarine_ctx-lh-parsorbitalis	Between Network	3	147127181	147134506	0.68581
SLC39A12	ctx-lh-pericalcarine_ctx-lh-parsorbitalis	Between Network	10	18240768	18332221	0.89369
APOC1	ctx-lh-pericalcarine_ctx-lh-parsorbitalis	Between Network	19	45417577	45422606	0.69474
APOE	ctx-lh-pericalcarine_ctx-lh-parsorbitalis	Between Network	19	45409039	45412650	0.71584
ZIC4	ctx-lh-pericalcarine_ctx-lh-parstriangularis	Between Network	3	147103835	147124596	0.75433
APOC1	ctx-lh-pericalcarine_ctx-lh-parstriangularis	Between Network	19	45417577	45422606	0.49358
ZIC1	ctx-lh-pericalcarine_ctx-lh-parstriangularis	Between Network	3	147127181	147134506	0.95998
EPHA3	ctx-lh-pericalcarine_ctx-lh-parstriangularis	Between Network	3	89156674	89531284	0.58069
SLC39A12	ctx-lh-pericalcarine_ctx-lh-parstriangularis	Between Network	10	18240768	18332221	0.944
APOE	ctx-lh-pericalcarine_ctx-lh-parstriangularis	Between Network	19	45409039	45412650	0.46806
ZIC1	ctx-lh-postcentral_ctx-lh-bankssts	Between Network	3	147127181	147134506	0.78892
APOE	ctx-lh-postcentral_ctx-lh-bankssts	Between Network	19	45409039	45412650	0.21575
APOC1	ctx-lh-postcentral_ctx-lh-bankssts	Between Network	19	45417577	45422606	0.32114
SLC39A12	ctx-lh-postcentral_ctx-lh-bankssts	Between Network	10	18240768	18332221	0.84006
ZIC4	ctx-lh-postcentral_ctx-lh-bankssts	Between Network	3	147103835	147124596	0.79011
EPHA3	ctx-lh-postcentral_ctx-lh-bankssts	Between Network	3	89156674	89531284	0.011124
APOC1	ctx-lh-postcentral_ctx-lh-caudalanteriorcingulate	Between Network	19	45417577	45422606	0.81346
EPHA3	ctx-lh-postcentral_ctx-lh-caudalanteriorcingulate	Between Network	3	89156674	89531284	0.42602
SLC39A12	ctx-lh-postcentral_ctx-lh-caudalanteriorcingulate	Between Network	10	18240768	18332221	0.33131
ZIC1	ctx-lh-postcentral_ctx-lh-caudalanteriorcingulate	Between Network	3	147127181	147134506	0.091466
APOE	ctx-lh-postcentral_ctx-lh-caudalanteriorcingulate	Between Network	19	45409039	45412650	0.80205
ZIC4	ctx-lh-postcentral_ctx-lh-caudalanteriorcingulate	Between Network	3	147103835	147124596	0.26048
ZIC4	ctx-lh-postcentral_ctx-lh-caudalmiddlefrontal	Between Network	3	147103835	147124596	0.81579
APOE	ctx-lh-postcentral_ctx-lh-caudalmiddlefrontal	Between Network	19	45409039	45412650	0.21907
ZIC1	ctx-lh-postcentral_ctx-lh-caudalmiddlefrontal	Between Network	3	147127181	147134506	0.54381
SLC39A12	ctx-lh-postcentral_ctx-lh-caudalmiddlefrontal	Between Network	10	18240768	18332221	0.090127
APOC1	ctx-lh-postcentral_ctx-lh-caudalmiddlefrontal	Between Network	19	45417577	45422606	0.11422
EPHA3	ctx-lh-postcentral_ctx-lh-caudalmiddlefrontal	Between Network	3	89156674	89531284	0.038559
ZIC4	ctx-lh-postcentral_ctx-lh-cuneus	Between Network	3	147103835	147124596	0.95388
APOC1	ctx-lh-postcentral_ctx-lh-cuneus	Between Network	19	45417577	45422606	0.37721
SLC39A12	ctx-lh-postcentral_ctx-lh-cuneus	Between Network	10	18240768	18332221	0.68245
EPHA3	ctx-lh-postcentral_ctx-lh-cuneus	Between Network	3	89156674	89531284	0.17138
ZIC1	ctx-lh-postcentral_ctx-lh-cuneus	Between Network	3	147127181	147134506	0.3389
APOE	ctx-lh-postcentral_ctx-lh-cuneus	Between Network	19	45409039	45412650	0.13918
ZIC4	ctx-lh-postcentral_ctx-lh-entorhinal	Between Network	3	147103835	147124596	0.89534
EPHA3	ctx-lh-postcentral_ctx-lh-entorhinal	Between Network	3	89156674	89531284	0.97981
SLC39A12	ctx-lh-postcentral_ctx-lh-entorhinal	Between Network	10	18240768	18332221	0.84474
APOE	ctx-lh-postcentral_ctx-lh-entorhinal	Between Network	19	45409039	45412650	0.65127
ZIC1	ctx-lh-postcentral_ctx-lh-entorhinal	Between Network	3	147127181	147134506	0.97899
APOC1	ctx-lh-postcentral_ctx-lh-entorhinal	Between Network	19	45417577	45422606	0.69856
APOC1	ctx-lh-postcentral_ctx-lh-fusiform	Between Network	19	45417577	45422606	0.28935
ZIC1	ctx-lh-postcentral_ctx-lh-fusiform	Between Network	3	147127181	147134506	0.9812
EPHA3	ctx-lh-postcentral_ctx-lh-fusiform	Between Network	3	89156674	89531284	0.0047042
ZIC4	ctx-lh-postcentral_ctx-lh-fusiform	Between Network	3	147103835	147124596	0.97861
APOE	ctx-lh-postcentral_ctx-lh-fusiform	Between Network	19	45409039	45412650	0.90303
SLC39A12	ctx-lh-postcentral_ctx-lh-fusiform	Between Network	10	18240768	18332221	0.44205
EPHA3	ctx-lh-postcentral_ctx-lh-inferiorparietal	Between Network	3	89156674	89531284	0.005348
ZIC4	ctx-lh-postcentral_ctx-lh-inferiorparietal	Between Network	3	147103835	147124596	0.25154
SLC39A12	ctx-lh-postcentral_ctx-lh-inferiorparietal	Between Network	10	18240768	18332221	0.76251
ZIC1	ctx-lh-postcentral_ctx-lh-inferiorparietal	Between Network	3	147127181	147134506	0.10749
APOC1	ctx-lh-postcentral_ctx-lh-inferiorparietal	Between Network	19	45417577	45422606	0.077208
APOE	ctx-lh-postcentral_ctx-lh-inferiorparietal	Between Network	19	45409039	45412650	0.20555
EPHA3	ctx-lh-postcentral_ctx-lh-inferiortemporal	Between Network	3	89156674	89531284	0.017166
APOC1	ctx-lh-postcentral_ctx-lh-inferiortemporal	Between Network	19	45417577	45422606	0.13346
ZIC1	ctx-lh-postcentral_ctx-lh-inferiortemporal	Between Network	3	147127181	147134506	0.921
APOE	ctx-lh-postcentral_ctx-lh-inferiortemporal	Between Network	19	45409039	45412650	0.022781
SLC39A12	ctx-lh-postcentral_ctx-lh-inferiortemporal	Between Network	10	18240768	18332221	0.71605
ZIC4	ctx-lh-postcentral_ctx-lh-inferiortemporal	Between Network	3	147103835	147124596	0.55254
APOC1	ctx-lh-postcentral_ctx-lh-isthmuscingulate	Between Network	19	45417577	45422606	0.036851
APOE	ctx-lh-postcentral_ctx-lh-isthmuscingulate	Between Network	19	45409039	45412650	0.087097
SLC39A12	ctx-lh-postcentral_ctx-lh-isthmuscingulate	Between Network	10	18240768	18332221	0.45173
ZIC4	ctx-lh-postcentral_ctx-lh-isthmuscingulate	Between Network	3	147103835	147124596	0.162
ZIC1	ctx-lh-postcentral_ctx-lh-isthmuscingulate	Between Network	3	147127181	147134506	0.22374
EPHA3	ctx-lh-postcentral_ctx-lh-isthmuscingulate	Between Network	3	89156674	89531284	0.12618
ZIC1	ctx-lh-postcentral_ctx-lh-lateraloccipital	Between Network	3	147127181	147134506	0.5988
APOC1	ctx-lh-postcentral_ctx-lh-lateraloccipital	Between Network	19	45417577	45422606	0.36342
EPHA3	ctx-lh-postcentral_ctx-lh-lateraloccipital	Between Network	3	89156674	89531284	0.0039376
SLC39A12	ctx-lh-postcentral_ctx-lh-lateraloccipital	Between Network	10	18240768	18332221	0.35257
APOE	ctx-lh-postcentral_ctx-lh-lateraloccipital	Between Network	19	45409039	45412650	0.53962
ZIC4	ctx-lh-postcentral_ctx-lh-lateraloccipital	Between Network	3	147103835	147124596	0.84147
ZIC4	ctx-lh-postcentral_ctx-lh-lateralorbitofrontal	Between Network	3	147103835	147124596	0.60755
EPHA3	ctx-lh-postcentral_ctx-lh-lateralorbitofrontal	Between Network	3	89156674	89531284	0.83999
APOE	ctx-lh-postcentral_ctx-lh-lateralorbitofrontal	Between Network	19	45409039	45412650	0.60667
APOC1	ctx-lh-postcentral_ctx-lh-lateralorbitofrontal	Between Network	19	45417577	45422606	0.40817
SLC39A12	ctx-lh-postcentral_ctx-lh-lateralorbitofrontal	Between Network	10	18240768	18332221	0.27155
ZIC1	ctx-lh-postcentral_ctx-lh-lateralorbitofrontal	Between Network	3	147127181	147134506	0.29506
EPHA3	ctx-lh-postcentral_ctx-lh-lingual	Between Network	3	89156674	89531284	0.12033
SLC39A12	ctx-lh-postcentral_ctx-lh-lingual	Between Network	10	18240768	18332221	0.52327
ZIC1	ctx-lh-postcentral_ctx-lh-lingual	Between Network	3	147127181	147134506	0.62614
ZIC4	ctx-lh-postcentral_ctx-lh-lingual	Between Network	3	147103835	147124596	0.94287
APOC1	ctx-lh-postcentral_ctx-lh-lingual	Between Network	19	45417577	45422606	0.65663
APOE	ctx-lh-postcentral_ctx-lh-lingual	Between Network	19	45409039	45412650	0.56543
SLC39A12	ctx-lh-postcentral_ctx-lh-medialorbitofrontal	Between Network	10	18240768	18332221	0.92427
EPHA3	ctx-lh-postcentral_ctx-lh-medialorbitofrontal	Between Network	3	89156674	89531284	0.093579
ZIC1	ctx-lh-postcentral_ctx-lh-medialorbitofrontal	Between Network	3	147127181	147134506	0.047109
APOC1	ctx-lh-postcentral_ctx-lh-medialorbitofrontal	Between Network	19	45417577	45422606	0.20919
ZIC4	ctx-lh-postcentral_ctx-lh-medialorbitofrontal	Between Network	3	147103835	147124596	0.10288
APOE	ctx-lh-postcentral_ctx-lh-medialorbitofrontal	Between Network	19	45409039	45412650	0.42318
APOC1	ctx-lh-postcentral_ctx-lh-middletemporal	Between Network	19	45417577	45422606	0.98603
APOE	ctx-lh-postcentral_ctx-lh-middletemporal	Between Network	19	45409039	45412650	0.78283
ZIC1	ctx-lh-postcentral_ctx-lh-middletemporal	Between Network	3	147127181	147134506	0.3501
ZIC4	ctx-lh-postcentral_ctx-lh-middletemporal	Between Network	3	147103835	147124596	0.61476
EPHA3	ctx-lh-postcentral_ctx-lh-middletemporal	Between Network	3	89156674	89531284	0.33842
SLC39A12	ctx-lh-postcentral_ctx-lh-middletemporal	Between Network	10	18240768	18332221	0.70604
APOC1	ctx-lh-postcentral_ctx-lh-parahippocampal	Between Network	19	45417577	45422606	0.17387
ZIC4	ctx-lh-postcentral_ctx-lh-parahippocampal	Between Network	3	147103835	147124596	0.79574
APOE	ctx-lh-postcentral_ctx-lh-parahippocampal	Between Network	19	45409039	45412650	0.092849
SLC39A12	ctx-lh-postcentral_ctx-lh-parahippocampal	Between Network	10	18240768	18332221	0.28313
EPHA3	ctx-lh-postcentral_ctx-lh-parahippocampal	Between Network	3	89156674	89531284	0.71498
ZIC1	ctx-lh-postcentral_ctx-lh-parahippocampal	Between Network	3	147127181	147134506	0.68415
APOE	ctx-lh-postcentral_ctx-lh-parsopercularis	Between Network	19	45409039	45412650	0.36167
ZIC1	ctx-lh-postcentral_ctx-lh-parsopercularis	Between Network	3	147127181	147134506	0.021244
SLC39A12	ctx-lh-postcentral_ctx-lh-parsopercularis	Between Network	10	18240768	18332221	0.29197
EPHA3	ctx-lh-postcentral_ctx-lh-parsopercularis	Between Network	3	89156674	89531284	0.50609
APOC1	ctx-lh-postcentral_ctx-lh-parsopercularis	Between Network	19	45417577	45422606	0.69275
ZIC4	ctx-lh-postcentral_ctx-lh-parsopercularis	Between Network	3	147103835	147124596	0.091802
APOE	ctx-lh-postcentral_ctx-lh-parsorbitalis	Between Network	19	45409039	45412650	0.33037
ZIC1	ctx-lh-postcentral_ctx-lh-parsorbitalis	Between Network	3	147127181	147134506	0.20221
APOC1	ctx-lh-postcentral_ctx-lh-parsorbitalis	Between Network	19	45417577	45422606	0.49518
ZIC4	ctx-lh-postcentral_ctx-lh-parsorbitalis	Between Network	3	147103835	147124596	0.25847
SLC39A12	ctx-lh-postcentral_ctx-lh-parsorbitalis	Between Network	10	18240768	18332221	0.20117
EPHA3	ctx-lh-postcentral_ctx-lh-parsorbitalis	Between Network	3	89156674	89531284	0.56936
ZIC1	ctx-lh-postcentral_ctx-lh-parstriangularis	Between Network	3	147127181	147134506	0.11897
ZIC4	ctx-lh-postcentral_ctx-lh-parstriangularis	Between Network	3	147103835	147124596	0.050776
SLC39A12	ctx-lh-postcentral_ctx-lh-parstriangularis	Between Network	10	18240768	18332221	0.26944
APOE	ctx-lh-postcentral_ctx-lh-parstriangularis	Between Network	19	45409039	45412650	0.24831
EPHA3	ctx-lh-postcentral_ctx-lh-parstriangularis	Between Network	3	89156674	89531284	0.95922
APOC1	ctx-lh-postcentral_ctx-lh-parstriangularis	Between Network	19	45417577	45422606	0.11125
APOE	ctx-lh-postcentral_ctx-lh-pericalcarine	Between Network	19	45409039	45412650	0.37737
ZIC1	ctx-lh-postcentral_ctx-lh-pericalcarine	Between Network	3	147127181	147134506	0.60255
EPHA3	ctx-lh-postcentral_ctx-lh-pericalcarine	Between Network	3	89156674	89531284	0.67269
ZIC4	ctx-lh-postcentral_ctx-lh-pericalcarine	Between Network	3	147103835	147124596	0.7493
SLC39A12	ctx-lh-postcentral_ctx-lh-pericalcarine	Between Network	10	18240768	18332221	0.50228
APOC1	ctx-lh-postcentral_ctx-lh-pericalcarine	Between Network	19	45417577	45422606	0.72042
SLC39A12	ctx-lh-posteriorcingulate_ctx-lh-bankssts	Between Network	10	18240768	18332221	0.96529
ZIC1	ctx-lh-posteriorcingulate_ctx-lh-bankssts	Between Network	3	147127181	147134506	0.45216
ZIC4	ctx-lh-posteriorcingulate_ctx-lh-bankssts	Between Network	3	147103835	147124596	0.38014
EPHA3	ctx-lh-posteriorcingulate_ctx-lh-bankssts	Between Network	3	89156674	89531284	0.62066
APOE	ctx-lh-posteriorcingulate_ctx-lh-bankssts	Between Network	19	45409039	45412650	0.012961
APOC1	ctx-lh-posteriorcingulate_ctx-lh-bankssts	Between Network	19	45417577	45422606	0.034196
ZIC1	ctx-lh-posteriorcingulate_ctx-lh-caudalmiddlefrontal	Between Network	3	147127181	147134506	0.042495
ZIC4	ctx-lh-posteriorcingulate_ctx-lh-caudalmiddlefrontal	Between Network	3	147103835	147124596	0.020087
APOE	ctx-lh-posteriorcingulate_ctx-lh-caudalmiddlefrontal	Between Network	19	45409039	45412650	0.65305
SLC39A12	ctx-lh-posteriorcingulate_ctx-lh-caudalmiddlefrontal	Between Network	10	18240768	18332221	0.15391
EPHA3	ctx-lh-posteriorcingulate_ctx-lh-caudalmiddlefrontal	Between Network	3	89156674	89531284	0.011322
APOC1	ctx-lh-posteriorcingulate_ctx-lh-caudalmiddlefrontal	Between Network	19	45417577	45422606	0.64424
APOC1	ctx-lh-posteriorcingulate_ctx-lh-cuneus	Between Network	19	45417577	45422606	0.030154
ZIC4	ctx-lh-posteriorcingulate_ctx-lh-cuneus	Between Network	3	147103835	147124596	0.67857
SLC39A12	ctx-lh-posteriorcingulate_ctx-lh-cuneus	Between Network	10	18240768	18332221	0.65423
ZIC1	ctx-lh-posteriorcingulate_ctx-lh-cuneus	Between Network	3	147127181	147134506	0.72647
APOE	ctx-lh-posteriorcingulate_ctx-lh-cuneus	Between Network	19	45409039	45412650	0.014182
EPHA3	ctx-lh-posteriorcingulate_ctx-lh-cuneus	Between Network	3	89156674	89531284	0.30134
ZIC4	ctx-lh-posteriorcingulate_ctx-lh-entorhinal	Between Network	3	147103835	147124596	0.84027
APOE	ctx-lh-posteriorcingulate_ctx-lh-entorhinal	Between Network	19	45409039	45412650	0.38286
EPHA3	ctx-lh-posteriorcingulate_ctx-lh-entorhinal	Between Network	3	89156674	89531284	0.48459
SLC39A12	ctx-lh-posteriorcingulate_ctx-lh-entorhinal	Between Network	10	18240768	18332221	0.63078
APOC1	ctx-lh-posteriorcingulate_ctx-lh-entorhinal	Between Network	19	45417577	45422606	0.31664
ZIC1	ctx-lh-posteriorcingulate_ctx-lh-entorhinal	Between Network	3	147127181	147134506	0.46596
ZIC1	ctx-lh-posteriorcingulate_ctx-lh-fusiform	Between Network	3	147127181	147134506	0.6153
APOE	ctx-lh-posteriorcingulate_ctx-lh-fusiform	Between Network	19	45409039	45412650	0.34124
SLC39A12	ctx-lh-posteriorcingulate_ctx-lh-fusiform	Between Network	10	18240768	18332221	0.26412
APOC1	ctx-lh-posteriorcingulate_ctx-lh-fusiform	Between Network	19	45417577	45422606	0.45403
EPHA3	ctx-lh-posteriorcingulate_ctx-lh-fusiform	Between Network	3	89156674	89531284	0.74179
ZIC4	ctx-lh-posteriorcingulate_ctx-lh-fusiform	Between Network	3	147103835	147124596	0.57441
APOC1	ctx-lh-posteriorcingulate_ctx-lh-inferiorparietal	Between Network	19	45417577	45422606	0.96272
EPHA3	ctx-lh-posteriorcingulate_ctx-lh-inferiorparietal	Between Network	3	89156674	89531284	0.38805
APOE	ctx-lh-posteriorcingulate_ctx-lh-inferiorparietal	Between Network	19	45409039	45412650	0.49636
ZIC4	ctx-lh-posteriorcingulate_ctx-lh-inferiorparietal	Between Network	3	147103835	147124596	0.0026663
SLC39A12	ctx-lh-posteriorcingulate_ctx-lh-inferiorparietal	Between Network	10	18240768	18332221	0.045281
ZIC1	ctx-lh-posteriorcingulate_ctx-lh-inferiorparietal	Between Network	3	147127181	147134506	0.0060641
ZIC4	ctx-lh-posteriorcingulate_ctx-lh-inferiortemporal	Between Network	3	147103835	147124596	0.41071
ZIC1	ctx-lh-posteriorcingulate_ctx-lh-inferiortemporal	Between Network	3	147127181	147134506	0.50657
SLC39A12	ctx-lh-posteriorcingulate_ctx-lh-inferiortemporal	Between Network	10	18240768	18332221	0.47273
APOC1	ctx-lh-posteriorcingulate_ctx-lh-inferiortemporal	Between Network	19	45417577	45422606	0.44061
EPHA3	ctx-lh-posteriorcingulate_ctx-lh-inferiortemporal	Between Network	3	89156674	89531284	0.55711
APOE	ctx-lh-posteriorcingulate_ctx-lh-inferiortemporal	Between Network	19	45409039	45412650	0.47384
ZIC4	ctx-lh-posteriorcingulate_ctx-lh-isthmuscingulate	Between Network	3	147103835	147124596	0.45231
APOC1	ctx-lh-posteriorcingulate_ctx-lh-isthmuscingulate	Between Network	19	45417577	45422606	0.74513
APOE	ctx-lh-posteriorcingulate_ctx-lh-isthmuscingulate	Between Network	19	45409039	45412650	0.81232
ZIC1	ctx-lh-posteriorcingulate_ctx-lh-isthmuscingulate	Between Network	3	147127181	147134506	0.73786
SLC39A12	ctx-lh-posteriorcingulate_ctx-lh-isthmuscingulate	Between Network	10	18240768	18332221	0.097879
EPHA3	ctx-lh-posteriorcingulate_ctx-lh-isthmuscingulate	Between Network	3	89156674	89531284	0.36937
APOC1	ctx-lh-posteriorcingulate_ctx-lh-lateraloccipital	Between Network	19	45417577	45422606	0.79125
ZIC1	ctx-lh-posteriorcingulate_ctx-lh-lateraloccipital	Between Network	3	147127181	147134506	0.047384
SLC39A12	ctx-lh-posteriorcingulate_ctx-lh-lateraloccipital	Between Network	10	18240768	18332221	0.48091
EPHA3	ctx-lh-posteriorcingulate_ctx-lh-lateraloccipital	Between Network	3	89156674	89531284	0.55881
ZIC4	ctx-lh-posteriorcingulate_ctx-lh-lateraloccipital	Between Network	3	147103835	147124596	0.02129
APOE	ctx-lh-posteriorcingulate_ctx-lh-lateraloccipital	Between Network	19	45409039	45412650	0.41067
APOE	ctx-lh-posteriorcingulate_ctx-lh-lateralorbitofrontal	Between Network	19	45409039	45412650	0.8136
SLC39A12	ctx-lh-posteriorcingulate_ctx-lh-lateralorbitofrontal	Between Network	10	18240768	18332221	0.47208
ZIC1	ctx-lh-posteriorcingulate_ctx-lh-lateralorbitofrontal	Between Network	3	147127181	147134506	0.14134
ZIC4	ctx-lh-posteriorcingulate_ctx-lh-lateralorbitofrontal	Between Network	3	147103835	147124596	0.096103
APOC1	ctx-lh-posteriorcingulate_ctx-lh-lateralorbitofrontal	Between Network	19	45417577	45422606	0.48363
EPHA3	ctx-lh-posteriorcingulate_ctx-lh-lateralorbitofrontal	Between Network	3	89156674	89531284	0.398
ZIC1	ctx-lh-posteriorcingulate_ctx-lh-lingual	Between Network	3	147127181	147134506	0.53278
EPHA3	ctx-lh-posteriorcingulate_ctx-lh-lingual	Between Network	3	89156674	89531284	0.35656
APOC1	ctx-lh-posteriorcingulate_ctx-lh-lingual	Between Network	19	45417577	45422606	0.19317
APOE	ctx-lh-posteriorcingulate_ctx-lh-lingual	Between Network	19	45409039	45412650	0.26786
SLC39A12	ctx-lh-posteriorcingulate_ctx-lh-lingual	Between Network	10	18240768	18332221	0.71932
ZIC4	ctx-lh-posteriorcingulate_ctx-lh-lingual	Between Network	3	147103835	147124596	0.46122
SLC39A12	ctx-lh-posteriorcingulate_ctx-lh-medialorbitofrontal	Between Network	10	18240768	18332221	0.37035
APOC1	ctx-lh-posteriorcingulate_ctx-lh-medialorbitofrontal	Between Network	19	45417577	45422606	0.93607
ZIC1	ctx-lh-posteriorcingulate_ctx-lh-medialorbitofrontal	Between Network	3	147127181	147134506	0.75663
APOE	ctx-lh-posteriorcingulate_ctx-lh-medialorbitofrontal	Between Network	19	45409039	45412650	0.93884
EPHA3	ctx-lh-posteriorcingulate_ctx-lh-medialorbitofrontal	Between Network	3	89156674	89531284	0.00021757
ZIC4	ctx-lh-posteriorcingulate_ctx-lh-medialorbitofrontal	Between Network	3	147103835	147124596	0.35088
APOC1	ctx-lh-posteriorcingulate_ctx-lh-middletemporal	Between Network	19	45417577	45422606	0.3128
SLC39A12	ctx-lh-posteriorcingulate_ctx-lh-middletemporal	Between Network	10	18240768	18332221	0.20368
EPHA3	ctx-lh-posteriorcingulate_ctx-lh-middletemporal	Between Network	3	89156674	89531284	5.8754e-05
ZIC4	ctx-lh-posteriorcingulate_ctx-lh-middletemporal	Between Network	3	147103835	147124596	0.58415
APOE	ctx-lh-posteriorcingulate_ctx-lh-middletemporal	Between Network	19	45409039	45412650	0.55258
ZIC1	ctx-lh-posteriorcingulate_ctx-lh-middletemporal	Between Network	3	147127181	147134506	0.82639
ZIC1	ctx-lh-posteriorcingulate_ctx-lh-parahippocampal	Between Network	3	147127181	147134506	0.10763
APOE	ctx-lh-posteriorcingulate_ctx-lh-parahippocampal	Between Network	19	45409039	45412650	0.85105
EPHA3	ctx-lh-posteriorcingulate_ctx-lh-parahippocampal	Between Network	3	89156674	89531284	0.019828
ZIC4	ctx-lh-posteriorcingulate_ctx-lh-parahippocampal	Between Network	3	147103835	147124596	0.024259
SLC39A12	ctx-lh-posteriorcingulate_ctx-lh-parahippocampal	Between Network	10	18240768	18332221	0.057467
APOC1	ctx-lh-posteriorcingulate_ctx-lh-parahippocampal	Between Network	19	45417577	45422606	0.58749
SLC39A12	ctx-lh-posteriorcingulate_ctx-lh-paracentral	Between Network	10	18240768	18332221	0.1847
EPHA3	ctx-lh-posteriorcingulate_ctx-lh-paracentral	Between Network	3	89156674	89531284	0.27373
APOC1	ctx-lh-posteriorcingulate_ctx-lh-paracentral	Between Network	19	45417577	45422606	0.96993
ZIC1	ctx-lh-posteriorcingulate_ctx-lh-paracentral	Between Network	3	147127181	147134506	0.76878
APOE	ctx-lh-posteriorcingulate_ctx-lh-paracentral	Between Network	19	45409039	45412650	0.23916
ZIC4	ctx-lh-posteriorcingulate_ctx-lh-paracentral	Between Network	3	147103835	147124596	0.54606
ZIC4	ctx-lh-posteriorcingulate_ctx-lh-parsorbitalis	Between Network	3	147103835	147124596	0.87774
EPHA3	ctx-lh-posteriorcingulate_ctx-lh-parsorbitalis	Between Network	3	89156674	89531284	0.3964
SLC39A12	ctx-lh-posteriorcingulate_ctx-lh-parsorbitalis	Between Network	10	18240768	18332221	0.53748
APOE	ctx-lh-posteriorcingulate_ctx-lh-parsorbitalis	Between Network	19	45409039	45412650	0.49832
ZIC1	ctx-lh-posteriorcingulate_ctx-lh-parsorbitalis	Between Network	3	147127181	147134506	0.84852
APOC1	ctx-lh-posteriorcingulate_ctx-lh-parsorbitalis	Between Network	19	45417577	45422606	0.37595
ZIC1	ctx-lh-posteriorcingulate_ctx-lh-parstriangularis	Between Network	3	147127181	147134506	0.23914
EPHA3	ctx-lh-posteriorcingulate_ctx-lh-parstriangularis	Between Network	3	89156674	89531284	0.11521
APOC1	ctx-lh-posteriorcingulate_ctx-lh-parstriangularis	Between Network	19	45417577	45422606	0.47087
APOE	ctx-lh-posteriorcingulate_ctx-lh-parstriangularis	Between Network	19	45409039	45412650	0.89689
ZIC4	ctx-lh-posteriorcingulate_ctx-lh-parstriangularis	Between Network	3	147103835	147124596	0.081298
SLC39A12	ctx-lh-posteriorcingulate_ctx-lh-parstriangularis	Between Network	10	18240768	18332221	0.96301
ZIC4	ctx-lh-posteriorcingulate_ctx-lh-pericalcarine	Between Network	3	147103835	147124596	0.98133
APOC1	ctx-lh-posteriorcingulate_ctx-lh-pericalcarine	Between Network	19	45417577	45422606	0.027687
APOE	ctx-lh-posteriorcingulate_ctx-lh-pericalcarine	Between Network	19	45409039	45412650	0.015734
EPHA3	ctx-lh-posteriorcingulate_ctx-lh-pericalcarine	Between Network	3	89156674	89531284	0.43864
ZIC1	ctx-lh-posteriorcingulate_ctx-lh-pericalcarine	Between Network	3	147127181	147134506	0.99439
SLC39A12	ctx-lh-posteriorcingulate_ctx-lh-pericalcarine	Between Network	10	18240768	18332221	0.46273
ZIC1	ctx-lh-posteriorcingulate_ctx-lh-postcentral	Between Network	3	147127181	147134506	0.92622
SLC39A12	ctx-lh-posteriorcingulate_ctx-lh-postcentral	Between Network	10	18240768	18332221	0.084076
EPHA3	ctx-lh-posteriorcingulate_ctx-lh-postcentral	Between Network	3	89156674	89531284	0.13895
APOE	ctx-lh-posteriorcingulate_ctx-lh-postcentral	Between Network	19	45409039	45412650	0.076115
APOC1	ctx-lh-posteriorcingulate_ctx-lh-postcentral	Between Network	19	45417577	45422606	0.36581
ZIC4	ctx-lh-posteriorcingulate_ctx-lh-postcentral	Between Network	3	147103835	147124596	0.43455
ZIC1	ctx-lh-precentral_ctx-lh-bankssts	Between Network	3	147127181	147134506	0.76862
ZIC4	ctx-lh-precentral_ctx-lh-bankssts	Between Network	3	147103835	147124596	0.36199
APOE	ctx-lh-precentral_ctx-lh-bankssts	Between Network	19	45409039	45412650	0.11873
APOC1	ctx-lh-precentral_ctx-lh-bankssts	Between Network	19	45417577	45422606	0.43388
SLC39A12	ctx-lh-precentral_ctx-lh-bankssts	Between Network	10	18240768	18332221	0.99951
EPHA3	ctx-lh-precentral_ctx-lh-bankssts	Between Network	3	89156674	89531284	0.097602
ZIC1	ctx-lh-precentral_ctx-lh-caudalanteriorcingulate	Between Network	3	147127181	147134506	0.093118
APOC1	ctx-lh-precentral_ctx-lh-caudalanteriorcingulate	Between Network	19	45417577	45422606	0.49114
ZIC4	ctx-lh-precentral_ctx-lh-caudalanteriorcingulate	Between Network	3	147103835	147124596	0.18966
APOE	ctx-lh-precentral_ctx-lh-caudalanteriorcingulate	Between Network	19	45409039	45412650	0.84022
EPHA3	ctx-lh-precentral_ctx-lh-caudalanteriorcingulate	Between Network	3	89156674	89531284	0.43053
SLC39A12	ctx-lh-precentral_ctx-lh-caudalanteriorcingulate	Between Network	10	18240768	18332221	0.9739
ZIC4	ctx-lh-precentral_ctx-lh-caudalmiddlefrontal	Between Network	3	147103835	147124596	0.68561
ZIC1	ctx-lh-precentral_ctx-lh-caudalmiddlefrontal	Between Network	3	147127181	147134506	0.69752
APOC1	ctx-lh-precentral_ctx-lh-caudalmiddlefrontal	Between Network	19	45417577	45422606	0.52054
EPHA3	ctx-lh-precentral_ctx-lh-caudalmiddlefrontal	Between Network	3	89156674	89531284	0.011053
SLC39A12	ctx-lh-precentral_ctx-lh-caudalmiddlefrontal	Between Network	10	18240768	18332221	0.22192
APOE	ctx-lh-precentral_ctx-lh-caudalmiddlefrontal	Between Network	19	45409039	45412650	0.41011
APOC1	ctx-lh-precentral_ctx-lh-cuneus	Between Network	19	45417577	45422606	0.77177
SLC39A12	ctx-lh-precentral_ctx-lh-cuneus	Between Network	10	18240768	18332221	0.63325
EPHA3	ctx-lh-precentral_ctx-lh-cuneus	Between Network	3	89156674	89531284	0.332
ZIC1	ctx-lh-precentral_ctx-lh-cuneus	Between Network	3	147127181	147134506	0.045997
ZIC4	ctx-lh-precentral_ctx-lh-cuneus	Between Network	3	147103835	147124596	0.12143
APOE	ctx-lh-precentral_ctx-lh-cuneus	Between Network	19	45409039	45412650	0.15872
ZIC1	ctx-lh-precentral_ctx-lh-entorhinal	Between Network	3	147127181	147134506	0.86525
APOC1	ctx-lh-precentral_ctx-lh-entorhinal	Between Network	19	45417577	45422606	0.41606
ZIC4	ctx-lh-precentral_ctx-lh-entorhinal	Between Network	3	147103835	147124596	0.96871
APOE	ctx-lh-precentral_ctx-lh-entorhinal	Between Network	19	45409039	45412650	0.24919
SLC39A12	ctx-lh-precentral_ctx-lh-entorhinal	Between Network	10	18240768	18332221	0.37722
EPHA3	ctx-lh-precentral_ctx-lh-entorhinal	Between Network	3	89156674	89531284	0.60445
APOC1	ctx-lh-precentral_ctx-lh-fusiform	Between Network	19	45417577	45422606	0.13789
ZIC4	ctx-lh-precentral_ctx-lh-fusiform	Between Network	3	147103835	147124596	0.52716
APOE	ctx-lh-precentral_ctx-lh-fusiform	Between Network	19	45409039	45412650	0.29712
EPHA3	ctx-lh-precentral_ctx-lh-fusiform	Between Network	3	89156674	89531284	0.10973
ZIC1	ctx-lh-precentral_ctx-lh-fusiform	Between Network	3	147127181	147134506	0.12471
SLC39A12	ctx-lh-precentral_ctx-lh-fusiform	Between Network	10	18240768	18332221	0.72504
APOC1	ctx-lh-precentral_ctx-lh-inferiorparietal	Between Network	19	45417577	45422606	0.12587
EPHA3	ctx-lh-precentral_ctx-lh-inferiorparietal	Between Network	3	89156674	89531284	0.19006
SLC39A12	ctx-lh-precentral_ctx-lh-inferiorparietal	Between Network	10	18240768	18332221	0.30658
APOE	ctx-lh-precentral_ctx-lh-inferiorparietal	Between Network	19	45409039	45412650	0.49606
ZIC4	ctx-lh-precentral_ctx-lh-inferiorparietal	Between Network	3	147103835	147124596	0.19703
ZIC1	ctx-lh-precentral_ctx-lh-inferiorparietal	Between Network	3	147127181	147134506	0.22248
ZIC4	ctx-lh-precentral_ctx-lh-inferiortemporal	Between Network	3	147103835	147124596	0.00067623
APOC1	ctx-lh-precentral_ctx-lh-inferiortemporal	Between Network	19	45417577	45422606	0.13562
EPHA3	ctx-lh-precentral_ctx-lh-inferiortemporal	Between Network	3	89156674	89531284	0.00066807
SLC39A12	ctx-lh-precentral_ctx-lh-inferiortemporal	Between Network	10	18240768	18332221	0.60881
APOE	ctx-lh-precentral_ctx-lh-inferiortemporal	Between Network	19	45409039	45412650	0.035167
ZIC1	ctx-lh-precentral_ctx-lh-inferiortemporal	Between Network	3	147127181	147134506	0.0015158
ZIC1	ctx-lh-precentral_ctx-lh-isthmuscingulate	Between Network	3	147127181	147134506	0.65448
ZIC4	ctx-lh-precentral_ctx-lh-isthmuscingulate	Between Network	3	147103835	147124596	0.47598
APOC1	ctx-lh-precentral_ctx-lh-isthmuscingulate	Between Network	19	45417577	45422606	0.22262
EPHA3	ctx-lh-precentral_ctx-lh-isthmuscingulate	Between Network	3	89156674	89531284	0.19469
APOE	ctx-lh-precentral_ctx-lh-isthmuscingulate	Between Network	19	45409039	45412650	0.19925
SLC39A12	ctx-lh-precentral_ctx-lh-isthmuscingulate	Between Network	10	18240768	18332221	0.26162
ZIC4	ctx-lh-precentral_ctx-lh-lateraloccipital	Between Network	3	147103835	147124596	0.16506
EPHA3	ctx-lh-precentral_ctx-lh-lateraloccipital	Between Network	3	89156674	89531284	0.018621
SLC39A12	ctx-lh-precentral_ctx-lh-lateraloccipital	Between Network	10	18240768	18332221	0.38072
APOC1	ctx-lh-precentral_ctx-lh-lateraloccipital	Between Network	19	45417577	45422606	0.043135
ZIC1	ctx-lh-precentral_ctx-lh-lateraloccipital	Between Network	3	147127181	147134506	0.061002
APOE	ctx-lh-precentral_ctx-lh-lateraloccipital	Between Network	19	45409039	45412650	0.02511
APOE	ctx-lh-precentral_ctx-lh-lateralorbitofrontal	Between Network	19	45409039	45412650	0.86546
ZIC4	ctx-lh-precentral_ctx-lh-lateralorbitofrontal	Between Network	3	147103835	147124596	0.021095
SLC39A12	ctx-lh-precentral_ctx-lh-lateralorbitofrontal	Between Network	10	18240768	18332221	0.43148
ZIC1	ctx-lh-precentral_ctx-lh-lateralorbitofrontal	Between Network	3	147127181	147134506	0.0047319
APOC1	ctx-lh-precentral_ctx-lh-lateralorbitofrontal	Between Network	19	45417577	45422606	0.51902
EPHA3	ctx-lh-precentral_ctx-lh-lateralorbitofrontal	Between Network	3	89156674	89531284	0.38986
ZIC4	ctx-lh-precentral_ctx-lh-lingual	Between Network	3	147103835	147124596	0.36097
SLC39A12	ctx-lh-precentral_ctx-lh-lingual	Between Network	10	18240768	18332221	0.64811
APOE	ctx-lh-precentral_ctx-lh-lingual	Between Network	19	45409039	45412650	0.4524
EPHA3	ctx-lh-precentral_ctx-lh-lingual	Between Network	3	89156674	89531284	0.26168
APOC1	ctx-lh-precentral_ctx-lh-lingual	Between Network	19	45417577	45422606	0.70718
ZIC1	ctx-lh-precentral_ctx-lh-lingual	Between Network	3	147127181	147134506	0.10013
EPHA3	ctx-lh-precentral_ctx-lh-medialorbitofrontal	Between Network	3	89156674	89531284	0.074928
SLC39A12	ctx-lh-precentral_ctx-lh-medialorbitofrontal	Between Network	10	18240768	18332221	0.6505
ZIC1	ctx-lh-precentral_ctx-lh-medialorbitofrontal	Between Network	3	147127181	147134506	0.41041
APOC1	ctx-lh-precentral_ctx-lh-medialorbitofrontal	Between Network	19	45417577	45422606	0.72837
ZIC4	ctx-lh-precentral_ctx-lh-medialorbitofrontal	Between Network	3	147103835	147124596	0.36734
APOE	ctx-lh-precentral_ctx-lh-medialorbitofrontal	Between Network	19	45409039	45412650	0.76705
SLC39A12	ctx-lh-precentral_ctx-lh-middletemporal	Between Network	10	18240768	18332221	0.77564
EPHA3	ctx-lh-precentral_ctx-lh-middletemporal	Between Network	3	89156674	89531284	0.54023
ZIC1	ctx-lh-precentral_ctx-lh-middletemporal	Between Network	3	147127181	147134506	0.042444
ZIC4	ctx-lh-precentral_ctx-lh-middletemporal	Between Network	3	147103835	147124596	0.04052
APOE	ctx-lh-precentral_ctx-lh-middletemporal	Between Network	19	45409039	45412650	0.24522
APOC1	ctx-lh-precentral_ctx-lh-middletemporal	Between Network	19	45417577	45422606	0.92029
EPHA3	ctx-lh-precentral_ctx-lh-parahippocampal	Between Network	3	89156674	89531284	0.96197
ZIC1	ctx-lh-precentral_ctx-lh-parahippocampal	Between Network	3	147127181	147134506	0.85253
SLC39A12	ctx-lh-precentral_ctx-lh-parahippocampal	Between Network	10	18240768	18332221	0.80398
ZIC4	ctx-lh-precentral_ctx-lh-parahippocampal	Between Network	3	147103835	147124596	0.78381
APOC1	ctx-lh-precentral_ctx-lh-parahippocampal	Between Network	19	45417577	45422606	0.51738
APOE	ctx-lh-precentral_ctx-lh-parahippocampal	Between Network	19	45409039	45412650	0.37278
ZIC1	ctx-lh-precentral_ctx-lh-parsopercularis	Between Network	3	147127181	147134506	0.6979
APOE	ctx-lh-precentral_ctx-lh-parsopercularis	Between Network	19	45409039	45412650	0.65663
ZIC4	ctx-lh-precentral_ctx-lh-parsopercularis	Between Network	3	147103835	147124596	0.64488
APOC1	ctx-lh-precentral_ctx-lh-parsopercularis	Between Network	19	45417577	45422606	0.58025
EPHA3	ctx-lh-precentral_ctx-lh-parsopercularis	Between Network	3	89156674	89531284	0.70863
SLC39A12	ctx-lh-precentral_ctx-lh-parsopercularis	Between Network	10	18240768	18332221	0.56626
EPHA3	ctx-lh-precentral_ctx-lh-parsorbitalis	Between Network	3	89156674	89531284	0.08645
APOE	ctx-lh-precentral_ctx-lh-parsorbitalis	Between Network	19	45409039	45412650	0.28534
ZIC1	ctx-lh-precentral_ctx-lh-parsorbitalis	Between Network	3	147127181	147134506	0.1236
SLC39A12	ctx-lh-precentral_ctx-lh-parsorbitalis	Between Network	10	18240768	18332221	0.013709
ZIC4	ctx-lh-precentral_ctx-lh-parsorbitalis	Between Network	3	147103835	147124596	0.052322
APOC1	ctx-lh-precentral_ctx-lh-parsorbitalis	Between Network	19	45417577	45422606	0.31314
ZIC1	ctx-lh-precentral_ctx-lh-parstriangularis	Between Network	3	147127181	147134506	0.0014298
EPHA3	ctx-lh-precentral_ctx-lh-parstriangularis	Between Network	3	89156674	89531284	0.56043
ZIC4	ctx-lh-precentral_ctx-lh-parstriangularis	Between Network	3	147103835	147124596	0.00038536
APOC1	ctx-lh-precentral_ctx-lh-parstriangularis	Between Network	19	45417577	45422606	0.7429
SLC39A12	ctx-lh-precentral_ctx-lh-parstriangularis	Between Network	10	18240768	18332221	0.4238
APOE	ctx-lh-precentral_ctx-lh-parstriangularis	Between Network	19	45409039	45412650	0.77422
EPHA3	ctx-lh-precentral_ctx-lh-pericalcarine	Between Network	3	89156674	89531284	0.94128
ZIC4	ctx-lh-precentral_ctx-lh-pericalcarine	Between Network	3	147103835	147124596	0.24378
APOC1	ctx-lh-precentral_ctx-lh-pericalcarine	Between Network	19	45417577	45422606	0.81007
SLC39A12	ctx-lh-precentral_ctx-lh-pericalcarine	Between Network	10	18240768	18332221	0.58072
ZIC1	ctx-lh-precentral_ctx-lh-pericalcarine	Between Network	3	147127181	147134506	0.29534
APOE	ctx-lh-precentral_ctx-lh-pericalcarine	Between Network	19	45409039	45412650	0.28819
ZIC4	ctx-lh-precentral_ctx-lh-posteriorcingulate	Between Network	3	147103835	147124596	0.024489
SLC39A12	ctx-lh-precentral_ctx-lh-posteriorcingulate	Between Network	10	18240768	18332221	0.32072
APOE	ctx-lh-precentral_ctx-lh-posteriorcingulate	Between Network	19	45409039	45412650	0.16681
APOC1	ctx-lh-precentral_ctx-lh-posteriorcingulate	Between Network	19	45417577	45422606	0.42002
ZIC1	ctx-lh-precentral_ctx-lh-posteriorcingulate	Between Network	3	147127181	147134506	0.082297
EPHA3	ctx-lh-precentral_ctx-lh-posteriorcingulate	Between Network	3	89156674	89531284	0.10651
ZIC1	ctx-lh-precuneus_ctx-lh-caudalanteriorcingulate	Between Network	3	147127181	147134506	0.053754
APOE	ctx-lh-precuneus_ctx-lh-caudalanteriorcingulate	Between Network	19	45409039	45412650	0.53194
SLC39A12	ctx-lh-precuneus_ctx-lh-caudalanteriorcingulate	Between Network	10	18240768	18332221	0.64997
APOC1	ctx-lh-precuneus_ctx-lh-caudalanteriorcingulate	Between Network	19	45417577	45422606	0.036326
ZIC4	ctx-lh-precuneus_ctx-lh-caudalanteriorcingulate	Between Network	3	147103835	147124596	0.029899
EPHA3	ctx-lh-precuneus_ctx-lh-caudalanteriorcingulate	Between Network	3	89156674	89531284	0.050764
ZIC4	ctx-lh-precuneus_ctx-lh-cuneus	Between Network	3	147103835	147124596	0.19263
APOC1	ctx-lh-precuneus_ctx-lh-cuneus	Between Network	19	45417577	45422606	0.00035309
APOE	ctx-lh-precuneus_ctx-lh-cuneus	Between Network	19	45409039	45412650	4.8969e-07
SLC39A12	ctx-lh-precuneus_ctx-lh-cuneus	Between Network	10	18240768	18332221	0.26266
EPHA3	ctx-lh-precuneus_ctx-lh-cuneus	Between Network	3	89156674	89531284	0.39435
ZIC1	ctx-lh-precuneus_ctx-lh-cuneus	Between Network	3	147127181	147134506	0.41576
ZIC1	ctx-lh-precuneus_ctx-lh-entorhinal	Between Network	3	147127181	147134506	0.48011
APOE	ctx-lh-precuneus_ctx-lh-entorhinal	Between Network	19	45409039	45412650	0.13499
ZIC4	ctx-lh-precuneus_ctx-lh-entorhinal	Between Network	3	147103835	147124596	0.81796
APOC1	ctx-lh-precuneus_ctx-lh-entorhinal	Between Network	19	45417577	45422606	0.55487
SLC39A12	ctx-lh-precuneus_ctx-lh-entorhinal	Between Network	10	18240768	18332221	0.17824
EPHA3	ctx-lh-precuneus_ctx-lh-entorhinal	Between Network	3	89156674	89531284	0.43658
EPHA3	ctx-lh-precuneus_ctx-lh-fusiform	Between Network	3	89156674	89531284	0.42218
SLC39A12	ctx-lh-precuneus_ctx-lh-fusiform	Between Network	10	18240768	18332221	0.81877
APOC1	ctx-lh-precuneus_ctx-lh-fusiform	Between Network	19	45417577	45422606	0.19015
ZIC1	ctx-lh-precuneus_ctx-lh-fusiform	Between Network	3	147127181	147134506	0.090999
APOE	ctx-lh-precuneus_ctx-lh-fusiform	Between Network	19	45409039	45412650	0.11559
ZIC4	ctx-lh-precuneus_ctx-lh-fusiform	Between Network	3	147103835	147124596	0.083268
APOC1	ctx-lh-precuneus_ctx-lh-inferiortemporal	Between Network	19	45417577	45422606	0.94523
ZIC1	ctx-lh-precuneus_ctx-lh-inferiortemporal	Between Network	3	147127181	147134506	0.16314
EPHA3	ctx-lh-precuneus_ctx-lh-inferiortemporal	Between Network	3	89156674	89531284	0.026425
SLC39A12	ctx-lh-precuneus_ctx-lh-inferiortemporal	Between Network	10	18240768	18332221	0.14376
ZIC4	ctx-lh-precuneus_ctx-lh-inferiortemporal	Between Network	3	147103835	147124596	0.68924
APOE	ctx-lh-precuneus_ctx-lh-inferiortemporal	Between Network	19	45409039	45412650	0.91017
ZIC4	ctx-lh-precuneus_ctx-lh-lateraloccipital	Between Network	3	147103835	147124596	0.46765
EPHA3	ctx-lh-precuneus_ctx-lh-lateraloccipital	Between Network	3	89156674	89531284	0.14746
APOC1	ctx-lh-precuneus_ctx-lh-lateraloccipital	Between Network	19	45417577	45422606	0.0065407
APOE	ctx-lh-precuneus_ctx-lh-lateraloccipital	Between Network	19	45409039	45412650	0.0041647
ZIC1	ctx-lh-precuneus_ctx-lh-lateraloccipital	Between Network	3	147127181	147134506	0.40484
SLC39A12	ctx-lh-precuneus_ctx-lh-lateraloccipital	Between Network	10	18240768	18332221	0.80422
EPHA3	ctx-lh-precuneus_ctx-lh-lateralorbitofrontal	Between Network	3	89156674	89531284	0.93627
ZIC1	ctx-lh-precuneus_ctx-lh-lateralorbitofrontal	Between Network	3	147127181	147134506	0.038065
SLC39A12	ctx-lh-precuneus_ctx-lh-lateralorbitofrontal	Between Network	10	18240768	18332221	0.091736
APOE	ctx-lh-precuneus_ctx-lh-lateralorbitofrontal	Between Network	19	45409039	45412650	0.26695
APOC1	ctx-lh-precuneus_ctx-lh-lateralorbitofrontal	Between Network	19	45417577	45422606	0.60404
ZIC4	ctx-lh-precuneus_ctx-lh-lateralorbitofrontal	Between Network	3	147103835	147124596	0.063535
ZIC4	ctx-lh-precuneus_ctx-lh-lingual	Between Network	3	147103835	147124596	0.050829
SLC39A12	ctx-lh-precuneus_ctx-lh-lingual	Between Network	10	18240768	18332221	0.33589
APOE	ctx-lh-precuneus_ctx-lh-lingual	Between Network	19	45409039	45412650	2.6458e-05
ZIC1	ctx-lh-precuneus_ctx-lh-lingual	Between Network	3	147127181	147134506	0.14541
APOC1	ctx-lh-precuneus_ctx-lh-lingual	Between Network	19	45417577	45422606	0.0033965
EPHA3	ctx-lh-precuneus_ctx-lh-lingual	Between Network	3	89156674	89531284	0.21004
APOC1	ctx-lh-precuneus_ctx-lh-medialorbitofrontal	Between Network	19	45417577	45422606	0.044791
ZIC4	ctx-lh-precuneus_ctx-lh-medialorbitofrontal	Between Network	3	147103835	147124596	0.015148
SLC39A12	ctx-lh-precuneus_ctx-lh-medialorbitofrontal	Between Network	10	18240768	18332221	0.052023
EPHA3	ctx-lh-precuneus_ctx-lh-medialorbitofrontal	Between Network	3	89156674	89531284	0.20672
APOE	ctx-lh-precuneus_ctx-lh-medialorbitofrontal	Between Network	19	45409039	45412650	0.018441
ZIC1	ctx-lh-precuneus_ctx-lh-medialorbitofrontal	Between Network	3	147127181	147134506	0.066702
APOC1	ctx-lh-precuneus_ctx-lh-paracentral	Between Network	19	45417577	45422606	0.88997
APOE	ctx-lh-precuneus_ctx-lh-paracentral	Between Network	19	45409039	45412650	0.058411
ZIC4	ctx-lh-precuneus_ctx-lh-paracentral	Between Network	3	147103835	147124596	0.99863
EPHA3	ctx-lh-precuneus_ctx-lh-paracentral	Between Network	3	89156674	89531284	0.27097
SLC39A12	ctx-lh-precuneus_ctx-lh-paracentral	Between Network	10	18240768	18332221	0.076124
ZIC1	ctx-lh-precuneus_ctx-lh-paracentral	Between Network	3	147127181	147134506	0.99363
ZIC4	ctx-lh-precuneus_ctx-lh-parsopercularis	Between Network	3	147103835	147124596	0.36831
SLC39A12	ctx-lh-precuneus_ctx-lh-parsopercularis	Between Network	10	18240768	18332221	0.95273
APOE	ctx-lh-precuneus_ctx-lh-parsopercularis	Between Network	19	45409039	45412650	0.3081
APOC1	ctx-lh-precuneus_ctx-lh-parsopercularis	Between Network	19	45417577	45422606	0.13819
EPHA3	ctx-lh-precuneus_ctx-lh-parsopercularis	Between Network	3	89156674	89531284	0.68167
ZIC1	ctx-lh-precuneus_ctx-lh-parsopercularis	Between Network	3	147127181	147134506	0.29343
APOE	ctx-lh-precuneus_ctx-lh-pericalcarine	Between Network	19	45409039	45412650	2.4184e-08
ZIC1	ctx-lh-precuneus_ctx-lh-pericalcarine	Between Network	3	147127181	147134506	0.053032
SLC39A12	ctx-lh-precuneus_ctx-lh-pericalcarine	Between Network	10	18240768	18332221	0.17577
APOC1	ctx-lh-precuneus_ctx-lh-pericalcarine	Between Network	19	45417577	45422606	0.00064848
EPHA3	ctx-lh-precuneus_ctx-lh-pericalcarine	Between Network	3	89156674	89531284	0.47306
ZIC4	ctx-lh-precuneus_ctx-lh-pericalcarine	Between Network	3	147103835	147124596	0.01305
SLC39A12	ctx-lh-precuneus_ctx-lh-postcentral	Between Network	10	18240768	18332221	0.3236
APOC1	ctx-lh-precuneus_ctx-lh-postcentral	Between Network	19	45417577	45422606	0.11609
APOE	ctx-lh-precuneus_ctx-lh-postcentral	Between Network	19	45409039	45412650	0.25105
ZIC1	ctx-lh-precuneus_ctx-lh-postcentral	Between Network	3	147127181	147134506	0.51938
ZIC4	ctx-lh-precuneus_ctx-lh-postcentral	Between Network	3	147103835	147124596	0.82567
EPHA3	ctx-lh-precuneus_ctx-lh-postcentral	Between Network	3	89156674	89531284	0.0026083
SLC39A12	ctx-lh-precuneus_ctx-lh-posteriorcingulate	Between Network	10	18240768	18332221	0.040923
ZIC4	ctx-lh-precuneus_ctx-lh-posteriorcingulate	Between Network	3	147103835	147124596	0.0083677
APOE	ctx-lh-precuneus_ctx-lh-posteriorcingulate	Between Network	19	45409039	45412650	0.34428
APOC1	ctx-lh-precuneus_ctx-lh-posteriorcingulate	Between Network	19	45417577	45422606	0.10776
ZIC1	ctx-lh-precuneus_ctx-lh-posteriorcingulate	Between Network	3	147127181	147134506	0.044325
EPHA3	ctx-lh-precuneus_ctx-lh-posteriorcingulate	Between Network	3	89156674	89531284	0.82655
EPHA3	ctx-lh-precuneus_ctx-lh-precentral	Between Network	3	89156674	89531284	0.015348
ZIC4	ctx-lh-precuneus_ctx-lh-precentral	Between Network	3	147103835	147124596	0.86916
APOC1	ctx-lh-precuneus_ctx-lh-precentral	Between Network	19	45417577	45422606	0.40836
ZIC1	ctx-lh-precuneus_ctx-lh-precentral	Between Network	3	147127181	147134506	0.79499
SLC39A12	ctx-lh-precuneus_ctx-lh-precentral	Between Network	10	18240768	18332221	0.4049
APOE	ctx-lh-precuneus_ctx-lh-precentral	Between Network	19	45409039	45412650	0.15654
EPHA3	ctx-lh-rostralanteriorcingulate_ctx-lh-caudalanteriorcingulate	Between Network	3	89156674	89531284	0.20644
APOC1	ctx-lh-rostralanteriorcingulate_ctx-lh-caudalanteriorcingulate	Between Network	19	45417577	45422606	0.58336
ZIC1	ctx-lh-rostralanteriorcingulate_ctx-lh-caudalanteriorcingulate	Between Network	3	147127181	147134506	0.0052754
APOE	ctx-lh-rostralanteriorcingulate_ctx-lh-caudalanteriorcingulate	Between Network	19	45409039	45412650	0.94417
ZIC4	ctx-lh-rostralanteriorcingulate_ctx-lh-caudalanteriorcingulate	Between Network	3	147103835	147124596	0.0028824
SLC39A12	ctx-lh-rostralanteriorcingulate_ctx-lh-caudalanteriorcingulate	Between Network	10	18240768	18332221	0.75399
ZIC1	ctx-lh-rostralanteriorcingulate_ctx-lh-cuneus	Between Network	3	147127181	147134506	0.5218
ZIC4	ctx-lh-rostralanteriorcingulate_ctx-lh-cuneus	Between Network	3	147103835	147124596	0.64766
SLC39A12	ctx-lh-rostralanteriorcingulate_ctx-lh-cuneus	Between Network	10	18240768	18332221	0.73452
APOE	ctx-lh-rostralanteriorcingulate_ctx-lh-cuneus	Between Network	19	45409039	45412650	0.23044
EPHA3	ctx-lh-rostralanteriorcingulate_ctx-lh-cuneus	Between Network	3	89156674	89531284	0.84185
APOC1	ctx-lh-rostralanteriorcingulate_ctx-lh-cuneus	Between Network	19	45417577	45422606	0.15956
APOC1	ctx-lh-rostralanteriorcingulate_ctx-lh-entorhinal	Between Network	19	45417577	45422606	0.4944
APOE	ctx-lh-rostralanteriorcingulate_ctx-lh-entorhinal	Between Network	19	45409039	45412650	0.26143
EPHA3	ctx-lh-rostralanteriorcingulate_ctx-lh-entorhinal	Between Network	3	89156674	89531284	0.80422
ZIC4	ctx-lh-rostralanteriorcingulate_ctx-lh-entorhinal	Between Network	3	147103835	147124596	0.84179
SLC39A12	ctx-lh-rostralanteriorcingulate_ctx-lh-entorhinal	Between Network	10	18240768	18332221	0.59509
ZIC1	ctx-lh-rostralanteriorcingulate_ctx-lh-entorhinal	Between Network	3	147127181	147134506	0.85042
APOE	ctx-lh-rostralanteriorcingulate_ctx-lh-fusiform	Between Network	19	45409039	45412650	0.88365
ZIC1	ctx-lh-rostralanteriorcingulate_ctx-lh-fusiform	Between Network	3	147127181	147134506	0.0066393
APOC1	ctx-lh-rostralanteriorcingulate_ctx-lh-fusiform	Between Network	19	45417577	45422606	0.78261
EPHA3	ctx-lh-rostralanteriorcingulate_ctx-lh-fusiform	Between Network	3	89156674	89531284	0.31391
SLC39A12	ctx-lh-rostralanteriorcingulate_ctx-lh-fusiform	Between Network	10	18240768	18332221	0.043095
ZIC4	ctx-lh-rostralanteriorcingulate_ctx-lh-fusiform	Between Network	3	147103835	147124596	0.0092241
ZIC1	ctx-lh-rostralanteriorcingulate_ctx-lh-inferiortemporal	Between Network	3	147127181	147134506	0.85409
EPHA3	ctx-lh-rostralanteriorcingulate_ctx-lh-inferiortemporal	Between Network	3	89156674	89531284	0.0025729
ZIC4	ctx-lh-rostralanteriorcingulate_ctx-lh-inferiortemporal	Between Network	3	147103835	147124596	0.84594
SLC39A12	ctx-lh-rostralanteriorcingulate_ctx-lh-inferiortemporal	Between Network	10	18240768	18332221	0.74529
APOC1	ctx-lh-rostralanteriorcingulate_ctx-lh-inferiortemporal	Between Network	19	45417577	45422606	0.50076
APOE	ctx-lh-rostralanteriorcingulate_ctx-lh-inferiortemporal	Between Network	19	45409039	45412650	0.63503
SLC39A12	ctx-lh-rostralanteriorcingulate_ctx-lh-lateraloccipital	Between Network	10	18240768	18332221	0.12689
ZIC1	ctx-lh-rostralanteriorcingulate_ctx-lh-lateraloccipital	Between Network	3	147127181	147134506	0.012736
EPHA3	ctx-lh-rostralanteriorcingulate_ctx-lh-lateraloccipital	Between Network	3	89156674	89531284	0.91561
APOE	ctx-lh-rostralanteriorcingulate_ctx-lh-lateraloccipital	Between Network	19	45409039	45412650	0.67688
ZIC4	ctx-lh-rostralanteriorcingulate_ctx-lh-lateraloccipital	Between Network	3	147103835	147124596	0.029247
APOC1	ctx-lh-rostralanteriorcingulate_ctx-lh-lateraloccipital	Between Network	19	45417577	45422606	0.11225
APOE	ctx-lh-rostralanteriorcingulate_ctx-lh-lateralorbitofrontal	Between Network	19	45409039	45412650	0.8903
EPHA3	ctx-lh-rostralanteriorcingulate_ctx-lh-lateralorbitofrontal	Between Network	3	89156674	89531284	0.61936
ZIC4	ctx-lh-rostralanteriorcingulate_ctx-lh-lateralorbitofrontal	Between Network	3	147103835	147124596	0.11126
SLC39A12	ctx-lh-rostralanteriorcingulate_ctx-lh-lateralorbitofrontal	Between Network	10	18240768	18332221	0.46197
ZIC1	ctx-lh-rostralanteriorcingulate_ctx-lh-lateralorbitofrontal	Between Network	3	147127181	147134506	0.27327
APOC1	ctx-lh-rostralanteriorcingulate_ctx-lh-lateralorbitofrontal	Between Network	19	45417577	45422606	0.75681
APOE	ctx-lh-rostralanteriorcingulate_ctx-lh-lingual	Between Network	19	45409039	45412650	0.6441
SLC39A12	ctx-lh-rostralanteriorcingulate_ctx-lh-lingual	Between Network	10	18240768	18332221	0.34602
ZIC4	ctx-lh-rostralanteriorcingulate_ctx-lh-lingual	Between Network	3	147103835	147124596	0.19062
APOC1	ctx-lh-rostralanteriorcingulate_ctx-lh-lingual	Between Network	19	45417577	45422606	0.80929
ZIC1	ctx-lh-rostralanteriorcingulate_ctx-lh-lingual	Between Network	3	147127181	147134506	0.15752
EPHA3	ctx-lh-rostralanteriorcingulate_ctx-lh-lingual	Between Network	3	89156674	89531284	0.7915
APOE	ctx-lh-rostralanteriorcingulate_ctx-lh-medialorbitofrontal	Between Network	19	45409039	45412650	0.03195
ZIC4	ctx-lh-rostralanteriorcingulate_ctx-lh-medialorbitofrontal	Between Network	3	147103835	147124596	0.27374
EPHA3	ctx-lh-rostralanteriorcingulate_ctx-lh-medialorbitofrontal	Between Network	3	89156674	89531284	0.5134
SLC39A12	ctx-lh-rostralanteriorcingulate_ctx-lh-medialorbitofrontal	Between Network	10	18240768	18332221	0.47445
ZIC1	ctx-lh-rostralanteriorcingulate_ctx-lh-medialorbitofrontal	Between Network	3	147127181	147134506	0.45611
APOC1	ctx-lh-rostralanteriorcingulate_ctx-lh-medialorbitofrontal	Between Network	19	45417577	45422606	0.1211
SLC39A12	ctx-lh-rostralanteriorcingulate_ctx-lh-paracentral	Between Network	10	18240768	18332221	0.1532
APOC1	ctx-lh-rostralanteriorcingulate_ctx-lh-paracentral	Between Network	19	45417577	45422606	0.69133
EPHA3	ctx-lh-rostralanteriorcingulate_ctx-lh-paracentral	Between Network	3	89156674	89531284	0.22132
ZIC1	ctx-lh-rostralanteriorcingulate_ctx-lh-paracentral	Between Network	3	147127181	147134506	0.91524
APOE	ctx-lh-rostralanteriorcingulate_ctx-lh-paracentral	Between Network	19	45409039	45412650	0.59599
ZIC4	ctx-lh-rostralanteriorcingulate_ctx-lh-paracentral	Between Network	3	147103835	147124596	0.70112
APOE	ctx-lh-rostralanteriorcingulate_ctx-lh-parsopercularis	Between Network	19	45409039	45412650	0.036199
ZIC1	ctx-lh-rostralanteriorcingulate_ctx-lh-parsopercularis	Between Network	3	147127181	147134506	0.050413
ZIC4	ctx-lh-rostralanteriorcingulate_ctx-lh-parsopercularis	Between Network	3	147103835	147124596	0.067866
EPHA3	ctx-lh-rostralanteriorcingulate_ctx-lh-parsopercularis	Between Network	3	89156674	89531284	0.23075
SLC39A12	ctx-lh-rostralanteriorcingulate_ctx-lh-parsopercularis	Between Network	10	18240768	18332221	0.30059
APOC1	ctx-lh-rostralanteriorcingulate_ctx-lh-parsopercularis	Between Network	19	45417577	45422606	0.10524
SLC39A12	ctx-lh-rostralanteriorcingulate_ctx-lh-pericalcarine	Between Network	10	18240768	18332221	0.67729
ZIC4	ctx-lh-rostralanteriorcingulate_ctx-lh-pericalcarine	Between Network	3	147103835	147124596	0.25717
APOC1	ctx-lh-rostralanteriorcingulate_ctx-lh-pericalcarine	Between Network	19	45417577	45422606	0.41112
ZIC1	ctx-lh-rostralanteriorcingulate_ctx-lh-pericalcarine	Between Network	3	147127181	147134506	0.22582
EPHA3	ctx-lh-rostralanteriorcingulate_ctx-lh-pericalcarine	Between Network	3	89156674	89531284	0.37721
APOE	ctx-lh-rostralanteriorcingulate_ctx-lh-pericalcarine	Between Network	19	45409039	45412650	0.1586
ZIC4	ctx-lh-rostralanteriorcingulate_ctx-lh-postcentral	Between Network	3	147103835	147124596	0.36308
SLC39A12	ctx-lh-rostralanteriorcingulate_ctx-lh-postcentral	Between Network	10	18240768	18332221	0.037921
APOC1	ctx-lh-rostralanteriorcingulate_ctx-lh-postcentral	Between Network	19	45417577	45422606	0.26747
APOE	ctx-lh-rostralanteriorcingulate_ctx-lh-postcentral	Between Network	19	45409039	45412650	0.094057
EPHA3	ctx-lh-rostralanteriorcingulate_ctx-lh-postcentral	Between Network	3	89156674	89531284	0.63485
ZIC1	ctx-lh-rostralanteriorcingulate_ctx-lh-postcentral	Between Network	3	147127181	147134506	0.50377
APOC1	ctx-lh-rostralanteriorcingulate_ctx-lh-posteriorcingulate	Between Network	19	45417577	45422606	0.49087
ZIC1	ctx-lh-rostralanteriorcingulate_ctx-lh-posteriorcingulate	Between Network	3	147127181	147134506	0.6387
APOE	ctx-lh-rostralanteriorcingulate_ctx-lh-posteriorcingulate	Between Network	19	45409039	45412650	0.97267
EPHA3	ctx-lh-rostralanteriorcingulate_ctx-lh-posteriorcingulate	Between Network	3	89156674	89531284	0.0053436
ZIC4	ctx-lh-rostralanteriorcingulate_ctx-lh-posteriorcingulate	Between Network	3	147103835	147124596	0.39227
SLC39A12	ctx-lh-rostralanteriorcingulate_ctx-lh-posteriorcingulate	Between Network	10	18240768	18332221	0.31512
SLC39A12	ctx-lh-rostralanteriorcingulate_ctx-lh-precentral	Between Network	10	18240768	18332221	0.12545
APOC1	ctx-lh-rostralanteriorcingulate_ctx-lh-precentral	Between Network	19	45417577	45422606	0.53535
ZIC4	ctx-lh-rostralanteriorcingulate_ctx-lh-precentral	Between Network	3	147103835	147124596	0.44516
EPHA3	ctx-lh-rostralanteriorcingulate_ctx-lh-precentral	Between Network	3	89156674	89531284	0.76371
ZIC1	ctx-lh-rostralanteriorcingulate_ctx-lh-precentral	Between Network	3	147127181	147134506	0.60769
APOE	ctx-lh-rostralanteriorcingulate_ctx-lh-precentral	Between Network	19	45409039	45412650	0.21286
APOC1	ctx-lh-rostralmiddlefrontal_ctx-lh-bankssts	Between Network	19	45417577	45422606	0.71468
APOE	ctx-lh-rostralmiddlefrontal_ctx-lh-bankssts	Between Network	19	45409039	45412650	0.34581
EPHA3	ctx-lh-rostralmiddlefrontal_ctx-lh-bankssts	Between Network	3	89156674	89531284	0.0003123
SLC39A12	ctx-lh-rostralmiddlefrontal_ctx-lh-bankssts	Between Network	10	18240768	18332221	0.71415
ZIC1	ctx-lh-rostralmiddlefrontal_ctx-lh-bankssts	Between Network	3	147127181	147134506	0.79334
ZIC4	ctx-lh-rostralmiddlefrontal_ctx-lh-bankssts	Between Network	3	147103835	147124596	0.85609
SLC39A12	ctx-lh-rostralmiddlefrontal_ctx-lh-caudalanteriorcingulate	Between Network	10	18240768	18332221	0.01093
APOC1	ctx-lh-rostralmiddlefrontal_ctx-lh-caudalanteriorcingulate	Between Network	19	45417577	45422606	0.07581
ZIC4	ctx-lh-rostralmiddlefrontal_ctx-lh-caudalanteriorcingulate	Between Network	3	147103835	147124596	0.040608
APOE	ctx-lh-rostralmiddlefrontal_ctx-lh-caudalanteriorcingulate	Between Network	19	45409039	45412650	0.13193
EPHA3	ctx-lh-rostralmiddlefrontal_ctx-lh-caudalanteriorcingulate	Between Network	3	89156674	89531284	0.51187
ZIC1	ctx-lh-rostralmiddlefrontal_ctx-lh-caudalanteriorcingulate	Between Network	3	147127181	147134506	0.11071
APOC1	ctx-lh-rostralmiddlefrontal_ctx-lh-caudalmiddlefrontal	Between Network	19	45417577	45422606	0.46786
ZIC1	ctx-lh-rostralmiddlefrontal_ctx-lh-caudalmiddlefrontal	Between Network	3	147127181	147134506	0.22456
SLC39A12	ctx-lh-rostralmiddlefrontal_ctx-lh-caudalmiddlefrontal	Between Network	10	18240768	18332221	0.51977
ZIC4	ctx-lh-rostralmiddlefrontal_ctx-lh-caudalmiddlefrontal	Between Network	3	147103835	147124596	0.10514
APOE	ctx-lh-rostralmiddlefrontal_ctx-lh-caudalmiddlefrontal	Between Network	19	45409039	45412650	0.51713
EPHA3	ctx-lh-rostralmiddlefrontal_ctx-lh-caudalmiddlefrontal	Between Network	3	89156674	89531284	0.063459
SLC39A12	ctx-lh-rostralmiddlefrontal_ctx-lh-cuneus	Between Network	10	18240768	18332221	0.72589
EPHA3	ctx-lh-rostralmiddlefrontal_ctx-lh-cuneus	Between Network	3	89156674	89531284	0.27253
APOE	ctx-lh-rostralmiddlefrontal_ctx-lh-cuneus	Between Network	19	45409039	45412650	0.12876
APOC1	ctx-lh-rostralmiddlefrontal_ctx-lh-cuneus	Between Network	19	45417577	45422606	0.26107
ZIC1	ctx-lh-rostralmiddlefrontal_ctx-lh-cuneus	Between Network	3	147127181	147134506	0.2879
ZIC4	ctx-lh-rostralmiddlefrontal_ctx-lh-cuneus	Between Network	3	147103835	147124596	0.18425
EPHA3	ctx-lh-rostralmiddlefrontal_ctx-lh-entorhinal	Between Network	3	89156674	89531284	0.76385
APOC1	ctx-lh-rostralmiddlefrontal_ctx-lh-entorhinal	Between Network	19	45417577	45422606	0.11665
ZIC4	ctx-lh-rostralmiddlefrontal_ctx-lh-entorhinal	Between Network	3	147103835	147124596	0.67738
SLC39A12	ctx-lh-rostralmiddlefrontal_ctx-lh-entorhinal	Between Network	10	18240768	18332221	0.46029
ZIC1	ctx-lh-rostralmiddlefrontal_ctx-lh-entorhinal	Between Network	3	147127181	147134506	0.94194
APOE	ctx-lh-rostralmiddlefrontal_ctx-lh-entorhinal	Between Network	19	45409039	45412650	0.27657
EPHA3	ctx-lh-rostralmiddlefrontal_ctx-lh-fusiform	Between Network	3	89156674	89531284	0.9951
ZIC1	ctx-lh-rostralmiddlefrontal_ctx-lh-fusiform	Between Network	3	147127181	147134506	0.021455
APOC1	ctx-lh-rostralmiddlefrontal_ctx-lh-fusiform	Between Network	19	45417577	45422606	0.0028574
ZIC4	ctx-lh-rostralmiddlefrontal_ctx-lh-fusiform	Between Network	3	147103835	147124596	0.015859
SLC39A12	ctx-lh-rostralmiddlefrontal_ctx-lh-fusiform	Between Network	10	18240768	18332221	0.64661
APOE	ctx-lh-rostralmiddlefrontal_ctx-lh-fusiform	Between Network	19	45409039	45412650	0.0074737
EPHA3	ctx-lh-rostralmiddlefrontal_ctx-lh-inferiorparietal	Between Network	3	89156674	89531284	0.56738
APOE	ctx-lh-rostralmiddlefrontal_ctx-lh-inferiorparietal	Between Network	19	45409039	45412650	0.55092
ZIC1	ctx-lh-rostralmiddlefrontal_ctx-lh-inferiorparietal	Between Network	3	147127181	147134506	0.13178
ZIC4	ctx-lh-rostralmiddlefrontal_ctx-lh-inferiorparietal	Between Network	3	147103835	147124596	0.030735
SLC39A12	ctx-lh-rostralmiddlefrontal_ctx-lh-inferiorparietal	Between Network	10	18240768	18332221	0.65791
APOC1	ctx-lh-rostralmiddlefrontal_ctx-lh-inferiorparietal	Between Network	19	45417577	45422606	0.9901
SLC39A12	ctx-lh-rostralmiddlefrontal_ctx-lh-inferiortemporal	Between Network	10	18240768	18332221	0.59078
APOE	ctx-lh-rostralmiddlefrontal_ctx-lh-inferiortemporal	Between Network	19	45409039	45412650	0.1064
APOC1	ctx-lh-rostralmiddlefrontal_ctx-lh-inferiortemporal	Between Network	19	45417577	45422606	0.015533
EPHA3	ctx-lh-rostralmiddlefrontal_ctx-lh-inferiortemporal	Between Network	3	89156674	89531284	0.031551
ZIC4	ctx-lh-rostralmiddlefrontal_ctx-lh-inferiortemporal	Between Network	3	147103835	147124596	0.0057641
ZIC1	ctx-lh-rostralmiddlefrontal_ctx-lh-inferiortemporal	Between Network	3	147127181	147134506	0.0035219
EPHA3	ctx-lh-rostralmiddlefrontal_ctx-lh-isthmuscingulate	Between Network	3	89156674	89531284	0.71975
ZIC4	ctx-lh-rostralmiddlefrontal_ctx-lh-isthmuscingulate	Between Network	3	147103835	147124596	0.050406
ZIC1	ctx-lh-rostralmiddlefrontal_ctx-lh-isthmuscingulate	Between Network	3	147127181	147134506	0.099884
APOC1	ctx-lh-rostralmiddlefrontal_ctx-lh-isthmuscingulate	Between Network	19	45417577	45422606	0.57946
APOE	ctx-lh-rostralmiddlefrontal_ctx-lh-isthmuscingulate	Between Network	19	45409039	45412650	0.96152
SLC39A12	ctx-lh-rostralmiddlefrontal_ctx-lh-isthmuscingulate	Between Network	10	18240768	18332221	0.79154
ZIC4	ctx-lh-rostralmiddlefrontal_ctx-lh-lateraloccipital	Between Network	3	147103835	147124596	0.010991
APOC1	ctx-lh-rostralmiddlefrontal_ctx-lh-lateraloccipital	Between Network	19	45417577	45422606	0.00024858
ZIC1	ctx-lh-rostralmiddlefrontal_ctx-lh-lateraloccipital	Between Network	3	147127181	147134506	0.026454
EPHA3	ctx-lh-rostralmiddlefrontal_ctx-lh-lateraloccipital	Between Network	3	89156674	89531284	0.35617
SLC39A12	ctx-lh-rostralmiddlefrontal_ctx-lh-lateraloccipital	Between Network	10	18240768	18332221	0.56994
APOE	ctx-lh-rostralmiddlefrontal_ctx-lh-lateraloccipital	Between Network	19	45409039	45412650	0.00016457
APOC1	ctx-lh-rostralmiddlefrontal_ctx-lh-lateralorbitofrontal	Between Network	19	45417577	45422606	0.031896
ZIC4	ctx-lh-rostralmiddlefrontal_ctx-lh-lateralorbitofrontal	Between Network	3	147103835	147124596	0.14508
SLC39A12	ctx-lh-rostralmiddlefrontal_ctx-lh-lateralorbitofrontal	Between Network	10	18240768	18332221	0.43278
EPHA3	ctx-lh-rostralmiddlefrontal_ctx-lh-lateralorbitofrontal	Between Network	3	89156674	89531284	0.85066
APOE	ctx-lh-rostralmiddlefrontal_ctx-lh-lateralorbitofrontal	Between Network	19	45409039	45412650	0.019056
ZIC1	ctx-lh-rostralmiddlefrontal_ctx-lh-lateralorbitofrontal	Between Network	3	147127181	147134506	0.35368
ZIC4	ctx-lh-rostralmiddlefrontal_ctx-lh-lingual	Between Network	3	147103835	147124596	0.12251
APOC1	ctx-lh-rostralmiddlefrontal_ctx-lh-lingual	Between Network	19	45417577	45422606	0.031242
EPHA3	ctx-lh-rostralmiddlefrontal_ctx-lh-lingual	Between Network	3	89156674	89531284	0.44292
ZIC1	ctx-lh-rostralmiddlefrontal_ctx-lh-lingual	Between Network	3	147127181	147134506	0.31783
APOE	ctx-lh-rostralmiddlefrontal_ctx-lh-lingual	Between Network	19	45409039	45412650	0.043066
SLC39A12	ctx-lh-rostralmiddlefrontal_ctx-lh-lingual	Between Network	10	18240768	18332221	0.26469
ZIC4	ctx-lh-rostralmiddlefrontal_ctx-lh-medialorbitofrontal	Between Network	3	147103835	147124596	0.2928
SLC39A12	ctx-lh-rostralmiddlefrontal_ctx-lh-medialorbitofrontal	Between Network	10	18240768	18332221	0.19894
APOC1	ctx-lh-rostralmiddlefrontal_ctx-lh-medialorbitofrontal	Between Network	19	45417577	45422606	0.68769
EPHA3	ctx-lh-rostralmiddlefrontal_ctx-lh-medialorbitofrontal	Between Network	3	89156674	89531284	0.3201
APOE	ctx-lh-rostralmiddlefrontal_ctx-lh-medialorbitofrontal	Between Network	19	45409039	45412650	0.38095
ZIC1	ctx-lh-rostralmiddlefrontal_ctx-lh-medialorbitofrontal	Between Network	3	147127181	147134506	0.44311
APOC1	ctx-lh-rostralmiddlefrontal_ctx-lh-middletemporal	Between Network	19	45417577	45422606	0.45889
ZIC1	ctx-lh-rostralmiddlefrontal_ctx-lh-middletemporal	Between Network	3	147127181	147134506	0.00375
APOE	ctx-lh-rostralmiddlefrontal_ctx-lh-middletemporal	Between Network	19	45409039	45412650	0.45058
SLC39A12	ctx-lh-rostralmiddlefrontal_ctx-lh-middletemporal	Between Network	10	18240768	18332221	0.87118
ZIC4	ctx-lh-rostralmiddlefrontal_ctx-lh-middletemporal	Between Network	3	147103835	147124596	0.00049479
EPHA3	ctx-lh-rostralmiddlefrontal_ctx-lh-middletemporal	Between Network	3	89156674	89531284	0.11139
ZIC4	ctx-lh-rostralmiddlefrontal_ctx-lh-parahippocampal	Between Network	3	147103835	147124596	0.99766
SLC39A12	ctx-lh-rostralmiddlefrontal_ctx-lh-parahippocampal	Between Network	10	18240768	18332221	0.0079046
APOE	ctx-lh-rostralmiddlefrontal_ctx-lh-parahippocampal	Between Network	19	45409039	45412650	0.80074
ZIC1	ctx-lh-rostralmiddlefrontal_ctx-lh-parahippocampal	Between Network	3	147127181	147134506	0.80054
EPHA3	ctx-lh-rostralmiddlefrontal_ctx-lh-parahippocampal	Between Network	3	89156674	89531284	0.54441
APOC1	ctx-lh-rostralmiddlefrontal_ctx-lh-parahippocampal	Between Network	19	45417577	45422606	0.66749
SLC39A12	ctx-lh-rostralmiddlefrontal_ctx-lh-paracentral	Between Network	10	18240768	18332221	0.78983
EPHA3	ctx-lh-rostralmiddlefrontal_ctx-lh-paracentral	Between Network	3	89156674	89531284	0.091305
ZIC1	ctx-lh-rostralmiddlefrontal_ctx-lh-paracentral	Between Network	3	147127181	147134506	0.010153
ZIC4	ctx-lh-rostralmiddlefrontal_ctx-lh-paracentral	Between Network	3	147103835	147124596	0.029767
APOE	ctx-lh-rostralmiddlefrontal_ctx-lh-paracentral	Between Network	19	45409039	45412650	0.0060927
APOC1	ctx-lh-rostralmiddlefrontal_ctx-lh-paracentral	Between Network	19	45417577	45422606	0.023541
APOC1	ctx-lh-rostralmiddlefrontal_ctx-lh-parsopercularis	Between Network	19	45417577	45422606	0.081543
ZIC1	ctx-lh-rostralmiddlefrontal_ctx-lh-parsopercularis	Between Network	3	147127181	147134506	0.80014
SLC39A12	ctx-lh-rostralmiddlefrontal_ctx-lh-parsopercularis	Between Network	10	18240768	18332221	0.82526
EPHA3	ctx-lh-rostralmiddlefrontal_ctx-lh-parsopercularis	Between Network	3	89156674	89531284	0.30319
ZIC4	ctx-lh-rostralmiddlefrontal_ctx-lh-parsopercularis	Between Network	3	147103835	147124596	0.75187
APOE	ctx-lh-rostralmiddlefrontal_ctx-lh-parsopercularis	Between Network	19	45409039	45412650	0.060835
ZIC4	ctx-lh-rostralmiddlefrontal_ctx-lh-parsorbitalis	Between Network	3	147103835	147124596	0.011945
APOE	ctx-lh-rostralmiddlefrontal_ctx-lh-parsorbitalis	Between Network	19	45409039	45412650	0.23797
SLC39A12	ctx-lh-rostralmiddlefrontal_ctx-lh-parsorbitalis	Between Network	10	18240768	18332221	0.52297
APOC1	ctx-lh-rostralmiddlefrontal_ctx-lh-parsorbitalis	Between Network	19	45417577	45422606	0.81281
ZIC1	ctx-lh-rostralmiddlefrontal_ctx-lh-parsorbitalis	Between Network	3	147127181	147134506	0.0084684
EPHA3	ctx-lh-rostralmiddlefrontal_ctx-lh-parsorbitalis	Between Network	3	89156674	89531284	0.0067535
APOC1	ctx-lh-rostralmiddlefrontal_ctx-lh-parstriangularis	Between Network	19	45417577	45422606	0.24994
SLC39A12	ctx-lh-rostralmiddlefrontal_ctx-lh-parstriangularis	Between Network	10	18240768	18332221	0.98961
EPHA3	ctx-lh-rostralmiddlefrontal_ctx-lh-parstriangularis	Between Network	3	89156674	89531284	0.015423
ZIC4	ctx-lh-rostralmiddlefrontal_ctx-lh-parstriangularis	Between Network	3	147103835	147124596	0.035005
APOE	ctx-lh-rostralmiddlefrontal_ctx-lh-parstriangularis	Between Network	19	45409039	45412650	0.21476
ZIC1	ctx-lh-rostralmiddlefrontal_ctx-lh-parstriangularis	Between Network	3	147127181	147134506	0.055558
ZIC4	ctx-lh-rostralmiddlefrontal_ctx-lh-pericalcarine	Between Network	3	147103835	147124596	0.16062
EPHA3	ctx-lh-rostralmiddlefrontal_ctx-lh-pericalcarine	Between Network	3	89156674	89531284	0.35459
APOE	ctx-lh-rostralmiddlefrontal_ctx-lh-pericalcarine	Between Network	19	45409039	45412650	0.044834
APOC1	ctx-lh-rostralmiddlefrontal_ctx-lh-pericalcarine	Between Network	19	45417577	45422606	0.16032
ZIC1	ctx-lh-rostralmiddlefrontal_ctx-lh-pericalcarine	Between Network	3	147127181	147134506	0.18081
SLC39A12	ctx-lh-rostralmiddlefrontal_ctx-lh-pericalcarine	Between Network	10	18240768	18332221	0.82598
APOC1	ctx-lh-rostralmiddlefrontal_ctx-lh-postcentral	Between Network	19	45417577	45422606	0.16422
APOE	ctx-lh-rostralmiddlefrontal_ctx-lh-postcentral	Between Network	19	45409039	45412650	0.048815
ZIC4	ctx-lh-rostralmiddlefrontal_ctx-lh-postcentral	Between Network	3	147103835	147124596	0.1035
SLC39A12	ctx-lh-rostralmiddlefrontal_ctx-lh-postcentral	Between Network	10	18240768	18332221	0.79402
ZIC1	ctx-lh-rostralmiddlefrontal_ctx-lh-postcentral	Between Network	3	147127181	147134506	0.039774
EPHA3	ctx-lh-rostralmiddlefrontal_ctx-lh-postcentral	Between Network	3	89156674	89531284	0.019547
ZIC1	ctx-lh-rostralmiddlefrontal_ctx-lh-posteriorcingulate	Between Network	3	147127181	147134506	0.45199
EPHA3	ctx-lh-rostralmiddlefrontal_ctx-lh-posteriorcingulate	Between Network	3	89156674	89531284	0.44948
ZIC4	ctx-lh-rostralmiddlefrontal_ctx-lh-posteriorcingulate	Between Network	3	147103835	147124596	0.29756
APOE	ctx-lh-rostralmiddlefrontal_ctx-lh-posteriorcingulate	Between Network	19	45409039	45412650	0.30895
APOC1	ctx-lh-rostralmiddlefrontal_ctx-lh-posteriorcingulate	Between Network	19	45417577	45422606	0.22342
SLC39A12	ctx-lh-rostralmiddlefrontal_ctx-lh-posteriorcingulate	Between Network	10	18240768	18332221	0.62889
ZIC1	ctx-lh-rostralmiddlefrontal_ctx-lh-precentral	Between Network	3	147127181	147134506	5.6955e-05
APOE	ctx-lh-rostralmiddlefrontal_ctx-lh-precentral	Between Network	19	45409039	45412650	0.68328
SLC39A12	ctx-lh-rostralmiddlefrontal_ctx-lh-precentral	Between Network	10	18240768	18332221	0.55412
ZIC4	ctx-lh-rostralmiddlefrontal_ctx-lh-precentral	Between Network	3	147103835	147124596	2.1131e-05
APOC1	ctx-lh-rostralmiddlefrontal_ctx-lh-precentral	Between Network	19	45417577	45422606	0.69808
EPHA3	ctx-lh-rostralmiddlefrontal_ctx-lh-precentral	Between Network	3	89156674	89531284	0.055813
ZIC1	ctx-lh-rostralmiddlefrontal_ctx-lh-precuneus	Between Network	3	147127181	147134506	0.67671
EPHA3	ctx-lh-rostralmiddlefrontal_ctx-lh-precuneus	Between Network	3	89156674	89531284	0.33065
APOC1	ctx-lh-rostralmiddlefrontal_ctx-lh-precuneus	Between Network	19	45417577	45422606	0.79679
APOE	ctx-lh-rostralmiddlefrontal_ctx-lh-precuneus	Between Network	19	45409039	45412650	0.46074
SLC39A12	ctx-lh-rostralmiddlefrontal_ctx-lh-precuneus	Between Network	10	18240768	18332221	0.97315
ZIC4	ctx-lh-rostralmiddlefrontal_ctx-lh-precuneus	Between Network	3	147103835	147124596	0.37925
ZIC1	ctx-lh-rostralmiddlefrontal_ctx-lh-rostralanteriorcingulate	Between Network	3	147127181	147134506	0.055432
APOC1	ctx-lh-rostralmiddlefrontal_ctx-lh-rostralanteriorcingulate	Between Network	19	45417577	45422606	0.01017
SLC39A12	ctx-lh-rostralmiddlefrontal_ctx-lh-rostralanteriorcingulate	Between Network	10	18240768	18332221	0.6993
APOE	ctx-lh-rostralmiddlefrontal_ctx-lh-rostralanteriorcingulate	Between Network	19	45409039	45412650	0.083653
ZIC4	ctx-lh-rostralmiddlefrontal_ctx-lh-rostralanteriorcingulate	Between Network	3	147103835	147124596	0.030282
EPHA3	ctx-lh-rostralmiddlefrontal_ctx-lh-rostralanteriorcingulate	Between Network	3	89156674	89531284	0.71177
ZIC1	ctx-lh-superiorfrontal_ctx-lh-caudalanteriorcingulate	Between Network	3	147127181	147134506	0.0448
APOC1	ctx-lh-superiorfrontal_ctx-lh-caudalanteriorcingulate	Between Network	19	45417577	45422606	0.43757
EPHA3	ctx-lh-superiorfrontal_ctx-lh-caudalanteriorcingulate	Between Network	3	89156674	89531284	0.26078
APOE	ctx-lh-superiorfrontal_ctx-lh-caudalanteriorcingulate	Between Network	19	45409039	45412650	0.72335
SLC39A12	ctx-lh-superiorfrontal_ctx-lh-caudalanteriorcingulate	Between Network	10	18240768	18332221	0.49269
ZIC4	ctx-lh-superiorfrontal_ctx-lh-caudalanteriorcingulate	Between Network	3	147103835	147124596	0.028327
APOC1	ctx-lh-superiorfrontal_ctx-lh-cuneus	Between Network	19	45417577	45422606	0.39867
EPHA3	ctx-lh-superiorfrontal_ctx-lh-cuneus	Between Network	3	89156674	89531284	0.58707
ZIC4	ctx-lh-superiorfrontal_ctx-lh-cuneus	Between Network	3	147103835	147124596	0.35915
SLC39A12	ctx-lh-superiorfrontal_ctx-lh-cuneus	Between Network	10	18240768	18332221	0.32438
ZIC1	ctx-lh-superiorfrontal_ctx-lh-cuneus	Between Network	3	147127181	147134506	0.51238
APOE	ctx-lh-superiorfrontal_ctx-lh-cuneus	Between Network	19	45409039	45412650	0.64232
EPHA3	ctx-lh-superiorfrontal_ctx-lh-entorhinal	Between Network	3	89156674	89531284	0.61057
ZIC1	ctx-lh-superiorfrontal_ctx-lh-entorhinal	Between Network	3	147127181	147134506	0.64202
SLC39A12	ctx-lh-superiorfrontal_ctx-lh-entorhinal	Between Network	10	18240768	18332221	0.27556
APOC1	ctx-lh-superiorfrontal_ctx-lh-entorhinal	Between Network	19	45417577	45422606	0.19593
ZIC4	ctx-lh-superiorfrontal_ctx-lh-entorhinal	Between Network	3	147103835	147124596	0.97015
APOE	ctx-lh-superiorfrontal_ctx-lh-entorhinal	Between Network	19	45409039	45412650	0.099752
APOE	ctx-lh-superiorfrontal_ctx-lh-fusiform	Between Network	19	45409039	45412650	0.62563
SLC39A12	ctx-lh-superiorfrontal_ctx-lh-fusiform	Between Network	10	18240768	18332221	0.71346
ZIC1	ctx-lh-superiorfrontal_ctx-lh-fusiform	Between Network	3	147127181	147134506	0.28528
ZIC4	ctx-lh-superiorfrontal_ctx-lh-fusiform	Between Network	3	147103835	147124596	0.22705
EPHA3	ctx-lh-superiorfrontal_ctx-lh-fusiform	Between Network	3	89156674	89531284	0.83871
APOC1	ctx-lh-superiorfrontal_ctx-lh-fusiform	Between Network	19	45417577	45422606	0.51592
EPHA3	ctx-lh-superiorfrontal_ctx-lh-inferiortemporal	Between Network	3	89156674	89531284	4.0664e-07
ZIC1	ctx-lh-superiorfrontal_ctx-lh-inferiortemporal	Between Network	3	147127181	147134506	0.71235
APOE	ctx-lh-superiorfrontal_ctx-lh-inferiortemporal	Between Network	19	45409039	45412650	0.53776
SLC39A12	ctx-lh-superiorfrontal_ctx-lh-inferiortemporal	Between Network	10	18240768	18332221	0.20933
ZIC4	ctx-lh-superiorfrontal_ctx-lh-inferiortemporal	Between Network	3	147103835	147124596	0.55126
APOC1	ctx-lh-superiorfrontal_ctx-lh-inferiortemporal	Between Network	19	45417577	45422606	0.27272
APOC1	ctx-lh-superiorfrontal_ctx-lh-lateraloccipital	Between Network	19	45417577	45422606	0.046949
ZIC4	ctx-lh-superiorfrontal_ctx-lh-lateraloccipital	Between Network	3	147103835	147124596	0.060532
ZIC1	ctx-lh-superiorfrontal_ctx-lh-lateraloccipital	Between Network	3	147127181	147134506	0.03047
SLC39A12	ctx-lh-superiorfrontal_ctx-lh-lateraloccipital	Between Network	10	18240768	18332221	0.9483
EPHA3	ctx-lh-superiorfrontal_ctx-lh-lateraloccipital	Between Network	3	89156674	89531284	0.82888
APOE	ctx-lh-superiorfrontal_ctx-lh-lateraloccipital	Between Network	19	45409039	45412650	0.20103
ZIC1	ctx-lh-superiorfrontal_ctx-lh-lateralorbitofrontal	Between Network	3	147127181	147134506	0.034793
EPHA3	ctx-lh-superiorfrontal_ctx-lh-lateralorbitofrontal	Between Network	3	89156674	89531284	0.27454
ZIC4	ctx-lh-superiorfrontal_ctx-lh-lateralorbitofrontal	Between Network	3	147103835	147124596	0.034125
APOC1	ctx-lh-superiorfrontal_ctx-lh-lateralorbitofrontal	Between Network	19	45417577	45422606	0.14915
APOE	ctx-lh-superiorfrontal_ctx-lh-lateralorbitofrontal	Between Network	19	45409039	45412650	0.58523
SLC39A12	ctx-lh-superiorfrontal_ctx-lh-lateralorbitofrontal	Between Network	10	18240768	18332221	0.266
ZIC1	ctx-lh-superiorfrontal_ctx-lh-lingual	Between Network	3	147127181	147134506	0.0017552
SLC39A12	ctx-lh-superiorfrontal_ctx-lh-lingual	Between Network	10	18240768	18332221	0.57829
APOE	ctx-lh-superiorfrontal_ctx-lh-lingual	Between Network	19	45409039	45412650	0.83607
APOC1	ctx-lh-superiorfrontal_ctx-lh-lingual	Between Network	19	45417577	45422606	0.29443
ZIC4	ctx-lh-superiorfrontal_ctx-lh-lingual	Between Network	3	147103835	147124596	0.0014858
EPHA3	ctx-lh-superiorfrontal_ctx-lh-lingual	Between Network	3	89156674	89531284	0.48282
APOC1	ctx-lh-superiorfrontal_ctx-lh-medialorbitofrontal	Between Network	19	45417577	45422606	0.18382
EPHA3	ctx-lh-superiorfrontal_ctx-lh-medialorbitofrontal	Between Network	3	89156674	89531284	0.56159
ZIC1	ctx-lh-superiorfrontal_ctx-lh-medialorbitofrontal	Between Network	3	147127181	147134506	0.83568
APOE	ctx-lh-superiorfrontal_ctx-lh-medialorbitofrontal	Between Network	19	45409039	45412650	0.027595
SLC39A12	ctx-lh-superiorfrontal_ctx-lh-medialorbitofrontal	Between Network	10	18240768	18332221	0.016917
ZIC4	ctx-lh-superiorfrontal_ctx-lh-medialorbitofrontal	Between Network	3	147103835	147124596	0.67785
APOC1	ctx-lh-superiorfrontal_ctx-lh-paracentral	Between Network	19	45417577	45422606	0.39654
ZIC4	ctx-lh-superiorfrontal_ctx-lh-paracentral	Between Network	3	147103835	147124596	0.12384
ZIC1	ctx-lh-superiorfrontal_ctx-lh-paracentral	Between Network	3	147127181	147134506	0.042159
APOE	ctx-lh-superiorfrontal_ctx-lh-paracentral	Between Network	19	45409039	45412650	0.21392
SLC39A12	ctx-lh-superiorfrontal_ctx-lh-paracentral	Between Network	10	18240768	18332221	0.67217
EPHA3	ctx-lh-superiorfrontal_ctx-lh-paracentral	Between Network	3	89156674	89531284	0.039304
APOE	ctx-lh-superiorfrontal_ctx-lh-parsopercularis	Between Network	19	45409039	45412650	0.021701
SLC39A12	ctx-lh-superiorfrontal_ctx-lh-parsopercularis	Between Network	10	18240768	18332221	0.67392
EPHA3	ctx-lh-superiorfrontal_ctx-lh-parsopercularis	Between Network	3	89156674	89531284	0.85536
ZIC4	ctx-lh-superiorfrontal_ctx-lh-parsopercularis	Between Network	3	147103835	147124596	0.003993
APOC1	ctx-lh-superiorfrontal_ctx-lh-parsopercularis	Between Network	19	45417577	45422606	0.43545
ZIC1	ctx-lh-superiorfrontal_ctx-lh-parsopercularis	Between Network	3	147127181	147134506	0.0020738
EPHA3	ctx-lh-superiorfrontal_ctx-lh-pericalcarine	Between Network	3	89156674	89531284	0.13571
APOE	ctx-lh-superiorfrontal_ctx-lh-pericalcarine	Between Network	19	45409039	45412650	0.26854
SLC39A12	ctx-lh-superiorfrontal_ctx-lh-pericalcarine	Between Network	10	18240768	18332221	0.61287
ZIC1	ctx-lh-superiorfrontal_ctx-lh-pericalcarine	Between Network	3	147127181	147134506	0.47783
ZIC4	ctx-lh-superiorfrontal_ctx-lh-pericalcarine	Between Network	3	147103835	147124596	0.30506
APOC1	ctx-lh-superiorfrontal_ctx-lh-pericalcarine	Between Network	19	45417577	45422606	0.10759
ZIC1	ctx-lh-superiorfrontal_ctx-lh-postcentral	Between Network	3	147127181	147134506	0.13966
APOC1	ctx-lh-superiorfrontal_ctx-lh-postcentral	Between Network	19	45417577	45422606	0.54816
ZIC4	ctx-lh-superiorfrontal_ctx-lh-postcentral	Between Network	3	147103835	147124596	0.13176
APOE	ctx-lh-superiorfrontal_ctx-lh-postcentral	Between Network	19	45409039	45412650	0.10129
SLC39A12	ctx-lh-superiorfrontal_ctx-lh-postcentral	Between Network	10	18240768	18332221	0.3449
EPHA3	ctx-lh-superiorfrontal_ctx-lh-postcentral	Between Network	3	89156674	89531284	0.18054
EPHA3	ctx-lh-superiorfrontal_ctx-lh-posteriorcingulate	Between Network	3	89156674	89531284	2.7612e-05
ZIC1	ctx-lh-superiorfrontal_ctx-lh-posteriorcingulate	Between Network	3	147127181	147134506	0.96164
SLC39A12	ctx-lh-superiorfrontal_ctx-lh-posteriorcingulate	Between Network	10	18240768	18332221	0.29036
ZIC4	ctx-lh-superiorfrontal_ctx-lh-posteriorcingulate	Between Network	3	147103835	147124596	0.86159
APOE	ctx-lh-superiorfrontal_ctx-lh-posteriorcingulate	Between Network	19	45409039	45412650	0.15705
APOC1	ctx-lh-superiorfrontal_ctx-lh-posteriorcingulate	Between Network	19	45417577	45422606	0.72223
APOE	ctx-lh-superiorfrontal_ctx-lh-precentral	Between Network	19	45409039	45412650	0.098784
ZIC4	ctx-lh-superiorfrontal_ctx-lh-precentral	Between Network	3	147103835	147124596	0.016691
EPHA3	ctx-lh-superiorfrontal_ctx-lh-precentral	Between Network	3	89156674	89531284	0.037641
SLC39A12	ctx-lh-superiorfrontal_ctx-lh-precentral	Between Network	10	18240768	18332221	0.58711
APOC1	ctx-lh-superiorfrontal_ctx-lh-precentral	Between Network	19	45417577	45422606	0.71004
ZIC1	ctx-lh-superiorfrontal_ctx-lh-precentral	Between Network	3	147127181	147134506	0.015635
APOC1	ctx-lh-superiorfrontal_ctx-lh-rostralmiddlefrontal	Between Network	19	45417577	45422606	0.042853
EPHA3	ctx-lh-superiorfrontal_ctx-lh-rostralmiddlefrontal	Between Network	3	89156674	89531284	0.17711
ZIC1	ctx-lh-superiorfrontal_ctx-lh-rostralmiddlefrontal	Between Network	3	147127181	147134506	0.094174
SLC39A12	ctx-lh-superiorfrontal_ctx-lh-rostralmiddlefrontal	Between Network	10	18240768	18332221	0.657
ZIC4	ctx-lh-superiorfrontal_ctx-lh-rostralmiddlefrontal	Between Network	3	147103835	147124596	0.089764
APOE	ctx-lh-superiorfrontal_ctx-lh-rostralmiddlefrontal	Between Network	19	45409039	45412650	0.16136
APOE	ctx-lh-superiorparietal_ctx-lh-bankssts	Between Network	19	45409039	45412650	0.43827
EPHA3	ctx-lh-superiorparietal_ctx-lh-bankssts	Between Network	3	89156674	89531284	0.0048792
APOC1	ctx-lh-superiorparietal_ctx-lh-bankssts	Between Network	19	45417577	45422606	0.54034
ZIC4	ctx-lh-superiorparietal_ctx-lh-bankssts	Between Network	3	147103835	147124596	0.45502
ZIC1	ctx-lh-superiorparietal_ctx-lh-bankssts	Between Network	3	147127181	147134506	0.88686
SLC39A12	ctx-lh-superiorparietal_ctx-lh-bankssts	Between Network	10	18240768	18332221	0.99183
EPHA3	ctx-lh-superiorparietal_ctx-lh-caudalanteriorcingulate	Between Network	3	89156674	89531284	0.8362
ZIC4	ctx-lh-superiorparietal_ctx-lh-caudalanteriorcingulate	Between Network	3	147103835	147124596	0.38613
APOE	ctx-lh-superiorparietal_ctx-lh-caudalanteriorcingulate	Between Network	19	45409039	45412650	0.064756
SLC39A12	ctx-lh-superiorparietal_ctx-lh-caudalanteriorcingulate	Between Network	10	18240768	18332221	0.72682
APOC1	ctx-lh-superiorparietal_ctx-lh-caudalanteriorcingulate	Between Network	19	45417577	45422606	0.14073
ZIC1	ctx-lh-superiorparietal_ctx-lh-caudalanteriorcingulate	Between Network	3	147127181	147134506	0.084445
APOE	ctx-lh-superiorparietal_ctx-lh-caudalmiddlefrontal	Between Network	19	45409039	45412650	0.00073576
EPHA3	ctx-lh-superiorparietal_ctx-lh-caudalmiddlefrontal	Between Network	3	89156674	89531284	0.10137
APOC1	ctx-lh-superiorparietal_ctx-lh-caudalmiddlefrontal	Between Network	19	45417577	45422606	0.0055219
ZIC1	ctx-lh-superiorparietal_ctx-lh-caudalmiddlefrontal	Between Network	3	147127181	147134506	0.00024627
ZIC4	ctx-lh-superiorparietal_ctx-lh-caudalmiddlefrontal	Between Network	3	147103835	147124596	0.0001033
SLC39A12	ctx-lh-superiorparietal_ctx-lh-caudalmiddlefrontal	Between Network	10	18240768	18332221	0.96483
ZIC4	ctx-lh-superiorparietal_ctx-lh-cuneus	Between Network	3	147103835	147124596	0.063981
EPHA3	ctx-lh-superiorparietal_ctx-lh-cuneus	Between Network	3	89156674	89531284	0.63924
ZIC1	ctx-lh-superiorparietal_ctx-lh-cuneus	Between Network	3	147127181	147134506	0.095326
APOE	ctx-lh-superiorparietal_ctx-lh-cuneus	Between Network	19	45409039	45412650	0.017662
SLC39A12	ctx-lh-superiorparietal_ctx-lh-cuneus	Between Network	10	18240768	18332221	0.97634
APOC1	ctx-lh-superiorparietal_ctx-lh-cuneus	Between Network	19	45417577	45422606	0.0088255
ZIC4	ctx-lh-superiorparietal_ctx-lh-entorhinal	Between Network	3	147103835	147124596	0.65853
APOE	ctx-lh-superiorparietal_ctx-lh-entorhinal	Between Network	19	45409039	45412650	0.78037
ZIC1	ctx-lh-superiorparietal_ctx-lh-entorhinal	Between Network	3	147127181	147134506	0.91391
EPHA3	ctx-lh-superiorparietal_ctx-lh-entorhinal	Between Network	3	89156674	89531284	0.57223
APOC1	ctx-lh-superiorparietal_ctx-lh-entorhinal	Between Network	19	45417577	45422606	0.97416
SLC39A12	ctx-lh-superiorparietal_ctx-lh-entorhinal	Between Network	10	18240768	18332221	0.36175
EPHA3	ctx-lh-superiorparietal_ctx-lh-fusiform	Between Network	3	89156674	89531284	0.18429
ZIC1	ctx-lh-superiorparietal_ctx-lh-fusiform	Between Network	3	147127181	147134506	0.049649
ZIC4	ctx-lh-superiorparietal_ctx-lh-fusiform	Between Network	3	147103835	147124596	0.024669
APOE	ctx-lh-superiorparietal_ctx-lh-fusiform	Between Network	19	45409039	45412650	0.0095159
APOC1	ctx-lh-superiorparietal_ctx-lh-fusiform	Between Network	19	45417577	45422606	0.0021583
SLC39A12	ctx-lh-superiorparietal_ctx-lh-fusiform	Between Network	10	18240768	18332221	0.82589
ZIC1	ctx-lh-superiorparietal_ctx-lh-inferiorparietal	Between Network	3	147127181	147134506	0.070164
APOC1	ctx-lh-superiorparietal_ctx-lh-inferiorparietal	Between Network	19	45417577	45422606	0.11686
EPHA3	ctx-lh-superiorparietal_ctx-lh-inferiorparietal	Between Network	3	89156674	89531284	0.00074852
ZIC4	ctx-lh-superiorparietal_ctx-lh-inferiorparietal	Between Network	3	147103835	147124596	0.050426
SLC39A12	ctx-lh-superiorparietal_ctx-lh-inferiorparietal	Between Network	10	18240768	18332221	0.13384
APOE	ctx-lh-superiorparietal_ctx-lh-inferiorparietal	Between Network	19	45409039	45412650	0.0027833
EPHA3	ctx-lh-superiorparietal_ctx-lh-inferiortemporal	Between Network	3	89156674	89531284	8.0676e-11
ZIC1	ctx-lh-superiorparietal_ctx-lh-inferiortemporal	Between Network	3	147127181	147134506	0.5566
SLC39A12	ctx-lh-superiorparietal_ctx-lh-inferiortemporal	Between Network	10	18240768	18332221	0.61629
ZIC4	ctx-lh-superiorparietal_ctx-lh-inferiortemporal	Between Network	3	147103835	147124596	0.71862
APOE	ctx-lh-superiorparietal_ctx-lh-inferiortemporal	Between Network	19	45409039	45412650	0.69551
APOC1	ctx-lh-superiorparietal_ctx-lh-inferiortemporal	Between Network	19	45417577	45422606	0.67081
APOE	ctx-lh-superiorparietal_ctx-lh-isthmuscingulate	Between Network	19	45409039	45412650	0.26036
ZIC4	ctx-lh-superiorparietal_ctx-lh-isthmuscingulate	Between Network	3	147103835	147124596	0.65552
ZIC1	ctx-lh-superiorparietal_ctx-lh-isthmuscingulate	Between Network	3	147127181	147134506	0.88413
EPHA3	ctx-lh-superiorparietal_ctx-lh-isthmuscingulate	Between Network	3	89156674	89531284	0.37406
SLC39A12	ctx-lh-superiorparietal_ctx-lh-isthmuscingulate	Between Network	10	18240768	18332221	0.029514
APOC1	ctx-lh-superiorparietal_ctx-lh-isthmuscingulate	Between Network	19	45417577	45422606	0.50916
APOC1	ctx-lh-superiorparietal_ctx-lh-lateraloccipital	Between Network	19	45417577	45422606	0.099186
ZIC4	ctx-lh-superiorparietal_ctx-lh-lateraloccipital	Between Network	3	147103835	147124596	0.068666
APOE	ctx-lh-superiorparietal_ctx-lh-lateraloccipital	Between Network	19	45409039	45412650	0.22034
EPHA3	ctx-lh-superiorparietal_ctx-lh-lateraloccipital	Between Network	3	89156674	89531284	0.16723
ZIC1	ctx-lh-superiorparietal_ctx-lh-lateraloccipital	Between Network	3	147127181	147134506	0.059604
SLC39A12	ctx-lh-superiorparietal_ctx-lh-lateraloccipital	Between Network	10	18240768	18332221	0.60376
ZIC4	ctx-lh-superiorparietal_ctx-lh-lateralorbitofrontal	Between Network	3	147103835	147124596	0.14462
SLC39A12	ctx-lh-superiorparietal_ctx-lh-lateralorbitofrontal	Between Network	10	18240768	18332221	0.72257
EPHA3	ctx-lh-superiorparietal_ctx-lh-lateralorbitofrontal	Between Network	3	89156674	89531284	0.67108
ZIC1	ctx-lh-superiorparietal_ctx-lh-lateralorbitofrontal	Between Network	3	147127181	147134506	0.22614
APOC1	ctx-lh-superiorparietal_ctx-lh-lateralorbitofrontal	Between Network	19	45417577	45422606	0.59674
APOE	ctx-lh-superiorparietal_ctx-lh-lateralorbitofrontal	Between Network	19	45409039	45412650	0.16356
ZIC4	ctx-lh-superiorparietal_ctx-lh-lingual	Between Network	3	147103835	147124596	0.041364
ZIC1	ctx-lh-superiorparietal_ctx-lh-lingual	Between Network	3	147127181	147134506	0.034171
APOE	ctx-lh-superiorparietal_ctx-lh-lingual	Between Network	19	45409039	45412650	0.034668
APOC1	ctx-lh-superiorparietal_ctx-lh-lingual	Between Network	19	45417577	45422606	0.020534
SLC39A12	ctx-lh-superiorparietal_ctx-lh-lingual	Between Network	10	18240768	18332221	0.98704
EPHA3	ctx-lh-superiorparietal_ctx-lh-lingual	Between Network	3	89156674	89531284	0.30144
EPHA3	ctx-lh-superiorparietal_ctx-lh-medialorbitofrontal	Between Network	3	89156674	89531284	0.24143
ZIC1	ctx-lh-superiorparietal_ctx-lh-medialorbitofrontal	Between Network	3	147127181	147134506	0.20659
SLC39A12	ctx-lh-superiorparietal_ctx-lh-medialorbitofrontal	Between Network	10	18240768	18332221	0.33195
APOE	ctx-lh-superiorparietal_ctx-lh-medialorbitofrontal	Between Network	19	45409039	45412650	0.53733
APOC1	ctx-lh-superiorparietal_ctx-lh-medialorbitofrontal	Between Network	19	45417577	45422606	0.29342
ZIC4	ctx-lh-superiorparietal_ctx-lh-medialorbitofrontal	Between Network	3	147103835	147124596	0.062543
APOE	ctx-lh-superiorparietal_ctx-lh-middletemporal	Between Network	19	45409039	45412650	2.8162e-06
ZIC1	ctx-lh-superiorparietal_ctx-lh-middletemporal	Between Network	3	147127181	147134506	0.36945
ZIC4	ctx-lh-superiorparietal_ctx-lh-middletemporal	Between Network	3	147103835	147124596	0.15971
APOC1	ctx-lh-superiorparietal_ctx-lh-middletemporal	Between Network	19	45417577	45422606	5.5595e-06
EPHA3	ctx-lh-superiorparietal_ctx-lh-middletemporal	Between Network	3	89156674	89531284	0.15685
SLC39A12	ctx-lh-superiorparietal_ctx-lh-middletemporal	Between Network	10	18240768	18332221	0.7241
APOE	ctx-lh-superiorparietal_ctx-lh-parahippocampal	Between Network	19	45409039	45412650	0.82991
ZIC4	ctx-lh-superiorparietal_ctx-lh-parahippocampal	Between Network	3	147103835	147124596	0.44769
SLC39A12	ctx-lh-superiorparietal_ctx-lh-parahippocampal	Between Network	10	18240768	18332221	0.14054
APOC1	ctx-lh-superiorparietal_ctx-lh-parahippocampal	Between Network	19	45417577	45422606	0.97633
ZIC1	ctx-lh-superiorparietal_ctx-lh-parahippocampal	Between Network	3	147127181	147134506	0.48053
EPHA3	ctx-lh-superiorparietal_ctx-lh-parahippocampal	Between Network	3	89156674	89531284	0.50882
APOC1	ctx-lh-superiorparietal_ctx-lh-paracentral	Between Network	19	45417577	45422606	0.22383
APOE	ctx-lh-superiorparietal_ctx-lh-paracentral	Between Network	19	45409039	45412650	0.049796
ZIC1	ctx-lh-superiorparietal_ctx-lh-paracentral	Between Network	3	147127181	147134506	0.87327
EPHA3	ctx-lh-superiorparietal_ctx-lh-paracentral	Between Network	3	89156674	89531284	0.12612
SLC39A12	ctx-lh-superiorparietal_ctx-lh-paracentral	Between Network	10	18240768	18332221	0.98274
ZIC4	ctx-lh-superiorparietal_ctx-lh-paracentral	Between Network	3	147103835	147124596	0.82157
SLC39A12	ctx-lh-superiorparietal_ctx-lh-parsopercularis	Between Network	10	18240768	18332221	0.33214
APOE	ctx-lh-superiorparietal_ctx-lh-parsopercularis	Between Network	19	45409039	45412650	0.054238
APOC1	ctx-lh-superiorparietal_ctx-lh-parsopercularis	Between Network	19	45417577	45422606	0.53252
ZIC4	ctx-lh-superiorparietal_ctx-lh-parsopercularis	Between Network	3	147103835	147124596	0.0061197
EPHA3	ctx-lh-superiorparietal_ctx-lh-parsopercularis	Between Network	3	89156674	89531284	0.71548
ZIC1	ctx-lh-superiorparietal_ctx-lh-parsopercularis	Between Network	3	147127181	147134506	0.0044268
SLC39A12	ctx-lh-superiorparietal_ctx-lh-parsorbitalis	Between Network	10	18240768	18332221	0.31016
EPHA3	ctx-lh-superiorparietal_ctx-lh-parsorbitalis	Between Network	3	89156674	89531284	0.29447
ZIC4	ctx-lh-superiorparietal_ctx-lh-parsorbitalis	Between Network	3	147103835	147124596	0.59691
ZIC1	ctx-lh-superiorparietal_ctx-lh-parsorbitalis	Between Network	3	147127181	147134506	0.71122
APOC1	ctx-lh-superiorparietal_ctx-lh-parsorbitalis	Between Network	19	45417577	45422606	0.001093
APOE	ctx-lh-superiorparietal_ctx-lh-parsorbitalis	Between Network	19	45409039	45412650	0.086425
ZIC1	ctx-lh-superiorparietal_ctx-lh-parstriangularis	Between Network	3	147127181	147134506	0.17009
SLC39A12	ctx-lh-superiorparietal_ctx-lh-parstriangularis	Between Network	10	18240768	18332221	0.87461
APOC1	ctx-lh-superiorparietal_ctx-lh-parstriangularis	Between Network	19	45417577	45422606	0.34055
APOE	ctx-lh-superiorparietal_ctx-lh-parstriangularis	Between Network	19	45409039	45412650	0.62992
EPHA3	ctx-lh-superiorparietal_ctx-lh-parstriangularis	Between Network	3	89156674	89531284	0.70835
ZIC4	ctx-lh-superiorparietal_ctx-lh-parstriangularis	Between Network	3	147103835	147124596	0.14262
EPHA3	ctx-lh-superiorparietal_ctx-lh-pericalcarine	Between Network	3	89156674	89531284	0.15537
ZIC1	ctx-lh-superiorparietal_ctx-lh-pericalcarine	Between Network	3	147127181	147134506	0.50661
APOC1	ctx-lh-superiorparietal_ctx-lh-pericalcarine	Between Network	19	45417577	45422606	0.0067842
APOE	ctx-lh-superiorparietal_ctx-lh-pericalcarine	Between Network	19	45409039	45412650	0.027794
SLC39A12	ctx-lh-superiorparietal_ctx-lh-pericalcarine	Between Network	10	18240768	18332221	0.67014
ZIC4	ctx-lh-superiorparietal_ctx-lh-pericalcarine	Between Network	3	147103835	147124596	0.76797
APOE	ctx-lh-superiorparietal_ctx-lh-postcentral	Between Network	19	45409039	45412650	0.040069
ZIC1	ctx-lh-superiorparietal_ctx-lh-postcentral	Between Network	3	147127181	147134506	0.37638
ZIC4	ctx-lh-superiorparietal_ctx-lh-postcentral	Between Network	3	147103835	147124596	0.33563
APOC1	ctx-lh-superiorparietal_ctx-lh-postcentral	Between Network	19	45417577	45422606	0.18749
SLC39A12	ctx-lh-superiorparietal_ctx-lh-postcentral	Between Network	10	18240768	18332221	0.6837
EPHA3	ctx-lh-superiorparietal_ctx-lh-postcentral	Between Network	3	89156674	89531284	0.005605
ZIC4	ctx-lh-superiorparietal_ctx-lh-posteriorcingulate	Between Network	3	147103835	147124596	0.2786
EPHA3	ctx-lh-superiorparietal_ctx-lh-posteriorcingulate	Between Network	3	89156674	89531284	0.016571
APOE	ctx-lh-superiorparietal_ctx-lh-posteriorcingulate	Between Network	19	45409039	45412650	0.86913
APOC1	ctx-lh-superiorparietal_ctx-lh-posteriorcingulate	Between Network	19	45417577	45422606	0.5381
SLC39A12	ctx-lh-superiorparietal_ctx-lh-posteriorcingulate	Between Network	10	18240768	18332221	0.042546
ZIC1	ctx-lh-superiorparietal_ctx-lh-posteriorcingulate	Between Network	3	147127181	147134506	0.39342
APOE	ctx-lh-superiorparietal_ctx-lh-precentral	Between Network	19	45409039	45412650	0.054954
APOC1	ctx-lh-superiorparietal_ctx-lh-precentral	Between Network	19	45417577	45422606	0.60701
ZIC1	ctx-lh-superiorparietal_ctx-lh-precentral	Between Network	3	147127181	147134506	0.41225
ZIC4	ctx-lh-superiorparietal_ctx-lh-precentral	Between Network	3	147103835	147124596	0.27263
EPHA3	ctx-lh-superiorparietal_ctx-lh-precentral	Between Network	3	89156674	89531284	0.0033113
SLC39A12	ctx-lh-superiorparietal_ctx-lh-precentral	Between Network	10	18240768	18332221	0.89891
SLC39A12	ctx-lh-superiorparietal_ctx-lh-precuneus	Between Network	10	18240768	18332221	0.019604
APOC1	ctx-lh-superiorparietal_ctx-lh-precuneus	Between Network	19	45417577	45422606	0.32639
ZIC4	ctx-lh-superiorparietal_ctx-lh-precuneus	Between Network	3	147103835	147124596	0.11729
APOE	ctx-lh-superiorparietal_ctx-lh-precuneus	Between Network	19	45409039	45412650	0.033886
ZIC1	ctx-lh-superiorparietal_ctx-lh-precuneus	Between Network	3	147127181	147134506	0.30257
EPHA3	ctx-lh-superiorparietal_ctx-lh-precuneus	Between Network	3	89156674	89531284	0.54113
APOE	ctx-lh-superiorparietal_ctx-lh-rostralanteriorcingulate	Between Network	19	45409039	45412650	0.95948
ZIC1	ctx-lh-superiorparietal_ctx-lh-rostralanteriorcingulate	Between Network	3	147127181	147134506	0.49362
EPHA3	ctx-lh-superiorparietal_ctx-lh-rostralanteriorcingulate	Between Network	3	89156674	89531284	0.11927
ZIC4	ctx-lh-superiorparietal_ctx-lh-rostralanteriorcingulate	Between Network	3	147103835	147124596	0.45972
APOC1	ctx-lh-superiorparietal_ctx-lh-rostralanteriorcingulate	Between Network	19	45417577	45422606	0.66625
SLC39A12	ctx-lh-superiorparietal_ctx-lh-rostralanteriorcingulate	Between Network	10	18240768	18332221	0.12904
ZIC1	ctx-lh-superiorparietal_ctx-lh-rostralmiddlefrontal	Between Network	3	147127181	147134506	0.80044
ZIC4	ctx-lh-superiorparietal_ctx-lh-rostralmiddlefrontal	Between Network	3	147103835	147124596	0.27888
SLC39A12	ctx-lh-superiorparietal_ctx-lh-rostralmiddlefrontal	Between Network	10	18240768	18332221	0.4829
APOE	ctx-lh-superiorparietal_ctx-lh-rostralmiddlefrontal	Between Network	19	45409039	45412650	0.0067663
APOC1	ctx-lh-superiorparietal_ctx-lh-rostralmiddlefrontal	Between Network	19	45417577	45422606	0.00198
EPHA3	ctx-lh-superiorparietal_ctx-lh-rostralmiddlefrontal	Between Network	3	89156674	89531284	0.30355
APOE	ctx-lh-superiorparietal_ctx-lh-superiorfrontal	Between Network	19	45409039	45412650	0.28271
EPHA3	ctx-lh-superiorparietal_ctx-lh-superiorfrontal	Between Network	3	89156674	89531284	0.48414
APOC1	ctx-lh-superiorparietal_ctx-lh-superiorfrontal	Between Network	19	45417577	45422606	0.2105
ZIC4	ctx-lh-superiorparietal_ctx-lh-superiorfrontal	Between Network	3	147103835	147124596	0.59255
SLC39A12	ctx-lh-superiorparietal_ctx-lh-superiorfrontal	Between Network	10	18240768	18332221	0.24575
ZIC1	ctx-lh-superiorparietal_ctx-lh-superiorfrontal	Between Network	3	147127181	147134506	0.81263
ZIC1	ctx-lh-superiortemporal_ctx-lh-bankssts	Between Network	3	147127181	147134506	0.71433
APOC1	ctx-lh-superiortemporal_ctx-lh-bankssts	Between Network	19	45417577	45422606	0.0062988
EPHA3	ctx-lh-superiortemporal_ctx-lh-bankssts	Between Network	3	89156674	89531284	0.0035427
APOE	ctx-lh-superiortemporal_ctx-lh-bankssts	Between Network	19	45409039	45412650	0.048304
ZIC4	ctx-lh-superiortemporal_ctx-lh-bankssts	Between Network	3	147103835	147124596	0.73919
SLC39A12	ctx-lh-superiortemporal_ctx-lh-bankssts	Between Network	10	18240768	18332221	0.7093
APOC1	ctx-lh-superiortemporal_ctx-lh-caudalanteriorcingulate	Between Network	19	45417577	45422606	0.011154
ZIC4	ctx-lh-superiortemporal_ctx-lh-caudalanteriorcingulate	Between Network	3	147103835	147124596	0.21282
ZIC1	ctx-lh-superiortemporal_ctx-lh-caudalanteriorcingulate	Between Network	3	147127181	147134506	0.6222
SLC39A12	ctx-lh-superiortemporal_ctx-lh-caudalanteriorcingulate	Between Network	10	18240768	18332221	0.16658
APOE	ctx-lh-superiortemporal_ctx-lh-caudalanteriorcingulate	Between Network	19	45409039	45412650	0.0036377
EPHA3	ctx-lh-superiortemporal_ctx-lh-caudalanteriorcingulate	Between Network	3	89156674	89531284	0.15686
ZIC1	ctx-lh-superiortemporal_ctx-lh-caudalmiddlefrontal	Between Network	3	147127181	147134506	0.8558
EPHA3	ctx-lh-superiortemporal_ctx-lh-caudalmiddlefrontal	Between Network	3	89156674	89531284	0.25463
ZIC4	ctx-lh-superiortemporal_ctx-lh-caudalmiddlefrontal	Between Network	3	147103835	147124596	0.70702
APOE	ctx-lh-superiortemporal_ctx-lh-caudalmiddlefrontal	Between Network	19	45409039	45412650	0.058723
SLC39A12	ctx-lh-superiortemporal_ctx-lh-caudalmiddlefrontal	Between Network	10	18240768	18332221	0.9981
APOC1	ctx-lh-superiortemporal_ctx-lh-caudalmiddlefrontal	Between Network	19	45417577	45422606	0.053654
EPHA3	ctx-lh-superiortemporal_ctx-lh-cuneus	Between Network	3	89156674	89531284	0.39346
ZIC1	ctx-lh-superiortemporal_ctx-lh-cuneus	Between Network	3	147127181	147134506	0.74472
APOE	ctx-lh-superiortemporal_ctx-lh-cuneus	Between Network	19	45409039	45412650	0.020933
SLC39A12	ctx-lh-superiortemporal_ctx-lh-cuneus	Between Network	10	18240768	18332221	0.51862
ZIC4	ctx-lh-superiortemporal_ctx-lh-cuneus	Between Network	3	147103835	147124596	0.82301
APOC1	ctx-lh-superiortemporal_ctx-lh-cuneus	Between Network	19	45417577	45422606	0.042266
EPHA3	ctx-lh-superiortemporal_ctx-lh-entorhinal	Between Network	3	89156674	89531284	0.81846
SLC39A12	ctx-lh-superiortemporal_ctx-lh-entorhinal	Between Network	10	18240768	18332221	0.22949
APOE	ctx-lh-superiortemporal_ctx-lh-entorhinal	Between Network	19	45409039	45412650	0.95597
ZIC4	ctx-lh-superiortemporal_ctx-lh-entorhinal	Between Network	3	147103835	147124596	0.37749
APOC1	ctx-lh-superiortemporal_ctx-lh-entorhinal	Between Network	19	45417577	45422606	0.78755
ZIC1	ctx-lh-superiortemporal_ctx-lh-entorhinal	Between Network	3	147127181	147134506	0.50332
EPHA3	ctx-lh-superiortemporal_ctx-lh-fusiform	Between Network	3	89156674	89531284	0.50579
ZIC1	ctx-lh-superiortemporal_ctx-lh-fusiform	Between Network	3	147127181	147134506	0.87176
APOC1	ctx-lh-superiortemporal_ctx-lh-fusiform	Between Network	19	45417577	45422606	0.35481
APOE	ctx-lh-superiortemporal_ctx-lh-fusiform	Between Network	19	45409039	45412650	0.29666
SLC39A12	ctx-lh-superiortemporal_ctx-lh-fusiform	Between Network	10	18240768	18332221	0.82896
ZIC4	ctx-lh-superiortemporal_ctx-lh-fusiform	Between Network	3	147103835	147124596	0.83514
SLC39A12	ctx-lh-superiortemporal_ctx-lh-inferiorparietal	Between Network	10	18240768	18332221	0.65204
EPHA3	ctx-lh-superiortemporal_ctx-lh-inferiorparietal	Between Network	3	89156674	89531284	0.11093
APOE	ctx-lh-superiortemporal_ctx-lh-inferiorparietal	Between Network	19	45409039	45412650	0.21145
ZIC4	ctx-lh-superiortemporal_ctx-lh-inferiorparietal	Between Network	3	147103835	147124596	0.40133
ZIC1	ctx-lh-superiortemporal_ctx-lh-inferiorparietal	Between Network	3	147127181	147134506	0.39557
APOC1	ctx-lh-superiortemporal_ctx-lh-inferiorparietal	Between Network	19	45417577	45422606	0.17736
EPHA3	ctx-lh-superiortemporal_ctx-lh-inferiortemporal	Between Network	3	89156674	89531284	0.010559
APOC1	ctx-lh-superiortemporal_ctx-lh-inferiortemporal	Between Network	19	45417577	45422606	0.069204
APOE	ctx-lh-superiortemporal_ctx-lh-inferiortemporal	Between Network	19	45409039	45412650	0.0095155
ZIC4	ctx-lh-superiortemporal_ctx-lh-inferiortemporal	Between Network	3	147103835	147124596	0.0065745
ZIC1	ctx-lh-superiortemporal_ctx-lh-inferiortemporal	Between Network	3	147127181	147134506	0.015495
SLC39A12	ctx-lh-superiortemporal_ctx-lh-inferiortemporal	Between Network	10	18240768	18332221	0.69266
ZIC1	ctx-lh-superiortemporal_ctx-lh-isthmuscingulate	Between Network	3	147127181	147134506	0.3488
SLC39A12	ctx-lh-superiortemporal_ctx-lh-isthmuscingulate	Between Network	10	18240768	18332221	0.92891
ZIC4	ctx-lh-superiortemporal_ctx-lh-isthmuscingulate	Between Network	3	147103835	147124596	0.28649
EPHA3	ctx-lh-superiortemporal_ctx-lh-isthmuscingulate	Between Network	3	89156674	89531284	0.00010728
APOC1	ctx-lh-superiortemporal_ctx-lh-isthmuscingulate	Between Network	19	45417577	45422606	0.056579
APOE	ctx-lh-superiortemporal_ctx-lh-isthmuscingulate	Between Network	19	45409039	45412650	0.17998
APOE	ctx-lh-superiortemporal_ctx-lh-lateraloccipital	Between Network	19	45409039	45412650	0.64391
ZIC4	ctx-lh-superiortemporal_ctx-lh-lateraloccipital	Between Network	3	147103835	147124596	0.47566
SLC39A12	ctx-lh-superiortemporal_ctx-lh-lateraloccipital	Between Network	10	18240768	18332221	0.56602
ZIC1	ctx-lh-superiortemporal_ctx-lh-lateraloccipital	Between Network	3	147127181	147134506	0.6235
APOC1	ctx-lh-superiortemporal_ctx-lh-lateraloccipital	Between Network	19	45417577	45422606	0.88069
EPHA3	ctx-lh-superiortemporal_ctx-lh-lateraloccipital	Between Network	3	89156674	89531284	0.91907
SLC39A12	ctx-lh-superiortemporal_ctx-lh-lateralorbitofrontal	Between Network	10	18240768	18332221	0.3586
APOC1	ctx-lh-superiortemporal_ctx-lh-lateralorbitofrontal	Between Network	19	45417577	45422606	0.23934
EPHA3	ctx-lh-superiortemporal_ctx-lh-lateralorbitofrontal	Between Network	3	89156674	89531284	0.86187
ZIC1	ctx-lh-superiortemporal_ctx-lh-lateralorbitofrontal	Between Network	3	147127181	147134506	0.59702
ZIC4	ctx-lh-superiortemporal_ctx-lh-lateralorbitofrontal	Between Network	3	147103835	147124596	0.39256
APOE	ctx-lh-superiortemporal_ctx-lh-lateralorbitofrontal	Between Network	19	45409039	45412650	0.17169
APOC1	ctx-lh-superiortemporal_ctx-lh-lingual	Between Network	19	45417577	45422606	0.29621
ZIC1	ctx-lh-superiortemporal_ctx-lh-lingual	Between Network	3	147127181	147134506	0.42636
ZIC4	ctx-lh-superiortemporal_ctx-lh-lingual	Between Network	3	147103835	147124596	0.3116
SLC39A12	ctx-lh-superiortemporal_ctx-lh-lingual	Between Network	10	18240768	18332221	0.61824
APOE	ctx-lh-superiortemporal_ctx-lh-lingual	Between Network	19	45409039	45412650	0.14029
EPHA3	ctx-lh-superiortemporal_ctx-lh-lingual	Between Network	3	89156674	89531284	0.1681
APOC1	ctx-lh-superiortemporal_ctx-lh-medialorbitofrontal	Between Network	19	45417577	45422606	0.081703
ZIC1	ctx-lh-superiortemporal_ctx-lh-medialorbitofrontal	Between Network	3	147127181	147134506	0.15669
APOE	ctx-lh-superiortemporal_ctx-lh-medialorbitofrontal	Between Network	19	45409039	45412650	0.1401
EPHA3	ctx-lh-superiortemporal_ctx-lh-medialorbitofrontal	Between Network	3	89156674	89531284	0.00087845
SLC39A12	ctx-lh-superiortemporal_ctx-lh-medialorbitofrontal	Between Network	10	18240768	18332221	0.81131
ZIC4	ctx-lh-superiortemporal_ctx-lh-medialorbitofrontal	Between Network	3	147103835	147124596	0.2356
APOE	ctx-lh-superiortemporal_ctx-lh-middletemporal	Between Network	19	45409039	45412650	0.0054492
ZIC4	ctx-lh-superiortemporal_ctx-lh-middletemporal	Between Network	3	147103835	147124596	0.53098
EPHA3	ctx-lh-superiortemporal_ctx-lh-middletemporal	Between Network	3	89156674	89531284	0.088506
SLC39A12	ctx-lh-superiortemporal_ctx-lh-middletemporal	Between Network	10	18240768	18332221	0.99964
ZIC1	ctx-lh-superiortemporal_ctx-lh-middletemporal	Between Network	3	147127181	147134506	0.33933
APOC1	ctx-lh-superiortemporal_ctx-lh-middletemporal	Between Network	19	45417577	45422606	0.0077881
ZIC4	ctx-lh-superiortemporal_ctx-lh-parahippocampal	Between Network	3	147103835	147124596	0.60573
APOC1	ctx-lh-superiortemporal_ctx-lh-parahippocampal	Between Network	19	45417577	45422606	0.20547
APOE	ctx-lh-superiortemporal_ctx-lh-parahippocampal	Between Network	19	45409039	45412650	0.47523
EPHA3	ctx-lh-superiortemporal_ctx-lh-parahippocampal	Between Network	3	89156674	89531284	0.50026
SLC39A12	ctx-lh-superiortemporal_ctx-lh-parahippocampal	Between Network	10	18240768	18332221	0.39225
ZIC1	ctx-lh-superiortemporal_ctx-lh-parahippocampal	Between Network	3	147127181	147134506	0.46778
APOC1	ctx-lh-superiortemporal_ctx-lh-parsopercularis	Between Network	19	45417577	45422606	0.24077
ZIC4	ctx-lh-superiortemporal_ctx-lh-parsopercularis	Between Network	3	147103835	147124596	0.42588
ZIC1	ctx-lh-superiortemporal_ctx-lh-parsopercularis	Between Network	3	147127181	147134506	0.2562
EPHA3	ctx-lh-superiortemporal_ctx-lh-parsopercularis	Between Network	3	89156674	89531284	0.13308
SLC39A12	ctx-lh-superiortemporal_ctx-lh-parsopercularis	Between Network	10	18240768	18332221	0.43872
APOE	ctx-lh-superiortemporal_ctx-lh-parsopercularis	Between Network	19	45409039	45412650	0.58296
APOC1	ctx-lh-superiortemporal_ctx-lh-parsorbitalis	Between Network	19	45417577	45422606	0.045672
ZIC4	ctx-lh-superiortemporal_ctx-lh-parsorbitalis	Between Network	3	147103835	147124596	0.36258
SLC39A12	ctx-lh-superiortemporal_ctx-lh-parsorbitalis	Between Network	10	18240768	18332221	0.75449
EPHA3	ctx-lh-superiortemporal_ctx-lh-parsorbitalis	Between Network	3	89156674	89531284	0.72518
ZIC1	ctx-lh-superiortemporal_ctx-lh-parsorbitalis	Between Network	3	147127181	147134506	0.22238
APOE	ctx-lh-superiortemporal_ctx-lh-parsorbitalis	Between Network	19	45409039	45412650	0.16686
APOE	ctx-lh-superiortemporal_ctx-lh-parstriangularis	Between Network	19	45409039	45412650	0.17256
APOC1	ctx-lh-superiortemporal_ctx-lh-parstriangularis	Between Network	19	45417577	45422606	0.15965
ZIC4	ctx-lh-superiortemporal_ctx-lh-parstriangularis	Between Network	3	147103835	147124596	0.2421
SLC39A12	ctx-lh-superiortemporal_ctx-lh-parstriangularis	Between Network	10	18240768	18332221	0.79951
ZIC1	ctx-lh-superiortemporal_ctx-lh-parstriangularis	Between Network	3	147127181	147134506	0.14246
EPHA3	ctx-lh-superiortemporal_ctx-lh-parstriangularis	Between Network	3	89156674	89531284	0.037365
APOC1	ctx-lh-superiortemporal_ctx-lh-pericalcarine	Between Network	19	45417577	45422606	0.12849
EPHA3	ctx-lh-superiortemporal_ctx-lh-pericalcarine	Between Network	3	89156674	89531284	0.27006
SLC39A12	ctx-lh-superiortemporal_ctx-lh-pericalcarine	Between Network	10	18240768	18332221	0.58773
ZIC4	ctx-lh-superiortemporal_ctx-lh-pericalcarine	Between Network	3	147103835	147124596	0.63266
APOE	ctx-lh-superiortemporal_ctx-lh-pericalcarine	Between Network	19	45409039	45412650	0.14493
ZIC1	ctx-lh-superiortemporal_ctx-lh-pericalcarine	Between Network	3	147127181	147134506	0.32095
APOC1	ctx-lh-superiortemporal_ctx-lh-posteriorcingulate	Between Network	19	45417577	45422606	0.32305
ZIC4	ctx-lh-superiortemporal_ctx-lh-posteriorcingulate	Between Network	3	147103835	147124596	0.55611
ZIC1	ctx-lh-superiortemporal_ctx-lh-posteriorcingulate	Between Network	3	147127181	147134506	0.85092
EPHA3	ctx-lh-superiortemporal_ctx-lh-posteriorcingulate	Between Network	3	89156674	89531284	0.52155
APOE	ctx-lh-superiortemporal_ctx-lh-posteriorcingulate	Between Network	19	45409039	45412650	0.22207
SLC39A12	ctx-lh-superiortemporal_ctx-lh-posteriorcingulate	Between Network	10	18240768	18332221	0.46338
ZIC1	ctx-lh-superiortemporal_ctx-lh-precuneus	Between Network	3	147127181	147134506	0.32576
SLC39A12	ctx-lh-superiortemporal_ctx-lh-precuneus	Between Network	10	18240768	18332221	0.37764
ZIC4	ctx-lh-superiortemporal_ctx-lh-precuneus	Between Network	3	147103835	147124596	0.29746
EPHA3	ctx-lh-superiortemporal_ctx-lh-precuneus	Between Network	3	89156674	89531284	0.044569
APOE	ctx-lh-superiortemporal_ctx-lh-precuneus	Between Network	19	45409039	45412650	0.14659
APOC1	ctx-lh-superiortemporal_ctx-lh-precuneus	Between Network	19	45417577	45422606	0.15016
SLC39A12	ctx-lh-superiortemporal_ctx-lh-rostralanteriorcingulate	Between Network	10	18240768	18332221	0.24224
APOE	ctx-lh-superiortemporal_ctx-lh-rostralanteriorcingulate	Between Network	19	45409039	45412650	0.75939
ZIC4	ctx-lh-superiortemporal_ctx-lh-rostralanteriorcingulate	Between Network	3	147103835	147124596	0.4712
EPHA3	ctx-lh-superiortemporal_ctx-lh-rostralanteriorcingulate	Between Network	3	89156674	89531284	0.02841
ZIC1	ctx-lh-superiortemporal_ctx-lh-rostralanteriorcingulate	Between Network	3	147127181	147134506	0.88967
APOC1	ctx-lh-superiortemporal_ctx-lh-rostralanteriorcingulate	Between Network	19	45417577	45422606	0.93301
ZIC1	ctx-lh-superiortemporal_ctx-lh-rostralmiddlefrontal	Between Network	3	147127181	147134506	0.35041
EPHA3	ctx-lh-superiortemporal_ctx-lh-rostralmiddlefrontal	Between Network	3	89156674	89531284	0.95342
ZIC4	ctx-lh-superiortemporal_ctx-lh-rostralmiddlefrontal	Between Network	3	147103835	147124596	0.38985
SLC39A12	ctx-lh-superiortemporal_ctx-lh-rostralmiddlefrontal	Between Network	10	18240768	18332221	0.92389
APOE	ctx-lh-superiortemporal_ctx-lh-rostralmiddlefrontal	Between Network	19	45409039	45412650	0.43672
APOC1	ctx-lh-superiortemporal_ctx-lh-rostralmiddlefrontal	Between Network	19	45417577	45422606	0.13497
ZIC4	ctx-lh-superiortemporal_ctx-lh-superiorfrontal	Between Network	3	147103835	147124596	0.28184
APOC1	ctx-lh-superiortemporal_ctx-lh-superiorfrontal	Between Network	19	45417577	45422606	0.042815
APOE	ctx-lh-superiortemporal_ctx-lh-superiorfrontal	Between Network	19	45409039	45412650	0.11392
EPHA3	ctx-lh-superiortemporal_ctx-lh-superiorfrontal	Between Network	3	89156674	89531284	0.044944
ZIC1	ctx-lh-superiortemporal_ctx-lh-superiorfrontal	Between Network	3	147127181	147134506	0.55203
SLC39A12	ctx-lh-superiortemporal_ctx-lh-superiorfrontal	Between Network	10	18240768	18332221	0.53749
ZIC4	ctx-lh-superiortemporal_ctx-lh-superiorparietal	Between Network	3	147103835	147124596	0.11564
APOE	ctx-lh-superiortemporal_ctx-lh-superiorparietal	Between Network	19	45409039	45412650	0.24756
APOC1	ctx-lh-superiortemporal_ctx-lh-superiorparietal	Between Network	19	45417577	45422606	0.11667
EPHA3	ctx-lh-superiortemporal_ctx-lh-superiorparietal	Between Network	3	89156674	89531284	0.0049837
ZIC1	ctx-lh-superiortemporal_ctx-lh-superiorparietal	Between Network	3	147127181	147134506	0.41041
SLC39A12	ctx-lh-superiortemporal_ctx-lh-superiorparietal	Between Network	10	18240768	18332221	0.78591
APOE	ctx-lh-supramarginal_ctx-lh-bankssts	Between Network	19	45409039	45412650	0.94847
EPHA3	ctx-lh-supramarginal_ctx-lh-bankssts	Between Network	3	89156674	89531284	0.0017907
ZIC1	ctx-lh-supramarginal_ctx-lh-bankssts	Between Network	3	147127181	147134506	0.68578
ZIC4	ctx-lh-supramarginal_ctx-lh-bankssts	Between Network	3	147103835	147124596	0.41774
SLC39A12	ctx-lh-supramarginal_ctx-lh-bankssts	Between Network	10	18240768	18332221	0.37449
APOC1	ctx-lh-supramarginal_ctx-lh-bankssts	Between Network	19	45417577	45422606	0.64672
APOE	ctx-lh-supramarginal_ctx-lh-caudalmiddlefrontal	Between Network	19	45409039	45412650	0.65213
SLC39A12	ctx-lh-supramarginal_ctx-lh-caudalmiddlefrontal	Between Network	10	18240768	18332221	0.6129
APOC1	ctx-lh-supramarginal_ctx-lh-caudalmiddlefrontal	Between Network	19	45417577	45422606	0.95158
ZIC1	ctx-lh-supramarginal_ctx-lh-caudalmiddlefrontal	Between Network	3	147127181	147134506	2.0065e-05
EPHA3	ctx-lh-supramarginal_ctx-lh-caudalmiddlefrontal	Between Network	3	89156674	89531284	8.9484e-13
ZIC4	ctx-lh-supramarginal_ctx-lh-caudalmiddlefrontal	Between Network	3	147103835	147124596	5.7444e-06
EPHA3	ctx-lh-supramarginal_ctx-lh-cuneus	Between Network	3	89156674	89531284	0.0001215
ZIC1	ctx-lh-supramarginal_ctx-lh-cuneus	Between Network	3	147127181	147134506	0.79622
SLC39A12	ctx-lh-supramarginal_ctx-lh-cuneus	Between Network	10	18240768	18332221	0.50709
ZIC4	ctx-lh-supramarginal_ctx-lh-cuneus	Between Network	3	147103835	147124596	0.54915
APOC1	ctx-lh-supramarginal_ctx-lh-cuneus	Between Network	19	45417577	45422606	0.013151
APOE	ctx-lh-supramarginal_ctx-lh-cuneus	Between Network	19	45409039	45412650	0.057175
APOC1	ctx-lh-supramarginal_ctx-lh-entorhinal	Between Network	19	45417577	45422606	0.60837
APOE	ctx-lh-supramarginal_ctx-lh-entorhinal	Between Network	19	45409039	45412650	0.28271
SLC39A12	ctx-lh-supramarginal_ctx-lh-entorhinal	Between Network	10	18240768	18332221	0.5103
EPHA3	ctx-lh-supramarginal_ctx-lh-entorhinal	Between Network	3	89156674	89531284	0.25096
ZIC1	ctx-lh-supramarginal_ctx-lh-entorhinal	Between Network	3	147127181	147134506	0.19557
ZIC4	ctx-lh-supramarginal_ctx-lh-entorhinal	Between Network	3	147103835	147124596	0.26134
EPHA3	ctx-lh-supramarginal_ctx-lh-fusiform	Between Network	3	89156674	89531284	0.00041191
SLC39A12	ctx-lh-supramarginal_ctx-lh-fusiform	Between Network	10	18240768	18332221	0.85937
APOE	ctx-lh-supramarginal_ctx-lh-fusiform	Between Network	19	45409039	45412650	0.14597
ZIC1	ctx-lh-supramarginal_ctx-lh-fusiform	Between Network	3	147127181	147134506	0.32221
ZIC4	ctx-lh-supramarginal_ctx-lh-fusiform	Between Network	3	147103835	147124596	0.61534
APOC1	ctx-lh-supramarginal_ctx-lh-fusiform	Between Network	19	45417577	45422606	0.18402
SLC39A12	ctx-lh-supramarginal_ctx-lh-inferiorparietal	Between Network	10	18240768	18332221	0.61284
ZIC4	ctx-lh-supramarginal_ctx-lh-inferiorparietal	Between Network	3	147103835	147124596	0.010466
EPHA3	ctx-lh-supramarginal_ctx-lh-inferiorparietal	Between Network	3	89156674	89531284	1.2469e-11
ZIC1	ctx-lh-supramarginal_ctx-lh-inferiorparietal	Between Network	3	147127181	147134506	0.013357
APOE	ctx-lh-supramarginal_ctx-lh-inferiorparietal	Between Network	19	45409039	45412650	0.44927
APOC1	ctx-lh-supramarginal_ctx-lh-inferiorparietal	Between Network	19	45417577	45422606	0.49523
ZIC4	ctx-lh-supramarginal_ctx-lh-inferiortemporal	Between Network	3	147103835	147124596	0.80623
APOC1	ctx-lh-supramarginal_ctx-lh-inferiortemporal	Between Network	19	45417577	45422606	0.0016612
ZIC1	ctx-lh-supramarginal_ctx-lh-inferiortemporal	Between Network	3	147127181	147134506	0.88696
SLC39A12	ctx-lh-supramarginal_ctx-lh-inferiortemporal	Between Network	10	18240768	18332221	0.078188
EPHA3	ctx-lh-supramarginal_ctx-lh-inferiortemporal	Between Network	3	89156674	89531284	0.19034
APOE	ctx-lh-supramarginal_ctx-lh-inferiortemporal	Between Network	19	45409039	45412650	7.1569e-05
EPHA3	ctx-lh-supramarginal_ctx-lh-isthmuscingulate	Between Network	3	89156674	89531284	0.000406
[truncated: 17,915 more rows]
