# Supplementary material for: The genetic landscape of human functional brain connectivity
Source: Nat Commun. 2026 Feb 24;17:3120. doi: 10.1038/s41467-026-69442-9 (PMC13043896; doi:10.1038/s41467-026-69442-9)
Supplement: Supplementary file 15 — Source Data [file 41467_2026_69442_MOESM15_ESM.zip › SourceData_FunctionalConnectivityGenetics_FinalSubmission_Macieletal/SourceData_Figure2a.csv]

	Locus	FDR-significant edges	Min P	BP	CHR	P	REPLICATED
0	1:1922652:C_T	6	1.0613e-07	1922652	1	1.0613e-07	False
1	1:2256245:A_T	5	8.7203e-06	2256245	1	8.7203e-06	False
2	1:4812626:A_G	51	1.4325e-09	4812626	1	1.4325e-09	False
3	1:14546406:C_G	6	2.4727e-08	14546406	1	2.4727e-08	False
4	1:14567243:C_T	6	3.7108e-08	14567243	1	3.7108e-08	False
5	1:14567691:C_T	6	3.7108e-08	14567691	1	3.7108e-08	False
6	1:14561171:G_T	7	1.151e-07	14561171	1	1.151e-07	False
7	1:15257896:A_G	1	5.7221e-08	15257896	1	5.7221e-08	False
8	1:23551233:A_G	13	2.2031e-07	23551233	1	2.2031e-07	False
9	1:23553611:C_CAAA	25	2.2244e-09	23553611	1	2.2244e-09	False
10	1:23579360:C_T	21	2.7132e-08	23579360	1	2.7132e-08	False
11	1:23590651:A_G	31	5.8522e-09	23590651	1	5.8522e-09	False
12	1:24440043:C_T	3	3.0817e-06	24440043	1	3.0817e-06	False
13	1:26493171:A_G	10	3.2835e-08	26493171	1	3.2835e-08	False
14	1:28187209:A_G	13	2.827e-08	28187209	1	2.827e-08	False
15	1:34977518:C_T	9	5.6002e-07	34977518	1	5.6002e-07	False
16	1:41857062:A_G	2	6.8193e-07	41857062	1	6.8193e-07	False
17	1:45458176:A_G	1	5e-10	45458176	1	5e-10	False
18	1:57272452:C_CAA	4	4.9908e-08	57272452	1	4.9908e-08	False
19	1:59039130:C_T	2	1.9903e-08	59039130	1	1.9903e-08	False
20	1:68633156:A_T	2	8.3861e-08	68633156	1	8.3861e-08	False
21	1:74290714:A_ATTCTTTT	13	1.482e-07	74290714	1	1.482e-07	False
22	1:74290714:A_ATTCTTTT	13	1.482e-07	74290714	1	1.482e-07	False
23	1:79392821:A_G	6	3.1834e-07	79392821	1	3.1834e-07	False
24	1:80376439:A_G	4	1.3415e-06	80376439	1	1.3415e-06	False
25	1:90573313:A_G	1	3.3223e-08	90573313	1	3.3223e-08	False
26	1:91088884:C_T	5	7.7564e-08	91088884	1	7.7564e-08	False
27	1:91088884:C_T	5	7.7564e-08	91088884	1	7.7564e-08	False
28	1:91093014:C_T	2	1.3975e-08	91093014	1	1.3975e-08	False
29	1:91096799:A_C	1	2.6852e-07	91096799	1	2.6852e-07	False
30	1:98561488:C_T	9	2.1829e-09	98561488	1	2.1829e-09	False
31	1:100323124:A_G	1	5.0275e-06	100323124	1	5.0275e-06	False
32	1:112533520:G_T	3	5.4337e-08	112533520	1	5.4337e-08	False
33	1:112924130:G_T	1	5.6083e-07	112924130	1	5.6083e-07	False
34	1:114079809:A_G	12	1.6829e-08	114079809	1	1.6829e-08	False
35	1:114079809:A_G	12	1.6829e-08	114079809	1	1.6829e-08	False
36	1:118982799:G_T	3	1.1217e-07	118982799	1	1.1217e-07	False
37	1:158376112:A_AG	2	1.4444e-07	158376112	1	1.4444e-07	False
38	1:158376112:A_AG	2	1.4444e-07	158376112	1	1.4444e-07	False
39	1:158375629:A_G	7	4.6628e-08	158375629	1	4.6628e-08	False
40	1:164447438:A_G	1	2.3272e-08	164447438	1	2.3272e-08	False
41	1:169462431:C_T	4	1.2436e-08	169462431	1	1.2436e-08	False
42	1:170478247:A_G	15	1.1211e-07	170478247	1	1.1211e-07	False
43	1:173704540:A_G	1	2.3014e-07	173704540	1	2.3014e-07	False
44	1:174057320:C_G	1	6.877e-08	174057320	1	6.877e-08	False
45	1:175464096:C_G	1	1.4446e-07	175464096	1	1.4446e-07	False
46	1:186130692:A_G	7	3.2705e-08	186130692	1	3.2705e-08	False
47	1:190734020:C_T	1	3.4267e-08	190734020	1	3.4267e-08	False
48	1:194173300:C_T	1	3.2807e-08	194173300	1	3.2807e-08	False
49	1:195377635:A_G	1	8.6655e-08	195377635	1	8.6655e-08	False
50	1:195419973:C_T	1	3.4259e-08	195419973	1	3.4259e-08	False
51	1:200138849:C_T	12	3.5644e-08	200138849	1	3.5644e-08	False
52	1:201110191:C_T	1	1.113e-08	201110191	1	1.113e-08	False
53	1:203083528:G_T	1	4.4222e-08	203083528	1	4.4222e-08	False
54	1:204974508:C_T	122	3.7523e-08	204974508	1	3.7523e-08	False
55	1:209686596:G_T	4	1.8809e-07	209686596	1	1.8809e-07	False
56	1:228918056:C_T	2	2.4408e-08	228918056	1	2.4408e-08	False
57	1:230231782:A_G	1	1.3337e-06	230231782	1	1.3337e-06	False
58	1:232424928:A_G	2	3.503e-07	232424928	1	3.503e-07	False
59	1:248585259:A_T	1	1.4125e-06	248585259	1	1.4125e-06	False
60	2:6651312:C_T	2	1.1947e-06	6651312	2	1.1947e-06	False
61	2:7406826:G_T	36	1.1187e-08	7406826	2	1.1187e-08	False
62	2:7550326:A_G	1	7.1793e-09	7550326	2	7.1793e-09	False
63	2:10276223:C_T	1	2.2136e-09	10276223	2	2.2136e-09	False
64	2:10663555:G_T	15	2.5818e-08	10663555	2	2.5818e-08	False
65	2:20741949:C_T	1	6.7866e-08	20741949	2	6.7866e-08	False
66	2:20750223:C_T	1	4.0259e-09	20750223	2	4.0259e-09	False
67	2:21429055:C_G	12	2.4849e-07	21429055	2	2.4849e-07	False
68	2:36222103:C_T	6	8.8476e-08	36222103	2	8.8476e-08	False
69	2:40485938:C_T	1	3.5864e-08	40485938	2	3.5864e-08	False
70	2:40487594:C_G	1	7.4247e-08	40487594	2	7.4247e-08	False
71	2:42281656:G_T	5	7.0239e-06	42281656	2	7.0239e-06	False
72	2:42275726:C_G	2	1.5169e-07	42275726	2	1.5169e-07	False
73	2:42285575:A_T	12	3.5673e-08	42285575	2	3.5673e-08	False
74	2:42287931:C_T	1	9.8713e-08	42287931	2	9.8713e-08	False
75	2:43687969:G_T	9	7.2295e-08	43687969	2	7.2295e-08	False
76	2:48104438:A_C	8	1.7917e-08	48104438	2	1.7917e-08	False
77	2:58039936:C_T	15	1.0571e-07	58039936	2	1.0571e-07	False
78	2:57995348:A_C	42	4.6672e-08	57995348	2	4.6672e-08	False
79	2:58159473:G_T	21	6.1079e-08	58159473	2	6.1079e-08	False
80	2:59446052:C_T	5	9.1147e-09	59446052	2	9.1147e-09	False
81	2:59446052:C_T	5	9.1147e-09	59446052	2	9.1147e-09	False
82	2:59478292:C_T	4	5.5827e-09	59478292	2	5.5827e-09	False
83	2:60455538:A_ACT	5	3.3021e-07	60455538	2	3.3021e-07	False
84	2:60463149:C_T	16	3.5174e-08	60463149	2	3.5174e-08	False
85	2:60470926:A_G	10	3.236e-08	60470926	2	3.236e-08	False
86	2:65055887:G_T	1	2.9196e-08	65055887	2	2.9196e-08	False
87	2:68333579:A_G	2	7.0643e-09	68333579	2	7.0643e-09	False
88	2:68410296:A_C	1	5.014e-07	68410296	2	5.014e-07	False
89	2:68871710:C_G	2	4.1633e-08	68871710	2	4.1633e-08	False
90	2:79282663:A_G	1	4.4856e-08	79282663	2	4.4856e-08	False
91	2:80318441:A_G	4	2.099e-08	80318441	2	2.099e-08	False
92	2:103451130:C_T	14	2.2968e-08	103451130	2	2.2968e-08	False
93	2:103491869:G_T	29	2.6724e-06	103491869	2	2.6724e-06	False
94	2:106296546:A_G	22	4.1254e-08	106296546	2	4.1254e-08	False
95	2:106305517:C_T	51	3.605e-08	106305517	2	3.605e-08	False
96	2:107202234:A_G	1	2.8144e-08	107202234	2	2.8144e-08	False
97	2:107210006:C_T	1	1.6651e-08	107210006	2	1.6651e-08	False
98	2:114065390:C_T	226	2.9233e-17	114065390	2	2.9233e-17	False
99	2:114065390:C_T	226	2.9233e-17	114065390	2	2.9233e-17	False
100	2:114065390:C_T	226	2.9233e-17	114065390	2	2.9233e-17	False
101	2:114065390:C_T	226	2.9233e-17	114065390	2	2.9233e-17	False
102	2:114065390:C_T	226	2.9233e-17	114065390	2	2.9233e-17	False
103	2:114065390:C_T	226	2.9233e-17	114065390	2	2.9233e-17	False
104	2:114065390:C_T	226	2.9233e-17	114065390	2	2.9233e-17	False
105	2:114065390:C_T	226	2.9233e-17	114065390	2	2.9233e-17	False
106	2:114065390:C_T	226	2.9233e-17	114065390	2	2.9233e-17	False
107	2:114065433:A_AC	246	5e-10	114065433	2	5e-10	False
108	2:114065433:A_AC	246	5e-10	114065433	2	5e-10	False
109	2:114065433:A_AC	246	5e-10	114065433	2	5e-10	False
110	2:114065433:A_AC	246	5e-10	114065433	2	5e-10	False
111	2:114065433:A_AC	246	5e-10	114065433	2	5e-10	False
112	2:114065433:A_AC	246	5e-10	114065433	2	5e-10	False
113	2:114065433:A_AC	246	5e-10	114065433	2	5e-10	False
114	2:114065572:C_T	391	2.3198e-13	114065572	2	2.3198e-13	False
115	2:114065572:C_T	391	2.3198e-13	114065572	2	2.3198e-13	False
116	2:114065572:C_T	391	2.3198e-13	114065572	2	2.3198e-13	False
117	2:114065572:C_T	391	2.3198e-13	114065572	2	2.3198e-13	False
118	2:114065572:C_T	391	2.3198e-13	114065572	2	2.3198e-13	False
119	2:114065572:C_T	391	2.3198e-13	114065572	2	2.3198e-13	False
120	2:114065572:C_T	391	2.3198e-13	114065572	2	2.3198e-13	False
121	2:114065572:C_T	391	2.3198e-13	114065572	2	2.3198e-13	False
122	2:114073498:G_GGAA	390	1.0354e-10	114073498	2	1.0354e-10	False
123	2:114073498:G_GGAA	390	1.0354e-10	114073498	2	1.0354e-10	False
124	2:114073498:G_GGAA	390	1.0354e-10	114073498	2	1.0354e-10	False
125	2:114071717:C_T	390	1.0354e-10	114071717	2	1.0354e-10	False
126	2:114071717:C_T	390	1.0354e-10	114071717	2	1.0354e-10	False
127	2:114071717:C_T	390	1.0354e-10	114071717	2	1.0354e-10	False
128	2:114071717:C_T	390	1.0354e-10	114071717	2	1.0354e-10	False
129	2:114071717:C_T	390	1.0354e-10	114071717	2	1.0354e-10	False
130	2:114071717:C_T	390	1.0354e-10	114071717	2	1.0354e-10	False
131	2:114071717:C_T	390	1.0354e-10	114071717	2	1.0354e-10	False
132	2:114071717:C_T	390	1.0354e-10	114071717	2	1.0354e-10	False
133	2:114071717:C_T	390	1.0354e-10	114071717	2	1.0354e-10	False
134	2:114071717:C_T	390	1.0354e-10	114071717	2	1.0354e-10	False
135	2:114071473:C_T	390	1.0354e-10	114071473	2	1.0354e-10	False
136	2:114069021:A_G	390	1.0354e-10	114069021	2	1.0354e-10	True
137	2:114069021:A_G	390	1.0354e-10	114069021	2	1.0354e-10	False
138	2:114069021:A_G	390	1.0354e-10	114069021	2	1.0354e-10	True
139	2:114069021:A_G	390	1.0354e-10	114069021	2	1.0354e-10	False
140	2:114069021:A_G	390	1.0354e-10	114069021	2	1.0354e-10	False
141	2:114068017:G_T	390	1.0354e-10	114068017	2	1.0354e-10	False
142	2:114068017:G_T	390	1.0354e-10	114068017	2	1.0354e-10	False
143	2:114068017:G_T	390	1.0354e-10	114068017	2	1.0354e-10	False
144	2:114067329:C_T	36	5e-10	114067329	2	5e-10	False
145	2:114077218:C_G	453	5e-10	114077218	2	5e-10	False
146	2:114077218:C_G	453	5e-10	114077218	2	5e-10	False
147	2:114077218:C_G	453	5e-10	114077218	2	5e-10	False
148	2:114077218:C_G	453	5e-10	114077218	2	5e-10	False
149	2:114077218:C_G	453	5e-10	114077218	2	5e-10	False
150	2:114079248:A_C	565	1.3956e-13	114079248	2	1.3956e-13	True
151	2:114079248:A_C	565	1.3956e-13	114079248	2	1.3956e-13	False
152	2:114079248:A_C	565	1.3956e-13	114079248	2	1.3956e-13	False
153	2:114079248:A_C	565	1.3956e-13	114079248	2	1.3956e-13	True
154	2:114079248:A_C	565	1.3956e-13	114079248	2	1.3956e-13	True
155	2:114079248:A_C	565	1.3956e-13	114079248	2	1.3956e-13	False
156	2:114079248:A_C	565	1.3956e-13	114079248	2	1.3956e-13	False
157	2:114079248:A_C	565	1.3956e-13	114079248	2	1.3956e-13	False
158	2:114089551:A_C	576	6.7168e-15	114089551	2	6.7168e-15	False
159	2:114089551:A_C	576	6.7168e-15	114089551	2	6.7168e-15	False
160	2:114089551:A_C	576	6.7168e-15	114089551	2	6.7168e-15	False
161	2:114089551:A_C	576	6.7168e-15	114089551	2	6.7168e-15	True
162	2:114089551:A_C	576	6.7168e-15	114089551	2	6.7168e-15	False
163	2:114089551:A_C	576	6.7168e-15	114089551	2	6.7168e-15	True
164	2:114085785:A_G	576	6.7168e-15	114085785	2	6.7168e-15	False
165	2:114083120:A_G	576	6.7168e-15	114083120	2	6.7168e-15	False
166	2:114083120:A_G	576	6.7168e-15	114083120	2	6.7168e-15	False
167	2:114083120:A_G	576	6.7168e-15	114083120	2	6.7168e-15	False
168	2:114083120:A_G	576	6.7168e-15	114083120	2	6.7168e-15	False
169	2:114083120:A_G	576	6.7168e-15	114083120	2	6.7168e-15	False
170	2:114082628:T_TA	576	6.7168e-15	114082628	2	6.7168e-15	False
171	2:114082628:T_TA	576	6.7168e-15	114082628	2	6.7168e-15	False
172	2:114082628:T_TA	576	6.7168e-15	114082628	2	6.7168e-15	True
173	2:114082628:T_TA	576	6.7168e-15	114082628	2	6.7168e-15	False
174	2:114082628:T_TA	576	6.7168e-15	114082628	2	6.7168e-15	False
175	2:114082628:T_TA	576	6.7168e-15	114082628	2	6.7168e-15	False
176	2:114082628:T_TA	576	6.7168e-15	114082628	2	6.7168e-15	True
177	2:114082628:T_TA	576	6.7168e-15	114082628	2	6.7168e-15	False
178	2:114082628:T_TA	576	6.7168e-15	114082628	2	6.7168e-15	False
179	2:114082628:T_TA	576	6.7168e-15	114082628	2	6.7168e-15	True
180	2:114082628:T_TA	576	6.7168e-15	114082628	2	6.7168e-15	True
181	2:114082628:T_TA	576	6.7168e-15	114082628	2	6.7168e-15	True
182	2:114082628:T_TA	576	6.7168e-15	114082628	2	6.7168e-15	False
183	2:114081827:C_T	576	6.7168e-15	114081827	2	6.7168e-15	False
184	2:114081827:C_T	576	6.7168e-15	114081827	2	6.7168e-15	True
185	2:114106139:G_T	585	2.1094e-15	114106139	2	2.1094e-15	True
186	2:114106139:G_T	585	2.1094e-15	114106139	2	2.1094e-15	False
187	2:114106139:G_T	585	2.1094e-15	114106139	2	2.1094e-15	True
188	2:114106139:G_T	585	2.1094e-15	114106139	2	2.1094e-15	False
189	2:114106139:G_T	585	2.1094e-15	114106139	2	2.1094e-15	False
190	2:114106139:G_T	585	2.1094e-15	114106139	2	2.1094e-15	False
191	2:114103966:A_C	585	2.1094e-15	114103966	2	2.1094e-15	True
192	2:114090412:A_G	585	2.1094e-15	114090412	2	2.1094e-15	False
193	2:114090412:A_G	585	2.1094e-15	114090412	2	2.1094e-15	False
194	2:114090412:A_G	585	2.1094e-15	114090412	2	2.1094e-15	False
195	2:114090412:A_G	585	2.1094e-15	114090412	2	2.1094e-15	False
196	2:114090412:A_G	585	2.1094e-15	114090412	2	2.1094e-15	False
197	2:114110568:A_G	585	2.1094e-15	114110568	2	2.1094e-15	False
198	2:114110568:A_G	585	2.1094e-15	114110568	2	2.1094e-15	False
199	2:114110568:A_G	585	2.1094e-15	114110568	2	2.1094e-15	False
200	2:114095279:C_T	44	6.1403e-09	114095279	2	6.1403e-09	False
201	2:114095279:C_T	44	6.1403e-09	114095279	2	6.1403e-09	False
202	2:114095279:C_T	44	6.1403e-09	114095279	2	6.1403e-09	False
203	2:114095279:C_T	44	6.1403e-09	114095279	2	6.1403e-09	False
204	2:114094628:A_C	44	6.1403e-09	114094628	2	6.1403e-09	False
205	2:114106326:A_G	280	5e-10	114106326	2	5e-10	False
206	2:114106326:A_G	280	5e-10	114106326	2	5e-10	False
207	2:114106326:A_G	280	5e-10	114106326	2	5e-10	False
208	2:114103804:A_T	280	5e-10	114103804	2	5e-10	False
209	2:114103804:A_T	280	5e-10	114103804	2	5e-10	False
210	2:114103804:A_T	280	5e-10	114103804	2	5e-10	False
211	2:114103804:A_T	280	5e-10	114103804	2	5e-10	False
212	2:114103804:A_T	280	5e-10	114103804	2	5e-10	False
213	2:114103804:A_T	280	5e-10	114103804	2	5e-10	False
214	2:114103804:A_T	280	5e-10	114103804	2	5e-10	False
215	2:114099305:G_T	280	5e-10	114099305	2	5e-10	False
216	2:114099305:G_T	280	5e-10	114099305	2	5e-10	False
217	2:114099305:G_T	280	5e-10	114099305	2	5e-10	False
218	2:119649716:G_T	1	4.6705e-08	119649716	2	4.6705e-08	False
219	2:145214607:G_T	13	2.8922e-08	145214607	2	2.8922e-08	False
220	2:155726147:C_T	6	1.6942e-08	155726147	2	1.6942e-08	False
221	2:155987243:C_CT	4	4.648e-08	155987243	2	4.648e-08	False
222	2:155989199:C_CT	4	4.648e-08	155989199	2	4.648e-08	False
223	2:155853795:C_CTGTG	6	3.1221e-08	155853795	2	3.1221e-08	False
224	2:155933427:A_G	8	6.7235e-08	155933427	2	6.7235e-08	False
225	2:161986053:C_T	1	7.0397e-06	161986053	2	7.0397e-06	False
226	2:162846439:A_G	5	6.0116e-08	162846439	2	6.0116e-08	False
227	2:162845572:C_CA	7	1.0883e-07	162845572	2	1.0883e-07	False
228	2:162845855:A_G	3	3.1023e-08	162845855	2	3.1023e-08	False
229	2:170335508:A_C	2	4.3015e-07	170335508	2	4.3015e-07	False
230	2:173327273:C_T	7	2.788e-08	173327273	2	2.788e-08	False
231	2:173329965:A_T	4	3.9075e-08	173329965	2	3.9075e-08	False
232	2:178160979:C_T	2	3.4632e-08	178160979	2	3.4632e-08	False
233	2:191759073:G_GT	4	3.7621e-08	191759073	2	3.7621e-08	False
234	2:193277890:A_T	20	1.1824e-08	193277890	2	1.1824e-08	False
235	2:198777676:A_T	2	1.3098e-06	198777676	2	1.3098e-06	False
236	2:208129536:C_T	13	1.9744e-06	208129536	2	1.9744e-06	False
237	2:215787606:A_G	1	8.3656e-09	215787606	2	8.3656e-09	False
238	2:231901385:A_C	3	1.4901e-07	231901385	2	1.4901e-07	False
239	2:231914845:C_T	24	1.9024e-09	231914845	2	1.9024e-09	False
240	2:231914845:C_T	24	1.9024e-09	231914845	2	1.9024e-09	False
241	2:231916926:G_T	36	6.2507e-09	231916926	2	6.2507e-09	False
242	2:234847478:C_T	1	3.1063e-08	234847478	2	3.1063e-08	False
243	2:236104930:A_T	1	7.1691e-08	236104930	2	7.1691e-08	False
244	2:241565055:C_T	27	7.0808e-07	241565055	2	7.0808e-07	False
245	3:4351597:C_T	1	1.0503e-08	4351597	3	1.0503e-08	False
246	3:7027402:C_T	1	1.7212e-08	7027402	3	1.7212e-08	False
247	3:16808397:C_G	2	3.5237e-08	16808397	3	3.5237e-08	False
248	3:18486173:A_G	2	4.7522e-09	18486173	3	4.7522e-09	False
249	3:24339983:C_G	8	1.8954e-07	24339983	3	1.8954e-07	False
250	3:25193102:C_T	3	4.6583e-07	25193102	3	4.6583e-07	False
251	3:26569383:C_T	2	1.5077e-07	26569383	3	1.5077e-07	False
252	3:29364780:C_T	2	2.1138e-06	29364780	3	2.1138e-06	False
253	3:29604941:G_T	4	1.3972e-08	29604941	3	1.3972e-08	False
254	3:34160639:C_T	4	2.5979e-08	34160639	3	2.5979e-08	False
255	3:42880027:G_GACTGACCAT	3	1.4486e-06	42880027	3	1.4486e-06	False
256	3:55146971:A_G	5	1.3552e-06	55146971	3	1.3552e-06	False
257	3:63775691:A_G	13	3.3774e-07	63775691	3	3.3774e-07	False
258	3:68569731:C_T	16	5.4063e-09	68569731	3	5.4063e-09	False
259	3:81567907:A_G	1	5.4965e-09	81567907	3	5.4965e-09	False
260	3:81687388:C_T	0	1.5469e-05	81687388	3	1.5469e-05	False
261	3:87783976:A_G	9	1.3102e-07	87783976	3	1.3102e-07	False
262	3:88902418:G_T	4	1.3432e-07	88902418	3	1.3432e-07	False
263	3:89089885:G_T	23	4.7396e-09	89089885	3	4.7396e-09	False
264	3:89089885:G_T	23	4.7396e-09	89089885	3	4.7396e-09	False
265	3:89102851:A_ATT	34	3.5965e-07	89102851	3	3.5965e-07	False
266	3:89132282:G_T	45	7.8099e-10	89132282	3	7.8099e-10	False
267	3:89132282:G_T	45	7.8099e-10	89132282	3	7.8099e-10	False
268	3:89257759:A_AGAAG	14	4.2677e-08	89257759	3	4.2677e-08	False
269	3:89281752:A_G	66	3.0933e-10	89281752	3	3.0933e-10	False
270	3:89275906:C_T	66	3.0933e-10	89275906	3	3.0933e-10	False
271	3:89273019:A_G	64	2.4293e-10	89273019	3	2.4293e-10	False
272	3:89329632:G_T	64	2.4293e-10	89329632	3	2.4293e-10	False
273	3:89348525:C_T	64	2.4293e-10	89348525	3	2.4293e-10	False
274	3:89280847:C_T	64	2.3719e-10	89280847	3	2.3719e-10	False
275	3:89295480:A_T	64	2.3719e-10	89295480	3	2.3719e-10	False
276	3:89339548:G_T	56	6.5393e-11	89339548	3	6.5393e-11	False
277	3:89341738:G_T	56	6.5393e-11	89341738	3	6.5393e-11	False
278	3:89343789:G_T	56	6.5393e-11	89343789	3	6.5393e-11	False
279	3:89279467:C_T	104	4.0082e-09	89279467	3	4.0082e-09	False
280	3:89279467:C_T	104	4.0082e-09	89279467	3	4.0082e-09	False
281	3:89279467:C_T	104	4.0082e-09	89279467	3	4.0082e-09	False
282	3:89279467:C_T	104	4.0082e-09	89279467	3	4.0082e-09	False
283	3:89279467:C_T	104	4.0082e-09	89279467	3	4.0082e-09	False
284	3:89279467:C_T	104	4.0082e-09	89279467	3	4.0082e-09	False
285	3:89300497:A_G	35	9.6406e-09	89300497	3	9.6406e-09	False
286	3:89300497:A_G	35	9.6406e-09	89300497	3	9.6406e-09	False
287	3:89312113:C_CTTTTTTTTT	38	7.3773e-10	89312113	3	7.3773e-10	False
288	3:89312113:C_CTTTTTTTTT	38	7.3773e-10	89312113	3	7.3773e-10	False
289	3:89368629:A_C	56	3.3177e-11	89368629	3	3.3177e-11	False
290	3:89386361:G_T	56	3.3177e-11	89386361	3	3.3177e-11	False
291	3:89360266:G_T	56	3.3626e-11	89360266	3	3.3626e-11	False
292	3:89360266:G_T	56	3.3626e-11	89360266	3	3.3626e-11	False
293	3:89360266:G_T	56	3.3626e-11	89360266	3	3.3626e-11	False
294	3:89360266:G_T	56	3.3626e-11	89360266	3	3.3626e-11	False
295	3:89360266:G_T	56	3.3626e-11	89360266	3	3.3626e-11	False
296	3:89360266:G_T	56	3.3626e-11	89360266	3	3.3626e-11	False
297	3:89369748:C_CT	55	3.5979e-11	89369748	3	3.5979e-11	False
298	3:89384121:A_G	56	4.5742e-11	89384121	3	4.5742e-11	False
299	3:89384121:A_G	56	4.5742e-11	89384121	3	4.5742e-11	False
300	3:89384121:A_G	56	4.5742e-11	89384121	3	4.5742e-11	False
301	3:89384121:A_G	56	4.5742e-11	89384121	3	4.5742e-11	False
302	3:89384121:A_G	56	4.5742e-11	89384121	3	4.5742e-11	False
303	3:89384121:A_G	56	4.5742e-11	89384121	3	4.5742e-11	False
304	3:89448196:C_T	77	8.7264e-14	89448196	3	8.7264e-14	False
305	3:89448196:C_T	77	8.7264e-14	89448196	3	8.7264e-14	False
306	3:89440509:C_T	77	8.7264e-14	89440509	3	8.7264e-14	False
307	3:89440509:C_T	77	8.7264e-14	89440509	3	8.7264e-14	False
308	3:89440509:C_T	77	8.7264e-14	89440509	3	8.7264e-14	False
309	3:89431650:C_T	77	8.7264e-14	89431650	3	8.7264e-14	False
310	3:89431650:C_T	77	8.7264e-14	89431650	3	8.7264e-14	False
311	3:89420088:T_TGTGCACCTAGAC	77	8.7264e-14	89420088	3	8.7264e-14	False
312	3:89420088:T_TGTGCACCTAGAC	77	8.7264e-14	89420088	3	8.7264e-14	False
313	3:89420088:T_TGTGCACCTAGAC	77	8.7264e-14	89420088	3	8.7264e-14	False
314	3:89420088:T_TGTGCACCTAGAC	77	8.7264e-14	89420088	3	8.7264e-14	False
315	3:89448936:A_T	77	8.7264e-14	89448936	3	8.7264e-14	False
316	3:89442305:A_T	117	1.0252e-13	89442305	3	1.0252e-13	False
317	3:89442305:A_T	117	1.0252e-13	89442305	3	1.0252e-13	False
318	3:89442305:A_T	117	1.0252e-13	89442305	3	1.0252e-13	False
319	3:89442305:A_T	117	1.0252e-13	89442305	3	1.0252e-13	False
320	3:89442305:A_T	117	1.0252e-13	89442305	3	1.0252e-13	False
321	3:89442305:A_T	117	1.0252e-13	89442305	3	1.0252e-13	False
322	3:89442305:A_T	117	1.0252e-13	89442305	3	1.0252e-13	False
323	3:89442305:A_T	117	1.0252e-13	89442305	3	1.0252e-13	False
324	3:89442305:A_T	117	1.0252e-13	89442305	3	1.0252e-13	False
325	3:89442305:A_T	117	1.0252e-13	89442305	3	1.0252e-13	False
326	3:89442305:A_T	117	1.0252e-13	89442305	3	1.0252e-13	False
327	3:89442305:A_T	117	1.0252e-13	89442305	3	1.0252e-13	False
328	3:89442305:A_T	117	1.0252e-13	89442305	3	1.0252e-13	False
329	3:89442305:A_T	117	1.0252e-13	89442305	3	1.0252e-13	False
330	3:89442305:A_T	117	1.0252e-13	89442305	3	1.0252e-13	False
331	3:89451721:C_G	292	5e-10	89451721	3	5e-10	True
332	3:89451721:C_G	292	5e-10	89451721	3	5e-10	False
333	3:89451721:C_G	292	5e-10	89451721	3	5e-10	False
334	3:89451721:C_G	292	5e-10	89451721	3	5e-10	False
335	3:89451721:C_G	292	5e-10	89451721	3	5e-10	False
336	3:89451721:C_G	292	5e-10	89451721	3	5e-10	True
337	3:89451721:C_G	292	5e-10	89451721	3	5e-10	False
338	3:89451721:C_G	292	5e-10	89451721	3	5e-10	False
339	3:89451721:C_G	292	5e-10	89451721	3	5e-10	False
340	3:89451721:C_G	292	5e-10	89451721	3	5e-10	True
341	3:89451721:C_G	292	5e-10	89451721	3	5e-10	True
342	3:89451721:C_G	292	5e-10	89451721	3	5e-10	False
343	3:89451721:C_G	292	5e-10	89451721	3	5e-10	False
344	3:89451721:C_G	292	5e-10	89451721	3	5e-10	False
345	3:89451721:C_G	292	5e-10	89451721	3	5e-10	True
346	3:89456555:A_T	292	5e-10	89456555	3	5e-10	False
347	3:89456555:A_T	292	5e-10	89456555	3	5e-10	False
348	3:89456555:A_T	292	5e-10	89456555	3	5e-10	False
349	3:89466339:A_T	289	5e-10	89466339	3	5e-10	False
350	3:89466339:A_T	289	5e-10	89466339	3	5e-10	False
351	3:89466339:A_T	289	5e-10	89466339	3	5e-10	True
352	3:89467357:A_G	301	8.4599e-14	89467357	3	8.4599e-14	True
353	3:89467357:A_G	301	8.4599e-14	89467357	3	8.4599e-14	False
354	3:89467357:A_G	301	8.4599e-14	89467357	3	8.4599e-14	True
355	3:89467357:A_G	301	8.4599e-14	89467357	3	8.4599e-14	False
356	3:89467357:A_G	301	8.4599e-14	89467357	3	8.4599e-14	False
357	3:89467357:A_G	301	8.4599e-14	89467357	3	8.4599e-14	False
358	3:89467357:A_G	301	8.4599e-14	89467357	3	8.4599e-14	False
359	3:89467357:A_G	301	8.4599e-14	89467357	3	8.4599e-14	False
360	3:89469453:A_T	301	1.6398e-13	89469453	3	1.6398e-13	False
361	3:89469453:A_T	301	1.6398e-13	89469453	3	1.6398e-13	False
362	3:89469453:A_T	301	1.6398e-13	89469453	3	1.6398e-13	False
363	3:89469453:A_T	301	1.6398e-13	89469453	3	1.6398e-13	False
364	3:89482234:C_T	300	5.4401e-15	89482234	3	5.4401e-15	False
365	3:89482234:C_T	300	5.4401e-15	89482234	3	5.4401e-15	True
366	3:89482234:C_T	300	5.4401e-15	89482234	3	5.4401e-15	False
367	3:89482234:C_T	300	5.4401e-15	89482234	3	5.4401e-15	False
368	3:89482234:C_T	300	5.4401e-15	89482234	3	5.4401e-15	True
369	3:89482234:C_T	300	5.4401e-15	89482234	3	5.4401e-15	False
370	3:89482234:C_T	300	5.4401e-15	89482234	3	5.4401e-15	True
371	3:89493167:A_G	300	5.4401e-15	89493167	3	5.4401e-15	False
372	3:89493167:A_G	300	5.4401e-15	89493167	3	5.4401e-15	False
373	3:89493167:A_G	300	5.4401e-15	89493167	3	5.4401e-15	False
374	3:89493167:A_G	300	5.4401e-15	89493167	3	5.4401e-15	False
375	3:89493167:A_G	300	5.4401e-15	89493167	3	5.4401e-15	False
376	3:89493167:A_G	300	5.4401e-15	89493167	3	5.4401e-15	False
377	3:89521693:C_T	302	3.7192e-15	89521693	3	3.7192e-15	True
378	3:89521693:C_T	302	3.7192e-15	89521693	3	3.7192e-15	False
379	3:89521693:C_T	302	3.7192e-15	89521693	3	3.7192e-15	False
380	3:89521693:C_T	302	3.7192e-15	89521693	3	3.7192e-15	True
381	3:89521693:C_T	302	3.7192e-15	89521693	3	3.7192e-15	False
382	3:89521693:C_T	302	3.7192e-15	89521693	3	3.7192e-15	True
383	3:89521693:C_T	302	3.7192e-15	89521693	3	3.7192e-15	False
384	3:89521693:C_T	302	3.7192e-15	89521693	3	3.7192e-15	False
385	3:89521693:C_T	302	3.7192e-15	89521693	3	3.7192e-15	True
386	3:89521693:C_T	302	3.7192e-15	89521693	3	3.7192e-15	False
387	3:89521693:C_T	302	3.7192e-15	89521693	3	3.7192e-15	False
388	3:89521831:T_TGAAAG	151	9.3203e-14	89521831	3	9.3203e-14	False
389	3:89521831:T_TGAAAG	151	9.3203e-14	89521831	3	9.3203e-14	False
390	3:89463290:C_T	151	9.3203e-14	89463290	3	9.3203e-14	False
391	3:89463290:C_T	151	9.3203e-14	89463290	3	9.3203e-14	False
392	3:89463290:C_T	151	9.3203e-14	89463290	3	9.3203e-14	False
393	3:89464194:C_T	151	9.3203e-14	89464194	3	9.3203e-14	False
394	3:89509550:G_T	151	9.3203e-14	89509550	3	9.3203e-14	False
395	3:89509550:G_T	151	9.3203e-14	89509550	3	9.3203e-14	False
396	3:89500365:C_T	151	1.5188e-13	89500365	3	1.5188e-13	False
397	3:89500488:C_G	151	1.5188e-13	89500488	3	1.5188e-13	False
398	3:89500488:C_G	151	1.5188e-13	89500488	3	1.5188e-13	False
399	3:89502123:T_TTAG	151	1.5188e-13	89502123	3	1.5188e-13	False
400	3:89505327:G_T	151	1.5188e-13	89505327	3	1.5188e-13	False
401	3:89519229:A_C	151	1.5188e-13	89519229	3	1.5188e-13	False
402	3:89519229:A_C	151	1.5188e-13	89519229	3	1.5188e-13	False
403	3:89519238:C_T	151	1.5188e-13	89519238	3	1.5188e-13	False
404	3:89519238:C_T	151	1.5188e-13	89519238	3	1.5188e-13	False
405	3:89519238:C_T	151	1.5188e-13	89519238	3	1.5188e-13	False
406	3:89519238:C_T	151	1.5188e-13	89519238	3	1.5188e-13	True
407	3:89519238:C_T	151	1.5188e-13	89519238	3	1.5188e-13	False
408	3:89519238:C_T	151	1.5188e-13	89519238	3	1.5188e-13	False
409	3:89519238:C_T	151	1.5188e-13	89519238	3	1.5188e-13	False
410	3:89519238:C_T	151	1.5188e-13	89519238	3	1.5188e-13	False
411	3:89519238:C_T	151	1.5188e-13	89519238	3	1.5188e-13	True
412	3:89519238:C_T	151	1.5188e-13	89519238	3	1.5188e-13	False
413	3:89524056:A_G	151	1.5188e-13	89524056	3	1.5188e-13	False
414	3:89526072:C_G	151	1.5188e-13	89526072	3	1.5188e-13	False
415	3:89526072:C_G	151	1.5188e-13	89526072	3	1.5188e-13	False
416	3:89523038:A_C	305	7.272e-15	89523038	3	7.272e-15	False
417	3:89523038:A_C	305	7.272e-15	89523038	3	7.272e-15	False
418	3:89523038:A_C	305	7.272e-15	89523038	3	7.272e-15	True
419	3:89523038:A_C	305	7.272e-15	89523038	3	7.272e-15	False
420	3:89523038:A_C	305	7.272e-15	89523038	3	7.272e-15	True
421	3:89523038:A_C	305	7.272e-15	89523038	3	7.272e-15	True
422	3:89523038:A_C	305	7.272e-15	89523038	3	7.272e-15	False
423	3:89523038:A_C	305	7.272e-15	89523038	3	7.272e-15	False
424	3:89523038:A_C	305	7.272e-15	89523038	3	7.272e-15	True
425	3:89523038:A_C	305	7.272e-15	89523038	3	7.272e-15	False
426	3:89489529:C_T	303	7.3547e-13	89489529	3	7.3547e-13	False
427	3:89489529:C_T	303	7.3547e-13	89489529	3	7.3547e-13	False
428	3:89489529:C_T	303	7.3547e-13	89489529	3	7.3547e-13	True
429	3:89489529:C_T	303	7.3547e-13	89489529	3	7.3547e-13	False
430	3:89489529:C_T	303	7.3547e-13	89489529	3	7.3547e-13	False
431	3:89525505:A_G	303	7.3547e-13	89525505	3	7.3547e-13	False
432	3:89525505:A_G	303	7.3547e-13	89525505	3	7.3547e-13	False
433	3:89525505:A_G	303	7.3547e-13	89525505	3	7.3547e-13	False
434	3:89525505:A_G	303	7.3547e-13	89525505	3	7.3547e-13	False
435	3:89525505:A_G	303	7.3547e-13	89525505	3	7.3547e-13	False
436	3:89525505:A_G	303	7.3547e-13	89525505	3	7.3547e-13	False
437	3:89525505:A_G	303	7.3547e-13	89525505	3	7.3547e-13	False
438	3:89525505:A_G	303	7.3547e-13	89525505	3	7.3547e-13	False
439	3:89525505:A_G	303	7.3547e-13	89525505	3	7.3547e-13	False
440	3:89525505:A_G	303	7.3547e-13	89525505	3	7.3547e-13	False
441	3:89525505:A_G	303	7.3547e-13	89525505	3	7.3547e-13	False
442	3:89525505:A_G	303	7.3547e-13	89525505	3	7.3547e-13	False
443	3:89525505:A_G	303	7.3547e-13	89525505	3	7.3547e-13	False
444	3:89525505:A_G	303	7.3547e-13	89525505	3	7.3547e-13	False
445	3:89530057:A_C	306	5.9851e-12	89530057	3	5.9851e-12	False
446	3:89530057:A_C	306	5.9851e-12	89530057	3	5.9851e-12	False
447	3:89530057:A_C	306	5.9851e-12	89530057	3	5.9851e-12	False
448	3:89530057:A_C	306	5.9851e-12	89530057	3	5.9851e-12	False
449	3:89530057:A_C	306	5.9851e-12	89530057	3	5.9851e-12	False
450	3:89530057:A_C	306	5.9851e-12	89530057	3	5.9851e-12	False
451	3:89530057:A_C	306	5.9851e-12	89530057	3	5.9851e-12	False
452	3:89530057:A_C	306	5.9851e-12	89530057	3	5.9851e-12	False
453	3:89530057:A_C	306	5.9851e-12	89530057	3	5.9851e-12	False
454	3:89530057:A_C	306	5.9851e-12	89530057	3	5.9851e-12	False
455	3:89530057:A_C	306	5.9851e-12	89530057	3	5.9851e-12	False
456	3:89530057:A_C	306	5.9851e-12	89530057	3	5.9851e-12	False
457	3:89530057:A_C	306	5.9851e-12	89530057	3	5.9851e-12	False
458	3:89530057:A_C	306	5.9851e-12	89530057	3	5.9851e-12	False
459	3:89530057:A_C	306	5.9851e-12	89530057	3	5.9851e-12	False
460	3:89530057:A_C	306	5.9851e-12	89530057	3	5.9851e-12	False
461	3:89530057:A_C	306	5.9851e-12	89530057	3	5.9851e-12	True
462	3:89497082:A_G	268	2.1927e-24	89497082	3	2.1927e-24	True
463	3:89497082:A_G	268	2.1927e-24	89497082	3	2.1927e-24	False
464	3:89497082:A_G	268	2.1927e-24	89497082	3	2.1927e-24	False
465	3:89497082:A_G	268	2.1927e-24	89497082	3	2.1927e-24	False
466	3:89497082:A_G	268	2.1927e-24	89497082	3	2.1927e-24	False
467	3:89497082:A_G	268	2.1927e-24	89497082	3	2.1927e-24	True
468	3:89497082:A_G	268	2.1927e-24	89497082	3	2.1927e-24	True
469	3:89497082:A_G	268	2.1927e-24	89497082	3	2.1927e-24	False
470	3:89497082:A_G	268	2.1927e-24	89497082	3	2.1927e-24	False
471	3:89497082:A_G	268	2.1927e-24	89497082	3	2.1927e-24	True
472	3:89497082:A_G	268	2.1927e-24	89497082	3	2.1927e-24	False
473	3:89497082:A_G	268	2.1927e-24	89497082	3	2.1927e-24	False
474	3:89497082:A_G	268	2.1927e-24	89497082	3	2.1927e-24	True
475	3:89497082:A_G	268	2.1927e-24	89497082	3	2.1927e-24	False
476	3:89497082:A_G	268	2.1927e-24	89497082	3	2.1927e-24	False
477	3:89497082:A_G	268	2.1927e-24	89497082	3	2.1927e-24	False
478	3:89497082:A_G	268	2.1927e-24	89497082	3	2.1927e-24	False
479	3:89497082:A_G	268	2.1927e-24	89497082	3	2.1927e-24	False
480	3:89497082:A_G	268	2.1927e-24	89497082	3	2.1927e-24	False
481	3:89497082:A_G	268	2.1927e-24	89497082	3	2.1927e-24	False
482	3:89497082:A_G	268	2.1927e-24	89497082	3	2.1927e-24	False
483	3:89497082:A_G	268	2.1927e-24	89497082	3	2.1927e-24	False
484	3:89497082:A_G	268	2.1927e-24	89497082	3	2.1927e-24	False
485	3:89497082:A_G	268	2.1927e-24	89497082	3	2.1927e-24	False
486	3:89497082:A_G	268	2.1927e-24	89497082	3	2.1927e-24	True
487	3:89497082:A_G	268	2.1927e-24	89497082	3	2.1927e-24	False
488	3:89497082:A_G	268	2.1927e-24	89497082	3	2.1927e-24	False
489	3:89497082:A_G	268	2.1927e-24	89497082	3	2.1927e-24	False
490	3:89497082:A_G	268	2.1927e-24	89497082	3	2.1927e-24	False
491	3:89497082:A_G	268	2.1927e-24	89497082	3	2.1927e-24	False
492	3:89497082:A_G	268	2.1927e-24	89497082	3	2.1927e-24	False
493	3:89497082:A_G	268	2.1927e-24	89497082	3	2.1927e-24	False
494	3:89497082:A_G	268	2.1927e-24	89497082	3	2.1927e-24	False
495	3:89497082:A_G	268	2.1927e-24	89497082	3	2.1927e-24	False
496	3:89497082:A_G	268	2.1927e-24	89497082	3	2.1927e-24	False
497	3:89497082:A_G	268	2.1927e-24	89497082	3	2.1927e-24	False
498	3:89497082:A_G	268	2.1927e-24	89497082	3	2.1927e-24	False
499	3:89497082:A_G	268	2.1927e-24	89497082	3	2.1927e-24	False
500	3:89497082:A_G	268	2.1927e-24	89497082	3	2.1927e-24	True
501	3:89497082:A_G	268	2.1927e-24	89497082	3	2.1927e-24	False
502	3:89497082:A_G	268	2.1927e-24	89497082	3	2.1927e-24	False
503	3:89497082:A_G	268	2.1927e-24	89497082	3	2.1927e-24	False
504	3:89497082:A_G	268	2.1927e-24	89497082	3	2.1927e-24	True
505	3:89497082:A_G	268	2.1927e-24	89497082	3	2.1927e-24	False
506	3:89497082:A_G	268	2.1927e-24	89497082	3	2.1927e-24	False
507	3:89590098:G_GT	139	8.6597e-15	89590098	3	8.6597e-15	False
508	3:89527387:G_T	15	1.2897e-08	89527387	3	1.2897e-08	False
509	3:89534248:C_T	137	2.6201e-14	89534248	3	2.6201e-14	False
510	3:89534248:C_T	137	2.6201e-14	89534248	3	2.6201e-14	False
511	3:89534592:G_T	137	2.6201e-14	89534592	3	2.6201e-14	False
512	3:89537618:C_T	137	2.6201e-14	89537618	3	2.6201e-14	True
513	3:89542599:C_T	137	2.6201e-14	89542599	3	2.6201e-14	False
514	3:89550504:G_GCT	137	2.6201e-14	89550504	3	2.6201e-14	False
515	3:89550504:G_GCT	137	2.6201e-14	89550504	3	2.6201e-14	False
516	3:89550504:G_GCT	137	2.6201e-14	89550504	3	2.6201e-14	False
517	3:89552554:A_G	137	2.6201e-14	89552554	3	2.6201e-14	False
518	3:89578492:T_TA	137	3.3862e-15	89578492	3	3.3862e-15	False
519	3:89584170:A_G	137	2.6201e-14	89584170	3	2.6201e-14	False
520	3:89586973:A_G	137	2.6201e-14	89586973	3	2.6201e-14	False
521	3:89587686:C_T	139	1.7081e-13	89587686	3	1.7081e-13	False
522	3:89588889:A_T	139	1.7081e-13	89588889	3	1.7081e-13	False
523	3:89588889:A_T	139	1.7081e-13	89588889	3	1.7081e-13	False
524	3:89720111:A_G	137	2.6201e-14	89720111	3	2.6201e-14	False
525	3:89720352:C_T	139	1.7081e-13	89720352	3	1.7081e-13	False
526	3:89698092:C_CATA	289	3.4972e-15	89698092	3	3.4972e-15	False
527	3:89698092:C_CATA	289	3.4972e-15	89698092	3	3.4972e-15	False
528	3:89698092:C_CATA	289	3.4972e-15	89698092	3	3.4972e-15	False
529	3:89698092:C_CATA	289	3.4972e-15	89698092	3	3.4972e-15	False
530	3:89551301:C_T	289	3.4972e-15	89551301	3	3.4972e-15	True
531	3:89551301:C_T	289	3.4972e-15	89551301	3	3.4972e-15	False
532	3:89551301:C_T	289	3.4972e-15	89551301	3	3.4972e-15	False
533	3:89551301:C_T	289	3.4972e-15	89551301	3	3.4972e-15	True
534	3:89561048:C_T	289	3.4972e-15	89561048	3	3.4972e-15	True
535	3:89561048:C_T	289	3.4972e-15	89561048	3	3.4972e-15	False
536	3:89561048:C_T	289	3.4972e-15	89561048	3	3.4972e-15	False
537	3:89561048:C_T	289	3.4972e-15	89561048	3	3.4972e-15	True
538	3:89561048:C_T	289	3.4972e-15	89561048	3	3.4972e-15	True
539	3:89578046:A_AT	289	3.4972e-15	89578046	3	3.4972e-15	False
540	3:89578046:A_AT	289	3.4972e-15	89578046	3	3.4972e-15	False
541	3:89578046:A_AT	289	3.4972e-15	89578046	3	3.4972e-15	False
542	3:89581408:A_T	289	3.4972e-15	89581408	3	3.4972e-15	False
543	3:89581408:A_T	289	3.4972e-15	89581408	3	3.4972e-15	False
544	3:89581408:A_T	289	3.4972e-15	89581408	3	3.4972e-15	True
545	3:89541934:C_T	289	3.4972e-15	89541934	3	3.4972e-15	False
546	3:89541934:C_T	289	3.4972e-15	89541934	3	3.4972e-15	False
547	3:89541934:C_T	289	3.4972e-15	89541934	3	3.4972e-15	False
548	3:89541934:C_T	289	3.4972e-15	89541934	3	3.4972e-15	False
549	3:89587262:A_G	289	3.4972e-15	89587262	3	3.4972e-15	True
550	3:89587262:A_G	289	3.4972e-15	89587262	3	3.4972e-15	False
551	3:89534377:C_T	289	3.4972e-15	89534377	3	3.4972e-15	False
552	3:89534377:C_T	289	3.4972e-15	89534377	3	3.4972e-15	False
553	3:89534377:C_T	289	3.4972e-15	89534377	3	3.4972e-15	False
554	3:89534377:C_T	289	3.4972e-15	89534377	3	3.4972e-15	True
555	3:89534377:C_T	289	3.4972e-15	89534377	3	3.4972e-15	False
556	3:89534377:C_T	289	3.4972e-15	89534377	3	3.4972e-15	False
557	3:89534377:C_T	289	3.4972e-15	89534377	3	3.4972e-15	False
558	3:89534377:C_T	289	3.4972e-15	89534377	3	3.4972e-15	False
559	3:89534377:C_T	289	3.4972e-15	89534377	3	3.4972e-15	True
560	3:89534377:C_T	289	3.4972e-15	89534377	3	3.4972e-15	False
561	3:89534377:C_T	289	3.4972e-15	89534377	3	3.4972e-15	False
562	3:89534377:C_T	289	3.4972e-15	89534377	3	3.4972e-15	False
563	3:89534377:C_T	289	3.4972e-15	89534377	3	3.4972e-15	False
564	3:89534377:C_T	289	3.4972e-15	89534377	3	3.4972e-15	False
565	3:89534377:C_T	289	3.4972e-15	89534377	3	3.4972e-15	False
566	3:89534377:C_T	289	3.4972e-15	89534377	3	3.4972e-15	False
567	3:89590826:C_T	289	3.4972e-15	89590826	3	3.4972e-15	False
568	3:89594767:C_T	289	3.4972e-15	89594767	3	3.4972e-15	False
569	3:89605220:A_AT	289	3.4972e-15	89605220	3	3.4972e-15	False
570	3:89605220:A_AT	289	3.4972e-15	89605220	3	3.4972e-15	False
571	3:89659012:G_T	289	3.4972e-15	89659012	3	3.4972e-15	False
572	3:89659012:G_T	289	3.4972e-15	89659012	3	3.4972e-15	False
573	3:89659012:G_T	289	3.4972e-15	89659012	3	3.4972e-15	False
574	3:89659012:G_T	289	3.4972e-15	89659012	3	3.4972e-15	False
575	3:89659012:G_T	289	3.4972e-15	89659012	3	3.4972e-15	False
576	3:89724217:A_T	289	3.4972e-15	89724217	3	3.4972e-15	False
577	3:89718078:A_G	94	5e-10	89718078	3	5e-10	False
578	3:89583712:C_T	94	5e-10	89583712	3	5e-10	False
579	3:89583712:C_T	94	5e-10	89583712	3	5e-10	False
580	3:89583712:C_T	94	5e-10	89583712	3	5e-10	False
581	3:89583712:C_T	94	5e-10	89583712	3	5e-10	False
582	3:89583712:C_T	94	5e-10	89583712	3	5e-10	False
583	3:89583712:C_T	94	5e-10	89583712	3	5e-10	False
584	3:89583712:C_T	94	5e-10	89583712	3	5e-10	False
585	3:89583712:C_T	94	5e-10	89583712	3	5e-10	False
586	3:89583712:C_T	94	5e-10	89583712	3	5e-10	False
587	3:89583712:C_T	94	5e-10	89583712	3	5e-10	False
588	3:89583712:C_T	94	5e-10	89583712	3	5e-10	False
589	3:89612941:A_C	216	7.780899999999999e-21	89612941	3	7.780899999999999e-21	True
590	3:89612941:A_C	216	7.780899999999999e-21	89612941	3	7.780899999999999e-21	False
591	3:89612941:A_C	216	7.780899999999999e-21	89612941	3	7.780899999999999e-21	False
592	3:89612941:A_C	216	7.780899999999999e-21	89612941	3	7.780899999999999e-21	False
593	3:89612941:A_C	216	7.780899999999999e-21	89612941	3	7.780899999999999e-21	False
594	3:89612941:A_C	216	7.780899999999999e-21	89612941	3	7.780899999999999e-21	True
595	3:89612941:A_C	216	7.780899999999999e-21	89612941	3	7.780899999999999e-21	True
596	3:89612941:A_C	216	7.780899999999999e-21	89612941	3	7.780899999999999e-21	False
597	3:89612941:A_C	216	7.780899999999999e-21	89612941	3	7.780899999999999e-21	True
598	3:89612941:A_C	216	7.780899999999999e-21	89612941	3	7.780899999999999e-21	False
599	3:89612941:A_C	216	7.780899999999999e-21	89612941	3	7.780899999999999e-21	False
600	3:89612941:A_C	216	7.780899999999999e-21	89612941	3	7.780899999999999e-21	False
601	3:89612941:A_C	216	7.780899999999999e-21	89612941	3	7.780899999999999e-21	False
602	3:89612941:A_C	216	7.780899999999999e-21	89612941	3	7.780899999999999e-21	False
603	3:89612941:A_C	216	7.780899999999999e-21	89612941	3	7.780899999999999e-21	False
604	3:89612941:A_C	216	7.780899999999999e-21	89612941	3	7.780899999999999e-21	False
605	3:89612941:A_C	216	7.780899999999999e-21	89612941	3	7.780899999999999e-21	True
606	3:89612941:A_C	216	7.780899999999999e-21	89612941	3	7.780899999999999e-21	False
607	3:89612941:A_C	216	7.780899999999999e-21	89612941	3	7.780899999999999e-21	False
608	3:89612941:A_C	216	7.780899999999999e-21	89612941	3	7.780899999999999e-21	False
609	3:89612941:A_C	216	7.780899999999999e-21	89612941	3	7.780899999999999e-21	False
610	3:89612941:A_C	216	7.780899999999999e-21	89612941	3	7.780899999999999e-21	False
611	3:89612941:A_C	216	7.780899999999999e-21	89612941	3	7.780899999999999e-21	False
612	3:89612941:A_C	216	7.780899999999999e-21	89612941	3	7.780899999999999e-21	False
613	3:89612941:A_C	216	7.780899999999999e-21	89612941	3	7.780899999999999e-21	False
614	3:89612941:A_C	216	7.780899999999999e-21	89612941	3	7.780899999999999e-21	False
615	3:89612941:A_C	216	7.780899999999999e-21	89612941	3	7.780899999999999e-21	False
616	3:89612941:A_C	216	7.780899999999999e-21	89612941	3	7.780899999999999e-21	False
617	3:89612941:A_C	216	7.780899999999999e-21	89612941	3	7.780899999999999e-21	False
618	3:89612941:A_C	216	7.780899999999999e-21	89612941	3	7.780899999999999e-21	False
619	3:89612941:A_C	216	7.780899999999999e-21	89612941	3	7.780899999999999e-21	True
620	3:89612941:A_C	216	7.780899999999999e-21	89612941	3	7.780899999999999e-21	False
621	3:89612941:A_C	216	7.780899999999999e-21	89612941	3	7.780899999999999e-21	False
622	3:89612941:A_C	216	7.780899999999999e-21	89612941	3	7.780899999999999e-21	False
623	3:89612941:A_C	216	7.780899999999999e-21	89612941	3	7.780899999999999e-21	True
624	3:89613664:A_G	127	2.4407e-12	89613664	3	2.4407e-12	False
625	3:89694510:G_GATA	108	5e-10	89694510	3	5e-10	False
626	3:89753400:A_G	108	5e-10	89753400	3	5e-10	False
627	3:89753400:A_G	108	5e-10	89753400	3	5e-10	False
628	3:89753400:A_G	108	5e-10	89753400	3	5e-10	False
629	3:89753400:A_G	108	5e-10	89753400	3	5e-10	False
630	3:89753400:A_G	108	5e-10	89753400	3	5e-10	False
631	3:89753400:A_G	108	5e-10	89753400	3	5e-10	False
632	3:89753400:A_G	108	5e-10	89753400	3	5e-10	False
633	3:89753400:A_G	108	5e-10	89753400	3	5e-10	False
634	3:89743089:C_T	31	4.0853e-08	89743089	3	4.0853e-08	False
635	3:89756242:C_T	101	8.0147e-13	89756242	3	8.0147e-13	False
636	3:89756242:C_T	101	8.0147e-13	89756242	3	8.0147e-13	False
637	3:89756242:C_T	101	8.0147e-13	89756242	3	8.0147e-13	False
638	3:89756242:C_T	101	8.0147e-13	89756242	3	8.0147e-13	False
639	3:89756242:C_T	101	8.0147e-13	89756242	3	8.0147e-13	False
640	3:89756242:C_T	101	8.0147e-13	89756242	3	8.0147e-13	False
641	3:89859312:C_T	101	8.0147e-13	89859312	3	8.0147e-13	False
642	3:89859312:C_T	101	8.0147e-13	89859312	3	8.0147e-13	False
643	3:89859312:C_T	101	8.0147e-13	89859312	3	8.0147e-13	False
644	3:89924704:T_TG	101	8.0147e-13	89924704	3	8.0147e-13	False
645	3:89924704:T_TG	101	8.0147e-13	89924704	3	8.0147e-13	False
646	3:89856887:G_T	100	1.0996e-11	89856887	3	1.0996e-11	False
647	3:89856887:G_T	100	1.0996e-11	89856887	3	1.0996e-11	False
648	3:89882102:A_G	100	1.0996e-11	89882102	3	1.0996e-11	False
649	3:89882102:A_G	100	1.0996e-11	89882102	3	1.0996e-11	False
650	3:89882102:A_G	100	1.0996e-11	89882102	3	1.0996e-11	False
651	3:89882102:A_G	100	1.0996e-11	89882102	3	1.0996e-11	False
652	3:89823487:C_T	100	1.0996e-11	89823487	3	1.0996e-11	False
653	3:89823487:C_T	100	1.0996e-11	89823487	3	1.0996e-11	False
654	3:89799433:A_G	100	1.0996e-11	89799433	3	1.0996e-11	False
655	3:89799433:A_G	100	1.0996e-11	89799433	3	1.0996e-11	False
656	3:89778009:C_T	100	1.0996e-11	89778009	3	1.0996e-11	False
657	3:89778009:C_T	100	1.0996e-11	89778009	3	1.0996e-11	False
658	3:89784599:A_G	222	2.7839e-17	89784599	3	2.7839e-17	False
659	3:89784599:A_G	222	2.7839e-17	89784599	3	2.7839e-17	False
660	3:89784599:A_G	222	2.7839e-17	89784599	3	2.7839e-17	False
661	3:89784599:A_G	222	2.7839e-17	89784599	3	2.7839e-17	False
662	3:89784599:A_G	222	2.7839e-17	89784599	3	2.7839e-17	False
663	3:89784599:A_G	222	2.7839e-17	89784599	3	2.7839e-17	False
664	3:89784599:A_G	222	2.7839e-17	89784599	3	2.7839e-17	False
665	3:89784599:A_G	222	2.7839e-17	89784599	3	2.7839e-17	True
666	3:89784599:A_G	222	2.7839e-17	89784599	3	2.7839e-17	False
667	3:89784599:A_G	222	2.7839e-17	89784599	3	2.7839e-17	False
668	3:89784599:A_G	222	2.7839e-17	89784599	3	2.7839e-17	False
669	3:89784599:A_G	222	2.7839e-17	89784599	3	2.7839e-17	False
670	3:89784599:A_G	222	2.7839e-17	89784599	3	2.7839e-17	False
671	3:89784599:A_G	222	2.7839e-17	89784599	3	2.7839e-17	False
672	3:89784599:A_G	222	2.7839e-17	89784599	3	2.7839e-17	False
673	3:89784599:A_G	222	2.7839e-17	89784599	3	2.7839e-17	False
674	3:89784599:A_G	222	2.7839e-17	89784599	3	2.7839e-17	False
675	3:89784599:A_G	222	2.7839e-17	89784599	3	2.7839e-17	False
676	3:89784599:A_G	222	2.7839e-17	89784599	3	2.7839e-17	False
677	3:89784599:A_G	222	2.7839e-17	89784599	3	2.7839e-17	False
678	3:89784599:A_G	222	2.7839e-17	89784599	3	2.7839e-17	False
679	3:89784599:A_G	222	2.7839e-17	89784599	3	2.7839e-17	False
680	3:89784599:A_G	222	2.7839e-17	89784599	3	2.7839e-17	False
681	3:89784599:A_G	222	2.7839e-17	89784599	3	2.7839e-17	False
682	3:89784599:A_G	222	2.7839e-17	89784599	3	2.7839e-17	False
683	3:89784599:A_G	222	2.7839e-17	89784599	3	2.7839e-17	False
684	3:89784599:A_G	222	2.7839e-17	89784599	3	2.7839e-17	True
685	3:89784599:A_G	222	2.7839e-17	89784599	3	2.7839e-17	False
686	3:89784599:A_G	222	2.7839e-17	89784599	3	2.7839e-17	False
687	3:89784599:A_G	222	2.7839e-17	89784599	3	2.7839e-17	True
688	3:89987871:A_G	195	5e-10	89987871	3	5e-10	False
689	3:89839468:A_G	195	5e-10	89839468	3	5e-10	False
690	3:89839468:A_G	195	5e-10	89839468	3	5e-10	False
691	3:89839468:A_G	195	5e-10	89839468	3	5e-10	False
692	3:89839468:A_G	195	5e-10	89839468	3	5e-10	False
693	3:89839468:A_G	195	5e-10	89839468	3	5e-10	False
694	3:89839468:A_G	195	5e-10	89839468	3	5e-10	True
695	3:89839468:A_G	195	5e-10	89839468	3	5e-10	False
696	3:89839468:A_G	195	5e-10	89839468	3	5e-10	False
697	3:89839468:A_G	195	5e-10	89839468	3	5e-10	False
698	3:89839468:A_G	195	5e-10	89839468	3	5e-10	False
699	3:89839468:A_G	195	5e-10	89839468	3	5e-10	False
700	3:89839468:A_G	195	5e-10	89839468	3	5e-10	False
701	3:89839468:A_G	195	5e-10	89839468	3	5e-10	False
702	3:89839468:A_G	195	5e-10	89839468	3	5e-10	False
703	3:89839468:A_G	195	5e-10	89839468	3	5e-10	False
704	3:89839468:A_G	195	5e-10	89839468	3	5e-10	False
705	3:89839468:A_G	195	5e-10	89839468	3	5e-10	False
706	3:89839468:A_G	195	5e-10	89839468	3	5e-10	False
707	3:89839468:A_G	195	5e-10	89839468	3	5e-10	False
708	3:89839468:A_G	195	5e-10	89839468	3	5e-10	False
709	3:89839468:A_G	195	5e-10	89839468	3	5e-10	False
710	3:89839468:A_G	195	5e-10	89839468	3	5e-10	False
711	3:89839468:A_G	195	5e-10	89839468	3	5e-10	False
712	3:89839468:A_G	195	5e-10	89839468	3	5e-10	True
713	3:89839468:A_G	195	5e-10	89839468	3	5e-10	False
714	3:89839468:A_G	195	5e-10	89839468	3	5e-10	False
715	3:89839468:A_G	195	5e-10	89839468	3	5e-10	True
716	3:89839468:A_G	195	5e-10	89839468	3	5e-10	False
717	3:89886780:C_T	60	7.0119e-11	89886780	3	7.0119e-11	False
718	3:89886780:C_T	60	7.0119e-11	89886780	3	7.0119e-11	False
719	3:89886780:C_T	60	7.0119e-11	89886780	3	7.0119e-11	False
720	3:90000532:A_T	73	5e-10	90000532	3	5e-10	False
721	3:90000532:A_T	73	5e-10	90000532	3	5e-10	False
722	3:89989681:C_T	73	5e-10	89989681	3	5e-10	False
723	3:89989681:C_T	73	5e-10	89989681	3	5e-10	False
724	3:89989681:C_T	73	5e-10	89989681	3	5e-10	False
725	3:89989681:C_T	73	5e-10	89989681	3	5e-10	False
726	3:89989681:C_T	73	5e-10	89989681	3	5e-10	False
727	3:89989681:C_T	73	5e-10	89989681	3	5e-10	False
728	3:89989689:C_T	64	6.3055e-10	89989689	3	6.3055e-10	False
729	3:89989689:C_T	64	6.3055e-10	89989689	3	6.3055e-10	False
730	3:89989689:C_T	64	6.3055e-10	89989689	3	6.3055e-10	False
731	3:89989689:C_T	64	6.3055e-10	89989689	3	6.3055e-10	False
732	3:90001588:G_T	80	3.4179e-11	90001588	3	3.4179e-11	False
733	3:90001588:G_T	80	3.4179e-11	90001588	3	3.4179e-11	False
734	3:90001588:G_T	80	3.4179e-11	90001588	3	3.4179e-11	False
735	3:90001588:G_T	80	3.4179e-11	90001588	3	3.4179e-11	False
736	3:90001588:G_T	80	3.4179e-11	90001588	3	3.4179e-11	False
737	3:90010903:C_G	164	4.9405e-17	90010903	3	4.9405e-17	False
738	3:90010903:C_G	164	4.9405e-17	90010903	3	4.9405e-17	False
739	3:90010903:C_G	164	4.9405e-17	90010903	3	4.9405e-17	False
740	3:90010903:C_G	164	4.9405e-17	90010903	3	4.9405e-17	False
741	3:90010903:C_G	164	4.9405e-17	90010903	3	4.9405e-17	True
742	3:90010903:C_G	164	4.9405e-17	90010903	3	4.9405e-17	False
743	3:90010903:C_G	164	4.9405e-17	90010903	3	4.9405e-17	False
744	3:90010903:C_G	164	4.9405e-17	90010903	3	4.9405e-17	False
745	3:90010903:C_G	164	4.9405e-17	90010903	3	4.9405e-17	False
746	3:90010903:C_G	164	4.9405e-17	90010903	3	4.9405e-17	False
747	3:90010903:C_G	164	4.9405e-17	90010903	3	4.9405e-17	False
748	3:90010903:C_G	164	4.9405e-17	90010903	3	4.9405e-17	False
749	3:90010903:C_G	164	4.9405e-17	90010903	3	4.9405e-17	False
750	3:90010903:C_G	164	4.9405e-17	90010903	3	4.9405e-17	False
751	3:90010903:C_G	164	4.9405e-17	90010903	3	4.9405e-17	False
752	3:90010903:C_G	164	4.9405e-17	90010903	3	4.9405e-17	False
753	3:90010903:C_G	164	4.9405e-17	90010903	3	4.9405e-17	False
754	3:90010903:C_G	164	4.9405e-17	90010903	3	4.9405e-17	False
755	3:90010903:C_G	164	4.9405e-17	90010903	3	4.9405e-17	False
756	3:90010903:C_G	164	4.9405e-17	90010903	3	4.9405e-17	False
757	3:90010903:C_G	164	4.9405e-17	90010903	3	4.9405e-17	False
758	3:90010903:C_G	164	4.9405e-17	90010903	3	4.9405e-17	False
759	3:90010903:C_G	164	4.9405e-17	90010903	3	4.9405e-17	False
760	3:90010903:C_G	164	4.9405e-17	90010903	3	4.9405e-17	False
761	3:90012103:C_T	72	1.2245e-11	90012103	3	1.2245e-11	False
762	3:90012103:C_T	72	1.2245e-11	90012103	3	1.2245e-11	False
763	3:90158968:C_T	18	1.8071e-09	90158968	3	1.8071e-09	False
764	3:90044732:C_G	41	2.5942e-09	90044732	3	2.5942e-09	False
765	3:90034785:C_G	41	2.5942e-09	90034785	3	2.5942e-09	False
766	3:90047036:C_T	58	7.2225e-12	90047036	3	7.2225e-12	False
767	3:90056125:A_T	52	8.4158e-11	90056125	3	8.4158e-11	False
768	3:90299284:C_CAT	48	8.5529e-12	90299284	3	8.5529e-12	False
769	3:90077449:C_T	26	6.4356e-09	90077449	3	6.4356e-09	False
770	3:90270589:A_G	38	6.1862e-09	90270589	3	6.1862e-09	False
771	3:90270589:A_G	38	6.1862e-09	90270589	3	6.1862e-09	False
772	3:90270589:A_G	38	6.1862e-09	90270589	3	6.1862e-09	False
773	3:90138312:A_G	27	9.7049e-07	90138312	3	9.7049e-07	False
774	3:90319290:A_G	39	1.1969e-10	90319290	3	1.1969e-10	False
775	3:90418792:C_T	12	8.0892e-10	90418792	3	8.0892e-10	False
776	3:90431093:A_G	48	1.7419e-08	90431093	3	1.7419e-08	False
777	3:90275696:A_G	20	1.2721e-09	90275696	3	1.2721e-09	False
778	3:93537923:A_G	23	4.8792e-08	93537923	3	4.8792e-08	False
779	3:114712849:A_G	30	2.9326e-07	114712849	3	2.9326e-07	False
780	3:119268326:C_T	11	2.4097e-07	119268326	3	2.4097e-07	False
781	3:120350246:A_G	20	1.0285e-08	120350246	3	1.0285e-08	False
782	3:133466885:A_G	4	2.002e-08	133466885	3	2.002e-08	False
783	3:133454847:A_G	1	4.8805e-07	133454847	3	4.8805e-07	False
784	3:133463798:A_T	1	1.9826e-08	133463798	3	1.9826e-08	False
785	3:133466374:A_G	2	4.9749e-11	133466374	3	4.9749e-11	False
786	3:133475722:C_T	2	4.9291e-08	133475722	3	4.9291e-08	False
787	3:133478557:G_T	1	3.1258e-10	133478557	3	3.1258e-10	False
788	3:134962771:G_T	38	1.2919e-07	134962771	3	1.2919e-07	False
789	3:134962771:G_T	38	1.2919e-07	134962771	3	1.2919e-07	False
790	3:134969019:G_T	38	1.2919e-07	134969019	3	1.2919e-07	False
791	3:134969019:G_T	38	1.2919e-07	134969019	3	1.2919e-07	False
792	3:134969019:G_T	38	1.2919e-07	134969019	3	1.2919e-07	False
793	3:134984061:A_G	34	1.4793e-10	134984061	3	1.4793e-10	False
794	3:134976392:C_T	34	1.4793e-10	134976392	3	1.4793e-10	False
795	3:134976392:C_T	34	1.4793e-10	134976392	3	1.4793e-10	False
796	3:134976392:C_T	34	1.4793e-10	134976392	3	1.4793e-10	False
797	3:134976392:C_T	34	1.4793e-10	134976392	3	1.4793e-10	False
798	3:135024861:C_T	9	6.4385e-08	135024861	3	6.4385e-08	False
799	3:135111050:A_G	5	4.5821e-08	135111050	3	4.5821e-08	False
800	3:135199973:A_G	2	4.7947e-08	135199973	3	4.7947e-08	False
801	3:138244928:C_G	13	2.3862e-07	138244928	3	2.3862e-07	False
802	3:138424009:A_C	7	1.4214e-06	138424009	3	1.4214e-06	False
803	3:139607459:A_G	4	3.0951e-08	139607459	3	3.0951e-08	False
804	3:147135736:C_T	2	8.9008e-08	147135736	3	8.9008e-08	False
805	3:147095294:C_T	30	4.9414e-11	147095294	3	4.9414e-11	False
806	3:147095294:C_T	30	4.9414e-11	147095294	3	4.9414e-11	False
807	3:147096847:A_C	40	4.7092e-08	147096847	3	4.7092e-08	False
808	3:147098210:A_G	43	2.2373e-08	147098210	3	2.2373e-08	False
809	3:147134032:A_G	40	2.3812e-08	147134032	3	2.3812e-08	False
810	3:147139132:A_G	37	4.9642e-08	147139132	3	4.9642e-08	False
811	3:147106319:C_T	87	1.489e-14	147106319	3	1.489e-14	False
812	3:147106319:C_T	87	1.489e-14	147106319	3	1.489e-14	False
813	3:147106319:C_T	87	1.489e-14	147106319	3	1.489e-14	False
814	3:147106319:C_T	87	1.489e-14	147106319	3	1.489e-14	False
815	3:147106319:C_T	87	1.489e-14	147106319	3	1.489e-14	False
816	3:147106319:C_T	87	1.489e-14	147106319	3	1.489e-14	False
817	3:147106319:C_T	87	1.489e-14	147106319	3	1.489e-14	False
818	3:147106319:C_T	87	1.489e-14	147106319	3	1.489e-14	False
819	3:147124706:A_G	31	9.2199e-08	147124706	3	9.2199e-08	False
820	3:147129057:A_AAC	48	5e-10	147129057	3	5e-10	False
821	3:147129057:A_AAC	48	5e-10	147129057	3	5e-10	False
822	3:147161075:A_G	4	1.3551e-07	147161075	3	1.3551e-07	False
823	3:156190375:A_G	3	9.9442e-08	156190375	3	9.9442e-08	False
824	3:170844754:A_G	7	2.4215e-08	170844754	3	2.4215e-08	False
825	3:173206860:C_T	4	7.7187e-08	173206860	3	7.7187e-08	False
826	3:175548671:A_G	14	3.5784e-08	175548671	3	3.5784e-08	False
827	3:176265068:C_G	1	5.3237e-07	176265068	3	5.3237e-07	False
828	3:179487811:C_T	8	3.8392e-06	179487811	3	3.8392e-06	False
829	3:179514027:ATTG_ATTGTTG	4	1.0112e-05	179514027	3	1.0112e-05	False
830	3:196784450:C_T	6	1.5215e-06	196784450	3	1.5215e-06	False
831	4:2218057:C_T	2	4.9551e-08	2218057	4	4.9551e-08	False
832	4:2693979:A_G	4	1.1446e-08	2693979	4	1.1446e-08	False
833	4:6364218:A_C	1	3.5345e-07	6364218	4	3.5345e-07	False
834	4:15655764:G_T	4	1.2927e-05	15655764	4	1.2927e-05	False
835	4:16391259:A_G	7	2.9844e-10	16391259	4	2.9844e-10	False
836	4:16391259:A_G	7	2.9844e-10	16391259	4	2.9844e-10	False
837	4:23334610:A_G	1	3.202e-08	23334610	4	3.202e-08	False
838	4:28746246:A_T	8	7.0177e-06	28746246	4	7.0177e-06	False
839	4:28806732:A_G	5	3.8082e-09	28806732	4	3.8082e-09	False
840	4:28801363:A_G	1	2.3864e-08	28801363	4	2.3864e-08	False
841	4:28823233:C_T	23	9.9726e-08	28823233	4	9.9726e-08	False
842	4:28824300:A_T	8	6.762e-08	28824300	4	6.762e-08	False
843	4:31505736:C_T	11	8.8052e-09	31505736	4	8.8052e-09	False
844	4:40290790:C_T	2	1.0268e-08	40290790	4	1.0268e-08	False
845	4:55418179:A_G	3	1.5499e-08	55418179	4	1.5499e-08	False
846	4:81853630:C_T	1	1.4106e-05	81853630	4	1.4106e-05	False
847	4:81859016:G_T	1	2.133e-08	81859016	4	2.133e-08	False
848	4:96481618:A_G	15	1.1359e-09	96481618	4	1.1359e-09	False
849	4:96481618:A_G	15	1.1359e-09	96481618	4	1.1359e-09	False
850	4:102483611:C_T	3	2.3126e-09	102483611	4	2.3126e-09	False
851	4:102483611:C_T	3	2.3126e-09	102483611	4	2.3126e-09	False
852	4:103187146:G_T	1	5.0406e-06	103187146	4	5.0406e-06	False
853	4:111134278:C_T	1	2.7592e-08	111134278	4	2.7592e-08	False
854	4:111171079:A_AGG	3	7.4617e-09	111171079	4	7.4617e-09	False
855	4:113887125:C_T	6	1.1568e-08	113887125	4	1.1568e-08	False
856	4:113887125:C_T	6	1.1568e-08	113887125	4	1.1568e-08	False
857	4:127450065:C_CTCCTCT	1	8.9606e-06	127450065	4	8.9606e-06	False
858	4:134735461:A_G	1	4.0356e-08	134735461	4	4.0356e-08	False
859	4:152779801:A_G	5	1.4165e-06	152779801	4	1.4165e-06	False
860	4:158599894:C_G	0	3.4909e-05	158599894	4	3.4909e-05	False
861	4:171351827:C_T	4	4.5862e-08	171351827	4	4.5862e-08	False
862	4:181734640:A_G	1	1.3856e-08	181734640	4	1.3856e-08	False
863	5:2691682:A_G	2	4.2232e-08	2691682	5	4.2232e-08	False
864	5:3187461:A_G	1	2.5468e-08	3187461	5	2.5468e-08	False
865	5:7593892:A_G	1	2.378e-08	7593892	5	2.378e-08	False
866	5:9936847:A_ATTATT	3	6.0132e-08	9936847	5	6.0132e-08	False
867	5:23314640:A_C	12	2.8376e-07	23314640	5	2.8376e-07	False
868	5:60985699:A_G	1	2.6573e-07	60985699	5	2.6573e-07	False
869	5:61681733:A_AT	5	4.3722e-08	61681733	5	4.3722e-08	False
870	5:66312314:G_T	2	1.6625e-05	66312314	5	1.6625e-05	False
871	5:87968864:A_G	17	2.8088e-08	87968864	5	2.8088e-08	False
872	5:87993198:A_G	4	3.0547e-08	87993198	5	3.0547e-08	False
873	5:88065637:G_T	2	8.5307e-08	88065637	5	8.5307e-08	False
874	5:88025845:C_CA	4	1.1066e-07	88025845	5	1.1066e-07	False
875	5:88042272:T_TTA	10	2.9419e-08	88042272	5	2.9419e-08	False
876	5:88148041:C_T	16	1.5297e-05	88148041	5	1.5297e-05	False
877	5:90632741:A_G	6	4.4723e-07	90632741	5	4.4723e-07	False
878	5:92928643:A_G	26	1.5155e-07	92928643	5	1.5155e-07	False
879	5:92922116:A_T	16	1.9285e-07	92922116	5	1.9285e-07	False
880	5:92933534:G_T	49	4.8642e-08	92933534	5	4.8642e-08	False
881	5:92932305:A_G	41	2.677e-07	92932305	5	2.677e-07	False
882	5:92974821:A_G	35	4.2142e-09	92974821	5	4.2142e-09	False
883	5:92969334:C_T	36	5.1424e-08	92969334	5	5.1424e-08	False
884	5:92969334:C_T	36	5.1424e-08	92969334	5	5.1424e-08	False
885	5:93864513:C_T	103	7.2623e-09	93864513	5	7.2623e-09	False
886	5:93864513:C_T	103	7.2623e-09	93864513	5	7.2623e-09	False
887	5:93864513:C_T	103	7.2623e-09	93864513	5	7.2623e-09	False
888	5:93868845:A_G	103	7.2623e-09	93868845	5	7.2623e-09	False
889	5:93867036:C_T	103	7.2623e-09	93867036	5	7.2623e-09	False
890	5:93832263:C_T	33	3.3295e-08	93832263	5	3.3295e-08	False
891	5:93987532:A_C	99	4.0681e-08	93987532	5	4.0681e-08	False
892	5:93987532:A_C	99	4.0681e-08	93987532	5	4.0681e-08	False
893	5:93983612:A_C	99	4.0681e-08	93983612	5	4.0681e-08	False
894	5:93965107:T_TTTTG	99	4.3273e-10	93965107	5	4.3273e-10	False
895	5:93961802:C_CA	99	4.3273e-10	93961802	5	4.3273e-10	False
896	5:93961802:C_CA	99	4.3273e-10	93961802	5	4.3273e-10	False
897	5:98125182:G_GT	13	6.3831e-10	98125182	5	6.3831e-10	False
898	5:98125182:G_GT	13	6.3831e-10	98125182	5	6.3831e-10	False
899	5:98169263:C_G	6	9.1756e-09	98169263	5	9.1756e-09	False
900	5:98190053:C_CAATAG	6	2.9559e-08	98190053	5	2.9559e-08	False
901	5:104506288:C_T	6	3.4442e-08	104506288	5	3.4442e-08	False
902	5:114098648:A_G	1	2.7529e-07	114098648	5	2.7529e-07	False
903	5:116465523:C_T	1	1.1438e-08	116465523	5	1.1438e-08	False
904	5:117864993:C_T	3	4.7789e-07	117864993	5	4.7789e-07	False
905	5:123809401:A_G	1	5.2243e-08	123809401	5	5.2243e-08	False
906	5:133214712:A_T	3	4.8603e-08	133214712	5	4.8603e-08	False
907	5:139925016:A_T	1	1.5436e-08	139925016	5	1.5436e-08	False
908	5:144916277:A_C	2	4.2735e-08	144916277	5	4.2735e-08	False
909	5:145453377:C_G	2	4.1366e-08	145453377	5	4.1366e-08	False
910	5:146625900:A_G	5	3.1365e-08	146625900	5	3.1365e-08	False
911	5:152754426:C_T	1	3.4811e-09	152754426	5	3.4811e-09	False
912	5:154441091:C_T	2	1.533e-05	154441091	5	1.533e-05	False
913	5:155794558:A_G	3	2.7566e-08	155794558	5	2.7566e-08	False
914	5:166167923:C_T	9	2.5765e-08	166167923	5	2.5765e-08	False
915	5:166837231:A_G	7	9.0751e-08	166837231	5	9.0751e-08	False
916	6:16874250:A_G	1	1.171e-06	16874250	6	1.171e-06	False
917	6:22088253:A_AT	6	5.8311e-08	22088253	6	5.8311e-08	False
918	6:22568257:A_G	1	5.7204e-08	22568257	6	5.7204e-08	False
919	6:25842951:G_T	2	1.7205e-07	25842951	6	1.7205e-07	False
920	6:26093141:A_G	5	4.5539e-09	26093141	6	4.5539e-09	False
921	6:29966896:C_T	6	2.5928e-06	29966896	6	2.5928e-06	False
922	6:31679465:C_G	1	8.7308e-08	31679465	6	8.7308e-08	False
923	6:31687008:A_G	1	9.6217e-06	31687008	6	9.6217e-06	False
924	6:31740454:A_G	2	3.3764e-08	31740454	6	3.3764e-08	False
925	6:38833430:A_G	0	9.8315e-05	38833430	6	9.8315e-05	False
926	6:38860501:A_G	2	1.062e-07	38860501	6	1.062e-07	False
927	6:38966414:C_T	6	3.6301e-08	38966414	6	3.6301e-08	False
928	6:41920996:C_T	9	5.7438e-08	41920996	6	5.7438e-08	False
929	6:47120281:C_T	4	1.1892e-08	47120281	6	1.1892e-08	False
930	6:48560525:C_T	7	9.7293e-08	48560525	6	9.7293e-08	False
931	6:71213468:A_C	3	9.1101e-06	71213468	6	9.1101e-06	False
932	6:71285408:G_GTA	1	5.3367e-09	71285408	6	5.3367e-09	False
933	6:74725953:C_T	11	2.0538e-08	74725953	6	2.0538e-08	False
934	6:74734908:A_G	13	8.9401e-07	74734908	6	8.9401e-07	False
935	6:77772964:C_T	3	1.2056e-05	77772964	6	1.2056e-05	False
936	6:83074568:A_G	16	3.2365e-08	83074568	6	3.2365e-08	False
937	6:84240594:A_ATTTTCCTTAC	1	1.7827e-07	84240594	6	1.7827e-07	False
938	6:90678225:A_G	3	1.8607e-08	90678225	6	1.8607e-08	False
939	6:97804505:G_T	1	1.0392e-09	97804505	6	1.0392e-09	False
940	6:99237315:C_T	19	1.5537e-08	99237315	6	1.5537e-08	False
941	6:99241797:A_C	19	1.5537e-08	99241797	6	1.5537e-08	False
942	6:99266977:A_T	25	1.3843e-09	99266977	6	1.3843e-09	False
943	6:99269040:A_G	23	3.712e-10	99269040	6	3.712e-10	False
944	6:119372281:A_AC	2	1.2322e-07	119372281	6	1.2322e-07	False
945	6:122949864:A_AT	3	2.7768e-08	122949864	6	2.7768e-08	False
946	6:128916696:A_G	3	2.3292e-07	128916696	6	2.3292e-07	False
947	6:131972929:A_T	2	1.3696e-08	131972929	6	1.3696e-08	False
948	6:139174983:A_G	2	1.475e-08	139174983	6	1.475e-08	False
949	6:145392496:A_C	5	2.245e-08	145392496	6	2.245e-08	False
950	6:157021730:C_G	7	2.3284e-08	157021730	6	2.3284e-08	False
951	6:157021730:C_G	7	2.3284e-08	157021730	6	2.3284e-08	False
952	6:157021730:C_G	7	2.3284e-08	157021730	6	2.3284e-08	False
953	6:157021730:C_G	7	2.3284e-08	157021730	6	2.3284e-08	False
954	6:157408071:C_T	1	1.7211e-07	157408071	6	1.7211e-07	False
955	6:163572618:A_G	1	5.6276e-09	163572618	6	5.6276e-09	False
956	6:169045691:A_T	34	5.872e-08	169045691	6	5.872e-08	False
957	6:169147619:A_G	29	1.6569e-06	169147619	6	1.6569e-06	False
958	7:3737407:C_T	20	2.4523e-07	3737407	7	2.4523e-07	False
959	7:5264933:A_G	2	3.1813e-08	5264933	7	3.1813e-08	False
960	7:10147518:C_T	4	4.6979e-09	10147518	7	4.6979e-09	False
961	7:10872673:G_GTA	5	4.9208e-08	10872673	7	4.9208e-08	False
962	7:16824662:A_G	2	8.9933e-06	16824662	7	8.9933e-06	False
963	7:18016725:C_G	2	2.0135e-08	18016725	7	2.0135e-08	False
964	7:21780402:C_T	13	3.509e-09	21780402	7	3.509e-09	False
965	7:21780402:C_T	13	3.509e-09	21780402	7	3.509e-09	False
966	7:29827055:A_G	19	6.5612e-08	29827055	7	6.5612e-08	False
967	7:29827097:A_G	25	1.0654e-06	29827097	7	1.0654e-06	False
968	7:41442497:A_G	4	4.1475e-08	41442497	7	4.1475e-08	False
969	7:46171683:C_T	21	4.0616e-08	46171683	7	4.0616e-08	False
970	7:51557659:C_T	6	5.4469e-07	51557659	7	5.4469e-07	False
971	7:55128207:A_G	7	2.6362e-08	55128207	7	2.6362e-08	False
972	7:71389404:C_T	0	3.3171e-05	71389404	7	3.3171e-05	False
973	7:90041712:A_T	2	8.7275e-07	90041712	7	8.7275e-07	False
974	7:92471221:C_T	22	1.1134e-07	92471221	7	1.1134e-07	False
975	7:94213972:A_T	3	7.645e-08	94213972	7	7.645e-08	False
976	7:95879106:C_T	17	3.1028e-08	95879106	7	3.1028e-08	False
977	7:97104598:C_T	1	9.686e-08	97104598	7	9.686e-08	False
978	7:97116167:C_G	1	1.3831e-07	97116167	7	1.3831e-07	False
979	7:100798165:C_G	4	7.8716e-06	100798165	7	7.8716e-06	False
980	7:101564720:T_TTTTATTTA	4	4.6264e-08	101564720	7	4.6264e-08	False
981	7:103057977:C_CT	0	4.3089e-05	103057977	7	4.3089e-05	False
982	7:108325660:C_CAA	2	5.8377e-09	108325660	7	5.8377e-09	False
983	7:111833713:A_G	3	7.0788e-08	111833713	7	7.0788e-08	False
984	7:114612343:A_T	21	1.0391e-06	114612343	7	1.0391e-06	False
985	7:114626703:G_GTT	15	2.0436e-08	114626703	7	2.0436e-08	False
986	7:114646114:A_G	13	1.1733e-07	114646114	7	1.1733e-07	False
987	7:126213059:A_G	2	8.4737e-07	126213059	7	8.4737e-07	False
988	7:130953240:A_G	14	3.5279e-08	130953240	7	3.5279e-08	False
989	7:136034779:A_G	1	9.8743e-06	136034779	7	9.8743e-06	False
990	7:147440839:C_T	1	1.9088e-06	147440839	7	1.9088e-06	False
991	7:149254287:A_G	1	2.2654e-08	149254287	7	2.2654e-08	False
992	7:154626819:A_C	6	2.7356e-07	154626819	7	2.7356e-07	False
993	8:4165943:G_GA	2	3.3952e-08	4165943	8	3.3952e-08	False
994	8:4169929:A_G	2	4.2601e-08	4169929	8	4.2601e-08	False
995	8:4169879:A_G	2	1.5366e-07	4169879	8	1.5366e-07	False
996	8:6814872:G_T	38	8.3094e-09	6814872	8	8.3094e-09	False
997	8:10110963:A_G	5	3.6403e-08	10110963	8	3.6403e-08	False
998	8:10991565:C_G	1	4.792e-08	10991565	8	4.792e-08	False
999	8:13256337:G_T	2	7.277e-08	13256337	8	7.277e-08	False
1000	8:22955307:C_G	1	1.3764e-05	22955307	8	1.3764e-05	False
1001	8:27330096:C_T	4	4.5084e-08	27330096	8	4.5084e-08	False
1002	8:29546294:G_T	4	2.4675e-08	29546294	8	2.4675e-08	False
1003	8:42635995:C_T	5	2.3818e-08	42635995	8	2.3818e-08	False
1004	8:48606556:A_G	1	1.3201e-07	48606556	8	1.3201e-07	False
1005	8:59200002:C_T	1	3.3435e-08	59200002	8	3.3435e-08	False
1006	8:61707234:A_G	16	4.1595e-08	61707234	8	4.1595e-08	False
1007	8:69680269:A_G	1	4.0258e-09	69680269	8	4.0258e-09	False
1008	8:73997147:C_T	18	3.2365e-08	73997147	8	3.2365e-08	False
1009	8:74017201:A_C	27	1.4305e-09	74017201	8	1.4305e-09	False
1010	8:74017201:A_C	27	1.4305e-09	74017201	8	1.4305e-09	False
1011	8:74013639:A_G	27	1.4305e-09	74013639	8	1.4305e-09	False
1012	8:74007482:T_TA	27	1.4305e-09	74007482	8	1.4305e-09	False
1013	8:75849952:T_TTGAC	8	6.647e-07	75849952	8	6.647e-07	False
1014	8:76893885:C_T	1	3.0815e-08	76893885	8	3.0815e-08	False
1015	8:77567761:A_C	1	3.8088e-08	77567761	8	3.8088e-08	False
1016	8:84750129:A_C	0	1.7711e-05	84750129	8	1.7711e-05	False
1017	8:93340325:C_T	3	6.7098e-09	93340325	8	6.7098e-09	False
1018	8:101688982:C_G	2	2.5464e-07	101688982	8	2.5464e-07	False
1019	8:102599197:C_T	39	1.0054e-08	102599197	8	1.0054e-08	False
1020	8:102613443:A_C	61	1.3762e-08	102613443	8	1.3762e-08	False
1021	8:114053296:A_G	6	4.2652e-08	114053296	8	4.2652e-08	False
1022	8:114053296:A_G	6	4.2652e-08	114053296	8	4.2652e-08	False
1023	8:114327335:C_T	2	1.5791e-08	114327335	8	1.5791e-08	False
1024	8:138207967:A_G	2	1.1238e-06	138207967	8	1.1238e-06	False
1025	9:1713820:C_T	6	8.5461e-10	1713820	9	8.5461e-10	False
1026	9:1754353:C_T	4	2.5104e-08	1754353	9	2.5104e-08	False
1027	9:3649190:C_T	1	3.1551e-06	3649190	9	3.1551e-06	False
1028	9:8061435:G_T	48	7.2032e-08	8061435	9	7.2032e-08	False
1029	9:8085931:A_G	48	7.1989e-08	8085931	9	7.1989e-08	False
1030	9:14016120:A_G	5	7.172e-08	14016120	9	7.172e-08	False
1031	9:18812149:A_T	1	3.3563e-08	18812149	9	3.3563e-08	False
1032	9:18872190:C_T	1	3.4544e-08	18872190	9	3.4544e-08	False
1033	9:77543415:A_G	1	1.1178e-08	77543415	9	1.1178e-08	False
1034	9:78560012:C_T	9	1.7485e-05	78560012	9	1.7485e-05	False
1035	9:78566867:C_T	1	8.37e-07	78566867	9	8.37e-07	False
1036	9:81858261:C_T	11	3.3683e-08	81858261	9	3.3683e-08	False
1037	9:86612380:C_T	10	3.2051e-08	86612380	9	3.2051e-08	False
1038	9:88000373:A_G	3	3.8421e-07	88000373	9	3.8421e-07	False
1039	9:94346909:A_G	4	1.5139e-07	94346909	9	1.5139e-07	False
1040	9:94346909:A_G	4	1.5139e-07	94346909	9	1.5139e-07	False
1041	9:94346909:A_G	4	1.5139e-07	94346909	9	1.5139e-07	False
1042	9:99727761:A_G	1	4.614e-08	99727761	9	4.614e-08	False
1043	9:115914686:C_G	1	8.0669e-08	115914686	9	8.0669e-08	False
1044	9:116870740:A_G	1	1.6325e-08	116870740	9	1.6325e-08	False
1045	9:124751361:A_C	3	2.1538e-07	124751361	9	2.1538e-07	False
1046	9:125259338:G_T	2	1.9783e-08	125259338	9	1.9783e-08	False
1047	9:125247229:C_G	2	3.9399e-08	125247229	9	3.9399e-08	False
1048	9:126049103:A_G	7	1.0043e-08	126049103	9	1.0043e-08	False
1049	9:126049103:A_G	7	1.0043e-08	126049103	9	1.0043e-08	False
1050	9:128288002:A_G	12	1.133e-07	128288002	9	1.133e-07	False
1051	9:130979716:A_G	7	5e-10	130979716	9	5e-10	False
1052	9:131648113:A_G	9	2.2798e-08	131648113	9	2.2798e-08	False
1053	9:139409572:A_G	4	2.5428e-08	139409572	9	2.5428e-08	False
1054	10:7023235:A_G	4	7.3778e-06	7023235	10	7.3778e-06	False
1055	10:8913893:C_T	19	5.0784e-09	8913893	10	5.0784e-09	False
1056	10:13959305:C_T	1	3.24e-07	13959305	10	3.24e-07	False
1057	10:14868184:C_CAGA	4	1.3323e-06	14868184	10	1.3323e-06	False
1058	10:16716432:A_C	9	4.8619e-08	16716432	10	4.8619e-08	False
1059	10:17966561:C_G	1	5.5076e-09	17966561	10	5.5076e-09	False
1060	10:18226714:A_G	1	4.7377e-07	18226714	10	4.7377e-07	False
1061	10:18242635:A_G	3	2.7179e-08	18242635	10	2.7179e-08	False
1062	10:18244008:A_G	2	1.27e-12	18244008	10	1.27e-12	False
1063	10:20498946:A_G	13	2.9886e-08	20498946	10	2.9886e-08	False
1064	10:20513547:C_T	30	3.1868e-07	20513547	10	3.1868e-07	False
1065	10:21653816:A_G	1	4.7728e-09	21653816	10	4.7728e-09	False
1066	10:21675186:A_G	1	3.35e-10	21675186	10	3.35e-10	False
1067	10:21751611:C_T	1	1.0137e-07	21751611	10	1.0137e-07	False
1068	10:21887868:A_G	17	3.355e-10	21887868	10	3.355e-10	False
1069	10:21887868:A_G	17	3.355e-10	21887868	10	3.355e-10	False
1070	10:22202569:G_T	6	1.0446e-06	22202569	10	1.0446e-06	False
1071	10:22069866:A_G	4	2.2851e-07	22069866	10	2.2851e-07	False
1072	10:22124263:C_T	8	2.2929e-07	22124263	10	2.2929e-07	False
1073	10:22145688:A_G	5	2.3645e-07	22145688	10	2.3645e-07	False
1074	10:22761028:A_G	4	2.3679e-08	22761028	10	2.3679e-08	False
1075	10:28419760:A_G	2	2.8048e-08	28419760	10	2.8048e-08	False
1076	10:30413109:A_G	1	1.053e-09	30413109	10	1.053e-09	False
1077	10:30434481:C_T	2	1.1206e-08	30434481	10	1.1206e-08	False
1078	10:36200626:C_T	0	2.7413e-05	36200626	10	2.7413e-05	False
1079	10:43036065:T_TA	7	4.586e-10	43036065	10	4.586e-10	False
1080	10:45722867:C_T	1	4.9736e-08	45722867	10	4.9736e-08	False
1081	10:55942255:G_GAGAT	15	5.2703e-07	55942255	10	5.2703e-07	False
1082	10:71279781:C_G	6	2.4853e-08	71279781	10	2.4853e-08	False
1083	10:76076650:C_CT	11	1.0584e-07	76076650	10	1.0584e-07	False
1084	10:79222304:C_T	8	2.2573e-08	79222304	10	2.2573e-08	False
1085	10:81021301:A_G	4	9.4475e-09	81021301	10	9.4475e-09	False
1086	10:83844254:G_T	3	2.3e-05	83844254	10	2.3e-05	False
1087	10:90129689:C_T	2	5.8211e-08	90129689	10	5.8211e-08	False
1088	10:96026184:C_CA	40	7.9736e-09	96026184	10	7.9736e-09	False
1089	10:96038686:A_G	40	7.9736e-09	96038686	10	7.9736e-09	False
1090	10:96035980:C_T	4	7.4008e-07	96035980	10	7.4008e-07	False
1091	10:99130161:C_CCCCA	3	2.2798e-08	99130161	10	2.2798e-08	False
1092	10:123554357:A_T	2	6.9341e-07	123554357	10	6.9341e-07	False
1093	10:126231907:G_T	2	1.6739e-07	126231907	10	1.6739e-07	False
1094	10:126223443:A_G	1	6.0137e-08	126223443	10	6.0137e-08	False
1095	10:126404141:A_G	52	6.1876e-08	126404141	10	6.1876e-08	False
1096	10:126532355:G_T	53	3.9317e-08	126532355	10	3.9317e-08	False
1097	10:126461368:A_C	21	3.1546e-08	126461368	10	3.1546e-08	False
1098	10:126482849:C_T	21	3.1546e-08	126482849	10	3.1546e-08	False
1099	10:134303666:A_G	30	6.9317e-08	134303666	10	6.9317e-08	False
1100	10:134297909:C_G	40	8.0126e-06	134297909	10	8.0126e-06	False
1101	10:134305875:A_T	24	2.3035e-08	134305875	10	2.3035e-08	False
1102	10:134306694:A_C	27	6.2424e-09	134306694	10	6.2424e-09	False
1103	10:134333189:A_T	27	2.8011e-08	134333189	10	2.8011e-08	False
1104	10:134332633:C_G	4	1.1218e-05	134332633	10	1.1218e-05	False
1105	11:1632820:C_T	6	1.8133e-07	1632820	11	1.8133e-07	False
1106	11:5323534:C_T	1	1.4481e-06	5323534	11	1.4481e-06	False
1107	11:6272677:C_T	0	3.355e-05	6272677	11	3.355e-05	False
1108	11:7647755:C_T	1	7.0822e-08	7647755	11	7.0822e-08	False
1109	11:10704733:A_T	43	5e-10	10704733	11	5e-10	False
1110	11:10704733:A_T	43	5e-10	10704733	11	5e-10	False
1111	11:17883383:A_G	1	2.7233e-08	17883383	11	2.7233e-08	False
1112	11:19225684:A_G	4	1.9525e-08	19225684	11	1.9525e-08	False
1113	11:21292941:A_G	2	1.294e-07	21292941	11	1.294e-07	False
1114	11:21305564:C_G	0	4.8697e-05	21305564	11	4.8697e-05	False
1115	11:22078514:C_T	2	2.0365e-08	22078514	11	2.0365e-08	False
1116	11:28994170:A_G	1	7.5028e-08	28994170	11	7.5028e-08	False
1117	11:44295049:A_G	2	2.2953e-06	44295049	11	2.2953e-06	False
1118	11:61316307:C_T	1	2.5926e-07	61316307	11	2.5926e-07	False
1119	11:66864560:C_T	1	8.2665e-07	66864560	11	8.2665e-07	False
1120	11:69861476:C_T	7	1.6896e-05	69861476	11	1.6896e-05	False
1121	11:79800244:A_G	1	1.1374e-07	79800244	11	1.1374e-07	False
1122	11:80072819:C_T	8	5.6606e-08	80072819	11	5.6606e-08	False
1123	11:84836076:A_G	5	3.0548e-08	84836076	11	3.0548e-08	False
1124	11:87851647:A_G	13	9.3157e-08	87851647	11	9.3157e-08	False
1125	11:101597761:A_G	1	6.9819e-07	101597761	11	6.9819e-07	False
1126	11:101745953:A_G	14	2.1514e-08	101745953	11	2.1514e-08	False
1127	11:101670263:A_G	14	2.1514e-08	101670263	11	2.1514e-08	False
1128	11:101667830:A_G	14	2.1514e-08	101667830	11	2.1514e-08	False
1129	11:101646567:C_T	2	5e-10	101646567	11	5e-10	False
1130	11:101666300:C_T	3	3.3557e-07	101666300	11	3.3557e-07	False
1131	11:101704792:C_T	5	5.6258e-09	101704792	11	5.6258e-09	False
1132	11:107091084:C_T	3	2.235e-08	107091084	11	2.235e-08	False
1133	11:112914680:C_G	3	6.5384e-07	112914680	11	6.5384e-07	False
1134	11:114054264:C_G	1	8.0404e-09	114054264	11	8.0404e-09	False
1135	11:116265107:C_T	27	1.1552e-07	116265107	11	1.1552e-07	False
1136	11:122089589:C_G	46	3.4125e-11	122089589	11	3.4125e-11	False
1137	11:122089589:C_G	46	3.4125e-11	122089589	11	3.4125e-11	False
1138	11:122089589:C_G	46	3.4125e-11	122089589	11	3.4125e-11	False
1139	11:122089939:A_G	7	5.1547e-08	122089939	11	5.1547e-08	False
1140	11:122093090:A_G	15	4.5326e-08	122093090	11	4.5326e-08	False
1141	11:122093285:A_G	24	1.3699e-08	122093285	11	1.3699e-08	False
1142	11:122093285:A_G	24	1.3699e-08	122093285	11	1.3699e-08	False
1143	11:122099839:C_T	30	2.4648e-10	122099839	11	2.4648e-10	False
1144	11:122099839:C_T	30	2.4648e-10	122099839	11	2.4648e-10	False
1145	11:122120972:G_T	17	1.5463e-07	122120972	11	1.5463e-07	False
1146	11:122136470:A_G	16	5.0272e-08	122136470	11	5.0272e-08	False
1147	11:122136110:A_C	8	3.0623e-09	122136110	11	3.0623e-09	False
1148	11:122136110:A_C	8	3.0623e-09	122136110	11	3.0623e-09	False
1149	11:122144113:C_T	14	8.7133e-10	122144113	11	8.7133e-10	False
1150	11:122135107:C_T	36	5e-10	122135107	11	5e-10	False
1151	11:122135107:C_T	36	5e-10	122135107	11	5e-10	False
1152	11:122145892:C_G	9	2.4773e-09	122145892	11	2.4773e-09	False
1153	11:122151562:A_G	12	3.1391e-09	122151562	11	3.1391e-09	False
1154	11:122159709:T_TC	4	5.2094e-08	122159709	11	5.2094e-08	False
1155	11:122172732:C_T	9	1.1207e-06	122172732	11	1.1207e-06	False
1156	11:122195989:C_T	12	4.6728e-08	122195989	11	4.6728e-08	False
1157	11:123415718:C_T	1	3.4331e-08	123415718	11	3.4331e-08	False
1158	12:325488:C_T	5	2.5423e-08	325488	12	2.5423e-08	False
1159	12:4436833:A_T	8	1.5382e-07	4436833	12	1.5382e-07	False
1160	12:4467086:A_G	2	9.1514e-09	4467086	12	9.1514e-09	False
1161	12:5431727:C_T	24	4.1891e-09	5431727	12	4.1891e-09	False
1162	12:5434664:C_T	24	4.1891e-09	5434664	12	4.1891e-09	False
1163	12:5923780:A_G	116	5e-10	5923780	12	5e-10	False
1164	12:9031775:A_G	1	2.9216e-08	9031775	12	2.9216e-08	False
1165	12:10856010:C_G	1	1.4886e-09	10856010	12	1.4886e-09	False
1166	12:14511821:T_TA	1	7.067e-07	14511821	12	7.067e-07	False
1167	12:15251639:G_T	4	3.1038e-08	15251639	12	3.1038e-08	False
1168	12:22891266:A_G	22	3.2493e-08	22891266	12	3.2493e-08	False
1169	12:29841965:A_G	1	7.0298e-09	29841965	12	7.0298e-09	False
1170	12:46329249:A_C	1	8.0969e-09	46329249	12	8.0969e-09	False
1171	12:58381546:A_T	0	4.2266e-05	58381546	12	4.2266e-05	False
1172	12:63444763:C_T	3	3.6509e-08	63444763	12	3.6509e-08	False
1173	12:64498939:C_T	2	1.0989e-08	64498939	12	1.0989e-08	False
1174	12:67885733:A_AAGGGTAG	4	5.0317e-07	67885733	12	5.0317e-07	False
1175	12:71074384:A_G	1	2.0228e-08	71074384	12	2.0228e-08	False
1176	12:73433146:A_G	0	4.0032e-05	73433146	12	4.0032e-05	False
1177	12:75073547:C_T	1	3.2601e-08	75073547	12	3.2601e-08	False
1178	12:78569720:G_GAGTT	2	3.4503e-08	78569720	12	3.4503e-08	False
1179	12:94474631:A_G	38	2.6104e-08	94474631	12	2.6104e-08	False
1180	12:96473904:C_T	3	3.0613e-06	96473904	12	3.0613e-06	False
1181	12:98746600:G_T	1	1.5301e-08	98746600	12	1.5301e-08	False
1182	12:119485623:C_T	3	9.3735e-08	119485623	12	9.3735e-08	False
1183	12:119524818:C_T	3	3.944e-08	119524818	12	3.944e-08	False
1184	12:123724325:C_T	1	2.9867e-07	123724325	12	2.9867e-07	False
1185	12:125172196:C_T	4	6.8101e-08	125172196	12	6.8101e-08	False
1186	12:125438523:C_T	2	1.0157e-06	125438523	12	1.0157e-06	False
1187	12:127525068:C_T	4	1.0326e-07	127525068	12	1.0326e-07	False
1188	12:128905002:A_T	1	1.9556e-08	128905002	12	1.9556e-08	False
1189	12:130903910:C_T	4	2.8239e-08	130903910	12	2.8239e-08	False
1190	12:132436842:C_T	13	6.6845e-10	132436842	12	6.6845e-10	False
1191	12:132433911:A_G	6	1.9415e-08	132433911	12	1.9415e-08	False
1192	12:132544643:C_T	12	7.3227e-09	132544643	12	7.3227e-09	False
1193	13:28192139:A_C	8	1.1188e-05	28192139	13	1.1188e-05	False
1194	13:32331594:A_G	4	1.4454e-08	32331594	13	1.4454e-08	False
1195	13:33101817:C_T	3	1.3017e-07	33101817	13	1.3017e-07	False
1196	13:36621859:A_AT	11	2.3016e-08	36621859	13	2.3016e-08	False
1197	13:36621859:A_AT	11	2.3016e-08	36621859	13	2.3016e-08	False
1198	13:36700406:C_T	11	2.3016e-08	36700406	13	2.3016e-08	False
1199	13:41064999:A_T	1	5.4701e-08	41064999	13	5.4701e-08	False
1200	13:41639808:C_G	4	1.2832e-08	41639808	13	1.2832e-08	False
1201	13:49293403:A_G	8	2.2521e-08	49293403	13	2.2521e-08	False
1202	13:49322857:C_T	16	4.186e-08	49322857	13	4.186e-08	False
1203	13:77297864:C_T	2	5.2994e-06	77297864	13	5.2994e-06	False
1204	13:80736982:A_G	1	4.1373e-08	80736982	13	4.1373e-08	False
1205	13:81662019:A_C	1	9.0066e-09	81662019	13	9.0066e-09	False
1206	13:87832492:C_G	1	7.8489e-07	87832492	13	7.8489e-07	False
1207	13:89260203:C_T	43	5.5269e-09	89260203	13	5.5269e-09	False
1208	13:97288935:A_C	1	2.3411e-08	97288935	13	2.3411e-08	False
1209	13:112819656:A_G	28	2.4646e-08	112819656	13	2.4646e-08	False
1210	13:112819656:A_G	28	2.4646e-08	112819656	13	2.4646e-08	False
1211	13:112819656:A_G	28	2.4646e-08	112819656	13	2.4646e-08	False
1212	13:112823413:A_G	24	1.4131e-07	112823413	13	1.4131e-07	False
1213	13:112823413:A_G	24	1.4131e-07	112823413	13	1.4131e-07	False
1214	14:20896857:C_T	25	1.1674e-07	20896857	14	1.1674e-07	False
1215	14:20897064:C_T	25	1.1674e-07	20897064	14	1.1674e-07	False
1216	14:21815643:G_T	2	4.6916e-09	21815643	14	4.6916e-09	False
1217	14:24312284:C_T	41	2.0968e-06	24312284	14	2.0968e-06	False
1218	14:33940961:A_G	1	4.813e-08	33940961	14	4.813e-08	False
1219	14:47805544:C_T	2	5.7171e-08	47805544	14	5.7171e-08	False
1220	14:52575609:A_T	1	1.2511e-05	52575609	14	1.2511e-05	False
1221	14:52630544:T_TA	1	2.9506e-06	52630544	14	2.9506e-06	False
1222	14:59072144:C_T	4	2.7993e-08	59072144	14	2.7993e-08	False
1223	14:60088825:A_G	5	7.7164e-08	60088825	14	7.7164e-08	False
1224	14:60054264:A_G	3	4.0697e-08	60054264	14	4.0697e-08	False
1225	14:67671482:C_CT	1	3.1835e-07	67671482	14	3.1835e-07	False
1226	14:68103993:A_G	6	1.4057e-07	68103993	14	1.4057e-07	False
1227	14:68103993:A_G	6	1.4057e-07	68103993	14	1.4057e-07	False
1228	14:69180356:A_G	6	5.6356e-07	69180356	14	5.6356e-07	False
1229	14:69197439:C_T	5	4.0902e-06	69197439	14	4.0902e-06	False
1230	14:72589051:A_G	1	5.7915e-08	72589051	14	5.7915e-08	False
1231	14:98957014:C_T	1	3.5298e-08	98957014	14	3.5298e-08	False
1232	14:100327466:C_T	1	4.3933e-08	100327466	14	4.3933e-08	False
1233	15:24287018:C_T	2	1.0914e-06	24287018	15	1.0914e-06	False
1234	15:39614315:C_T	4	1.3993e-08	39614315	15	1.3993e-08	False
1235	15:39614315:C_T	4	1.3993e-08	39614315	15	1.3993e-08	False
1236	15:39617295:C_T	18	2.6115e-08	39617295	15	2.6115e-08	False
1237	15:39619456:A_C	51	8.487e-10	39619456	15	8.487e-10	False
1238	15:39619456:A_C	51	8.487e-10	39619456	15	8.487e-10	False
1239	15:39619456:A_C	51	8.487e-10	39619456	15	8.487e-10	False
1240	15:39619456:A_C	51	8.487e-10	39619456	15	8.487e-10	False
1241	15:39621773:C_T	43	5e-10	39621773	15	5e-10	False
1242	15:39621773:C_T	43	5e-10	39621773	15	5e-10	False
1243	15:39621773:C_T	43	5e-10	39621773	15	5e-10	False
1244	15:39621773:C_T	43	5e-10	39621773	15	5e-10	False
1245	15:39621773:C_T	43	5e-10	39621773	15	5e-10	False
1246	15:39621773:C_T	43	5e-10	39621773	15	5e-10	False
1247	15:39621773:C_T	43	5e-10	39621773	15	5e-10	False
1248	15:39623588:A_G	66	2.1821e-11	39623588	15	2.1821e-11	False
1249	15:39623588:A_G	66	2.1821e-11	39623588	15	2.1821e-11	False
1250	15:39626935:A_G	66	2.1821e-11	39626935	15	2.1821e-11	False
1251	15:39626935:A_G	66	2.1821e-11	39626935	15	2.1821e-11	False
1252	15:39628675:C_T	66	2.1821e-11	39628675	15	2.1821e-11	False
1253	15:39628675:C_T	66	2.1821e-11	39628675	15	2.1821e-11	False
1254	15:39631771:C_T	91	3.3307e-16	39631771	15	3.3307e-16	False
1255	15:39631771:C_T	91	3.3307e-16	39631771	15	3.3307e-16	False
1256	15:39631771:C_T	91	3.3307e-16	39631771	15	3.3307e-16	False
1257	15:39631771:C_T	91	3.3307e-16	39631771	15	3.3307e-16	False
1258	15:39631771:C_T	91	3.3307e-16	39631771	15	3.3307e-16	False
1259	15:39632734:T_TAC	92	4.6629e-15	39632734	15	4.6629e-15	False
1260	15:39633074:T_TA	91	3.3307e-16	39633074	15	3.3307e-16	True
1261	15:39633074:T_TA	91	3.3307e-16	39633074	15	3.3307e-16	False
1262	15:39633074:T_TA	91	3.3307e-16	39633074	15	3.3307e-16	True
1263	15:39634222:A_G	91	3.3307e-16	39634222	15	3.3307e-16	False
1264	15:39635124:C_T	90	8.8818e-16	39635124	15	8.8818e-16	False
1265	15:39636227:C_T	91	3.3307e-16	39636227	15	3.3307e-16	False
1266	15:39639992:A_G	91	3.3307e-16	39639992	15	3.3307e-16	False
1267	15:39639992:A_G	91	3.3307e-16	39639992	15	3.3307e-16	False
1268	15:39640223:T_TTAAA	91	3.3307e-16	39640223	15	3.3307e-16	False
1269	15:39640378:G_GA	91	3.3307e-16	39640378	15	3.3307e-16	True
1270	15:39631994:A_AAGAG	15	1.1448e-06	39631994	15	1.1448e-06	False
1271	15:39639898:A_C	86	5e-10	39639898	15	5e-10	False
1272	15:39633904:A_G	86	5e-10	39633904	15	5e-10	False
1273	15:39633904:A_G	86	5e-10	39633904	15	5e-10	False
1274	15:39633904:A_G	86	5e-10	39633904	15	5e-10	False
1275	15:39633904:A_G	86	5e-10	39633904	15	5e-10	True
1276	15:39633904:A_G	86	5e-10	39633904	15	5e-10	False
1277	15:39633904:A_G	86	5e-10	39633904	15	5e-10	False
1278	15:39633904:A_G	86	5e-10	39633904	15	5e-10	False
1279	15:39633904:A_G	86	5e-10	39633904	15	5e-10	False
1280	15:39633904:A_G	86	5e-10	39633904	15	5e-10	True
1281	15:39633904:A_G	86	5e-10	39633904	15	5e-10	True
1282	15:39647894:C_T	68	1.1044e-13	39647894	15	1.1044e-13	False
1283	15:39647894:C_T	68	1.1044e-13	39647894	15	1.1044e-13	False
1284	15:39647894:C_T	68	1.1044e-13	39647894	15	1.1044e-13	False
1285	15:39647894:C_T	68	1.1044e-13	39647894	15	1.1044e-13	False
1286	15:39647894:C_T	68	1.1044e-13	39647894	15	1.1044e-13	False
1287	15:39647894:C_T	68	1.1044e-13	39647894	15	1.1044e-13	True
1288	15:39648234:C_T	15	5.4771e-07	39648234	15	5.4771e-07	False
1289	15:39661138:A_G	16	4.7854e-07	39661138	15	4.7854e-07	False
1290	15:39661779:C_T	16	4.7854e-07	39661779	15	4.7854e-07	False
1291	15:49285883:A_AATAT	4	4.4501e-08	49285883	15	4.4501e-08	False
1292	15:50787848:C_T	6	9.181e-08	50787848	15	9.181e-08	False
1293	15:58301146:A_T	4	2.8646e-08	58301146	15	2.8646e-08	False
1294	15:65008034:C_T	3	2.8378e-07	65008034	15	2.8378e-07	False
1295	15:67272947:A_G	6	6.0732e-08	67272947	15	6.0732e-08	False
1296	15:67292544:G_T	7	2.443e-08	67292544	15	2.443e-08	False
1297	15:67294777:C_T	6	5.9033e-08	67294777	15	5.9033e-08	False
1298	15:67303960:C_T	9	1.5145e-09	67303960	15	1.5145e-09	False
1299	15:67303960:C_T	9	1.5145e-09	67303960	15	1.5145e-09	False
1300	15:79805525:A_G	12	3.0065e-08	79805525	15	3.0065e-08	False
1301	15:79833507:C_T	9	2.4977e-08	79833507	15	2.4977e-08	False
1302	15:80126521:A_T	2	1.5882e-05	80126521	15	1.5882e-05	False
1303	15:81813286:C_T	2	2.5481e-08	81813286	15	2.5481e-08	False
1304	15:84484897:A_G	4	1.1219e-05	84484897	15	1.1219e-05	False
1305	15:86553648:A_C	5	2.1933e-07	86553648	15	2.1933e-07	False
1306	15:91356885:C_T	35	7.4276e-07	91356885	15	7.4276e-07	False
1307	15:99558290:A_G	3	9.5543e-08	99558290	15	9.5543e-08	False
1308	16:8227678:C_T	1	1.0557e-08	8227678	16	1.0557e-08	False
1309	16:10210367:A_C	4	3.148e-07	10210367	16	3.148e-07	False
1310	16:10784297:C_T	1	1.0905e-08	10784297	16	1.0905e-08	False
1311	16:21210006:C_T	6	4.8186e-08	21210006	16	4.8186e-08	False
1312	16:21226925:C_T	2	2.6367e-08	21226925	16	2.6367e-08	False
1313	16:22251481:A_G	1	9.5813e-06	22251481	16	9.5813e-06	False
1314	16:23904265:C_CT	0	2.1186e-05	23904265	16	2.1186e-05	False
1315	16:24684102:G_GAGA	3	3.2433e-08	24684102	16	3.2433e-08	False
1316	16:25917092:A_G	3	1.9042e-08	25917092	16	1.9042e-08	False
1317	16:56319124:A_G	48	1.3721e-09	56319124	16	1.3721e-09	False
1318	16:56319124:A_G	48	1.3721e-09	56319124	16	1.3721e-09	False
1319	16:56319124:A_G	48	1.3721e-09	56319124	16	1.3721e-09	False
1320	16:56319124:A_G	48	1.3721e-09	56319124	16	1.3721e-09	False
1321	16:57533476:A_G	8	3.3719e-08	57533476	16	3.3719e-08	False
1322	16:57533476:A_G	8	3.3719e-08	57533476	16	3.3719e-08	False
1323	16:58173451:A_C	8	2.1103e-09	58173451	16	2.1103e-09	False
1324	16:67222676:A_G	8	2.2194e-08	67222676	16	2.2194e-08	False
1325	16:67545320:G_GTGTTTGTT	10	2.1399e-08	67545320	16	2.1399e-08	False
1326	16:67465848:G_T	12	5.4384e-09	67465848	16	5.4384e-09	False
1327	16:69000107:C_T	1	2.4684e-09	69000107	16	2.4684e-09	False
1328	16:70546993:A_G	27	7.411e-08	70546993	16	7.411e-08	False
1329	16:73508185:C_T	1	7.3052e-07	73508185	16	7.3052e-07	False
1330	16:74861095:A_G	24	1.2203e-08	74861095	16	1.2203e-08	False
1331	16:75167925:C_T	5	2.924e-08	75167925	16	2.924e-08	False
1332	16:77521092:A_G	1	5.5267e-08	77521092	16	5.5267e-08	False
1333	16:83252726:A_G	6	3.8884e-08	83252726	16	3.8884e-08	False
1334	16:83553581:A_G	2	1.0006e-08	83553581	16	1.0006e-08	False
1335	16:87668702:A_G	18	7.6424e-07	87668702	16	7.6424e-07	False
1336	17:840580:A_G	4	1.0657e-05	840580	17	1.0657e-05	False
1337	17:10130244:A_C	2	8.2841e-09	10130244	17	8.2841e-09	False
1338	17:14252484:C_T	1	2.8779e-09	14252484	17	2.8779e-09	False
1339	17:19153175:C_G	2	3.8871e-08	19153175	17	3.8871e-08	False
1340	17:19253613:C_T	1	2.2457e-07	19253613	17	2.2457e-07	False
1341	17:19277544:C_G	1	5.7367e-08	19277544	17	5.7367e-08	False
1342	17:27270655:A_AAACA	45	5.8992e-08	27270655	17	5.8992e-08	False
1343	17:37824339:A_G	6	1.9524e-09	37824339	17	1.9524e-09	False
1344	17:37830900:A_G	3	2.3732e-07	37830900	17	2.3732e-07	False
1345	17:37884037:C_G	3	5.8384e-08	37884037	17	5.8384e-08	False
1346	17:37843550:C_T	2	1.7513e-08	37843550	17	1.7513e-08	False
1347	17:40571284:C_T	1	6.3956e-08	40571284	17	6.3956e-08	False
1348	17:40670230:C_G	0	2.859e-05	40670230	17	2.859e-05	False
1349	17:40787764:C_G	1	9.422e-08	40787764	17	9.422e-08	False
1350	17:40721042:C_T	2	5.1643e-07	40721042	17	5.1643e-07	False
1351	17:40799633:A_G	1	4.063e-09	40799633	17	4.063e-09	False
1352	17:50221315:C_T	1	1.6654e-07	50221315	17	1.6654e-07	False
1353	17:65892507:C_G	26	1.1048e-07	65892507	17	1.1048e-07	False
1354	17:65892507:C_G	26	1.1048e-07	65892507	17	1.1048e-07	False
1355	17:66977337:A_C	3	4.5995e-08	66977337	17	4.5995e-08	False
1356	17:72082663:C_T	1	6.7149e-07	72082663	17	6.7149e-07	False
1357	17:78818367:A_G	2	3.2933e-08	78818367	17	3.2933e-08	False
1358	18:988105:C_T	8	1.0156e-08	988105	18	1.0156e-08	False
1359	18:6433347:C_T	1	5.0987e-08	6433347	18	5.0987e-08	False
1360	18:9706094:A_G	6	9.2965e-07	9706094	18	9.2965e-07	False
1361	18:10663831:C_G	1	4.0496e-08	10663831	18	4.0496e-08	False
1362	18:30942910:G_GA	2	5.1524e-08	30942910	18	5.1524e-08	False
1363	18:32349771:C_T	4	4.3157e-06	32349771	18	4.3157e-06	False
1364	18:34434898:G_T	8	1.8852e-08	34434898	18	1.8852e-08	False
1365	18:49085463:C_T	1	5.0243e-08	49085463	18	5.0243e-08	False
1366	18:51320260:A_G	1	5.1534e-07	51320260	18	5.1534e-07	False
1367	18:51365483:A_G	2	2.3561e-08	51365483	18	2.3561e-08	False
1368	18:52058680:A_G	25	2.8627e-07	52058680	18	2.8627e-07	False
1369	18:52214835:A_G	30	4.1065e-09	52214835	18	4.1065e-09	False
1370	18:52234834:A_C	11	1.1474e-06	52234834	18	1.1474e-06	False
1371	18:54854234:A_T	2	7.7747e-08	54854234	18	7.7747e-08	False
1372	18:54980131:G_T	3	2.3446e-08	54980131	18	2.3446e-08	False
1373	18:54964255:C_T	3	1.4859e-08	54964255	18	1.4859e-08	False
1374	18:54989199:A_G	7	7.0993e-08	54989199	18	7.0993e-08	False
1375	18:55006847:C_T	2	1.0698e-08	55006847	18	1.0698e-08	False
1376	18:55032523:A_G	2	2.4578e-05	55032523	18	2.4578e-05	False
1377	18:55069763:A_G	4	1.5218e-06	55069763	18	1.5218e-06	False
1378	18:55090073:A_G	2	3.0941e-08	55090073	18	3.0941e-08	False
1379	18:73100867:C_T	3	4.8761e-08	73100867	18	4.8761e-08	False
1380	18:73107145:A_G	14	8.8661e-07	73107145	18	8.8661e-07	False
1381	18:73393907:A_G	19	1.4497e-07	73393907	18	1.4497e-07	False
1382	18:77326200:C_T	1	9.0881e-08	77326200	18	9.0881e-08	False
1383	19:546993:A_G	3	2.547e-07	546993	19	2.547e-07	False
1384	19:4351941:A_G	1	1.8544e-07	4351941	19	1.8544e-07	False
1385	19:13263510:A_C	7	1.105e-07	13263510	19	1.105e-07	False
1386	19:17302765:C_CT	1	3.6127e-07	17302765	19	3.6127e-07	False
1387	19:19261833:A_G	3	4.9142e-07	19261833	19	4.9142e-07	False
1388	19:19262997:C_T	13	1.6238e-07	19262997	19	1.6238e-07	False
1389	19:19276359:A_G	7	3.1536e-08	19276359	19	3.1536e-08	False
1390	19:32058066:A_G	19	3.5459e-08	32058066	19	3.5459e-08	False
1391	19:32058066:A_G	19	3.5459e-08	32058066	19	3.5459e-08	False
1392	19:32178927:C_T	11	3.9462e-08	32178927	19	3.9462e-08	False
1393	19:32200518:G_T	21	5e-10	32200518	19	5e-10	False
1394	19:32200518:G_T	21	5e-10	32200518	19	5e-10	False
1395	19:32200518:G_T	21	5e-10	32200518	19	5e-10	False
1396	19:32204489:A_G	12	1.4398e-08	32204489	19	1.4398e-08	False
1397	19:32208909:C_T	11	1.4162e-09	32208909	19	1.4162e-09	False
1398	19:32871306:C_G	5	3.7897e-10	32871306	19	3.7897e-10	False
1399	19:32856521:A_G	3	8.3223e-06	32856521	19	8.3223e-06	False
1400	19:32852563:C_CCTT	1	3.8828e-08	32852563	19	3.8828e-08	False
1401	19:32937263:A_AAG	4	4.2286e-06	32937263	19	4.2286e-06	False
1402	19:32928399:C_T	6	4.212e-07	32928399	19	4.212e-07	False
1403	19:32979723:C_T	4	5.0775e-08	32979723	19	5.0775e-08	False
1404	19:32967364:C_T	2	3.4228e-08	32967364	19	3.4228e-08	False
1405	19:33109904:C_T	5	5.1574e-07	33109904	19	5.1574e-07	False
1406	19:36173277:C_T	4	2.731e-09	36173277	19	2.731e-09	False
1407	19:36200780:C_CA	5	4.7332e-08	36200780	19	4.7332e-08	False
1408	19:45396665:G_T	68	3.7994e-08	45396665	19	3.7994e-08	False
1409	19:45410002:A_G	217	1.5103e-09	45410002	19	1.5103e-09	False
1410	19:45415713:A_G	217	1.5103e-09	45415713	19	1.5103e-09	False
1411	19:45415713:A_G	217	1.5103e-09	45415713	19	1.5103e-09	False
1412	19:45415713:A_G	217	1.5103e-09	45415713	19	1.5103e-09	False
1413	19:45415713:A_G	217	1.5103e-09	45415713	19	1.5103e-09	False
1414	19:45415713:A_G	217	1.5103e-09	45415713	19	1.5103e-09	False
1415	19:45415713:A_G	217	1.5103e-09	45415713	19	1.5103e-09	False
1416	19:45415713:A_G	217	1.5103e-09	45415713	19	1.5103e-09	False
1417	19:45415713:A_G	217	1.5103e-09	45415713	19	1.5103e-09	False
1418	19:45415713:A_G	217	1.5103e-09	45415713	19	1.5103e-09	False
1419	19:45415713:A_G	217	1.5103e-09	45415713	19	1.5103e-09	False
1420	19:45415713:A_G	217	1.5103e-09	45415713	19	1.5103e-09	False
1421	19:45411941:C_T	368	1.6568e-12	45411941	19	1.6568e-12	False
1422	19:45411941:C_T	368	1.6568e-12	45411941	19	1.6568e-12	False
1423	19:45411941:C_T	368	1.6568e-12	45411941	19	1.6568e-12	False
1424	19:45411941:C_T	368	1.6568e-12	45411941	19	1.6568e-12	False
1425	19:45411941:C_T	368	1.6568e-12	45411941	19	1.6568e-12	False
1426	19:45411941:C_T	368	1.6568e-12	45411941	19	1.6568e-12	False
1427	19:45411941:C_T	368	1.6568e-12	45411941	19	1.6568e-12	True
1428	19:45411941:C_T	368	1.6568e-12	45411941	19	1.6568e-12	False
1429	19:45411941:C_T	368	1.6568e-12	45411941	19	1.6568e-12	False
1430	19:45411941:C_T	368	1.6568e-12	45411941	19	1.6568e-12	False
1431	19:45411941:C_T	368	1.6568e-12	45411941	19	1.6568e-12	False
1432	19:45411941:C_T	368	1.6568e-12	45411941	19	1.6568e-12	False
1433	19:45411941:C_T	368	1.6568e-12	45411941	19	1.6568e-12	False
1434	19:45411941:C_T	368	1.6568e-12	45411941	19	1.6568e-12	False
1435	19:45411941:C_T	368	1.6568e-12	45411941	19	1.6568e-12	False
1436	19:45411941:C_T	368	1.6568e-12	45411941	19	1.6568e-12	False
1437	19:45411941:C_T	368	1.6568e-12	45411941	19	1.6568e-12	False
1438	19:45411941:C_T	368	1.6568e-12	45411941	19	1.6568e-12	False
1439	19:45418790:C_T	111	5e-10	45418790	19	5e-10	False
1440	19:45418790:C_T	111	5e-10	45418790	19	5e-10	False
1441	19:45418790:C_T	111	5e-10	45418790	19	5e-10	False
1442	19:45418790:C_T	111	5e-10	45418790	19	5e-10	False
1443	19:45422160:C_G	215	2.0265e-10	45422160	19	2.0265e-10	False
1444	19:45422160:C_G	215	2.0265e-10	45422160	19	2.0265e-10	False
1445	19:45422160:C_G	215	2.0265e-10	45422160	19	2.0265e-10	False
1446	19:45422160:C_G	215	2.0265e-10	45422160	19	2.0265e-10	False
1447	19:45422160:C_G	215	2.0265e-10	45422160	19	2.0265e-10	False
1448	19:45422846:A_G	215	2.0265e-10	45422846	19	2.0265e-10	False
1449	19:45422846:A_G	215	2.0265e-10	45422846	19	2.0265e-10	False
1450	19:45422846:A_G	215	2.0265e-10	45422846	19	2.0265e-10	False
1451	19:45422846:A_G	215	2.0265e-10	45422846	19	2.0265e-10	False
1452	19:45422846:A_G	215	2.0265e-10	45422846	19	2.0265e-10	False
1453	19:52221915:A_G	1	1.3584e-08	52221915	19	1.3584e-08	False
1454	19:54517268:A_G	2	1.9241e-07	54517268	19	1.9241e-07	False
1455	20:4332612:C_T	9	1.0887e-08	4332612	20	1.0887e-08	False
1456	20:4332612:C_T	9	1.0887e-08	4332612	20	1.0887e-08	False
1457	20:4338058:C_T	1	5e-10	4338058	20	5e-10	False
1458	20:5714001:C_T	1	8.2058e-08	5714001	20	8.2058e-08	False
1459	20:6664256:A_C	10	2.2937e-06	6664256	20	2.2937e-06	False
1460	20:14088341:C_CA	2	9.3674e-07	14088341	20	9.3674e-07	False
1461	20:21491508:C_T	16	2.6013e-08	21491508	20	2.6013e-08	False
1462	20:22514621:C_T	1	9.1496e-09	22514621	20	9.1496e-09	False
1463	20:22515527:C_T	1	3.6075e-08	22515527	20	3.6075e-08	False
1464	20:22520856:A_C	1	4.7852e-08	22520856	20	4.7852e-08	False
1465	20:23234699:A_C	1	5.6613e-09	23234699	20	5.6613e-09	False
1466	20:32999172:C_T	3	6.1091e-08	32999172	20	6.1091e-08	False
1467	20:38952897:A_G	3	7.2381e-08	38952897	20	7.2381e-08	False
1468	20:50622647:C_T	14	7.1202e-07	50622647	20	7.1202e-07	False
1469	20:53427373:T_TC	4	3.2176e-08	53427373	20	3.2176e-08	False
1470	20:54552181:A_G	4	4.3106e-08	54552181	20	4.3106e-08	False
1471	21:22724235:A_T	1	3.9905e-08	22724235	21	3.9905e-08	False
1472	21:25125147:A_G	1	4.0418e-08	25125147	21	4.0418e-08	False
1473	21:33341953:A_G	2	2.0928e-08	33341953	21	2.0928e-08	False
1474	21:47555800:C_CCCCTCCCAGCATT	4	2.675e-08	47555800	21	2.675e-08	False
1475	21:47555634:A_C	11	3.9922e-08	47555634	21	3.9922e-08	False
1476	22:19529495:T_TCAA	3	3.9873e-08	19529495	22	3.9873e-08	False
1477	22:26164079:C_T	13	1.7124e-08	26164079	22	1.7124e-08	False
1478	22:26159289:A_G	12	2.33e-08	26159289	22	2.33e-08	False
1479	22:43176355:A_T	3	7.7082e-09	43176355	22	7.7082e-09	False
1480	22:43826750:G_T	3	2.4309e-06	43826750	22	2.4309e-06	False
1481	22:43830353:C_T	1	8.2401e-09	43830353	22	8.2401e-09	False
1482	22:44434674:A_C	2	1.149e-08	44434674	22	1.149e-08	False
1483	X:7947347:G_T	3	3.0836e-09	7947347	X	3.0836e-09	False
1484	X:19068478:A_AG	1	1.3862e-07	19068478	X	1.3862e-07	False
1485	X:27944698:A_G	3	3.2746e-08	27944698	X	3.2746e-08	False
1486	X:27954816:A_T	7	2.669e-08	27954816	X	2.669e-08	False
1487	X:39317360:G_T	2	2.1479e-07	39317360	X	2.1479e-07	False
1488	X:80916151:C_T	1	1.9144e-06	80916151	X	1.9144e-06	False
1489	X:121177077:A_G	11	3.0086e-09	121177077	X	3.0086e-09	False
