# Supplementary material for: The genetic landscape of human functional brain connectivity
Source: Nat Commun. 2026 Feb 24;17:3120. doi: 10.1038/s41467-026-69442-9 (PMC13043896; doi:10.1038/s41467-026-69442-9)
Supplement: Supplementary file 15 — Source Data [file 41467_2026_69442_MOESM15_ESM.zip › SourceData_FunctionalConnectivityGenetics_FinalSubmission_Macieletal/SourceData_Figure1c.txt]

Source Data Figure 1c:
RSN Annotation Files, https://surfer.nmr.mgh.harvard.edu/fswiki/CorticalParcellation_Yeo2011 
MNI template: https://nist.mni.mcgill.ca/mni-average-brain-305-mri/
