# Supplementary material for: The genetic landscape of human functional brain connectivity
Source: Nat Commun. 2026 Feb 24;17:3120. doi: 10.1038/s41467-026-69442-9 (PMC13043896; doi:10.1038/s41467-026-69442-9)
Supplement: Supplementary file 15 — Source Data [file 41467_2026_69442_MOESM15_ESM.zip › SourceData_FunctionalConnectivityGenetics_FinalSubmission_Macieletal/SourceData_Figure1ab.csv]

Edge	h2	Intercept	Subnetworks	Topology	Significant
Right-Putamen_Left-Thalamus	0.0366	0.9953	Subcortical	Subcortical	FALSE
Right-Putamen_Left-Caudate	0.0436	0.9956	Subcortical	Subcortical	FALSE
Right-Putamen_Left-Putamen	0.0957	1,001	Subcortical	Subcortical	TRUE
Right-Putamen_Left-Pallidum	0.0118	10,008	Subcortical	Subcortical	FALSE
Right-Putamen_Left-Hippocampus	0.0127	0.9994	Subcortical	Subcortical	FALSE
Right-Putamen_Left-Amygdala	0.0247	10,025	Subcortical	Subcortical	FALSE
Right-Putamen_Left-Accumbens-area	0	10,103	Subcortical	Subcortical	FALSE
Right-Putamen_Right-Thalamus	0.025	0.9986	Subcortical	Subcortical	FALSE
Right-Putamen_Right-Caudate	0.0492	0.9942	Subcortical	Subcortical	FALSE
Right-Pallidum_Right-Putamen	0	10,042	Subcortical	Subcortical	FALSE
Right-Pallidum_Left-Thalamus	0	0.996	Subcortical	Subcortical	FALSE
Right-Pallidum_Left-Caudate	0.0182	0.9976	Subcortical	Subcortical	FALSE
Right-Pallidum_Left-Putamen	0.0103	10,001	Subcortical	Subcortical	FALSE
Right-Pallidum_Left-Pallidum	0	10,059	Subcortical	Subcortical	FALSE
Right-Pallidum_Left-Hippocampus	0	1,002	Subcortical	Subcortical	FALSE
Right-Pallidum_Left-Amygdala	0	0.9989	Subcortical	Subcortical	FALSE
Right-Pallidum_Left-Accumbens-area	0	10,095	Subcortical	Subcortical	FALSE
Right-Pallidum_Right-Thalamus	0.0193	10,025	Subcortical	Subcortical	FALSE
Right-Pallidum_Right-Caudate	0.0202	0.9955	Subcortical	Subcortical	FALSE
Right-Hippocampus_Right-Putamen	0.0061	10,042	Subcortical	Subcortical	FALSE
Right-Hippocampus_Right-Pallidum	0	10,044	Subcortical	Subcortical	FALSE
Right-Hippocampus_Left-Thalamus	0.0476	10,018	Subcortical	Subcortical	TRUE
Right-Hippocampus_Left-Caudate	0.0236	0.9905	Subcortical	Subcortical	FALSE
Right-Hippocampus_Left-Putamen	0.0016	10,032	Subcortical	Subcortical	FALSE
Right-Hippocampus_Left-Pallidum	0.0153	10,015	Subcortical	Subcortical	FALSE
Right-Hippocampus_Left-Hippocampus	0.0464	0.9996	Subcortical	Subcortical	TRUE
Right-Hippocampus_Left-Amygdala	0.0354	10,012	Subcortical	Subcortical	TRUE
Right-Hippocampus_Left-Accumbens-area	0.0072	0.9926	Subcortical	Subcortical	FALSE
Right-Hippocampus_Right-Thalamus	0.0265	10,126	Subcortical	Subcortical	FALSE
Right-Hippocampus_Right-Caudate	0.0131	0.9977	Subcortical	Subcortical	FALSE
Right-Amygdala_Right-Putamen	0.0145	0.9911	Subcortical	Subcortical	FALSE
Right-Amygdala_Right-Pallidum	0	10,073	Subcortical	Subcortical	FALSE
Right-Amygdala_Right-Hippocampus	0.0225	0.9997	Subcortical	Subcortical	FALSE
Right-Amygdala_Left-Thalamus	0.0654	0.9956	Subcortical	Subcortical	TRUE
Right-Amygdala_Left-Caudate	0.000041984	0.9995	Subcortical	Subcortical	FALSE
Right-Amygdala_Left-Putamen	0.0118	0.9941	Subcortical	Subcortical	FALSE
Right-Amygdala_Left-Pallidum	0	0.9994	Subcortical	Subcortical	FALSE
Right-Amygdala_Left-Hippocampus	0.0274	0.9995	Subcortical	Subcortical	FALSE
Right-Amygdala_Left-Amygdala	0.0559	0.9989	Subcortical	Subcortical	TRUE
Right-Amygdala_Left-Accumbens-area	0.0143	0.9898	Subcortical	Subcortical	FALSE
Right-Amygdala_Right-Thalamus	0.0508	0.9997	Subcortical	Subcortical	TRUE
Right-Amygdala_Right-Caudate	0	10,041	Subcortical	Subcortical	FALSE
Right-Accumbens-area_Right-Putamen	0.0408	0.9977	Subcortical	Subcortical	TRUE
Right-Accumbens-area_Right-Pallidum	0.0235	0.9942	Subcortical	Subcortical	FALSE
Right-Accumbens-area_Right-Hippocampus	0	1,006	Subcortical	Subcortical	FALSE
Right-Accumbens-area_Right-Amygdala	0	10,037	Subcortical	Subcortical	FALSE
Right-Accumbens-area_Left-Thalamus	0.011	0.9988	Subcortical	Subcortical	FALSE
Right-Accumbens-area_Left-Caudate	0.0258	10,035	Subcortical	Subcortical	FALSE
Right-Accumbens-area_Left-Putamen	0.0264	10,014	Subcortical	Subcortical	FALSE
Right-Accumbens-area_Left-Pallidum	0.0411	0.9939	Subcortical	Subcortical	FALSE
Right-Accumbens-area_Left-Hippocampus	0	10,034	Subcortical	Subcortical	FALSE
Right-Accumbens-area_Left-Amygdala	0.0013	0.9967	Subcortical	Subcortical	FALSE
Right-Accumbens-area_Left-Accumbens-area	0.0496	0.9917	Subcortical	Subcortical	FALSE
Right-Accumbens-area_Right-Thalamus	0.0017	10,024	Subcortical	Subcortical	FALSE
Right-Accumbens-area_Right-Caudate	0.0365	0.9899	Subcortical	Subcortical	FALSE
ctx-lh-bankssts_Right-Putamen	0.064	0.9893	Cortico-Subcortical	Cortico-subcortical	TRUE
ctx-lh-bankssts_Right-Pallidum	0.1892	0.9957	Cortico-Subcortical	Cortico-subcortical	FALSE
ctx-lh-bankssts_Right-Hippocampus	0.0512	0.9957	Cortico-Subcortical	Cortico-subcortical	FALSE
ctx-lh-bankssts_Right-Amygdala	0.0111	10,018	Cortico-Subcortical	Cortico-subcortical	FALSE
ctx-lh-bankssts_Right-Accumbens-area	0.0208	0.9949	Cortico-Subcortical	Cortico-subcortical	FALSE
ctx-lh-bankssts_Left-Thalamus	0.0434	10,061	Cortico-Subcortical	Cortico-subcortical	TRUE
ctx-lh-bankssts_Left-Caudate	0.0562	10,051	Cortico-Subcortical	Cortico-subcortical	TRUE
ctx-lh-bankssts_Left-Putamen	0.0482	0.993	Cortico-Subcortical	Cortico-subcortical	FALSE
ctx-lh-bankssts_Left-Pallidum	0.0262	0.9982	Cortico-Subcortical	Cortico-subcortical	FALSE
ctx-lh-bankssts_Left-Hippocampus	0.0199	10,091	Cortico-Subcortical	Cortico-subcortical	FALSE
ctx-lh-bankssts_Left-Amygdala	0.0223	0.9909	Cortico-Subcortical	Cortico-subcortical	FALSE
ctx-lh-bankssts_Left-Accumbens-area	0.0298	0.9948	Cortico-Subcortical	Cortico-subcortical	FALSE
ctx-lh-bankssts_Right-Thalamus	0	1,017	Cortico-Subcortical	Cortico-subcortical	FALSE
ctx-lh-bankssts_Right-Caudate	0.0424	10,014	Cortico-Subcortical	Cortico-subcortical	TRUE
ctx-lh-caudalanteriorcingulate_Right-Putamen	0.0639	0.9991	Cortico-Subcortical	Cortico-subcortical	TRUE
ctx-lh-caudalanteriorcingulate_Right-Pallidum	0.0188	0.996	Cortico-Subcortical	Cortico-subcortical	FALSE
ctx-lh-caudalanteriorcingulate_Right-Hippocampus	0.0543	0.9903	Cortico-Subcortical	Cortico-subcortical	FALSE
ctx-lh-caudalanteriorcingulate_Right-Amygdala	0.0453	0.9977	Cortico-Subcortical	Cortico-subcortical	FALSE
ctx-lh-caudalanteriorcingulate_Right-Accumbens-area	0.0189	0.9994	Cortico-Subcortical	Cortico-subcortical	FALSE
ctx-lh-caudalanteriorcingulate_ctx-lh-bankssts	0.0626	0.9956	Between Network	Left	FALSE
ctx-lh-caudalanteriorcingulate_Left-Thalamus	0.0234	0.9975	Cortico-Subcortical	Cortico-subcortical	FALSE
ctx-lh-caudalanteriorcingulate_Left-Caudate	0.0677	0.9885	Cortico-Subcortical	Cortico-subcortical	TRUE
ctx-lh-caudalanteriorcingulate_Left-Putamen	0.0448	10,006	Cortico-Subcortical	Cortico-subcortical	TRUE
ctx-lh-caudalanteriorcingulate_Left-Pallidum	0	10,069	Cortico-Subcortical	Cortico-subcortical	FALSE
ctx-lh-caudalanteriorcingulate_Left-Hippocampus	0.0387	0.988	Cortico-Subcortical	Cortico-subcortical	FALSE
ctx-lh-caudalanteriorcingulate_Left-Amygdala	0	10,013	Cortico-Subcortical	Cortico-subcortical	FALSE
ctx-lh-caudalanteriorcingulate_Left-Accumbens-area	0	10,091	Cortico-Subcortical	Cortico-subcortical	FALSE
ctx-lh-caudalanteriorcingulate_Right-Thalamus	0.0375	0.9923	Cortico-Subcortical	Cortico-subcortical	FALSE
ctx-lh-caudalanteriorcingulate_Right-Caudate	0.054	0.9922	Cortico-Subcortical	Cortico-subcortical	FALSE
ctx-lh-caudalmiddlefrontal_Right-Putamen	0.0116	10,119	Cortico-Subcortical	Cortico-subcortical	FALSE
ctx-lh-caudalmiddlefrontal_Right-Pallidum	0	10,069	Cortico-Subcortical	Cortico-subcortical	FALSE
ctx-lh-caudalmiddlefrontal_Right-Hippocampus	0.0261	10,032	Cortico-Subcortical	Cortico-subcortical	FALSE
ctx-lh-caudalmiddlefrontal_Right-Amygdala	0.0117	10,077	Cortico-Subcortical	Cortico-subcortical	FALSE
ctx-lh-caudalmiddlefrontal_Right-Accumbens-area	0	0.9962	Cortico-Subcortical	Cortico-subcortical	FALSE
ctx-lh-caudalmiddlefrontal_ctx-lh-bankssts	0.1486	0.9922	Default Mode	Left	TRUE
ctx-lh-caudalmiddlefrontal_ctx-lh-caudalanteriorcingulate	0.0469	10,029	Between Network	Left	TRUE
ctx-lh-caudalmiddlefrontal_Left-Thalamus	0.0217	10,034	Cortico-Subcortical	Cortico-subcortical	FALSE
ctx-lh-caudalmiddlefrontal_Left-Caudate	0.0122	10,043	Cortico-Subcortical	Cortico-subcortical	FALSE
ctx-lh-caudalmiddlefrontal_Left-Putamen	0.0302	0.9991	Cortico-Subcortical	Cortico-subcortical	FALSE
ctx-lh-caudalmiddlefrontal_Left-Pallidum	0.0131	0.9959	Cortico-Subcortical	Cortico-subcortical	FALSE
ctx-lh-caudalmiddlefrontal_Left-Hippocampus	0.0105	1,004	Cortico-Subcortical	Cortico-subcortical	FALSE
ctx-lh-caudalmiddlefrontal_Left-Amygdala	0	10,158	Cortico-Subcortical	Cortico-subcortical	FALSE
ctx-lh-caudalmiddlefrontal_Left-Accumbens-area	0	0.999	Cortico-Subcortical	Cortico-subcortical	FALSE
ctx-lh-caudalmiddlefrontal_Right-Thalamus	0.0071	10,111	Cortico-Subcortical	Cortico-subcortical	FALSE
ctx-lh-caudalmiddlefrontal_Right-Caudate	0.023	10,011	Cortico-Subcortical	Cortico-subcortical	FALSE
ctx-lh-cuneus_Right-Putamen	0	10,098	Cortico-Subcortical	Cortico-subcortical	FALSE
ctx-lh-cuneus_Right-Pallidum	0	10,087	Cortico-Subcortical	Cortico-subcortical	FALSE
ctx-lh-cuneus_Right-Hippocampus	0.0225	0.9943	Cortico-Subcortical	Cortico-subcortical	FALSE
ctx-lh-cuneus_Right-Amygdala	0.0079	10,041	Cortico-Subcortical	Cortico-subcortical	FALSE
ctx-lh-cuneus_Right-Accumbens-area	0.0198	0.9944	Cortico-Subcortical	Cortico-subcortical	FALSE
ctx-lh-cuneus_ctx-lh-bankssts	0.0434	10,055	Between Network	Left	TRUE
ctx-lh-cuneus_ctx-lh-caudalanteriorcingulate	0.0271	10,022	Between Network	Left	FALSE
ctx-lh-cuneus_ctx-lh-caudalmiddlefrontal	0.0348	0.9996	Between Network	Left	FALSE
ctx-lh-cuneus_Left-Thalamus	0.019	10,032	Cortico-Subcortical	Cortico-subcortical	FALSE
ctx-lh-cuneus_Left-Caudate	0.0256	0.9903	Cortico-Subcortical	Cortico-subcortical	FALSE
ctx-lh-cuneus_Left-Putamen	0	1,016	Cortico-Subcortical	Cortico-subcortical	FALSE
ctx-lh-cuneus_Left-Pallidum	0.0115	1	Cortico-Subcortical	Cortico-subcortical	FALSE
ctx-lh-cuneus_Left-Hippocampus	0.0122	10,012	Cortico-Subcortical	Cortico-subcortical	FALSE
ctx-lh-cuneus_Left-Amygdala	0.038	0.9914	Cortico-Subcortical	Cortico-subcortical	FALSE
ctx-lh-cuneus_Left-Accumbens-area	0.0091	0.9978	Cortico-Subcortical	Cortico-subcortical	FALSE
ctx-lh-cuneus_Right-Thalamus	0.0159	10,075	Cortico-Subcortical	Cortico-subcortical	FALSE
ctx-lh-cuneus_Right-Caudate	0.0168	10,026	Cortico-Subcortical	Cortico-subcortical	FALSE
ctx-lh-entorhinal_Right-Putamen	0	0.9974	Cortico-Subcortical	Cortico-subcortical	FALSE
ctx-lh-entorhinal_Right-Pallidum	0	10,024	Cortico-Subcortical	Cortico-subcortical	FALSE
ctx-lh-entorhinal_Right-Hippocampus	0.0257	0.9962	Cortico-Subcortical	Cortico-subcortical	FALSE
ctx-lh-entorhinal_Right-Amygdala	0.0057	10,015	Cortico-Subcortical	Cortico-subcortical	FALSE
ctx-lh-entorhinal_Right-Accumbens-area	0	0.9978	Cortico-Subcortical	Cortico-subcortical	FALSE
ctx-lh-entorhinal_ctx-lh-bankssts	0.0141	0.9951	Between Network	Left	FALSE
ctx-lh-entorhinal_ctx-lh-caudalanteriorcingulate	0.0201	0.9928	Between Network	Left	FALSE
ctx-lh-entorhinal_ctx-lh-caudalmiddlefrontal	0	1,001	Between Network	Left	FALSE
ctx-lh-entorhinal_ctx-lh-cuneus	0	1,001	Between Network	Left	FALSE
ctx-lh-entorhinal_Left-Thalamus	0	10,097	Cortico-Subcortical	Cortico-subcortical	FALSE
ctx-lh-entorhinal_Left-Caudate	0.0246	0.9884	Cortico-Subcortical	Cortico-subcortical	FALSE
ctx-lh-entorhinal_Left-Putamen	0.0115	0.998	Cortico-Subcortical	Cortico-subcortical	FALSE
ctx-lh-entorhinal_Left-Pallidum	0	10,057	Cortico-Subcortical	Cortico-subcortical	FALSE
ctx-lh-entorhinal_Left-Hippocampus	0.0178	10,012	Cortico-Subcortical	Cortico-subcortical	FALSE
ctx-lh-entorhinal_Left-Amygdala	0.0129	10,059	Cortico-Subcortical	Cortico-subcortical	FALSE
ctx-lh-entorhinal_Left-Accumbens-area	0.0018	0.9965	Cortico-Subcortical	Cortico-subcortical	FALSE
ctx-lh-entorhinal_Right-Thalamus	0.0036	10,052	Cortico-Subcortical	Cortico-subcortical	FALSE
ctx-lh-entorhinal_Right-Caudate	0.0258	0.9946	Cortico-Subcortical	Cortico-subcortical	FALSE
ctx-lh-fusiform_Right-Putamen	0	10,098	Cortico-Subcortical	Cortico-subcortical	FALSE
ctx-lh-fusiform_Right-Pallidum	0.0296	0.9972	Cortico-Subcortical	Cortico-subcortical	FALSE
ctx-lh-fusiform_Right-Hippocampus	0.0229	0.9919	Cortico-Subcortical	Cortico-subcortical	FALSE
ctx-lh-fusiform_Right-Amygdala	0	10,057	Cortico-Subcortical	Cortico-subcortical	FALSE
ctx-lh-fusiform_Right-Accumbens-area	0	10,116	Cortico-Subcortical	Cortico-subcortical	FALSE
ctx-lh-fusiform_ctx-lh-bankssts	0.0468	10,019	Between Network	Left	TRUE
ctx-lh-fusiform_ctx-lh-caudalanteriorcingulate	0.0223	10,034	Between Network	Left	FALSE
ctx-lh-fusiform_ctx-lh-caudalmiddlefrontal	0.043	0.9979	Between Network	Left	FALSE
ctx-lh-fusiform_ctx-lh-cuneus	0.0172	10,028	Visual	Left	FALSE
ctx-lh-fusiform_ctx-lh-entorhinal	0.0016	10,008	Between Network	Left	FALSE
ctx-lh-fusiform_Left-Thalamus	0	1,011	Cortico-Subcortical	Cortico-subcortical	FALSE
ctx-lh-fusiform_Left-Caudate	0.0099	0.9975	Cortico-Subcortical	Cortico-subcortical	FALSE
ctx-lh-fusiform_Left-Putamen	0	10,048	Cortico-Subcortical	Cortico-subcortical	FALSE
ctx-lh-fusiform_Left-Pallidum	0.0051	0.9985	Cortico-Subcortical	Cortico-subcortical	FALSE
ctx-lh-fusiform_Left-Hippocampus	0.0277	0.9901	Cortico-Subcortical	Cortico-subcortical	FALSE
ctx-lh-fusiform_Left-Amygdala	0.0226	0.9955	Cortico-Subcortical	Cortico-subcortical	FALSE
ctx-lh-fusiform_Left-Accumbens-area	0.0082	0.9973	Cortico-Subcortical	Cortico-subcortical	FALSE
ctx-lh-fusiform_Right-Thalamus	0	10,108	Cortico-Subcortical	Cortico-subcortical	FALSE
ctx-lh-fusiform_Right-Caudate	0.0066	10,091	Cortico-Subcortical	Cortico-subcortical	FALSE
ctx-lh-inferiorparietal_Right-Putamen	0.0156	10,096	Cortico-Subcortical	Cortico-subcortical	FALSE
ctx-lh-inferiorparietal_Right-Pallidum	0.022	0.9984	Cortico-Subcortical	Cortico-subcortical	FALSE
ctx-lh-inferiorparietal_Right-Hippocampus	0.0446	0.9989	Cortico-Subcortical	Cortico-subcortical	TRUE
ctx-lh-inferiorparietal_Right-Amygdala	0.0216	10,053	Cortico-Subcortical	Cortico-subcortical	FALSE
ctx-lh-inferiorparietal_Right-Accumbens-area	0.0169	0.9993	Cortico-Subcortical	Cortico-subcortical	FALSE
ctx-lh-inferiorparietal_ctx-lh-bankssts	0.1	10,007	Default Mode	Left	TRUE
ctx-lh-inferiorparietal_ctx-lh-caudalanteriorcingulate	0.0773	0.9971	Between Network	Left	TRUE
ctx-lh-inferiorparietal_ctx-lh-caudalmiddlefrontal	0.0571	10,014	Default Mode	Left	TRUE
ctx-lh-inferiorparietal_ctx-lh-cuneus	0.061	1,002	Between Network	Left	TRUE
ctx-lh-inferiorparietal_ctx-lh-entorhinal	0.0053	0.998	Between Network	Left	FALSE
ctx-lh-inferiorparietal_Left-Thalamus	0.0154	0.9999	Cortico-Subcortical	Cortico-subcortical	FALSE
ctx-lh-inferiorparietal_ctx-lh-fusiform	0.0691	10,008	Between Network	Left	TRUE
ctx-lh-inferiorparietal_Left-Caudate	0.0225	0.9932	Cortico-Subcortical	Cortico-subcortical	FALSE
ctx-lh-inferiorparietal_Left-Putamen	0.0265	0.9964	Cortico-Subcortical	Cortico-subcortical	FALSE
ctx-lh-inferiorparietal_Left-Pallidum	0	10,049	Cortico-Subcortical	Cortico-subcortical	FALSE
ctx-lh-inferiorparietal_Left-Hippocampus	0.0156	10,007	Cortico-Subcortical	Cortico-subcortical	FALSE
ctx-lh-inferiorparietal_Left-Amygdala	0.023	1,005	Cortico-Subcortical	Cortico-subcortical	FALSE
ctx-lh-inferiorparietal_Left-Accumbens-area	0	1	Cortico-Subcortical	Cortico-subcortical	FALSE
ctx-lh-inferiorparietal_Right-Thalamus	0.0212	10,016	Cortico-Subcortical	Cortico-subcortical	FALSE
ctx-lh-inferiorparietal_Right-Caudate	0.0371	0.9949	Cortico-Subcortical	Cortico-subcortical	FALSE
ctx-lh-inferiortemporal_Right-Putamen	0	10,081	Cortico-Subcortical	Cortico-subcortical	FALSE
ctx-lh-inferiortemporal_Right-Pallidum	0	10,002	Cortico-Subcortical	Cortico-subcortical	FALSE
ctx-lh-inferiortemporal_Right-Hippocampus	0.0034	10,056	Cortico-Subcortical	Cortico-subcortical	FALSE
ctx-lh-inferiortemporal_Right-Amygdala	0.0229	10,006	Cortico-Subcortical	Cortico-subcortical	FALSE
ctx-lh-inferiortemporal_Right-Accumbens-area	0.0341	0.9969	Cortico-Subcortical	Cortico-subcortical	TRUE
ctx-lh-inferiortemporal_ctx-lh-bankssts	0.0259	10,066	Between Network	Left	FALSE
ctx-lh-inferiortemporal_ctx-lh-caudalanteriorcingulate	0.0376	10,105	Between Network	Left	TRUE
ctx-lh-inferiortemporal_ctx-lh-caudalmiddlefrontal	0.1291	0.9949	Between Network	Left	TRUE
ctx-lh-inferiortemporal_ctx-lh-cuneus	0.0341	0.9894	Between Network	Left	FALSE
ctx-lh-inferiortemporal_ctx-lh-entorhinal	0.025	0.9945	Limbic	Left	FALSE
ctx-lh-inferiortemporal_Left-Thalamus	0.0127	10,006	Cortico-Subcortical	Cortico-subcortical	FALSE
ctx-lh-inferiortemporal_ctx-lh-fusiform	0.0213	10,018	Between Network	Left	FALSE
ctx-lh-inferiortemporal_ctx-lh-inferiorparietal	0.0777	10,081	Between Network	Left	TRUE
ctx-lh-inferiortemporal_Left-Caudate	0.022	0.9917	Cortico-Subcortical	Cortico-subcortical	FALSE
ctx-lh-inferiortemporal_Left-Putamen	0.0023	10,032	Cortico-Subcortical	Cortico-subcortical	FALSE
ctx-lh-inferiortemporal_Left-Pallidum	0	10,034	Cortico-Subcortical	Cortico-subcortical	FALSE
ctx-lh-inferiortemporal_Left-Hippocampus	0.037	0.9983	Cortico-Subcortical	Cortico-subcortical	FALSE
ctx-lh-inferiortemporal_Left-Amygdala	0.0334	0.9981	Cortico-Subcortical	Cortico-subcortical	FALSE
ctx-lh-inferiortemporal_Left-Accumbens-area	0.0389	0.9966	Cortico-Subcortical	Cortico-subcortical	FALSE
ctx-lh-inferiortemporal_Right-Thalamus	0	10,057	Cortico-Subcortical	Cortico-subcortical	FALSE
ctx-lh-inferiortemporal_Right-Caudate	0	0.9887	Cortico-Subcortical	Cortico-subcortical	FALSE
ctx-lh-isthmuscingulate_Right-Putamen	0.0359	0.9962	Cortico-Subcortical	Cortico-subcortical	FALSE
ctx-lh-isthmuscingulate_Right-Pallidum	0.003	0.9981	Cortico-Subcortical	Cortico-subcortical	FALSE
ctx-lh-isthmuscingulate_Right-Hippocampus	0.059	10,012	Cortico-Subcortical	Cortico-subcortical	FALSE
ctx-lh-isthmuscingulate_Right-Amygdala	0.0345	0.997	Cortico-Subcortical	Cortico-subcortical	FALSE
ctx-lh-isthmuscingulate_Right-Accumbens-area	0.0332	10,034	Cortico-Subcortical	Cortico-subcortical	FALSE
ctx-lh-isthmuscingulate_ctx-lh-bankssts	0.0487	10,037	Default Mode	Left	TRUE
ctx-lh-isthmuscingulate_ctx-lh-caudalanteriorcingulate	0.0744	0.9958	Between Network	Left	TRUE
ctx-lh-isthmuscingulate_ctx-lh-caudalmiddlefrontal	0.0848	10,007	Default Mode	Left	TRUE
ctx-lh-isthmuscingulate_ctx-lh-cuneus	0.0384	10,047	Between Network	Left	TRUE
ctx-lh-isthmuscingulate_ctx-lh-entorhinal	0.0078	10,011	Between Network	Left	FALSE
ctx-lh-isthmuscingulate_Left-Thalamus	0	10,047	Cortico-Subcortical	Cortico-subcortical	FALSE
ctx-lh-isthmuscingulate_ctx-lh-fusiform	0.0273	0.9969	Between Network	Left	FALSE
ctx-lh-isthmuscingulate_ctx-lh-inferiorparietal	0.0592	1,005	Default Mode	Left	TRUE
ctx-lh-isthmuscingulate_ctx-lh-inferiortemporal	0.112	10,061	Between Network	Left	FALSE
ctx-lh-isthmuscingulate_Left-Caudate	0.0282	0.9933	Cortico-Subcortical	Cortico-subcortical	FALSE
ctx-lh-isthmuscingulate_Left-Putamen	0.0453	0.9912	Cortico-Subcortical	Cortico-subcortical	FALSE
ctx-lh-isthmuscingulate_Left-Pallidum	0	0.9988	Cortico-Subcortical	Cortico-subcortical	FALSE
ctx-lh-isthmuscingulate_Left-Hippocampus	0.0503	10,032	Cortico-Subcortical	Cortico-subcortical	TRUE
ctx-lh-isthmuscingulate_Left-Amygdala	0.0648	0.99	Cortico-Subcortical	Cortico-subcortical	FALSE
ctx-lh-isthmuscingulate_Left-Accumbens-area	0.011	10,003	Cortico-Subcortical	Cortico-subcortical	FALSE
ctx-lh-isthmuscingulate_Right-Thalamus	0.0008	10,006	Cortico-Subcortical	Cortico-subcortical	FALSE
ctx-lh-isthmuscingulate_Right-Caudate	0.0258	0.9975	Cortico-Subcortical	Cortico-subcortical	FALSE
ctx-lh-lateraloccipital_Right-Putamen	0	10,001	Cortico-Subcortical	Cortico-subcortical	FALSE
ctx-lh-lateraloccipital_Right-Pallidum	0.0038	0.9981	Cortico-Subcortical	Cortico-subcortical	FALSE
ctx-lh-lateraloccipital_Right-Hippocampus	0.0615	0.9859	Cortico-Subcortical	Cortico-subcortical	FALSE
ctx-lh-lateraloccipital_Right-Amygdala	0.0174	10,011	Cortico-Subcortical	Cortico-subcortical	FALSE
ctx-lh-lateraloccipital_Right-Accumbens-area	0	1,006	Cortico-Subcortical	Cortico-subcortical	FALSE
ctx-lh-lateraloccipital_ctx-lh-bankssts	0.0615	0.9972	Between Network	Left	TRUE
ctx-lh-lateraloccipital_ctx-lh-caudalanteriorcingulate	0.0354	10,022	Between Network	Left	FALSE
ctx-lh-lateraloccipital_ctx-lh-caudalmiddlefrontal	0.0269	1,005	Between Network	Left	FALSE
ctx-lh-lateraloccipital_ctx-lh-cuneus	0.0215	10,072	Visual	Left	FALSE
ctx-lh-lateraloccipital_ctx-lh-entorhinal	0	10,006	Between Network	Left	FALSE
ctx-lh-lateraloccipital_Left-Thalamus	0	10,073	Cortico-Subcortical	Cortico-subcortical	FALSE
ctx-lh-lateraloccipital_ctx-lh-fusiform	0.0664	0.9966	Visual	Left	TRUE
ctx-lh-lateraloccipital_ctx-lh-inferiorparietal	0.0469	0.9999	Between Network	Left	FALSE
ctx-lh-lateraloccipital_ctx-lh-inferiortemporal	0.0153	0.9993	Between Network	Left	FALSE
ctx-lh-lateraloccipital_ctx-lh-isthmuscingulate	0.0009	10,084	Between Network	Left	FALSE
ctx-lh-lateraloccipital_Left-Caudate	0	0.9995	Cortico-Subcortical	Cortico-subcortical	FALSE
ctx-lh-lateraloccipital_Left-Putamen	0	10,057	Cortico-Subcortical	Cortico-subcortical	FALSE
ctx-lh-lateraloccipital_Left-Pallidum	0.0491	0.9922	Cortico-Subcortical	Cortico-subcortical	FALSE
ctx-lh-lateraloccipital_Left-Hippocampus	0.0401	0.9959	Cortico-Subcortical	Cortico-subcortical	FALSE
ctx-lh-lateraloccipital_Left-Amygdala	0.0233	0.9981	Cortico-Subcortical	Cortico-subcortical	FALSE
ctx-lh-lateraloccipital_Left-Accumbens-area	0.01	0.9993	Cortico-Subcortical	Cortico-subcortical	FALSE
ctx-lh-lateraloccipital_Right-Thalamus	0	10,084	Cortico-Subcortical	Cortico-subcortical	FALSE
ctx-lh-lateraloccipital_Right-Caudate	0.014	10,064	Cortico-Subcortical	Cortico-subcortical	FALSE
ctx-lh-lateralorbitofrontal_Right-Putamen	0.0319	0.9973	Cortico-Subcortical	Cortico-subcortical	FALSE
ctx-lh-lateralorbitofrontal_Right-Pallidum	0	10,004	Cortico-Subcortical	Cortico-subcortical	FALSE
ctx-lh-lateralorbitofrontal_Right-Hippocampus	0.0317	0.9949	Cortico-Subcortical	Cortico-subcortical	FALSE
ctx-lh-lateralorbitofrontal_Right-Amygdala	0.0251	0.9998	Cortico-Subcortical	Cortico-subcortical	FALSE
ctx-lh-lateralorbitofrontal_Right-Accumbens-area	0	10,113	Cortico-Subcortical	Cortico-subcortical	FALSE
ctx-lh-lateralorbitofrontal_ctx-lh-bankssts	0.0265	10,066	Between Network	Left	FALSE
ctx-lh-lateralorbitofrontal_ctx-lh-caudalanteriorcingulate	0.0555	0.9999	Between Network	Left	TRUE
ctx-lh-lateralorbitofrontal_ctx-lh-caudalmiddlefrontal	0.023	10,065	Between Network	Left	FALSE
ctx-lh-lateralorbitofrontal_ctx-lh-cuneus	0	10,025	Between Network	Left	FALSE
ctx-lh-lateralorbitofrontal_ctx-lh-entorhinal	0.0363	0.9914	Limbic	Left	FALSE
ctx-lh-lateralorbitofrontal_Left-Thalamus	0.0342	0.991	Cortico-Subcortical	Cortico-subcortical	FALSE
ctx-lh-lateralorbitofrontal_ctx-lh-fusiform	0.0457	0.9928	Between Network	Left	FALSE
ctx-lh-lateralorbitofrontal_ctx-lh-inferiorparietal	0.0563	10,046	Between Network	Left	TRUE
ctx-lh-lateralorbitofrontal_ctx-lh-inferiortemporal	0.0751	0.9891	Limbic	Left	TRUE
ctx-lh-lateralorbitofrontal_ctx-lh-isthmuscingulate	0.0479	10,079	Between Network	Left	TRUE
ctx-lh-lateralorbitofrontal_ctx-lh-lateraloccipital	0.0164	10,042	Between Network	Left	FALSE
ctx-lh-lateralorbitofrontal_Left-Caudate	0.0412	10,011	Cortico-Subcortical	Cortico-subcortical	TRUE
ctx-lh-lateralorbitofrontal_Left-Putamen	0.0377	0.9919	Cortico-Subcortical	Cortico-subcortical	FALSE
ctx-lh-lateralorbitofrontal_Left-Pallidum	0.011	0.9991	Cortico-Subcortical	Cortico-subcortical	FALSE
ctx-lh-lateralorbitofrontal_Left-Hippocampus	0.016	1,003	Cortico-Subcortical	Cortico-subcortical	FALSE
ctx-lh-lateralorbitofrontal_Left-Amygdala	0.0407	0.9885	Cortico-Subcortical	Cortico-subcortical	FALSE
ctx-lh-lateralorbitofrontal_Left-Accumbens-area	0	10,034	Cortico-Subcortical	Cortico-subcortical	FALSE
ctx-lh-lateralorbitofrontal_Right-Thalamus	0.0515	0.9956	Cortico-Subcortical	Cortico-subcortical	FALSE
ctx-lh-lateralorbitofrontal_Right-Caudate	0.0271	1,001	Cortico-Subcortical	Cortico-subcortical	FALSE
ctx-lh-lingual_Right-Putamen	0	10,131	Cortico-Subcortical	Cortico-subcortical	FALSE
ctx-lh-lingual_Right-Pallidum	0.0105	10,092	Cortico-Subcortical	Cortico-subcortical	FALSE
ctx-lh-lingual_Right-Hippocampus	0.0273	0.9936	Cortico-Subcortical	Cortico-subcortical	FALSE
ctx-lh-lingual_Right-Amygdala	0	10,097	Cortico-Subcortical	Cortico-subcortical	FALSE
ctx-lh-lingual_Right-Accumbens-area	0	10,014	Cortico-Subcortical	Cortico-subcortical	FALSE
ctx-lh-lingual_ctx-lh-bankssts	0.0293	10,016	Between Network	Left	FALSE
ctx-lh-lingual_ctx-lh-caudalanteriorcingulate	0.00003067	10,134	Between Network	Left	FALSE
ctx-lh-lingual_ctx-lh-caudalmiddlefrontal	0.0455	0.9974	Between Network	Left	FALSE
ctx-lh-lingual_ctx-lh-cuneus	0.0011	10,009	Visual	Left	FALSE
ctx-lh-lingual_ctx-lh-entorhinal	0	0.9997	Between Network	Left	FALSE
ctx-lh-lingual_Left-Thalamus	0.0138	1,003	Cortico-Subcortical	Cortico-subcortical	FALSE
ctx-lh-lingual_ctx-lh-fusiform	0.0462	0.9926	Visual	Left	FALSE
ctx-lh-lingual_ctx-lh-inferiorparietal	0.0518	0.9993	Between Network	Left	TRUE
ctx-lh-lingual_ctx-lh-inferiortemporal	0.0358	0.9954	Between Network	Left	FALSE
ctx-lh-lingual_ctx-lh-isthmuscingulate	0.0189	10,022	Between Network	Left	FALSE
ctx-lh-lingual_ctx-lh-lateraloccipital	0.0131	10,058	Visual	Left	FALSE
ctx-lh-lingual_ctx-lh-lateralorbitofrontal	0.0157	0.999	Between Network	Left	FALSE
ctx-lh-lingual_Left-Caudate	0.0142	0.9945	Cortico-Subcortical	Cortico-subcortical	FALSE
ctx-lh-lingual_Left-Putamen	0	10,134	Cortico-Subcortical	Cortico-subcortical	FALSE
ctx-lh-lingual_Left-Pallidum	0.0388	0.9895	Cortico-Subcortical	Cortico-subcortical	FALSE
ctx-lh-lingual_Left-Hippocampus	0	1,008	Cortico-Subcortical	Cortico-subcortical	FALSE
ctx-lh-lingual_Left-Amygdala	0.0201	0.995	Cortico-Subcortical	Cortico-subcortical	FALSE
ctx-lh-lingual_Left-Accumbens-area	0.0155	0.9923	Cortico-Subcortical	Cortico-subcortical	FALSE
ctx-lh-lingual_Right-Thalamus	0.0106	10,033	Cortico-Subcortical	Cortico-subcortical	FALSE
ctx-lh-lingual_Right-Caudate	0.0189	10,055	Cortico-Subcortical	Cortico-subcortical	FALSE
ctx-lh-medialorbitofrontal_Right-Putamen	0.0158	1,007	Cortico-Subcortical	Cortico-subcortical	FALSE
ctx-lh-medialorbitofrontal_Right-Pallidum	0	10,064	Cortico-Subcortical	Cortico-subcortical	FALSE
ctx-lh-medialorbitofrontal_Right-Hippocampus	0.0463	0.9986	Cortico-Subcortical	Cortico-subcortical	TRUE
ctx-lh-medialorbitofrontal_Right-Amygdala	0.0351	0.9983	Cortico-Subcortical	Cortico-subcortical	FALSE
ctx-lh-medialorbitofrontal_Right-Accumbens-area	0.0064	10,036	Cortico-Subcortical	Cortico-subcortical	FALSE
ctx-lh-medialorbitofrontal_ctx-lh-bankssts	0.0619	10,014	Between Network	Left	TRUE
ctx-lh-medialorbitofrontal_ctx-lh-caudalanteriorcingulate	0.0743	0.9889	Between Network	Left	TRUE
ctx-lh-medialorbitofrontal_ctx-lh-caudalmiddlefrontal	0.0652	10,114	Between Network	Left	TRUE
ctx-lh-medialorbitofrontal_ctx-lh-cuneus	0.0258	0.9928	Between Network	Left	FALSE
ctx-lh-medialorbitofrontal_ctx-lh-entorhinal	0.0148	0.9871	Limbic	Left	FALSE
ctx-lh-medialorbitofrontal_Left-Thalamus	0	10,208	Cortico-Subcortical	Cortico-subcortical	FALSE
ctx-lh-medialorbitofrontal_ctx-lh-fusiform	0.0098	0.9972	Between Network	Left	FALSE
ctx-lh-medialorbitofrontal_ctx-lh-inferiorparietal	0.0478	1,005	Between Network	Left	TRUE
ctx-lh-medialorbitofrontal_ctx-lh-inferiortemporal	0.0625	10,029	Limbic	Left	TRUE
ctx-lh-medialorbitofrontal_ctx-lh-isthmuscingulate	0.0708	0.9926	Between Network	Left	TRUE
ctx-lh-medialorbitofrontal_ctx-lh-lateraloccipital	0	10,044	Between Network	Left	FALSE
ctx-lh-medialorbitofrontal_ctx-lh-lateralorbitofrontal	0.0417	10,028	Limbic	Left	FALSE
ctx-lh-medialorbitofrontal_ctx-lh-lingual	0.0158	0.993	Between Network	Left	FALSE
ctx-lh-medialorbitofrontal_Left-Caudate	0.0321	0.9852	Cortico-Subcortical	Cortico-subcortical	FALSE
ctx-lh-medialorbitofrontal_Left-Putamen	0	0.9985	Cortico-Subcortical	Cortico-subcortical	FALSE
ctx-lh-medialorbitofrontal_Left-Pallidum	0	10,026	Cortico-Subcortical	Cortico-subcortical	FALSE
ctx-lh-medialorbitofrontal_Left-Hippocampus	0.0276	10,046	Cortico-Subcortical	Cortico-subcortical	FALSE
ctx-lh-medialorbitofrontal_Left-Amygdala	0.0652	0.9869	Cortico-Subcortical	Cortico-subcortical	FALSE
ctx-lh-medialorbitofrontal_Left-Accumbens-area	0.0164	10,038	Cortico-Subcortical	Cortico-subcortical	FALSE
ctx-lh-medialorbitofrontal_Right-Thalamus	0	10,141	Cortico-Subcortical	Cortico-subcortical	FALSE
ctx-lh-medialorbitofrontal_Right-Caudate	0.0243	0.9936	Cortico-Subcortical	Cortico-subcortical	FALSE
ctx-lh-middletemporal_Right-Putamen	0	10,135	Cortico-Subcortical	Cortico-subcortical	FALSE
ctx-lh-middletemporal_Right-Pallidum	0.0097	0.9992	Cortico-Subcortical	Cortico-subcortical	FALSE
ctx-lh-middletemporal_Right-Hippocampus	0.0091	10,067	Cortico-Subcortical	Cortico-subcortical	FALSE
ctx-lh-middletemporal_Right-Amygdala	0.0244	10,002	Cortico-Subcortical	Cortico-subcortical	FALSE
ctx-lh-middletemporal_Right-Accumbens-area	0.0135	10,036	Cortico-Subcortical	Cortico-subcortical	FALSE
ctx-lh-middletemporal_ctx-lh-bankssts	0.089	0.9994	Default Mode	Left	TRUE
ctx-lh-middletemporal_ctx-lh-caudalanteriorcingulate	0.0656	0.9982	Between Network	Left	TRUE
ctx-lh-middletemporal_ctx-lh-caudalmiddlefrontal	0.1092	10,023	Default Mode	Left	TRUE
ctx-lh-middletemporal_ctx-lh-cuneus	0.0203	0.9968	Between Network	Left	FALSE
ctx-lh-middletemporal_ctx-lh-entorhinal	0.006	10,028	Between Network	Left	FALSE
ctx-lh-middletemporal_Left-Thalamus	0.0491	0.9951	Cortico-Subcortical	Cortico-subcortical	TRUE
ctx-lh-middletemporal_ctx-lh-fusiform	0.011	10,021	Between Network	Left	FALSE
ctx-lh-middletemporal_ctx-lh-inferiorparietal	0.0634	10,197	Default Mode	Left	TRUE
ctx-lh-middletemporal_ctx-lh-inferiortemporal	0.0822	0.9942	Between Network	Left	TRUE
ctx-lh-middletemporal_ctx-lh-isthmuscingulate	0.0788	10,121	Default Mode	Left	TRUE
ctx-lh-middletemporal_ctx-lh-lateraloccipital	0.0234	0.9988	Between Network	Left	FALSE
ctx-lh-middletemporal_ctx-lh-lateralorbitofrontal	0.0278	10,084	Between Network	Left	FALSE
ctx-lh-middletemporal_ctx-lh-lingual	0.0079	1,002	Between Network	Left	FALSE
ctx-lh-middletemporal_ctx-lh-medialorbitofrontal	0.074	10,128	Between Network	Left	TRUE
ctx-lh-middletemporal_Left-Caudate	0.0124	0.9987	Cortico-Subcortical	Cortico-subcortical	FALSE
ctx-lh-middletemporal_Left-Putamen	0.0022	10,056	Cortico-Subcortical	Cortico-subcortical	FALSE
ctx-lh-middletemporal_Left-Pallidum	0.0232	0.9939	Cortico-Subcortical	Cortico-subcortical	FALSE
ctx-lh-middletemporal_Left-Hippocampus	0.0222	10,149	Cortico-Subcortical	Cortico-subcortical	FALSE
ctx-lh-middletemporal_Left-Amygdala	0.0175	10,079	Cortico-Subcortical	Cortico-subcortical	FALSE
ctx-lh-middletemporal_Left-Accumbens-area	0.0017	10,005	Cortico-Subcortical	Cortico-subcortical	FALSE
ctx-lh-middletemporal_Right-Thalamus	0.003	10,059	Cortico-Subcortical	Cortico-subcortical	FALSE
ctx-lh-middletemporal_Right-Caudate	0.007	0.9998	Cortico-Subcortical	Cortico-subcortical	FALSE
ctx-lh-parahippocampal_Right-Putamen	0	10,015	Cortico-Subcortical	Cortico-subcortical	FALSE
ctx-lh-parahippocampal_Right-Pallidum	0	0.9991	Cortico-Subcortical	Cortico-subcortical	FALSE
ctx-lh-parahippocampal_Right-Hippocampus	0.0437	10,019	Cortico-Subcortical	Cortico-subcortical	TRUE
ctx-lh-parahippocampal_Right-Amygdala	0.0147	10,022	Cortico-Subcortical	Cortico-subcortical	FALSE
ctx-lh-parahippocampal_Right-Accumbens-area	0.0367	0.9929	Cortico-Subcortical	Cortico-subcortical	FALSE
ctx-lh-parahippocampal_ctx-lh-bankssts	0.0093	10,023	Default Mode	Left	FALSE
ctx-lh-parahippocampal_ctx-lh-caudalanteriorcingulate	0.0234	1,001	Between Network	Left	FALSE
ctx-lh-parahippocampal_ctx-lh-caudalmiddlefrontal	0.0194	10,095	Default Mode	Left	FALSE
ctx-lh-parahippocampal_ctx-lh-cuneus	0.0451	0.9927	Between Network	Left	FALSE
ctx-lh-parahippocampal_ctx-lh-entorhinal	0.0157	0.9965	Between Network	Left	FALSE
ctx-lh-parahippocampal_Left-Thalamus	0.0087	10,001	Cortico-Subcortical	Cortico-subcortical	FALSE
ctx-lh-parahippocampal_ctx-lh-fusiform	0.0219	1	Between Network	Left	FALSE
ctx-lh-parahippocampal_ctx-lh-inferiorparietal	0.0521	10,005	Default Mode	Left	TRUE
ctx-lh-parahippocampal_ctx-lh-inferiortemporal	0.0189	10,124	Between Network	Left	FALSE
ctx-lh-parahippocampal_ctx-lh-isthmuscingulate	0.0758	0.9995	Default Mode	Left	TRUE
ctx-lh-parahippocampal_ctx-lh-lateraloccipital	0.0302	0.9977	Between Network	Left	FALSE
ctx-lh-parahippocampal_ctx-lh-lateralorbitofrontal	0.0775	0.9852	Between Network	Left	FALSE
ctx-lh-parahippocampal_ctx-lh-lingual	0.0159	10,051	Between Network	Left	FALSE
ctx-lh-parahippocampal_ctx-lh-medialorbitofrontal	0.0391	0.9992	Between Network	Left	FALSE
ctx-lh-parahippocampal_ctx-lh-middletemporal	0.0247	10,039	Default Mode	Left	FALSE
ctx-lh-parahippocampal_Left-Caudate	0.023	0.9971	Cortico-Subcortical	Cortico-subcortical	FALSE
ctx-lh-parahippocampal_Left-Putamen	0.025	0.9923	Cortico-Subcortical	Cortico-subcortical	FALSE
ctx-lh-parahippocampal_Left-Pallidum	0.0302	0.9962	Cortico-Subcortical	Cortico-subcortical	FALSE
ctx-lh-parahippocampal_Left-Hippocampus	0.0659	0.997	Cortico-Subcortical	Cortico-subcortical	TRUE
ctx-lh-parahippocampal_Left-Amygdala	0.033	10,005	Cortico-Subcortical	Cortico-subcortical	FALSE
ctx-lh-parahippocampal_Left-Accumbens-area	0	10,043	Cortico-Subcortical	Cortico-subcortical	FALSE
ctx-lh-parahippocampal_Right-Thalamus	0	10,107	Cortico-Subcortical	Cortico-subcortical	FALSE
ctx-lh-parahippocampal_Right-Caudate	0.0413	0.9887	Cortico-Subcortical	Cortico-subcortical	FALSE
Left-Caudate_Left-Thalamus	0	10,059	Subcortical	Subcortical	FALSE
ctx-lh-paracentral_Right-Putamen	0.0476	10,046	Cortico-Subcortical	Cortico-subcortical	TRUE
ctx-lh-paracentral_Right-Pallidum	0.0197	10,058	Cortico-Subcortical	Cortico-subcortical	FALSE
ctx-lh-paracentral_Right-Hippocampus	0.0497	10,055	Cortico-Subcortical	Cortico-subcortical	TRUE
ctx-lh-paracentral_Right-Amygdala	0.044	10,057	Cortico-Subcortical	Cortico-subcortical	TRUE
ctx-lh-paracentral_Right-Accumbens-area	0	1,011	Cortico-Subcortical	Cortico-subcortical	FALSE
ctx-lh-paracentral_ctx-lh-bankssts	0.0881	0.9949	Between Network	Left	TRUE
ctx-lh-paracentral_ctx-lh-caudalanteriorcingulate	0.0363	10,193	Between Network	Left	FALSE
ctx-lh-paracentral_ctx-lh-caudalmiddlefrontal	0.0606	0.9962	Between Network	Left	TRUE
ctx-lh-paracentral_ctx-lh-cuneus	0.0668	0.9939	Between Network	Left	TRUE
ctx-lh-paracentral_ctx-lh-entorhinal	0.0157	0.9991	Between Network	Left	FALSE
ctx-lh-paracentral_Left-Thalamus	0.0737	10,057	Cortico-Subcortical	Cortico-subcortical	TRUE
ctx-lh-paracentral_ctx-lh-fusiform	0.0588	0.9919	Between Network	Left	TRUE
ctx-lh-paracentral_ctx-lh-inferiorparietal	0.0723	0.9889	Between Network	Left	TRUE
ctx-lh-paracentral_ctx-lh-inferiortemporal	0	10,119	Between Network	Left	FALSE
ctx-lh-paracentral_ctx-lh-isthmuscingulate	0.1015	0.9838	Between Network	Left	TRUE
ctx-lh-paracentral_ctx-lh-lateraloccipital	0.0446	0.9985	Between Network	Left	TRUE
ctx-lh-paracentral_ctx-lh-lateralorbitofrontal	0.0204	10,024	Between Network	Left	FALSE
ctx-lh-paracentral_ctx-lh-lingual	0.0525	0.9976	Between Network	Left	TRUE
ctx-lh-paracentral_ctx-lh-medialorbitofrontal	0.0408	1,001	Between Network	Left	FALSE
ctx-lh-paracentral_ctx-lh-middletemporal	0.0722	10,032	Between Network	Left	TRUE
ctx-lh-paracentral_ctx-lh-parahippocampal	0.0084	10,027	Between Network	Left	FALSE
ctx-lh-paracentral_Left-Caudate	0.0369	10,061	Cortico-Subcortical	Cortico-subcortical	TRUE
ctx-lh-paracentral_Left-Putamen	0.042	10,032	Cortico-Subcortical	Cortico-subcortical	TRUE
ctx-lh-paracentral_Left-Pallidum	0	10,098	Cortico-Subcortical	Cortico-subcortical	FALSE
ctx-lh-paracentral_Left-Hippocampus	0.0473	0.9993	Cortico-Subcortical	Cortico-subcortical	TRUE
ctx-lh-paracentral_Left-Amygdala	0.0183	10,079	Cortico-Subcortical	Cortico-subcortical	FALSE
ctx-lh-paracentral_Left-Accumbens-area	0.0079	10,058	Cortico-Subcortical	Cortico-subcortical	FALSE
ctx-lh-paracentral_Right-Thalamus	0.0666	10,045	Cortico-Subcortical	Cortico-subcortical	TRUE
ctx-lh-paracentral_Right-Caudate	0.044	10,039	Cortico-Subcortical	Cortico-subcortical	TRUE
ctx-lh-parsopercularis_Right-Putamen	0.0317	0.9907	Cortico-Subcortical	Cortico-subcortical	FALSE
ctx-lh-parsopercularis_Right-Pallidum	0.0057	0.9996	Cortico-Subcortical	Cortico-subcortical	FALSE
ctx-lh-parsopercularis_Right-Hippocampus	0.0375	10,027	Cortico-Subcortical	Cortico-subcortical	FALSE
ctx-lh-parsopercularis_Right-Amygdala	0	10,111	Cortico-Subcortical	Cortico-subcortical	FALSE
ctx-lh-parsopercularis_Right-Accumbens-area	0.0128	0.9992	Cortico-Subcortical	Cortico-subcortical	FALSE
ctx-lh-parsopercularis_ctx-lh-bankssts	0.0512	10,104	Between Network	Left	TRUE
ctx-lh-parsopercularis_ctx-lh-caudalanteriorcingulate	0.0762	0.9988	Ventral Attention	Left	TRUE
ctx-lh-parsopercularis_ctx-lh-caudalmiddlefrontal	0.0739	10,023	Between Network	Left	TRUE
ctx-lh-parsopercularis_ctx-lh-cuneus	0.0315	1,004	Between Network	Left	FALSE
ctx-lh-parsopercularis_ctx-lh-entorhinal	0.012	0.9927	Between Network	Left	FALSE
ctx-lh-parsopercularis_Left-Thalamus	0.0257	10,043	Cortico-Subcortical	Cortico-subcortical	FALSE
ctx-lh-parsopercularis_ctx-lh-fusiform	0.0237	1,004	Between Network	Left	FALSE
ctx-lh-parsopercularis_ctx-lh-inferiorparietal	0.0746	10,094	Between Network	Left	TRUE
ctx-lh-parsopercularis_ctx-lh-inferiortemporal	0.0403	10,013	Between Network	Left	TRUE
ctx-lh-parsopercularis_ctx-lh-isthmuscingulate	0.0171	10,031	Between Network	Left	FALSE
ctx-lh-parsopercularis_ctx-lh-lateraloccipital	0.0059	0.9994	Between Network	Left	FALSE
ctx-lh-parsopercularis_ctx-lh-lateralorbitofrontal	0.064	0.99	Between Network	Left	TRUE
ctx-lh-parsopercularis_ctx-lh-lingual	0.021	10,015	Between Network	Left	FALSE
ctx-lh-parsopercularis_ctx-lh-medialorbitofrontal	0.0287	10,161	Between Network	Left	FALSE
ctx-lh-parsopercularis_ctx-lh-middletemporal	0.0533	10,084	Between Network	Left	TRUE
ctx-lh-parsopercularis_ctx-lh-parahippocampal	0.0429	10,026	Between Network	Left	TRUE
ctx-lh-parsopercularis_Left-Caudate	0.0459	0.9997	Cortico-Subcortical	Cortico-subcortical	FALSE
ctx-lh-parsopercularis_ctx-lh-paracentral	0.0291	0.9943	Between Network	Left	FALSE
ctx-lh-parsopercularis_Left-Putamen	0.0279	10,033	Cortico-Subcortical	Cortico-subcortical	FALSE
ctx-lh-parsopercularis_Left-Pallidum	0.0352	0.9973	Cortico-Subcortical	Cortico-subcortical	FALSE
ctx-lh-parsopercularis_Left-Hippocampus	0.0277	10,107	Cortico-Subcortical	Cortico-subcortical	FALSE
ctx-lh-parsopercularis_Left-Amygdala	0.0067	10,021	Cortico-Subcortical	Cortico-subcortical	FALSE
ctx-lh-parsopercularis_Left-Accumbens-area	0.0016	0.9999	Cortico-Subcortical	Cortico-subcortical	FALSE
ctx-lh-parsopercularis_Right-Thalamus	0.0095	10,113	Cortico-Subcortical	Cortico-subcortical	FALSE
ctx-lh-parsopercularis_Right-Caudate	0.0269	10,042	Cortico-Subcortical	Cortico-subcortical	FALSE
ctx-lh-parsorbitalis_Right-Putamen	0.0136	10,107	Cortico-Subcortical	Cortico-subcortical	FALSE
ctx-lh-parsorbitalis_Right-Pallidum	0.0169	0.9998	Cortico-Subcortical	Cortico-subcortical	FALSE
ctx-lh-parsorbitalis_Right-Hippocampus	0.0302	1,002	Cortico-Subcortical	Cortico-subcortical	FALSE
ctx-lh-parsorbitalis_Right-Amygdala	0.0202	10,031	Cortico-Subcortical	Cortico-subcortical	FALSE
ctx-lh-parsorbitalis_Right-Accumbens-area	0.0168	0.989	Cortico-Subcortical	Cortico-subcortical	FALSE
ctx-lh-parsorbitalis_ctx-lh-bankssts	0.0907	10,016	Default Mode	Left	TRUE
ctx-lh-parsorbitalis_ctx-lh-caudalanteriorcingulate	0.0582	10,012	Between Network	Left	TRUE
ctx-lh-parsorbitalis_ctx-lh-caudalmiddlefrontal	0.0494	10,016	Default Mode	Left	FALSE
ctx-lh-parsorbitalis_ctx-lh-cuneus	0.0223	0.9951	Between Network	Left	FALSE
ctx-lh-parsorbitalis_ctx-lh-entorhinal	0.0007	10,025	Between Network	Left	FALSE
ctx-lh-parsorbitalis_Left-Thalamus	0	10,101	Cortico-Subcortical	Cortico-subcortical	FALSE
ctx-lh-parsorbitalis_ctx-lh-fusiform	0.0349	10,009	Between Network	Left	FALSE
ctx-lh-parsorbitalis_ctx-lh-inferiorparietal	0.038	1,012	Default Mode	Left	FALSE
ctx-lh-parsorbitalis_ctx-lh-inferiortemporal	0.0797	10,056	Between Network	Left	TRUE
ctx-lh-parsorbitalis_ctx-lh-isthmuscingulate	0.029	10,116	Default Mode	Left	FALSE
ctx-lh-parsorbitalis_ctx-lh-lateraloccipital	0	10,099	Between Network	Left	FALSE
ctx-lh-parsorbitalis_ctx-lh-lateralorbitofrontal	0.0321	0.9996	Between Network	Left	FALSE
ctx-lh-parsorbitalis_ctx-lh-lingual	0.0147	0.9953	Between Network	Left	FALSE
ctx-lh-parsorbitalis_ctx-lh-medialorbitofrontal	0.0498	10,114	Between Network	Left	TRUE
ctx-lh-parsorbitalis_ctx-lh-middletemporal	0.0622	10,054	Default Mode	Left	TRUE
ctx-lh-parsorbitalis_ctx-lh-parahippocampal	0.0534	0.9963	Default Mode	Left	TRUE
ctx-lh-parsorbitalis_Left-Caudate	0	10,087	Cortico-Subcortical	Cortico-subcortical	FALSE
ctx-lh-parsorbitalis_ctx-lh-paracentral	0.0027	10,127	Between Network	Left	FALSE
ctx-lh-parsorbitalis_ctx-lh-parsopercularis	0.0661	0.9945	Between Network	Left	TRUE
ctx-lh-parsorbitalis_Left-Putamen	0	10,115	Cortico-Subcortical	Cortico-subcortical	FALSE
ctx-lh-parsorbitalis_Left-Pallidum	0.0153	0.9945	Cortico-Subcortical	Cortico-subcortical	FALSE
ctx-lh-parsorbitalis_Left-Hippocampus	0.0118	10,114	Cortico-Subcortical	Cortico-subcortical	FALSE
ctx-lh-parsorbitalis_Left-Amygdala	0.0118	1,003	Cortico-Subcortical	Cortico-subcortical	FALSE
ctx-lh-parsorbitalis_Left-Accumbens-area	0.0203	0.9944	Cortico-Subcortical	Cortico-subcortical	FALSE
ctx-lh-parsorbitalis_Right-Thalamus	0.0094	10,092	Cortico-Subcortical	Cortico-subcortical	FALSE
ctx-lh-parsorbitalis_Right-Caudate	0.011	10,047	Cortico-Subcortical	Cortico-subcortical	FALSE
ctx-lh-parstriangularis_Right-Putamen	0.0208	0.9998	Cortico-Subcortical	Cortico-subcortical	FALSE
ctx-lh-parstriangularis_Right-Pallidum	0.0092	10,072	Cortico-Subcortical	Cortico-subcortical	FALSE
ctx-lh-parstriangularis_Right-Hippocampus	0.0455	0.9997	Cortico-Subcortical	Cortico-subcortical	TRUE
ctx-lh-parstriangularis_Right-Amygdala	0	10,079	Cortico-Subcortical	Cortico-subcortical	FALSE
ctx-lh-parstriangularis_Right-Accumbens-area	0.0087	0.999	Cortico-Subcortical	Cortico-subcortical	FALSE
ctx-lh-parstriangularis_ctx-lh-bankssts	0.0747	10,024	Default Mode	Left	TRUE
ctx-lh-parstriangularis_ctx-lh-caudalanteriorcingulate	0.0756	0.9933	Between Network	Left	TRUE
ctx-lh-parstriangularis_ctx-lh-caudalmiddlefrontal	0.0547	10,046	Default Mode	Left	TRUE
ctx-lh-parstriangularis_ctx-lh-cuneus	0.012	10,027	Between Network	Left	FALSE
ctx-lh-parstriangularis_ctx-lh-entorhinal	0.0281	0.9989	Between Network	Left	FALSE
ctx-lh-parstriangularis_Left-Thalamus	0.0206	10,015	Cortico-Subcortical	Cortico-subcortical	FALSE
ctx-lh-parstriangularis_ctx-lh-fusiform	0.0088	1,002	Between Network	Left	FALSE
ctx-lh-parstriangularis_ctx-lh-inferiorparietal	0.0679	10,059	Default Mode	Left	TRUE
ctx-lh-parstriangularis_ctx-lh-inferiortemporal	0.0819	10,024	Between Network	Left	TRUE
ctx-lh-parstriangularis_ctx-lh-isthmuscingulate	0.0807	10,045	Default Mode	Left	TRUE
ctx-lh-parstriangularis_ctx-lh-lateraloccipital	0.035	0.9928	Between Network	Left	FALSE
ctx-lh-parstriangularis_ctx-lh-lateralorbitofrontal	0.0371	10,054	Between Network	Left	FALSE
ctx-lh-parstriangularis_ctx-lh-lingual	0.0221	0.9987	Between Network	Left	FALSE
ctx-lh-parstriangularis_ctx-lh-medialorbitofrontal	0.0703	10,076	Between Network	Left	TRUE
ctx-lh-parstriangularis_ctx-lh-middletemporal	0.0537	10,098	Default Mode	Left	TRUE
ctx-lh-parstriangularis_ctx-lh-parahippocampal	0.0568	0.9972	Default Mode	Left	FALSE
ctx-lh-parstriangularis_Left-Caudate	0.0157	10,057	Cortico-Subcortical	Cortico-subcortical	FALSE
ctx-lh-parstriangularis_ctx-lh-paracentral	0.0439	0.9963	Between Network	Left	FALSE
ctx-lh-parstriangularis_ctx-lh-parsopercularis	0.0604	0.9984	Between Network	Left	TRUE
ctx-lh-parstriangularis_ctx-lh-parsorbitalis	0.0697	0.9951	Default Mode	Left	TRUE
ctx-lh-parstriangularis_Left-Putamen	0.0053	1,002	Cortico-Subcortical	Cortico-subcortical	FALSE
ctx-lh-parstriangularis_Left-Pallidum	0.022	0.9955	Cortico-Subcortical	Cortico-subcortical	FALSE
ctx-lh-parstriangularis_Left-Hippocampus	0.0252	10,072	Cortico-Subcortical	Cortico-subcortical	FALSE
ctx-lh-parstriangularis_Left-Amygdala	0.0208	10,026	Cortico-Subcortical	Cortico-subcortical	FALSE
ctx-lh-parstriangularis_Left-Accumbens-area	0.0214	0.9935	Cortico-Subcortical	Cortico-subcortical	FALSE
ctx-lh-parstriangularis_Right-Thalamus	0.036	1,004	Cortico-Subcortical	Cortico-subcortical	FALSE
ctx-lh-parstriangularis_Right-Caudate	0	10,027	Cortico-Subcortical	Cortico-subcortical	FALSE
ctx-lh-pericalcarine_Right-Putamen	0	10,057	Cortico-Subcortical	Cortico-subcortical	FALSE
ctx-lh-pericalcarine_Right-Pallidum	0.078	0.9937	Cortico-Subcortical	Cortico-subcortical	FALSE
ctx-lh-pericalcarine_Right-Hippocampus	0.0041	0.9998	Cortico-Subcortical	Cortico-subcortical	FALSE
ctx-lh-pericalcarine_Right-Amygdala	0.0198	1,001	Cortico-Subcortical	Cortico-subcortical	FALSE
ctx-lh-pericalcarine_Right-Accumbens-area	0.0077	0.9965	Cortico-Subcortical	Cortico-subcortical	FALSE
ctx-lh-pericalcarine_ctx-lh-bankssts	0.0294	10,077	Between Network	Left	FALSE
ctx-lh-pericalcarine_ctx-lh-caudalanteriorcingulate	0.0052	10,071	Between Network	Left	FALSE
ctx-lh-pericalcarine_ctx-lh-caudalmiddlefrontal	0	10,069	Between Network	Left	FALSE
ctx-lh-pericalcarine_ctx-lh-cuneus	0.0565	0.9989	Visual	Left	TRUE
ctx-lh-pericalcarine_ctx-lh-entorhinal	0	10,019	Between Network	Left	FALSE
ctx-lh-pericalcarine_Left-Thalamus	0.0355	10,034	Cortico-Subcortical	Cortico-subcortical	FALSE
ctx-lh-pericalcarine_ctx-lh-fusiform	0.0576	0.9889	Visual	Left	FALSE
ctx-lh-pericalcarine_ctx-lh-inferiorparietal	0.0249	10,037	Between Network	Left	FALSE
ctx-lh-pericalcarine_ctx-lh-inferiortemporal	0.026	0.9928	Between Network	Left	FALSE
ctx-lh-pericalcarine_ctx-lh-isthmuscingulate	0	10,032	Between Network	Left	FALSE
ctx-lh-pericalcarine_ctx-lh-lateraloccipital	0.0376	0.9977	Visual	Left	FALSE
ctx-lh-pericalcarine_ctx-lh-lateralorbitofrontal	0	10,078	Between Network	Left	FALSE
ctx-lh-pericalcarine_ctx-lh-lingual	0.0708	0.9895	Visual	Left	TRUE
ctx-lh-pericalcarine_ctx-lh-medialorbitofrontal	0.005	0.9932	Between Network	Left	FALSE
ctx-lh-pericalcarine_ctx-lh-middletemporal	0	10,063	Between Network	Left	FALSE
ctx-lh-pericalcarine_ctx-lh-parahippocampal	0.0252	0.9945	Between Network	Left	FALSE
ctx-lh-pericalcarine_Left-Caudate	0.0242	0.9994	Cortico-Subcortical	Cortico-subcortical	FALSE
ctx-lh-pericalcarine_ctx-lh-paracentral	0.0478	10,018	Between Network	Left	TRUE
ctx-lh-pericalcarine_ctx-lh-parsopercularis	0.0113	10,016	Between Network	Left	FALSE
ctx-lh-pericalcarine_ctx-lh-parsorbitalis	0.0096	0.9958	Between Network	Left	FALSE
ctx-lh-pericalcarine_ctx-lh-parstriangularis	0.0267	0.9934	Between Network	Left	FALSE
ctx-lh-pericalcarine_Left-Putamen	0	10,117	Cortico-Subcortical	Cortico-subcortical	FALSE
ctx-lh-pericalcarine_Left-Pallidum	0	10,065	Cortico-Subcortical	Cortico-subcortical	FALSE
ctx-lh-pericalcarine_Left-Hippocampus	0	10,104	Cortico-Subcortical	Cortico-subcortical	FALSE
ctx-lh-pericalcarine_Left-Amygdala	0	10,023	Cortico-Subcortical	Cortico-subcortical	FALSE
ctx-lh-pericalcarine_Left-Accumbens-area	0	0.9984	Cortico-Subcortical	Cortico-subcortical	FALSE
ctx-lh-pericalcarine_Right-Thalamus	0.0279	10,021	Cortico-Subcortical	Cortico-subcortical	FALSE
ctx-lh-pericalcarine_Right-Caudate	0.0273	10,023	Cortico-Subcortical	Cortico-subcortical	FALSE
ctx-lh-postcentral_Right-Putamen	0.0634	10,068	Cortico-Subcortical	Cortico-subcortical	TRUE
ctx-lh-postcentral_Right-Pallidum	0.0305	10,033	Cortico-Subcortical	Cortico-subcortical	FALSE
ctx-lh-postcentral_Right-Hippocampus	0.0834	1	Cortico-Subcortical	Cortico-subcortical	TRUE
ctx-lh-postcentral_Right-Amygdala	0.0187	10,027	Cortico-Subcortical	Cortico-subcortical	FALSE
ctx-lh-postcentral_Right-Accumbens-area	0.0194	10,013	Cortico-Subcortical	Cortico-subcortical	FALSE
ctx-lh-postcentral_ctx-lh-bankssts	0.0906	0.9935	Between Network	Left	TRUE
ctx-lh-postcentral_ctx-lh-caudalanteriorcingulate	0.0537	10,084	Between Network	Left	TRUE
ctx-lh-postcentral_ctx-lh-caudalmiddlefrontal	0.0478	0.9963	Between Network	Left	FALSE
ctx-lh-postcentral_ctx-lh-cuneus	0.0466	10,053	Between Network	Left	TRUE
ctx-lh-postcentral_ctx-lh-entorhinal	0.0171	0.9953	Between Network	Left	FALSE
ctx-lh-postcentral_Left-Thalamus	0.0635	10,101	Cortico-Subcortical	Cortico-subcortical	TRUE
ctx-lh-postcentral_ctx-lh-fusiform	0.0469	0.996	Between Network	Left	FALSE
ctx-lh-postcentral_ctx-lh-inferiorparietal	0.0563	0.9887	Between Network	Left	FALSE
ctx-lh-postcentral_ctx-lh-inferiortemporal	0	10,094	Between Network	Left	FALSE
ctx-lh-postcentral_ctx-lh-isthmuscingulate	0.0877	0.9864	Between Network	Left	TRUE
ctx-lh-postcentral_ctx-lh-lateraloccipital	0.0395	10,029	Between Network	Left	FALSE
ctx-lh-postcentral_ctx-lh-lateralorbitofrontal	0.0268	1,001	Between Network	Left	FALSE
ctx-lh-postcentral_ctx-lh-lingual	0.0322	10,038	Between Network	Left	FALSE
ctx-lh-postcentral_ctx-lh-medialorbitofrontal	0.049	0.9952	Between Network	Left	FALSE
ctx-lh-postcentral_ctx-lh-middletemporal	0.0542	10,034	Between Network	Left	TRUE
ctx-lh-postcentral_ctx-lh-parahippocampal	0.0321	10,044	Between Network	Left	FALSE
ctx-lh-postcentral_Left-Caudate	0.0595	1,005	Cortico-Subcortical	Cortico-subcortical	TRUE
ctx-lh-postcentral_ctx-lh-paracentral	0.068	0.9983	Somatomotor	Left	TRUE
ctx-lh-postcentral_ctx-lh-parsopercularis	0.0472	1	Between Network	Left	TRUE
ctx-lh-postcentral_ctx-lh-parsorbitalis	0.0288	0.9983	Between Network	Left	FALSE
ctx-lh-postcentral_ctx-lh-parstriangularis	0.1107	0.9956	Between Network	Left	FALSE
ctx-lh-postcentral_ctx-lh-pericalcarine	0.0484	10,076	Between Network	Left	TRUE
ctx-lh-postcentral_Left-Putamen	0.0832	0.9984	Cortico-Subcortical	Cortico-subcortical	TRUE
ctx-lh-postcentral_Left-Pallidum	0.0014	10,081	Cortico-Subcortical	Cortico-subcortical	FALSE
ctx-lh-postcentral_Left-Hippocampus	0.0509	0.9974	Cortico-Subcortical	Cortico-subcortical	TRUE
ctx-lh-postcentral_Left-Amygdala	0.0113	10,101	Cortico-Subcortical	Cortico-subcortical	FALSE
ctx-lh-postcentral_Left-Accumbens-area	0.0067	10,055	Cortico-Subcortical	Cortico-subcortical	FALSE
ctx-lh-postcentral_Right-Thalamus	0.0579	10,102	Cortico-Subcortical	Cortico-subcortical	TRUE
ctx-lh-postcentral_Right-Caudate	0.0798	0.9982	Cortico-Subcortical	Cortico-subcortical	TRUE
ctx-lh-posteriorcingulate_Right-Putamen	0.0079	10,001	Cortico-Subcortical	Cortico-subcortical	FALSE
ctx-lh-posteriorcingulate_Right-Pallidum	0.0019	10,076	Cortico-Subcortical	Cortico-subcortical	FALSE
ctx-lh-posteriorcingulate_Right-Hippocampus	0.0314	10,063	Cortico-Subcortical	Cortico-subcortical	FALSE
ctx-lh-posteriorcingulate_Right-Amygdala	0	10,109	Cortico-Subcortical	Cortico-subcortical	FALSE
ctx-lh-posteriorcingulate_Right-Accumbens-area	0	10,019	Cortico-Subcortical	Cortico-subcortical	FALSE
ctx-lh-posteriorcingulate_ctx-lh-bankssts	0.0049	10,119	Between Network	Left	FALSE
ctx-lh-posteriorcingulate_ctx-lh-caudalanteriorcingulate	0.0628	0.9959	Ventral Attention	Left	TRUE
ctx-lh-posteriorcingulate_ctx-lh-caudalmiddlefrontal	0.0612	10,043	Between Network	Left	TRUE
ctx-lh-posteriorcingulate_ctx-lh-cuneus	0.0266	10,081	Between Network	Left	FALSE
ctx-lh-posteriorcingulate_ctx-lh-entorhinal	0.0014	10,091	Between Network	Left	FALSE
ctx-lh-posteriorcingulate_Left-Thalamus	0.0252	10,054	Cortico-Subcortical	Cortico-subcortical	FALSE
ctx-lh-posteriorcingulate_ctx-lh-fusiform	0.0268	0.9996	Between Network	Left	FALSE
ctx-lh-posteriorcingulate_ctx-lh-inferiorparietal	0.0686	10,029	Between Network	Left	TRUE
ctx-lh-posteriorcingulate_ctx-lh-inferiortemporal	0.0164	10,098	Between Network	Left	FALSE
ctx-lh-posteriorcingulate_ctx-lh-isthmuscingulate	0.0679	10,004	Between Network	Left	TRUE
ctx-lh-posteriorcingulate_ctx-lh-lateraloccipital	0.0044	10,073	Between Network	Left	FALSE
ctx-lh-posteriorcingulate_ctx-lh-lateralorbitofrontal	0.0635	0.9996	Between Network	Left	TRUE
ctx-lh-posteriorcingulate_ctx-lh-lingual	0.0239	1,006	Between Network	Left	FALSE
ctx-lh-posteriorcingulate_ctx-lh-medialorbitofrontal	0.085	0.9965	Between Network	Left	TRUE
ctx-lh-posteriorcingulate_ctx-lh-middletemporal	0.0776	0.9941	Between Network	Left	TRUE
ctx-lh-posteriorcingulate_ctx-lh-parahippocampal	0.0112	10,103	Between Network	Left	FALSE
ctx-lh-posteriorcingulate_Left-Caudate	0.0368	10,001	Cortico-Subcortical	Cortico-subcortical	TRUE
ctx-lh-posteriorcingulate_ctx-lh-paracentral	0.0609	0.9992	Between Network	Left	TRUE
ctx-lh-posteriorcingulate_ctx-lh-parsopercularis	0.0388	10,039	Ventral Attention	Left	FALSE
ctx-lh-posteriorcingulate_ctx-lh-parsorbitalis	0	10,011	Between Network	Left	FALSE
ctx-lh-posteriorcingulate_ctx-lh-parstriangularis	0.0522	0.9998	Between Network	Left	TRUE
ctx-lh-posteriorcingulate_ctx-lh-pericalcarine	0.0226	10,001	Between Network	Left	FALSE
ctx-lh-posteriorcingulate_ctx-lh-postcentral	0.047	10,013	Between Network	Left	TRUE
ctx-lh-posteriorcingulate_Left-Putamen	0	10,055	Cortico-Subcortical	Cortico-subcortical	FALSE
ctx-lh-posteriorcingulate_Left-Pallidum	0.0087	0.9993	Cortico-Subcortical	Cortico-subcortical	FALSE
ctx-lh-posteriorcingulate_Left-Hippocampus	0.0168	10,113	Cortico-Subcortical	Cortico-subcortical	FALSE
ctx-lh-posteriorcingulate_Left-Amygdala	0.022	10,031	Cortico-Subcortical	Cortico-subcortical	FALSE
ctx-lh-posteriorcingulate_Left-Accumbens-area	0.0265	0.9954	Cortico-Subcortical	Cortico-subcortical	FALSE
ctx-lh-posteriorcingulate_Right-Thalamus	0.0114	10,056	Cortico-Subcortical	Cortico-subcortical	FALSE
ctx-lh-posteriorcingulate_Right-Caudate	0.0159	10,021	Cortico-Subcortical	Cortico-subcortical	FALSE
ctx-lh-precentral_Right-Putamen	0.0481	10,076	Cortico-Subcortical	Cortico-subcortical	TRUE
ctx-lh-precentral_Right-Pallidum	0.0179	10,002	Cortico-Subcortical	Cortico-subcortical	FALSE
ctx-lh-precentral_Right-Hippocampus	0	10,047	Cortico-Subcortical	Cortico-subcortical	FALSE
ctx-lh-precentral_Right-Amygdala	0.0559	0.9948	Cortico-Subcortical	Cortico-subcortical	FALSE
ctx-lh-precentral_Right-Accumbens-area	0.0113	10,017	Cortico-Subcortical	Cortico-subcortical	FALSE
ctx-lh-precentral_ctx-lh-bankssts	0.074	0.9969	Between Network	Left	TRUE
ctx-lh-precentral_ctx-lh-caudalanteriorcingulate	0.0444	10,104	Between Network	Left	TRUE
ctx-lh-precentral_ctx-lh-caudalmiddlefrontal	0.0361	10,078	Between Network	Left	FALSE
ctx-lh-precentral_ctx-lh-cuneus	0.0177	10,144	Between Network	Left	FALSE
ctx-lh-precentral_ctx-lh-entorhinal	0.0266	10,007	Between Network	Left	FALSE
ctx-lh-precentral_Left-Thalamus	0.0711	10,057	Cortico-Subcortical	Cortico-subcortical	TRUE
ctx-lh-precentral_ctx-lh-fusiform	0.0455	0.9997	Between Network	Left	FALSE
ctx-lh-precentral_ctx-lh-inferiorparietal	0.0605	0.9967	Between Network	Left	TRUE
ctx-lh-precentral_ctx-lh-inferiortemporal	0.0403	10,054	Between Network	Left	TRUE
ctx-lh-precentral_ctx-lh-isthmuscingulate	0.0745	0.9906	Between Network	Left	TRUE
ctx-lh-precentral_ctx-lh-lateraloccipital	0.033	1,011	Between Network	Left	FALSE
ctx-lh-precentral_ctx-lh-lateralorbitofrontal	0.0267	10,082	Between Network	Left	FALSE
ctx-lh-precentral_ctx-lh-lingual	0.019	10,163	Between Network	Left	FALSE
ctx-lh-precentral_ctx-lh-medialorbitofrontal	0.0502	10,028	Between Network	Left	TRUE
ctx-lh-precentral_ctx-lh-middletemporal	0.0522	10,047	Between Network	Left	TRUE
ctx-lh-precentral_ctx-lh-parahippocampal	0.04	10,026	Between Network	Left	FALSE
ctx-lh-precentral_Left-Caudate	0.0293	10,091	Cortico-Subcortical	Cortico-subcortical	FALSE
ctx-lh-precentral_ctx-lh-paracentral	0.0779	0.9873	Somatomotor	Left	FALSE
ctx-lh-precentral_ctx-lh-parsopercularis	0.0354	10,066	Between Network	Left	FALSE
ctx-lh-precentral_ctx-lh-parsorbitalis	0.0247	10,071	Between Network	Left	FALSE
ctx-lh-precentral_ctx-lh-parstriangularis	0.0639	10,031	Between Network	Left	TRUE
ctx-lh-precentral_ctx-lh-pericalcarine	0.0139	10,158	Between Network	Left	FALSE
ctx-lh-precentral_ctx-lh-postcentral	0.0453	10,077	Somatomotor	Left	TRUE
ctx-lh-precentral_ctx-lh-posteriorcingulate	0.0502	10,037	Between Network	Left	TRUE
ctx-lh-precentral_Left-Putamen	0.0592	10,043	Cortico-Subcortical	Cortico-subcortical	TRUE
ctx-lh-precentral_Left-Pallidum	0	10,127	Cortico-Subcortical	Cortico-subcortical	FALSE
ctx-lh-precentral_Left-Hippocampus	0.0439	10,028	Cortico-Subcortical	Cortico-subcortical	TRUE
ctx-lh-precentral_Left-Amygdala	0.0273	10,003	Cortico-Subcortical	Cortico-subcortical	FALSE
ctx-lh-precentral_Left-Accumbens-area	0.0121	10,059	Cortico-Subcortical	Cortico-subcortical	FALSE
ctx-lh-precentral_Right-Thalamus	0.0511	10,067	Cortico-Subcortical	Cortico-subcortical	TRUE
ctx-lh-precentral_Right-Caudate	0.0554	10,006	Cortico-Subcortical	Cortico-subcortical	FALSE
ctx-lh-precuneus_Right-Putamen	0.0255	10,004	Cortico-Subcortical	Cortico-subcortical	FALSE
ctx-lh-precuneus_Right-Pallidum	0.0079	0.9975	Cortico-Subcortical	Cortico-subcortical	FALSE
ctx-lh-precuneus_Right-Hippocampus	0.0607	10,061	Cortico-Subcortical	Cortico-subcortical	TRUE
ctx-lh-precuneus_Right-Amygdala	0.0207	0.998	Cortico-Subcortical	Cortico-subcortical	FALSE
ctx-lh-precuneus_Right-Accumbens-area	0.014	10,065	Cortico-Subcortical	Cortico-subcortical	FALSE
ctx-lh-precuneus_ctx-lh-bankssts	0.0633	0.9974	Default Mode	Left	FALSE
ctx-lh-precuneus_ctx-lh-caudalanteriorcingulate	0.0741	10,045	Between Network	Left	TRUE
ctx-lh-precuneus_ctx-lh-caudalmiddlefrontal	0.1002	0.997	Default Mode	Left	TRUE
ctx-lh-precuneus_ctx-lh-cuneus	0.0275	1,011	Between Network	Left	FALSE
ctx-lh-precuneus_ctx-lh-entorhinal	0.0071	10,082	Between Network	Left	FALSE
ctx-lh-precuneus_Left-Thalamus	0.0267	0.9984	Cortico-Subcortical	Cortico-subcortical	FALSE
ctx-lh-precuneus_ctx-lh-fusiform	0.0261	1,001	Between Network	Left	FALSE
ctx-lh-precuneus_ctx-lh-inferiorparietal	0.1017	0.9984	Default Mode	Left	TRUE
ctx-lh-precuneus_ctx-lh-inferiortemporal	0.0351	10,111	Between Network	Left	FALSE
ctx-lh-precuneus_ctx-lh-isthmuscingulate	0.0723	10,138	Default Mode	Left	TRUE
ctx-lh-precuneus_ctx-lh-lateraloccipital	0.0137	10,042	Between Network	Left	FALSE
ctx-lh-precuneus_ctx-lh-lateralorbitofrontal	0.0553	10,035	Between Network	Left	TRUE
ctx-lh-precuneus_ctx-lh-lingual	0.0197	10,051	Between Network	Left	FALSE
ctx-lh-precuneus_ctx-lh-medialorbitofrontal	0.0756	10,096	Between Network	Left	TRUE
ctx-lh-precuneus_ctx-lh-middletemporal	0.0663	10,164	Default Mode	Left	TRUE
ctx-lh-precuneus_ctx-lh-parahippocampal	0.0304	10,142	Default Mode	Left	FALSE
ctx-lh-precuneus_Left-Caudate	0.0406	0.9944	Cortico-Subcortical	Cortico-subcortical	FALSE
ctx-lh-precuneus_ctx-lh-paracentral	0.0703	0.9812	Between Network	Left	FALSE
ctx-lh-precuneus_ctx-lh-parsopercularis	0.0492	0.9981	Between Network	Left	FALSE
ctx-lh-precuneus_ctx-lh-parsorbitalis	0.0241	10,114	Default Mode	Left	FALSE
ctx-lh-precuneus_ctx-lh-parstriangularis	0.0747	0.9965	Default Mode	Left	TRUE
ctx-lh-precuneus_ctx-lh-pericalcarine	0.0194	10,042	Between Network	Left	FALSE
ctx-lh-precuneus_ctx-lh-postcentral	0.0519	0.9946	Between Network	Left	TRUE
ctx-lh-precuneus_ctx-lh-posteriorcingulate	0.0557	10,036	Between Network	Left	TRUE
ctx-lh-precuneus_ctx-lh-precentral	0.0631	0.9961	Between Network	Left	TRUE
ctx-lh-precuneus_Left-Putamen	0.0266	0.9961	Cortico-Subcortical	Cortico-subcortical	FALSE
ctx-lh-precuneus_Left-Pallidum	0	10,004	Cortico-Subcortical	Cortico-subcortical	FALSE
ctx-lh-precuneus_Left-Hippocampus	0.0522	10,104	Cortico-Subcortical	Cortico-subcortical	TRUE
ctx-lh-precuneus_Left-Amygdala	0.0598	0.9952	Cortico-Subcortical	Cortico-subcortical	TRUE
ctx-lh-precuneus_Left-Accumbens-area	0.0065	0.9961	Cortico-Subcortical	Cortico-subcortical	FALSE
ctx-lh-precuneus_Right-Thalamus	0.0332	0.9918	Cortico-Subcortical	Cortico-subcortical	FALSE
ctx-lh-precuneus_Right-Caudate	0.0169	10,022	Cortico-Subcortical	Cortico-subcortical	FALSE
ctx-lh-rostralanteriorcingulate_Right-Putamen	0.0058	10,059	Cortico-Subcortical	Cortico-subcortical	FALSE
ctx-lh-rostralanteriorcingulate_Right-Pallidum	0.0053	0.9974	Cortico-Subcortical	Cortico-subcortical	FALSE
ctx-lh-rostralanteriorcingulate_Right-Hippocampus	0.0471	0.9944	Cortico-Subcortical	Cortico-subcortical	FALSE
ctx-lh-rostralanteriorcingulate_Right-Amygdala	0.0332	0.9937	Cortico-Subcortical	Cortico-subcortical	FALSE
ctx-lh-rostralanteriorcingulate_Right-Accumbens-area	0.0109	10,006	Cortico-Subcortical	Cortico-subcortical	FALSE
ctx-lh-rostralanteriorcingulate_ctx-lh-bankssts	0.0146	10,112	Default Mode	Left	FALSE
ctx-lh-rostralanteriorcingulate_ctx-lh-caudalanteriorcingulate	0.0287	0.9926	Between Network	Left	FALSE
ctx-lh-rostralanteriorcingulate_ctx-lh-caudalmiddlefrontal	0.0766	10,046	Default Mode	Left	TRUE
ctx-lh-rostralanteriorcingulate_ctx-lh-cuneus	0.0625	0.9944	Between Network	Left	FALSE
ctx-lh-rostralanteriorcingulate_ctx-lh-entorhinal	0.0092	10,025	Between Network	Left	FALSE
ctx-lh-rostralanteriorcingulate_Left-Thalamus	0.0204	10,026	Cortico-Subcortical	Cortico-subcortical	FALSE
ctx-lh-rostralanteriorcingulate_ctx-lh-fusiform	0.0469	0.9945	Between Network	Left	FALSE
ctx-lh-rostralanteriorcingulate_ctx-lh-inferiorparietal	0.0471	1,003	Default Mode	Left	TRUE
ctx-lh-rostralanteriorcingulate_ctx-lh-inferiortemporal	0.0592	0.9943	Between Network	Left	TRUE
ctx-lh-rostralanteriorcingulate_ctx-lh-isthmuscingulate	0.0877	0.9865	Default Mode	Left	TRUE
ctx-lh-rostralanteriorcingulate_ctx-lh-lateraloccipital	0.0058	10,062	Between Network	Left	FALSE
ctx-lh-rostralanteriorcingulate_ctx-lh-lateralorbitofrontal	0.0619	0.9949	Between Network	Left	TRUE
ctx-lh-rostralanteriorcingulate_ctx-lh-lingual	0.0562	0.9908	Between Network	Left	FALSE
ctx-lh-rostralanteriorcingulate_ctx-lh-medialorbitofrontal	0.0231	10,024	Between Network	Left	FALSE
ctx-lh-rostralanteriorcingulate_ctx-lh-middletemporal	0.0556	10,029	Default Mode	Left	TRUE
ctx-lh-rostralanteriorcingulate_ctx-lh-parahippocampal	0.0443	10,002	Default Mode	Left	TRUE
ctx-lh-rostralanteriorcingulate_Left-Caudate	0.0302	0.9942	Cortico-Subcortical	Cortico-subcortical	FALSE
ctx-lh-rostralanteriorcingulate_ctx-lh-paracentral	0.0401	0.9972	Between Network	Left	FALSE
ctx-lh-rostralanteriorcingulate_ctx-lh-parsopercularis	0.0398	10,062	Between Network	Left	TRUE
ctx-lh-rostralanteriorcingulate_ctx-lh-parsorbitalis	0.0581	0.9969	Default Mode	Left	FALSE
ctx-lh-rostralanteriorcingulate_ctx-lh-parstriangularis	0.0592	10,068	Default Mode	Left	TRUE
ctx-lh-rostralanteriorcingulate_ctx-lh-pericalcarine	0.0469	0.9888	Between Network	Left	FALSE
ctx-lh-rostralanteriorcingulate_ctx-lh-postcentral	0.0542	0.9963	Between Network	Left	TRUE
ctx-lh-rostralanteriorcingulate_ctx-lh-posteriorcingulate	0.0757	0.9915	Between Network	Left	TRUE
ctx-lh-rostralanteriorcingulate_ctx-lh-precentral	0.0414	10,082	Between Network	Left	TRUE
ctx-lh-rostralanteriorcingulate_ctx-lh-precuneus	0.0365	10,067	Default Mode	Left	TRUE
ctx-lh-rostralanteriorcingulate_Left-Putamen	0	10,041	Cortico-Subcortical	Cortico-subcortical	FALSE
ctx-lh-rostralanteriorcingulate_Left-Pallidum	0.0061	10,003	Cortico-Subcortical	Cortico-subcortical	FALSE
ctx-lh-rostralanteriorcingulate_Left-Hippocampus	0.0299	10,016	Cortico-Subcortical	Cortico-subcortical	FALSE
ctx-lh-rostralanteriorcingulate_Left-Amygdala	0.022	0.9984	Cortico-Subcortical	Cortico-subcortical	FALSE
ctx-lh-rostralanteriorcingulate_Left-Accumbens-area	0.0339	0.9996	Cortico-Subcortical	Cortico-subcortical	FALSE
ctx-lh-rostralanteriorcingulate_Right-Thalamus	0.0043	0.9964	Cortico-Subcortical	Cortico-subcortical	FALSE
ctx-lh-rostralanteriorcingulate_Right-Caudate	0.0363	0.9989	Cortico-Subcortical	Cortico-subcortical	FALSE
Left-Putamen_Left-Thalamus	0.0474	0.9901	Subcortical	Subcortical	FALSE
Left-Putamen_Left-Caudate	0.024	10,045	Subcortical	Subcortical	FALSE
ctx-lh-rostralmiddlefrontal_Right-Putamen	0.0276	10,084	Cortico-Subcortical	Cortico-subcortical	FALSE
ctx-lh-rostralmiddlefrontal_Right-Pallidum	0.0334	0.9957	Cortico-Subcortical	Cortico-subcortical	FALSE
ctx-lh-rostralmiddlefrontal_Right-Hippocampus	0.0494	0.9955	Cortico-Subcortical	Cortico-subcortical	FALSE
ctx-lh-rostralmiddlefrontal_Right-Amygdala	0.0247	10,002	Cortico-Subcortical	Cortico-subcortical	FALSE
ctx-lh-rostralmiddlefrontal_Right-Accumbens-area	0	10,037	Cortico-Subcortical	Cortico-subcortical	FALSE
ctx-lh-rostralmiddlefrontal_ctx-lh-bankssts	0.0526	0.9985	Between Network	Left	FALSE
ctx-lh-rostralmiddlefrontal_ctx-lh-caudalanteriorcingulate	0.0748	0.9997	Between Network	Left	TRUE
ctx-lh-rostralmiddlefrontal_ctx-lh-caudalmiddlefrontal	0.0575	10,072	Between Network	Left	TRUE
ctx-lh-rostralmiddlefrontal_ctx-lh-cuneus	0.028	0.996	Between Network	Left	FALSE
ctx-lh-rostralmiddlefrontal_ctx-lh-entorhinal	0.0191	0.9952	Between Network	Left	FALSE
ctx-lh-rostralmiddlefrontal_Left-Thalamus	0.0258	10,019	Cortico-Subcortical	Cortico-subcortical	FALSE
ctx-lh-rostralmiddlefrontal_ctx-lh-fusiform	0.0219	10,092	Between Network	Left	FALSE
ctx-lh-rostralmiddlefrontal_ctx-lh-inferiorparietal	0.0824	10,025	Between Network	Left	TRUE
ctx-lh-rostralmiddlefrontal_ctx-lh-inferiortemporal	0.095	0.99	Between Network	Left	TRUE
ctx-lh-rostralmiddlefrontal_ctx-lh-isthmuscingulate	0.0761	10,042	Between Network	Left	TRUE
ctx-lh-rostralmiddlefrontal_ctx-lh-lateraloccipital	0.0182	10,007	Between Network	Left	FALSE
ctx-lh-rostralmiddlefrontal_ctx-lh-lateralorbitofrontal	0.0587	10,052	Between Network	Left	TRUE
ctx-lh-rostralmiddlefrontal_ctx-lh-lingual	0.0305	1,002	Between Network	Left	FALSE
ctx-lh-rostralmiddlefrontal_ctx-lh-medialorbitofrontal	0.0869	10,027	Between Network	Left	TRUE
ctx-lh-rostralmiddlefrontal_ctx-lh-middletemporal	0.0463	10,137	Between Network	Left	TRUE
ctx-lh-rostralmiddlefrontal_ctx-lh-parahippocampal	0.0381	10,105	Between Network	Left	TRUE
ctx-lh-rostralmiddlefrontal_Left-Caudate	0.0326	0.998	Cortico-Subcortical	Cortico-subcortical	FALSE
ctx-lh-rostralmiddlefrontal_ctx-lh-paracentral	0.0412	10,035	Between Network	Left	TRUE
ctx-lh-rostralmiddlefrontal_ctx-lh-parsopercularis	0.0645	0.992	Between Network	Left	TRUE
ctx-lh-rostralmiddlefrontal_ctx-lh-parsorbitalis	0.017	10,154	Between Network	Left	FALSE
ctx-lh-rostralmiddlefrontal_ctx-lh-parstriangularis	0.0244	0.9994	Between Network	Left	FALSE
ctx-lh-rostralmiddlefrontal_ctx-lh-pericalcarine	0.0214	0.9975	Between Network	Left	FALSE
ctx-lh-rostralmiddlefrontal_ctx-lh-postcentral	0.0589	10,071	Between Network	Left	TRUE
ctx-lh-rostralmiddlefrontal_ctx-lh-posteriorcingulate	0.052	1,004	Between Network	Left	TRUE
ctx-lh-rostralmiddlefrontal_ctx-lh-precentral	0.046	10,083	Between Network	Left	TRUE
ctx-lh-rostralmiddlefrontal_ctx-lh-precuneus	0.0896	0.9982	Between Network	Left	TRUE
ctx-lh-rostralmiddlefrontal_ctx-lh-rostralanteriorcingulate	0.0635	10,064	Between Network	Left	TRUE
ctx-lh-rostralmiddlefrontal_Left-Putamen	0.0232	10,042	Cortico-Subcortical	Cortico-subcortical	FALSE
ctx-lh-rostralmiddlefrontal_Left-Pallidum	0.0086	1,001	Cortico-Subcortical	Cortico-subcortical	FALSE
ctx-lh-rostralmiddlefrontal_Left-Hippocampus	0.0762	0.9923	Cortico-Subcortical	Cortico-subcortical	TRUE
ctx-lh-rostralmiddlefrontal_Left-Amygdala	0.0416	0.9958	Cortico-Subcortical	Cortico-subcortical	FALSE
ctx-lh-rostralmiddlefrontal_Left-Accumbens-area	0.0263	0.9874	Cortico-Subcortical	Cortico-subcortical	FALSE
ctx-lh-rostralmiddlefrontal_Right-Thalamus	0	10,059	Cortico-Subcortical	Cortico-subcortical	FALSE
ctx-lh-rostralmiddlefrontal_Right-Caudate	0.0221	10,046	Cortico-Subcortical	Cortico-subcortical	FALSE
ctx-lh-superiorfrontal_Right-Putamen	0.0071	10,087	Cortico-Subcortical	Cortico-subcortical	FALSE
ctx-lh-superiorfrontal_Right-Pallidum	0.0125	10,006	Cortico-Subcortical	Cortico-subcortical	FALSE
ctx-lh-superiorfrontal_Right-Hippocampus	0.0323	10,005	Cortico-Subcortical	Cortico-subcortical	FALSE
ctx-lh-superiorfrontal_Right-Amygdala	0.0265	0.9996	Cortico-Subcortical	Cortico-subcortical	FALSE
ctx-lh-superiorfrontal_Right-Accumbens-area	0.015	0.9985	Cortico-Subcortical	Cortico-subcortical	FALSE
ctx-lh-superiorfrontal_ctx-lh-bankssts	0.1185	10,024	Default Mode	Left	TRUE
ctx-lh-superiorfrontal_ctx-lh-caudalanteriorcingulate	0.0496	0.995	Between Network	Left	FALSE
ctx-lh-superiorfrontal_ctx-lh-caudalmiddlefrontal	0.1116	0.9994	Default Mode	Left	TRUE
ctx-lh-superiorfrontal_ctx-lh-cuneus	0	10,135	Between Network	Left	FALSE
ctx-lh-superiorfrontal_ctx-lh-entorhinal	0.0033	10,002	Between Network	Left	FALSE
ctx-lh-superiorfrontal_Left-Thalamus	0.0178	10,001	Cortico-Subcortical	Cortico-subcortical	FALSE
ctx-lh-superiorfrontal_ctx-lh-fusiform	0	10,084	Between Network	Left	FALSE
ctx-lh-superiorfrontal_ctx-lh-inferiorparietal	0.0676	10,057	Default Mode	Left	TRUE
ctx-lh-superiorfrontal_ctx-lh-inferiortemporal	0.0808	0.9926	Between Network	Left	TRUE
ctx-lh-superiorfrontal_ctx-lh-isthmuscingulate	0.0549	10,078	Default Mode	Left	TRUE
ctx-lh-superiorfrontal_ctx-lh-lateraloccipital	0	10,125	Between Network	Left	FALSE
ctx-lh-superiorfrontal_ctx-lh-lateralorbitofrontal	0.0599	0.9942	Between Network	Left	FALSE
ctx-lh-superiorfrontal_ctx-lh-lingual	0.019	0.998	Between Network	Left	FALSE
ctx-lh-superiorfrontal_ctx-lh-medialorbitofrontal	0.0125	1,024	Between Network	Left	FALSE
ctx-lh-superiorfrontal_ctx-lh-middletemporal	0.0506	10,096	Default Mode	Left	TRUE
ctx-lh-superiorfrontal_ctx-lh-parahippocampal	0	10,034	Default Mode	Left	FALSE
ctx-lh-superiorfrontal_Left-Caudate	0.0498	0.9896	Cortico-Subcortical	Cortico-subcortical	FALSE
ctx-lh-superiorfrontal_ctx-lh-paracentral	0.0602	0.9982	Between Network	Left	TRUE
ctx-lh-superiorfrontal_ctx-lh-parsopercularis	0.0805	10,059	Between Network	Left	TRUE
ctx-lh-superiorfrontal_ctx-lh-parsorbitalis	0.0584	1,011	Default Mode	Left	TRUE
ctx-lh-superiorfrontal_ctx-lh-parstriangularis	0.1064	10,027	Default Mode	Left	TRUE
ctx-lh-superiorfrontal_ctx-lh-pericalcarine	0.0344	0.9975	Between Network	Left	FALSE
ctx-lh-superiorfrontal_ctx-lh-postcentral	0.0464	10,054	Between Network	Left	FALSE
ctx-lh-superiorfrontal_ctx-lh-posteriorcingulate	0.0927	0.9963	Between Network	Left	TRUE
ctx-lh-superiorfrontal_ctx-lh-precentral	0.0209	10,163	Between Network	Left	FALSE
ctx-lh-superiorfrontal_ctx-lh-precuneus	0.048	10,046	Default Mode	Left	TRUE
ctx-lh-superiorfrontal_ctx-lh-rostralanteriorcingulate	0.0537	10,006	Default Mode	Left	FALSE
ctx-lh-superiorfrontal_Left-Putamen	0.0154	0.9997	Cortico-Subcortical	Cortico-subcortical	FALSE
ctx-lh-superiorfrontal_ctx-lh-rostralmiddlefrontal	0.0935	10,072	Between Network	Left	TRUE
ctx-lh-superiorfrontal_Left-Pallidum	0.016	0.9998	Cortico-Subcortical	Cortico-subcortical	FALSE
ctx-lh-superiorfrontal_Left-Hippocampus	0.0032	0.9925	Cortico-Subcortical	Cortico-subcortical	FALSE
ctx-lh-superiorfrontal_Left-Amygdala	0	10,113	Cortico-Subcortical	Cortico-subcortical	FALSE
ctx-lh-superiorfrontal_Left-Accumbens-area	0.0046	10,005	Cortico-Subcortical	Cortico-subcortical	FALSE
ctx-lh-superiorfrontal_Right-Thalamus	0	10,052	Cortico-Subcortical	Cortico-subcortical	FALSE
ctx-lh-superiorfrontal_Right-Caudate	0.0331	0.9978	Cortico-Subcortical	Cortico-subcortical	TRUE
ctx-lh-superiorparietal_Right-Putamen	0	10,123	Cortico-Subcortical	Cortico-subcortical	FALSE
ctx-lh-superiorparietal_Right-Pallidum	0.0255	0.9991	Cortico-Subcortical	Cortico-subcortical	FALSE
ctx-lh-superiorparietal_Right-Hippocampus	0.0326	0.9978	Cortico-Subcortical	Cortico-subcortical	FALSE
ctx-lh-superiorparietal_Right-Amygdala	0.0397	10,012	Cortico-Subcortical	Cortico-subcortical	FALSE
ctx-lh-superiorparietal_Right-Accumbens-area	0	10,041	Cortico-Subcortical	Cortico-subcortical	FALSE
ctx-lh-superiorparietal_ctx-lh-bankssts	0.0533	1,002	Between Network	Left	TRUE
ctx-lh-superiorparietal_ctx-lh-caudalanteriorcingulate	0.0607	0.9942	Between Network	Left	TRUE
ctx-lh-superiorparietal_ctx-lh-caudalmiddlefrontal	0.0694	10,041	Between Network	Left	TRUE
ctx-lh-superiorparietal_ctx-lh-cuneus	0.0315	10,108	Between Network	Left	FALSE
ctx-lh-superiorparietal_ctx-lh-entorhinal	0	10,048	Between Network	Left	FALSE
ctx-lh-superiorparietal_Left-Thalamus	0.0058	1,011	Cortico-Subcortical	Cortico-subcortical	FALSE
ctx-lh-superiorparietal_ctx-lh-fusiform	0.0476	0.9951	Between Network	Left	FALSE
ctx-lh-superiorparietal_ctx-lh-inferiorparietal	0.0561	10,022	Between Network	Left	FALSE
ctx-lh-superiorparietal_ctx-lh-inferiortemporal	0.1029	0.9927	Between Network	Left	TRUE
ctx-lh-superiorparietal_ctx-lh-isthmuscingulate	0.0428	1,002	Between Network	Left	TRUE
ctx-lh-superiorparietal_ctx-lh-lateraloccipital	0.0253	10,036	Between Network	Left	FALSE
ctx-lh-superiorparietal_ctx-lh-lateralorbitofrontal	0.0603	0.9944	Between Network	Left	TRUE
ctx-lh-superiorparietal_ctx-lh-lingual	0.0312	10,048	Between Network	Left	FALSE
ctx-lh-superiorparietal_ctx-lh-medialorbitofrontal	0.0445	10,034	Between Network	Left	TRUE
ctx-lh-superiorparietal_ctx-lh-middletemporal	0.0594	0.9991	Between Network	Left	TRUE
ctx-lh-superiorparietal_ctx-lh-parahippocampal	0	10,099	Between Network	Left	FALSE
ctx-lh-superiorparietal_Left-Caudate	0	10,042	Cortico-Subcortical	Cortico-subcortical	FALSE
ctx-lh-superiorparietal_ctx-lh-paracentral	0.0729	0.9974	Between Network	Left	TRUE
ctx-lh-superiorparietal_ctx-lh-parsopercularis	0.0664	10,011	Between Network	Left	TRUE
ctx-lh-superiorparietal_ctx-lh-parsorbitalis	0.029	10,069	Between Network	Left	FALSE
ctx-lh-superiorparietal_ctx-lh-parstriangularis	0.0858	0.995	Between Network	Left	TRUE
ctx-lh-superiorparietal_ctx-lh-pericalcarine	0.031	10,005	Between Network	Left	FALSE
ctx-lh-superiorparietal_ctx-lh-postcentral	0.0937	0.9917	Between Network	Left	TRUE
ctx-lh-superiorparietal_ctx-lh-posteriorcingulate	0.0999	0.992	Between Network	Left	TRUE
ctx-lh-superiorparietal_ctx-lh-precentral	0.0531	10,068	Between Network	Left	TRUE
ctx-lh-superiorparietal_ctx-lh-precuneus	0.0419	10,105	Between Network	Left	TRUE
ctx-lh-superiorparietal_ctx-lh-rostralanteriorcingulate	0.0238	0.9991	Between Network	Left	FALSE
ctx-lh-superiorparietal_Left-Putamen	0.0059	10,052	Cortico-Subcortical	Cortico-subcortical	FALSE
ctx-lh-superiorparietal_ctx-lh-rostralmiddlefrontal	0.0741	10,052	Between Network	Left	TRUE
ctx-lh-superiorparietal_ctx-lh-superiorfrontal	0.0613	0.9969	Between Network	Left	TRUE
ctx-lh-superiorparietal_Left-Pallidum	0	0.9994	Cortico-Subcortical	Cortico-subcortical	FALSE
ctx-lh-superiorparietal_Left-Hippocampus	0.0619	0.9981	Cortico-Subcortical	Cortico-subcortical	TRUE
ctx-lh-superiorparietal_Left-Amygdala	0.0188	10,104	Cortico-Subcortical	Cortico-subcortical	FALSE
ctx-lh-superiorparietal_Left-Accumbens-area	0.018	1	Cortico-Subcortical	Cortico-subcortical	FALSE
ctx-lh-superiorparietal_Right-Thalamus	0.0025	0.9998	Cortico-Subcortical	Cortico-subcortical	FALSE
ctx-lh-superiorparietal_Right-Caudate	0	10,035	Cortico-Subcortical	Cortico-subcortical	FALSE
ctx-lh-superiortemporal_Right-Putamen	0.0428	0.9978	Cortico-Subcortical	Cortico-subcortical	FALSE
ctx-lh-superiortemporal_Right-Pallidum	0	10,051	Cortico-Subcortical	Cortico-subcortical	FALSE
ctx-lh-superiortemporal_Right-Hippocampus	0.0279	10,026	Cortico-Subcortical	Cortico-subcortical	FALSE
ctx-lh-superiortemporal_Right-Amygdala	0	10,061	Cortico-Subcortical	Cortico-subcortical	FALSE
ctx-lh-superiortemporal_Right-Accumbens-area	0.0064	1,001	Cortico-Subcortical	Cortico-subcortical	FALSE
ctx-lh-superiortemporal_ctx-lh-bankssts	0.0524	10,027	Between Network	Left	TRUE
ctx-lh-superiortemporal_ctx-lh-caudalanteriorcingulate	0.0587	0.9848	Between Network	Left	FALSE
ctx-lh-superiortemporal_ctx-lh-caudalmiddlefrontal	0.0732	0.9971	Between Network	Left	TRUE
ctx-lh-superiortemporal_ctx-lh-cuneus	0.0384	0.9988	Between Network	Left	FALSE
ctx-lh-superiortemporal_ctx-lh-entorhinal	0.0139	10,061	Between Network	Left	FALSE
ctx-lh-superiortemporal_Left-Thalamus	0.0607	0.9981	Cortico-Subcortical	Cortico-subcortical	TRUE
ctx-lh-superiortemporal_ctx-lh-fusiform	0.0212	10,006	Between Network	Left	FALSE
ctx-lh-superiortemporal_ctx-lh-inferiorparietal	0.0711	10,024	Between Network	Left	TRUE
ctx-lh-superiortemporal_ctx-lh-inferiortemporal	0.013	10,056	Between Network	Left	FALSE
ctx-lh-superiortemporal_ctx-lh-isthmuscingulate	0.0464	1,005	Between Network	Left	TRUE
ctx-lh-superiortemporal_ctx-lh-lateraloccipital	0.0267	10,042	Between Network	Left	FALSE
ctx-lh-superiortemporal_ctx-lh-lateralorbitofrontal	0.0403	10,032	Between Network	Left	TRUE
ctx-lh-superiortemporal_ctx-lh-lingual	0.03	0.9977	Between Network	Left	FALSE
ctx-lh-superiortemporal_ctx-lh-medialorbitofrontal	0.0716	0.9953	Between Network	Left	TRUE
ctx-lh-superiortemporal_ctx-lh-middletemporal	0.0664	10,074	Between Network	Left	TRUE
ctx-lh-superiortemporal_ctx-lh-parahippocampal	0.0009	10,077	Between Network	Left	FALSE
ctx-lh-superiortemporal_Left-Caudate	0.0212	0.9976	Cortico-Subcortical	Cortico-subcortical	FALSE
ctx-lh-superiortemporal_ctx-lh-paracentral	0.0353	0.9994	Somatomotor	Left	FALSE
ctx-lh-superiortemporal_ctx-lh-parsopercularis	0.0594	0.9997	Between Network	Left	TRUE
ctx-lh-superiortemporal_ctx-lh-parsorbitalis	0.0617	0.9974	Between Network	Left	TRUE
ctx-lh-superiortemporal_ctx-lh-parstriangularis	0.069	0.9901	Between Network	Left	FALSE
ctx-lh-superiortemporal_ctx-lh-pericalcarine	0.0279	10,034	Between Network	Left	FALSE
ctx-lh-superiortemporal_ctx-lh-postcentral	0.0489	10,032	Somatomotor	Left	TRUE
ctx-lh-superiortemporal_ctx-lh-posteriorcingulate	0.0153	10,101	Between Network	Left	FALSE
ctx-lh-superiortemporal_ctx-lh-precentral	0.0593	10,005	Somatomotor	Left	TRUE
ctx-lh-superiortemporal_ctx-lh-precuneus	0.0556	0.9993	Between Network	Left	TRUE
ctx-lh-superiortemporal_ctx-lh-rostralanteriorcingulate	0.0286	10,047	Between Network	Left	FALSE
ctx-lh-superiortemporal_Left-Putamen	0.0192	10,051	Cortico-Subcortical	Cortico-subcortical	FALSE
ctx-lh-superiortemporal_ctx-lh-rostralmiddlefrontal	0.0443	0.9932	Between Network	Left	TRUE
ctx-lh-superiortemporal_ctx-lh-superiorfrontal	0.0754	10,089	Between Network	Left	TRUE
ctx-lh-superiortemporal_ctx-lh-superiorparietal	0.0492	10,066	Between Network	Left	TRUE
ctx-lh-superiortemporal_Left-Pallidum	0	0.9959	Cortico-Subcortical	Cortico-subcortical	FALSE
ctx-lh-superiortemporal_Left-Hippocampus	0.0263	10,073	Cortico-Subcortical	Cortico-subcortical	FALSE
ctx-lh-superiortemporal_Left-Amygdala	0.032	0.9901	Cortico-Subcortical	Cortico-subcortical	FALSE
ctx-lh-superiortemporal_Left-Accumbens-area	0.0045	10,017	Cortico-Subcortical	Cortico-subcortical	FALSE
ctx-lh-superiortemporal_Right-Thalamus	0.0348	10,031	Cortico-Subcortical	Cortico-subcortical	FALSE
ctx-lh-superiortemporal_Right-Caudate	0.0346	0.9992	Cortico-Subcortical	Cortico-subcortical	FALSE
ctx-lh-supramarginal_Right-Putamen	0.0273	10,056	Cortico-Subcortical	Cortico-subcortical	FALSE
ctx-lh-supramarginal_Right-Pallidum	0.0263	10,002	Cortico-Subcortical	Cortico-subcortical	FALSE
ctx-lh-supramarginal_Right-Hippocampus	0.0352	10,009	Cortico-Subcortical	Cortico-subcortical	FALSE
ctx-lh-supramarginal_Right-Amygdala	0.0106	10,034	Cortico-Subcortical	Cortico-subcortical	FALSE
ctx-lh-supramarginal_Right-Accumbens-area	0.0258	10,012	Cortico-Subcortical	Cortico-subcortical	FALSE
ctx-lh-supramarginal_ctx-lh-bankssts	0.068	10,052	Between Network	Left	TRUE
ctx-lh-supramarginal_ctx-lh-caudalanteriorcingulate	0.1046	0.9937	Ventral Attention	Left	TRUE
ctx-lh-supramarginal_ctx-lh-caudalmiddlefrontal	0.15	0.9999	Between Network	Left	TRUE
ctx-lh-supramarginal_ctx-lh-cuneus	0.0391	0.9995	Between Network	Left	TRUE
ctx-lh-supramarginal_ctx-lh-entorhinal	0.0031	10,011	Between Network	Left	FALSE
ctx-lh-supramarginal_Left-Thalamus	0.0082	10,113	Cortico-Subcortical	Cortico-subcortical	FALSE
ctx-lh-supramarginal_ctx-lh-fusiform	0.0772	10,032	Between Network	Left	TRUE
ctx-lh-supramarginal_ctx-lh-inferiorparietal	0.1208	1	Between Network	Left	TRUE
ctx-lh-supramarginal_ctx-lh-inferiortemporal	0.0679	0.9968	Between Network	Left	TRUE
ctx-lh-supramarginal_ctx-lh-isthmuscingulate	0.0623	10,099	Between Network	Left	TRUE
ctx-lh-supramarginal_ctx-lh-lateraloccipital	0.0404	10,013	Between Network	Left	TRUE
ctx-lh-supramarginal_ctx-lh-lateralorbitofrontal	0.0715	10,018	Between Network	Left	TRUE
ctx-lh-supramarginal_ctx-lh-lingual	0.0426	0.9962	Between Network	Left	TRUE
ctx-lh-supramarginal_ctx-lh-medialorbitofrontal	0.0875	0.9945	Between Network	Left	TRUE
ctx-lh-supramarginal_ctx-lh-middletemporal	0.1991	0.9955	Between Network	Left	TRUE
ctx-lh-supramarginal_ctx-lh-parahippocampal	0.0473	0.9952	Between Network	Left	FALSE
ctx-lh-supramarginal_Left-Caudate	0.0725	0.9898	Cortico-Subcortical	Cortico-subcortical	TRUE
ctx-lh-supramarginal_ctx-lh-paracentral	0.0621	10,029	Between Network	Left	TRUE
ctx-lh-supramarginal_ctx-lh-parsopercularis	0.0699	10,187	Ventral Attention	Left	TRUE
ctx-lh-supramarginal_ctx-lh-parsorbitalis	0.1172	10,011	Between Network	Left	TRUE
ctx-lh-supramarginal_ctx-lh-parstriangularis	0.1146	10,132	Between Network	Left	TRUE
ctx-lh-supramarginal_ctx-lh-pericalcarine	0.0177	0.9968	Between Network	Left	FALSE
ctx-lh-supramarginal_ctx-lh-postcentral	0.0849	0.9976	Between Network	Left	TRUE
ctx-lh-supramarginal_ctx-lh-posteriorcingulate	0.0626	0.9947	Ventral Attention	Left	TRUE
ctx-lh-supramarginal_ctx-lh-precentral	0.13	0.9983	Between Network	Left	TRUE
ctx-lh-supramarginal_ctx-lh-precuneus	0.0733	10,052	Between Network	Left	TRUE
ctx-lh-supramarginal_ctx-lh-rostralanteriorcingulate	0.0809	0.9957	Between Network	Left	TRUE
ctx-lh-supramarginal_Left-Putamen	0.0193	10,106	Cortico-Subcortical	Cortico-subcortical	FALSE
ctx-lh-supramarginal_ctx-lh-rostralmiddlefrontal	0.0748	10,039	Between Network	Left	TRUE
ctx-lh-supramarginal_ctx-lh-superiorfrontal	0.1514	0.9977	Between Network	Left	TRUE
ctx-lh-supramarginal_ctx-lh-superiorparietal	0.1195	0.995	Between Network	Left	TRUE
ctx-lh-supramarginal_ctx-lh-superiortemporal	0.0232	10,033	Between Network	Left	FALSE
ctx-lh-supramarginal_Left-Pallidum	0.0337	10,024	Cortico-Subcortical	Cortico-subcortical	TRUE
ctx-lh-supramarginal_Left-Hippocampus	0.0257	1	Cortico-Subcortical	Cortico-subcortical	FALSE
ctx-lh-supramarginal_Left-Amygdala	0	10,058	Cortico-Subcortical	Cortico-subcortical	FALSE
ctx-lh-supramarginal_Left-Accumbens-area	0.0363	0.9925	Cortico-Subcortical	Cortico-subcortical	FALSE
ctx-lh-supramarginal_Right-Thalamus	0.0396	10,001	Cortico-Subcortical	Cortico-subcortical	FALSE
ctx-lh-supramarginal_Right-Caudate	0.0556	0.9956	Cortico-Subcortical	Cortico-subcortical	FALSE
ctx-lh-frontalpole_Right-Putamen	0.0278	0.9964	Cortico-Subcortical	Cortico-subcortical	FALSE
ctx-lh-frontalpole_Right-Pallidum	0	10,173	Cortico-Subcortical	Cortico-subcortical	FALSE
ctx-lh-frontalpole_Right-Hippocampus	0	1.01	Cortico-Subcortical	Cortico-subcortical	FALSE
ctx-lh-frontalpole_Right-Amygdala	0.0016	0.9994	Cortico-Subcortical	Cortico-subcortical	FALSE
ctx-lh-frontalpole_Right-Accumbens-area	0	10,028	Cortico-Subcortical	Cortico-subcortical	FALSE
ctx-lh-frontalpole_ctx-lh-bankssts	0.0395	10,012	Between Network	Left	FALSE
ctx-lh-frontalpole_ctx-lh-caudalanteriorcingulate	0.0425	0.9918	Between Network	Left	FALSE
ctx-lh-frontalpole_ctx-lh-caudalmiddlefrontal	0.0407	0.9997	Between Network	Left	TRUE
ctx-lh-frontalpole_ctx-lh-cuneus	0.0195	10,014	Between Network	Left	FALSE
ctx-lh-frontalpole_ctx-lh-entorhinal	0	0.9998	Limbic	Left	FALSE
ctx-lh-frontalpole_Left-Thalamus	0.0099	10,069	Cortico-Subcortical	Cortico-subcortical	FALSE
ctx-lh-frontalpole_ctx-lh-fusiform	0	10,123	Between Network	Left	FALSE
ctx-lh-frontalpole_ctx-lh-inferiorparietal	0.0486	0.9925	Between Network	Left	FALSE
ctx-lh-frontalpole_ctx-lh-inferiortemporal	0.0327	0.9931	Limbic	Left	FALSE
ctx-lh-frontalpole_ctx-lh-isthmuscingulate	0.0471	0.9968	Between Network	Left	FALSE
ctx-lh-frontalpole_ctx-lh-lateraloccipital	0.0072	10,009	Between Network	Left	FALSE
ctx-lh-frontalpole_ctx-lh-lateralorbitofrontal	0	10,129	Limbic	Left	FALSE
ctx-lh-frontalpole_ctx-lh-lingual	0.0179	10,014	Between Network	Left	FALSE
ctx-lh-frontalpole_ctx-lh-medialorbitofrontal	0.0179	10,042	Limbic	Left	FALSE
ctx-lh-frontalpole_ctx-lh-middletemporal	0.034	10,069	Between Network	Left	FALSE
ctx-lh-frontalpole_ctx-lh-parahippocampal	0.0346	0.9968	Between Network	Left	FALSE
ctx-lh-frontalpole_Left-Caudate	0	0.9963	Cortico-Subcortical	Cortico-subcortical	FALSE
ctx-lh-frontalpole_ctx-lh-paracentral	0.0505	0.9887	Between Network	Left	FALSE
ctx-lh-frontalpole_ctx-lh-parsopercularis	0.0335	10,019	Between Network	Left	FALSE
ctx-lh-frontalpole_ctx-lh-parsorbitalis	0.0159	10,072	Between Network	Left	FALSE
ctx-lh-frontalpole_ctx-lh-parstriangularis	0.0574	0.9972	Between Network	Left	TRUE
ctx-lh-frontalpole_ctx-lh-pericalcarine	0.0097	0.9967	Between Network	Left	FALSE
ctx-lh-frontalpole_ctx-lh-postcentral	0.0364	0.992	Between Network	Left	FALSE
ctx-lh-frontalpole_ctx-lh-posteriorcingulate	0.0123	10,028	Between Network	Left	FALSE
ctx-lh-frontalpole_ctx-lh-precentral	0.0449	0.9908	Between Network	Left	FALSE
ctx-lh-frontalpole_ctx-lh-precuneus	0.0445	0.9978	Between Network	Left	TRUE
ctx-lh-frontalpole_ctx-lh-rostralanteriorcingulate	0.0025	10,057	Between Network	Left	FALSE
ctx-lh-frontalpole_Left-Putamen	0.0353	0.9872	Cortico-Subcortical	Cortico-subcortical	FALSE
ctx-lh-frontalpole_ctx-lh-rostralmiddlefrontal	0.0145	10,115	Between Network	Left	FALSE
ctx-lh-frontalpole_ctx-lh-superiorfrontal	0.0074	10,083	Between Network	Left	FALSE
ctx-lh-frontalpole_ctx-lh-superiorparietal	0.0314	10,002	Between Network	Left	FALSE
ctx-lh-frontalpole_ctx-lh-superiortemporal	0.0073	10,033	Between Network	Left	FALSE
ctx-lh-frontalpole_ctx-lh-supramarginal	0.0417	0.9993	Between Network	Left	TRUE
ctx-lh-frontalpole_Left-Pallidum	0	10,011	Cortico-Subcortical	Cortico-subcortical	FALSE
ctx-lh-frontalpole_Left-Hippocampus	0	10,136	Cortico-Subcortical	Cortico-subcortical	FALSE
ctx-lh-frontalpole_Left-Amygdala	0.0051	10,055	Cortico-Subcortical	Cortico-subcortical	FALSE
ctx-lh-frontalpole_Left-Accumbens-area	0	1,001	Cortico-Subcortical	Cortico-subcortical	FALSE
ctx-lh-frontalpole_Right-Thalamus	0.0243	0.9988	Cortico-Subcortical	Cortico-subcortical	FALSE
ctx-lh-frontalpole_Right-Caudate	0	10,071	Cortico-Subcortical	Cortico-subcortical	FALSE
ctx-lh-temporalpole_Right-Putamen	0	10,043	Cortico-Subcortical	Cortico-subcortical	FALSE
ctx-lh-temporalpole_Right-Pallidum	0	10,063	Cortico-Subcortical	Cortico-subcortical	FALSE
ctx-lh-temporalpole_Right-Hippocampus	0.003	10,052	Cortico-Subcortical	Cortico-subcortical	FALSE
ctx-lh-temporalpole_Right-Amygdala	0.0494	0.9968	Cortico-Subcortical	Cortico-subcortical	TRUE
ctx-lh-temporalpole_Right-Accumbens-area	0.0196	0.9915	Cortico-Subcortical	Cortico-subcortical	FALSE
ctx-lh-temporalpole_ctx-lh-bankssts	0.0649	0.9903	Between Network	Left	FALSE
ctx-lh-temporalpole_ctx-lh-caudalanteriorcingulate	0	10,168	Between Network	Left	FALSE
ctx-lh-temporalpole_ctx-lh-caudalmiddlefrontal	0	10,118	Between Network	Left	FALSE
ctx-lh-temporalpole_ctx-lh-cuneus	0.0282	0.9869	Between Network	Left	FALSE
ctx-lh-temporalpole_ctx-lh-entorhinal	0	1,009	Limbic	Left	FALSE
ctx-lh-temporalpole_Left-Thalamus	0.0171	0.9969	Cortico-Subcortical	Cortico-subcortical	FALSE
ctx-lh-temporalpole_ctx-lh-fusiform	0.0084	0.9947	Between Network	Left	FALSE
ctx-lh-temporalpole_ctx-lh-inferiorparietal	0.0301	10,042	Between Network	Left	FALSE
ctx-lh-temporalpole_ctx-lh-inferiortemporal	0.0212	10,042	Limbic	Left	FALSE
ctx-lh-temporalpole_ctx-lh-isthmuscingulate	0.0644	0.9922	Between Network	Left	FALSE
ctx-lh-temporalpole_ctx-lh-lateraloccipital	0	10,057	Between Network	Left	FALSE
ctx-lh-temporalpole_ctx-lh-lateralorbitofrontal	0.018	0.9949	Limbic	Left	FALSE
ctx-lh-temporalpole_ctx-lh-lingual	0.0032	0.9968	Between Network	Left	FALSE
ctx-lh-temporalpole_ctx-lh-medialorbitofrontal	0.061	0.9933	Limbic	Left	FALSE
ctx-lh-temporalpole_ctx-lh-middletemporal	0.0363	10,078	Between Network	Left	FALSE
ctx-lh-temporalpole_ctx-lh-parahippocampal	0	10,002	Between Network	Left	FALSE
ctx-lh-temporalpole_Left-Caudate	0	10,017	Cortico-Subcortical	Cortico-subcortical	FALSE
ctx-lh-temporalpole_ctx-lh-paracentral	0.0344	10,025	Between Network	Left	FALSE
ctx-lh-temporalpole_ctx-lh-parsopercularis	0.0108	10,001	Between Network	Left	FALSE
ctx-lh-temporalpole_ctx-lh-parsorbitalis	0.0023	10,128	Between Network	Left	FALSE
ctx-lh-temporalpole_ctx-lh-parstriangularis	0.0348	10,057	Between Network	Left	FALSE
ctx-lh-temporalpole_ctx-lh-pericalcarine	0.0166	0.9975	Between Network	Left	FALSE
ctx-lh-temporalpole_ctx-lh-postcentral	0.0236	0.9958	Between Network	Left	FALSE
ctx-lh-temporalpole_ctx-lh-posteriorcingulate	0.0242	10,029	Between Network	Left	FALSE
ctx-lh-temporalpole_ctx-lh-precentral	0.0259	10,009	Between Network	Left	FALSE
ctx-lh-temporalpole_ctx-lh-precuneus	0.0269	10,041	Between Network	Left	FALSE
ctx-lh-temporalpole_ctx-lh-rostralanteriorcingulate	0.0652	0.9882	Between Network	Left	FALSE
ctx-lh-temporalpole_Left-Putamen	0	10,057	Cortico-Subcortical	Cortico-subcortical	FALSE
ctx-lh-temporalpole_ctx-lh-rostralmiddlefrontal	0.0181	10,033	Between Network	Left	FALSE
ctx-lh-temporalpole_ctx-lh-superiorfrontal	0.0246	10,022	Between Network	Left	FALSE
ctx-lh-temporalpole_ctx-lh-superiorparietal	0.0614	0.9885	Between Network	Left	FALSE
ctx-lh-temporalpole_ctx-lh-superiortemporal	0.0329	0.9989	Between Network	Left	FALSE
ctx-lh-temporalpole_ctx-lh-supramarginal	0.0219	10,051	Between Network	Left	FALSE
ctx-lh-temporalpole_ctx-lh-frontalpole	0.0347	0.9993	Limbic	Left	FALSE
ctx-lh-temporalpole_Left-Pallidum	0.0085	0.9896	Cortico-Subcortical	Cortico-subcortical	FALSE
ctx-lh-temporalpole_Left-Hippocampus	0.0436	0.9992	Cortico-Subcortical	Cortico-subcortical	TRUE
ctx-lh-temporalpole_Left-Amygdala	0.0498	0.9897	Cortico-Subcortical	Cortico-subcortical	FALSE
ctx-lh-temporalpole_Left-Accumbens-area	0	10,079	Cortico-Subcortical	Cortico-subcortical	FALSE
ctx-lh-temporalpole_Right-Thalamus	0.001	10,001	Cortico-Subcortical	Cortico-subcortical	FALSE
ctx-lh-temporalpole_Right-Caudate	0.0177	0.9986	Cortico-Subcortical	Cortico-subcortical	FALSE
ctx-lh-transversetemporal_Right-Putamen	0.0451	0.9994	Cortico-Subcortical	Cortico-subcortical	TRUE
ctx-lh-transversetemporal_Right-Pallidum	0.0134	10,032	Cortico-Subcortical	Cortico-subcortical	FALSE
ctx-lh-transversetemporal_Right-Hippocampus	0.0293	0.9988	Cortico-Subcortical	Cortico-subcortical	FALSE
ctx-lh-transversetemporal_Right-Amygdala	0.0405	0.9967	Cortico-Subcortical	Cortico-subcortical	FALSE
ctx-lh-transversetemporal_Right-Accumbens-area	0	10,101	Cortico-Subcortical	Cortico-subcortical	FALSE
ctx-lh-transversetemporal_ctx-lh-bankssts	0.085	10,041	Between Network	Left	TRUE
ctx-lh-transversetemporal_ctx-lh-caudalanteriorcingulate	0.0221	10,025	Between Network	Left	FALSE
ctx-lh-transversetemporal_ctx-lh-caudalmiddlefrontal	0.0421	10,094	Between Network	Left	TRUE
ctx-lh-transversetemporal_ctx-lh-cuneus	0.0108	10,098	Between Network	Left	FALSE
ctx-lh-transversetemporal_ctx-lh-entorhinal	0.0287	10,002	Between Network	Left	FALSE
ctx-lh-transversetemporal_Left-Thalamus	0.0277	10,037	Cortico-Subcortical	Cortico-subcortical	FALSE
ctx-lh-transversetemporal_ctx-lh-fusiform	0.0496	0.9924	Between Network	Left	FALSE
ctx-lh-transversetemporal_ctx-lh-inferiorparietal	0	10,127	Between Network	Left	FALSE
ctx-lh-transversetemporal_ctx-lh-inferiortemporal	0	10,065	Between Network	Left	FALSE
ctx-lh-transversetemporal_ctx-lh-isthmuscingulate	0.0091	10,021	Between Network	Left	FALSE
ctx-lh-transversetemporal_ctx-lh-lateraloccipital	0.0344	0.9984	Between Network	Left	FALSE
ctx-lh-transversetemporal_ctx-lh-lateralorbitofrontal	0.0574	0.9999	Between Network	Left	TRUE
ctx-lh-transversetemporal_ctx-lh-lingual	0.0118	10,102	Between Network	Left	FALSE
ctx-lh-transversetemporal_ctx-lh-medialorbitofrontal	0.016	10,069	Between Network	Left	FALSE
ctx-lh-transversetemporal_ctx-lh-middletemporal	0.0289	10,051	Between Network	Left	FALSE
ctx-lh-transversetemporal_ctx-lh-parahippocampal	0	10,047	Between Network	Left	FALSE
ctx-lh-transversetemporal_Left-Caudate	0.029	10,005	Cortico-Subcortical	Cortico-subcortical	FALSE
ctx-lh-transversetemporal_ctx-lh-paracentral	0.0556	10,012	Somatomotor	Left	TRUE
ctx-lh-transversetemporal_ctx-lh-parsopercularis	0.0623	0.991	Between Network	Left	FALSE
ctx-lh-transversetemporal_ctx-lh-parsorbitalis	0.0394	0.9936	Between Network	Left	FALSE
ctx-lh-transversetemporal_ctx-lh-parstriangularis	0.0742	0.9877	Between Network	Left	FALSE
ctx-lh-transversetemporal_ctx-lh-pericalcarine	0.0282	10,088	Between Network	Left	FALSE
ctx-lh-transversetemporal_ctx-lh-postcentral	0.0122	10,105	Somatomotor	Left	FALSE
ctx-lh-transversetemporal_ctx-lh-posteriorcingulate	0.0101	1	Between Network	Left	FALSE
ctx-lh-transversetemporal_ctx-lh-precentral	0.0425	1,004	Somatomotor	Left	TRUE
ctx-lh-transversetemporal_ctx-lh-precuneus	0.0302	0.9965	Between Network	Left	FALSE
ctx-lh-transversetemporal_ctx-lh-rostralanteriorcingulate	0	10,111	Between Network	Left	FALSE
ctx-lh-transversetemporal_Left-Putamen	0.0284	1,002	Cortico-Subcortical	Cortico-subcortical	FALSE
ctx-lh-transversetemporal_ctx-lh-rostralmiddlefrontal	0.0156	1,009	Between Network	Left	FALSE
ctx-lh-transversetemporal_ctx-lh-superiorfrontal	0.0365	10,016	Between Network	Left	FALSE
ctx-lh-transversetemporal_ctx-lh-superiorparietal	0.0397	0.9942	Between Network	Left	FALSE
ctx-lh-transversetemporal_ctx-lh-superiortemporal	0.0664	1,001	Somatomotor	Left	TRUE
ctx-lh-transversetemporal_ctx-lh-supramarginal	0.0259	1,005	Between Network	Left	FALSE
ctx-lh-transversetemporal_ctx-lh-frontalpole	0.0199	10,011	Between Network	Left	FALSE
ctx-lh-transversetemporal_ctx-lh-temporalpole	0.0298	10,033	Between Network	Left	FALSE
ctx-lh-transversetemporal_Left-Pallidum	0	10,143	Cortico-Subcortical	Cortico-subcortical	FALSE
ctx-lh-transversetemporal_Left-Hippocampus	0.0156	10,004	Cortico-Subcortical	Cortico-subcortical	FALSE
ctx-lh-transversetemporal_Left-Amygdala	0.0117	10,031	Cortico-Subcortical	Cortico-subcortical	FALSE
ctx-lh-transversetemporal_Left-Accumbens-area	0	1,006	Cortico-Subcortical	Cortico-subcortical	FALSE
ctx-lh-transversetemporal_Right-Thalamus	0.0084	10,025	Cortico-Subcortical	Cortico-subcortical	FALSE
ctx-lh-transversetemporal_Right-Caudate	0.0424	0.9986	Cortico-Subcortical	Cortico-subcortical	FALSE
ctx-lh-insula_Right-Putamen	0.0432	10,022	Cortico-Subcortical	Cortico-subcortical	FALSE
ctx-lh-insula_Right-Pallidum	0.0125	10,014	Cortico-Subcortical	Cortico-subcortical	FALSE
ctx-lh-insula_Right-Hippocampus	0.0722	0.9916	Cortico-Subcortical	Cortico-subcortical	TRUE
ctx-lh-insula_Right-Amygdala	0.0379	0.9919	Cortico-Subcortical	Cortico-subcortical	FALSE
ctx-lh-insula_Right-Accumbens-area	0.0134	0.998	Cortico-Subcortical	Cortico-subcortical	FALSE
ctx-lh-insula_ctx-lh-bankssts	0.0931	10,058	Between Network	Left	TRUE
ctx-lh-insula_ctx-lh-caudalanteriorcingulate	0.0556	0.9983	Ventral Attention	Left	FALSE
ctx-lh-insula_ctx-lh-caudalmiddlefrontal	0.0258	1,013	Between Network	Left	FALSE
ctx-lh-insula_ctx-lh-cuneus	0.0299	0.999	Between Network	Left	FALSE
ctx-lh-insula_ctx-lh-entorhinal	0.0271	0.9948	Between Network	Left	FALSE
ctx-lh-insula_Left-Thalamus	0.0449	0.9905	Cortico-Subcortical	Cortico-subcortical	FALSE
ctx-lh-insula_ctx-lh-fusiform	0.0508	10,012	Between Network	Left	TRUE
ctx-lh-insula_ctx-lh-inferiorparietal	0.0823	0.9991	Between Network	Left	TRUE
ctx-lh-insula_ctx-lh-inferiortemporal	0.0486	10,026	Between Network	Left	TRUE
ctx-lh-insula_ctx-lh-isthmuscingulate	0.0532	0.9925	Between Network	Left	FALSE
ctx-lh-insula_ctx-lh-lateraloccipital	0.0437	10,015	Between Network	Left	TRUE
ctx-lh-insula_ctx-lh-lateralorbitofrontal	0.0475	0.9997	Between Network	Left	TRUE
ctx-lh-insula_ctx-lh-lingual	0.023	10,048	Between Network	Left	FALSE
ctx-lh-insula_ctx-lh-medialorbitofrontal	0.0587	0.9902	Between Network	Left	FALSE
ctx-lh-insula_ctx-lh-middletemporal	0.0612	10,066	Between Network	Left	TRUE
ctx-lh-insula_ctx-lh-parahippocampal	0.0506	0.9949	Between Network	Left	FALSE
ctx-lh-insula_Left-Caudate	0.0443	0.9973	Cortico-Subcortical	Cortico-subcortical	FALSE
ctx-lh-insula_ctx-lh-paracentral	0.0735	0.9941	Between Network	Left	TRUE
ctx-lh-insula_ctx-lh-parsopercularis	0.0452	10,094	Ventral Attention	Left	TRUE
ctx-lh-insula_ctx-lh-parsorbitalis	0.0176	10,082	Between Network	Left	FALSE
ctx-lh-insula_ctx-lh-parstriangularis	0.0665	0.9996	Between Network	Left	TRUE
ctx-lh-insula_ctx-lh-pericalcarine	0.0238	10,011	Between Network	Left	FALSE
ctx-lh-insula_ctx-lh-postcentral	0.0758	0.9978	Between Network	Left	TRUE
ctx-lh-insula_ctx-lh-posteriorcingulate	0.0318	10,018	Ventral Attention	Left	FALSE
ctx-lh-insula_ctx-lh-precentral	0.0833	1,001	Between Network	Left	TRUE
ctx-lh-insula_ctx-lh-precuneus	0.0907	0.9951	Between Network	Left	TRUE
ctx-lh-insula_ctx-lh-rostralanteriorcingulate	0.0386	0.9911	Between Network	Left	FALSE
ctx-lh-insula_Left-Putamen	0.0424	0.9979	Cortico-Subcortical	Cortico-subcortical	FALSE
ctx-lh-insula_ctx-lh-rostralmiddlefrontal	0.0654	10,072	Between Network	Left	TRUE
ctx-lh-insula_ctx-lh-superiorfrontal	0.0449	10,019	Between Network	Left	TRUE
ctx-lh-insula_ctx-lh-superiorparietal	0.0696	0.9934	Between Network	Left	FALSE
ctx-lh-insula_ctx-lh-superiortemporal	0.0763	0.9917	Between Network	Left	TRUE
ctx-lh-insula_ctx-lh-supramarginal	0.1321	0.9893	Ventral Attention	Left	TRUE
ctx-lh-insula_ctx-lh-frontalpole	0.0508	0.9983	Between Network	Left	TRUE
ctx-lh-insula_ctx-lh-temporalpole	0.0022	1,012	Between Network	Left	FALSE
ctx-lh-insula_ctx-lh-transversetemporal	0.0342	0.9989	Between Network	Left	FALSE
ctx-lh-insula_Left-Pallidum	0	10,023	Cortico-Subcortical	Cortico-subcortical	FALSE
ctx-lh-insula_Left-Hippocampus	0.0133	0.9916	Cortico-Subcortical	Cortico-subcortical	FALSE
ctx-lh-insula_Left-Amygdala	0.019	0.9974	Cortico-Subcortical	Cortico-subcortical	FALSE
ctx-lh-insula_Left-Accumbens-area	0	10,078	Cortico-Subcortical	Cortico-subcortical	FALSE
ctx-lh-insula_Right-Thalamus	0.0299	0.9996	Cortico-Subcortical	Cortico-subcortical	FALSE
ctx-lh-insula_Right-Caudate	0.0719	0.9994	Cortico-Subcortical	Cortico-subcortical	TRUE
ctx-rh-bankssts_Right-Putamen	0.0464	0.9925	Cortico-Subcortical	Cortico-subcortical	FALSE
ctx-rh-bankssts_Right-Pallidum	0.0814	10,004	Cortico-Subcortical	Cortico-subcortical	FALSE
ctx-rh-bankssts_Right-Hippocampus	0.0462	0.9956	Cortico-Subcortical	Cortico-subcortical	TRUE
ctx-rh-bankssts_Right-Amygdala	0.0422	0.9924	Cortico-Subcortical	Cortico-subcortical	FALSE
ctx-rh-bankssts_Right-Accumbens-area	0	0.9993	Cortico-Subcortical	Cortico-subcortical	FALSE
ctx-rh-bankssts_ctx-lh-bankssts	0.0707	0.9891	Between Network	Interhemispheric	FALSE
ctx-rh-bankssts_ctx-lh-caudalanteriorcingulate	0.0189	0.9932	Between Network	Interhemispheric	FALSE
ctx-rh-bankssts_ctx-lh-caudalmiddlefrontal	0.1058	0.9868	Between Network	Interhemispheric	TRUE
ctx-rh-bankssts_ctx-lh-cuneus	0.0572	10,037	Between Network	Interhemispheric	TRUE
ctx-rh-bankssts_ctx-lh-entorhinal	0.0183	10,042	Between Network	Interhemispheric	FALSE
ctx-rh-bankssts_Left-Thalamus	0.0461	0.9881	Cortico-Subcortical	Cortico-subcortical	FALSE
ctx-rh-bankssts_ctx-lh-fusiform	0.0275	10,115	Between Network	Interhemispheric	FALSE
ctx-rh-bankssts_ctx-lh-inferiorparietal	0.0933	0.997	Between Network	Interhemispheric	TRUE
ctx-rh-bankssts_ctx-lh-inferiortemporal	0.031	0.9981	Between Network	Interhemispheric	FALSE
ctx-rh-bankssts_ctx-lh-isthmuscingulate	0.0604	0.9996	Between Network	Interhemispheric	FALSE
ctx-rh-bankssts_ctx-lh-lateraloccipital	0.0223	10,158	Between Network	Interhemispheric	FALSE
ctx-rh-bankssts_ctx-lh-lateralorbitofrontal	0.0351	10,025	Between Network	Interhemispheric	FALSE
ctx-rh-bankssts_ctx-lh-lingual	0.0494	10,012	Between Network	Interhemispheric	TRUE
ctx-rh-bankssts_ctx-lh-medialorbitofrontal	0.1006	0.9901	Between Network	Interhemispheric	TRUE
ctx-rh-bankssts_ctx-lh-middletemporal	0.0874	0.9948	Between Network	Interhemispheric	TRUE
ctx-rh-bankssts_ctx-lh-parahippocampal	0.0201	10,141	Between Network	Interhemispheric	FALSE
ctx-rh-bankssts_Left-Caudate	0.0245	0.9968	Cortico-Subcortical	Cortico-subcortical	FALSE
ctx-rh-bankssts_ctx-lh-paracentral	0.0698	10,004	Somatomotor	Interhemispheric	TRUE
ctx-rh-bankssts_ctx-lh-parsopercularis	0.046	10,031	Between Network	Interhemispheric	TRUE
ctx-rh-bankssts_ctx-lh-parsorbitalis	0.0734	0.9927	Between Network	Interhemispheric	TRUE
ctx-rh-bankssts_ctx-lh-parstriangularis	0.0376	10,015	Between Network	Interhemispheric	TRUE
ctx-rh-bankssts_ctx-lh-pericalcarine	0.0636	10,049	Between Network	Interhemispheric	TRUE
ctx-rh-bankssts_ctx-lh-postcentral	0.1261	0.9862	Somatomotor	Interhemispheric	TRUE
ctx-rh-bankssts_ctx-lh-posteriorcingulate	0.0077	10,049	Between Network	Interhemispheric	FALSE
ctx-rh-bankssts_ctx-lh-precentral	0.0984	0.9949	Somatomotor	Interhemispheric	TRUE
ctx-rh-bankssts_ctx-lh-precuneus	0.0701	10,041	Between Network	Interhemispheric	TRUE
ctx-rh-bankssts_ctx-lh-rostralanteriorcingulate	0.0286	0.9984	Between Network	Interhemispheric	FALSE
ctx-rh-bankssts_Left-Putamen	0.0236	0.9995	Cortico-Subcortical	Cortico-subcortical	FALSE
ctx-rh-bankssts_ctx-lh-rostralmiddlefrontal	0.0552	0.9901	Between Network	Interhemispheric	FALSE
ctx-rh-bankssts_ctx-lh-superiorfrontal	0.0901	10,003	Between Network	Interhemispheric	TRUE
ctx-rh-bankssts_ctx-lh-superiorparietal	0.089	0.9968	Between Network	Interhemispheric	TRUE
ctx-rh-bankssts_ctx-lh-superiortemporal	0.0991	0.9947	Somatomotor	Interhemispheric	TRUE
ctx-rh-bankssts_ctx-lh-supramarginal	0.0043	10,064	Between Network	Interhemispheric	FALSE
ctx-rh-bankssts_ctx-lh-frontalpole	0.0445	10,045	Between Network	Interhemispheric	TRUE
ctx-rh-bankssts_ctx-lh-temporalpole	0.0372	0.9988	Between Network	Interhemispheric	FALSE
ctx-rh-bankssts_ctx-lh-transversetemporal	0.0719	10,053	Somatomotor	Interhemispheric	TRUE
ctx-rh-bankssts_ctx-lh-insula	0.0845	0.9975	Between Network	Interhemispheric	TRUE
ctx-rh-bankssts_Left-Pallidum	0.015	10,008	Cortico-Subcortical	Cortico-subcortical	FALSE
ctx-rh-bankssts_Left-Hippocampus	0.0644	0.997	Cortico-Subcortical	Cortico-subcortical	TRUE
ctx-rh-bankssts_Left-Amygdala	0.0273	0.9906	Cortico-Subcortical	Cortico-subcortical	FALSE
ctx-rh-bankssts_Left-Accumbens-area	0.008	10,007	Cortico-Subcortical	Cortico-subcortical	FALSE
ctx-rh-bankssts_Right-Thalamus	0.000052319	10,041	Cortico-Subcortical	Cortico-subcortical	FALSE
ctx-rh-bankssts_Right-Caudate	0.0075	10,015	Cortico-Subcortical	Cortico-subcortical	FALSE
Left-Pallidum_Left-Thalamus	0.0214	0.991	Subcortical	Subcortical	FALSE
Left-Pallidum_Left-Caudate	0	10,111	Subcortical	Subcortical	FALSE
Left-Pallidum_Left-Putamen	0	10,082	Subcortical	Subcortical	FALSE
ctx-rh-caudalanteriorcingulate_Right-Putamen	0.0302	0.9996	Cortico-Subcortical	Cortico-subcortical	FALSE
ctx-rh-caudalanteriorcingulate_Right-Pallidum	0.0242	10,055	Cortico-Subcortical	Cortico-subcortical	FALSE
ctx-rh-caudalanteriorcingulate_Right-Hippocampus	0.0497	0.9984	Cortico-Subcortical	Cortico-subcortical	TRUE
ctx-rh-caudalanteriorcingulate_Right-Amygdala	0.0255	10,032	Cortico-Subcortical	Cortico-subcortical	FALSE
ctx-rh-caudalanteriorcingulate_Right-Accumbens-area	0.0095	10,012	Cortico-Subcortical	Cortico-subcortical	FALSE
ctx-rh-caudalanteriorcingulate_ctx-lh-bankssts	0.047	10,019	Between Network	Interhemispheric	TRUE
ctx-rh-caudalanteriorcingulate_ctx-lh-caudalanteriorcingulate	0.0645	0.999	Ventral Attention	Interhemispheric	TRUE
ctx-rh-caudalanteriorcingulate_ctx-lh-caudalmiddlefrontal	0.0612	0.9962	Between Network	Interhemispheric	TRUE
ctx-rh-caudalanteriorcingulate_ctx-lh-cuneus	0.0408	0.9943	Between Network	Interhemispheric	FALSE
ctx-rh-caudalanteriorcingulate_ctx-lh-entorhinal	0.0174	10,017	Between Network	Interhemispheric	FALSE
ctx-rh-caudalanteriorcingulate_Left-Thalamus	0.0165	10,018	Cortico-Subcortical	Cortico-subcortical	FALSE
ctx-rh-caudalanteriorcingulate_ctx-lh-fusiform	0.0572	0.9941	Between Network	Interhemispheric	FALSE
ctx-rh-caudalanteriorcingulate_ctx-lh-inferiorparietal	0.0823	0.9969	Between Network	Interhemispheric	TRUE
ctx-rh-caudalanteriorcingulate_ctx-lh-inferiortemporal	0.0509	0.9987	Between Network	Interhemispheric	FALSE
ctx-rh-caudalanteriorcingulate_ctx-lh-isthmuscingulate	0.0682	0.9939	Between Network	Interhemispheric	TRUE
ctx-rh-caudalanteriorcingulate_ctx-lh-lateraloccipital	0.0213	1,011	Between Network	Interhemispheric	FALSE
ctx-rh-caudalanteriorcingulate_ctx-lh-lateralorbitofrontal	0.0832	0.9973	Between Network	Interhemispheric	TRUE
ctx-rh-caudalanteriorcingulate_ctx-lh-lingual	0.01	0.9981	Between Network	Interhemispheric	FALSE
ctx-rh-caudalanteriorcingulate_ctx-lh-medialorbitofrontal	0.0736	0.9965	Between Network	Interhemispheric	TRUE
ctx-rh-caudalanteriorcingulate_ctx-lh-middletemporal	0.0591	10,018	Between Network	Interhemispheric	TRUE
ctx-rh-caudalanteriorcingulate_ctx-lh-parahippocampal	0.0234	10,039	Between Network	Interhemispheric	FALSE
ctx-rh-caudalanteriorcingulate_Left-Caudate	0.0391	0.9935	Cortico-Subcortical	Cortico-subcortical	FALSE
ctx-rh-caudalanteriorcingulate_ctx-lh-paracentral	0.0642	10,058	Between Network	Interhemispheric	TRUE
ctx-rh-caudalanteriorcingulate_ctx-lh-parsopercularis	0.0657	10,031	Ventral Attention	Interhemispheric	TRUE
ctx-rh-caudalanteriorcingulate_ctx-lh-parsorbitalis	0.0431	10,034	Between Network	Interhemispheric	TRUE
ctx-rh-caudalanteriorcingulate_ctx-lh-parstriangularis	0.0489	0.997	Between Network	Interhemispheric	TRUE
ctx-rh-caudalanteriorcingulate_ctx-lh-pericalcarine	0.0131	10,035	Between Network	Interhemispheric	FALSE
ctx-rh-caudalanteriorcingulate_ctx-lh-postcentral	0.275	0.993	Between Network	Interhemispheric	FALSE
ctx-rh-caudalanteriorcingulate_ctx-lh-posteriorcingulate	0.0395	0.9994	Ventral Attention	Interhemispheric	FALSE
ctx-rh-caudalanteriorcingulate_ctx-lh-precentral	0.0368	10,137	Between Network	Interhemispheric	FALSE
ctx-rh-caudalanteriorcingulate_ctx-lh-precuneus	0.0734	10,029	Between Network	Interhemispheric	TRUE
ctx-rh-caudalanteriorcingulate_ctx-lh-rostralanteriorcingulate	0.049	0.9939	Between Network	Interhemispheric	FALSE
ctx-rh-caudalanteriorcingulate_Left-Putamen	0.0346	0.9978	Cortico-Subcortical	Cortico-subcortical	FALSE
ctx-rh-caudalanteriorcingulate_ctx-lh-rostralmiddlefrontal	0.0807	0.9894	Between Network	Interhemispheric	TRUE
ctx-rh-caudalanteriorcingulate_ctx-lh-superiorfrontal	0.0347	10,035	Between Network	Interhemispheric	FALSE
ctx-rh-caudalanteriorcingulate_ctx-lh-superiorparietal	0.0536	0.9941	Between Network	Interhemispheric	FALSE
ctx-rh-caudalanteriorcingulate_ctx-lh-superiortemporal	0.04	0.9979	Between Network	Interhemispheric	FALSE
ctx-rh-caudalanteriorcingulate_ctx-lh-supramarginal	0.106	0.9898	Ventral Attention	Interhemispheric	TRUE
ctx-rh-caudalanteriorcingulate_ctx-lh-frontalpole	0.0311	0.9973	Between Network	Interhemispheric	FALSE
ctx-rh-caudalanteriorcingulate_ctx-lh-temporalpole	0	10,106	Between Network	Interhemispheric	FALSE
ctx-rh-caudalanteriorcingulate_ctx-lh-transversetemporal	0.0024	10,148	Between Network	Interhemispheric	FALSE
ctx-rh-caudalanteriorcingulate_ctx-lh-insula	0.0441	10,047	Ventral Attention	Interhemispheric	FALSE
ctx-rh-caudalanteriorcingulate_ctx-rh-bankssts	0.0723	0.9893	Between Network	Right	FALSE
ctx-rh-caudalanteriorcingulate_Left-Pallidum	0.0034	10,027	Cortico-Subcortical	Cortico-subcortical	FALSE
ctx-rh-caudalanteriorcingulate_Left-Hippocampus	0.0263	10,058	Cortico-Subcortical	Cortico-subcortical	FALSE
ctx-rh-caudalanteriorcingulate_Left-Amygdala	0.0224	0.999	Cortico-Subcortical	Cortico-subcortical	FALSE
ctx-rh-caudalanteriorcingulate_Left-Accumbens-area	0.0044	1	Cortico-Subcortical	Cortico-subcortical	FALSE
ctx-rh-caudalanteriorcingulate_Right-Thalamus	0.0176	10,009	Cortico-Subcortical	Cortico-subcortical	FALSE
ctx-rh-caudalanteriorcingulate_Right-Caudate	0.0328	10,048	Cortico-Subcortical	Cortico-subcortical	FALSE
ctx-rh-caudalmiddlefrontal_Right-Putamen	0.04	0.9998	Cortico-Subcortical	Cortico-subcortical	TRUE
ctx-rh-caudalmiddlefrontal_Right-Pallidum	0.0149	0.9968	Cortico-Subcortical	Cortico-subcortical	FALSE
ctx-rh-caudalmiddlefrontal_Right-Hippocampus	0.0565	10,058	Cortico-Subcortical	Cortico-subcortical	TRUE
ctx-rh-caudalmiddlefrontal_Right-Amygdala	0.0056	1,008	Cortico-Subcortical	Cortico-subcortical	FALSE
ctx-rh-caudalmiddlefrontal_Right-Accumbens-area	0	10,054	Cortico-Subcortical	Cortico-subcortical	FALSE
ctx-rh-caudalmiddlefrontal_ctx-lh-bankssts	0.0695	0.9939	Between Network	Interhemispheric	TRUE
ctx-rh-caudalmiddlefrontal_ctx-lh-caudalanteriorcingulate	0.0743	0.9917	Between Network	Interhemispheric	TRUE
ctx-rh-caudalmiddlefrontal_ctx-lh-caudalmiddlefrontal	0.0914	0.9913	Between Network	Interhemispheric	TRUE
ctx-rh-caudalmiddlefrontal_ctx-lh-cuneus	0.0267	10,075	Between Network	Interhemispheric	FALSE
ctx-rh-caudalmiddlefrontal_ctx-lh-entorhinal	0	10,097	Between Network	Interhemispheric	FALSE
ctx-rh-caudalmiddlefrontal_Left-Thalamus	0.0177	10,044	Cortico-Subcortical	Cortico-subcortical	FALSE
ctx-rh-caudalmiddlefrontal_ctx-lh-fusiform	0.0493	0.996	Between Network	Interhemispheric	TRUE
ctx-rh-caudalmiddlefrontal_ctx-lh-inferiorparietal	0.0893	0.996	Between Network	Interhemispheric	TRUE
ctx-rh-caudalmiddlefrontal_ctx-lh-inferiortemporal	0.0502	1,004	Between Network	Interhemispheric	TRUE
ctx-rh-caudalmiddlefrontal_ctx-lh-isthmuscingulate	0.0767	10,094	Between Network	Interhemispheric	TRUE
ctx-rh-caudalmiddlefrontal_ctx-lh-lateraloccipital	0.0341	0.999	Between Network	Interhemispheric	FALSE
ctx-rh-caudalmiddlefrontal_ctx-lh-lateralorbitofrontal	0.0187	10,029	Between Network	Interhemispheric	FALSE
ctx-rh-caudalmiddlefrontal_ctx-lh-lingual	0.0033	10,069	Between Network	Interhemispheric	FALSE
ctx-rh-caudalmiddlefrontal_ctx-lh-medialorbitofrontal	0.0612	10,084	Between Network	Interhemispheric	TRUE
ctx-rh-caudalmiddlefrontal_ctx-lh-middletemporal	0.0711	10,078	Between Network	Interhemispheric	TRUE
ctx-rh-caudalmiddlefrontal_ctx-lh-parahippocampal	0.0239	10,143	Between Network	Interhemispheric	FALSE
ctx-rh-caudalmiddlefrontal_Left-Caudate	0.0339	0.9978	Cortico-Subcortical	Cortico-subcortical	FALSE
ctx-rh-caudalmiddlefrontal_ctx-lh-paracentral	0.0382	0.9993	Between Network	Interhemispheric	FALSE
ctx-rh-caudalmiddlefrontal_ctx-lh-parsopercularis	0.0555	10,002	Between Network	Interhemispheric	TRUE
ctx-rh-caudalmiddlefrontal_ctx-lh-parsorbitalis	0.0583	0.9975	Between Network	Interhemispheric	FALSE
ctx-rh-caudalmiddlefrontal_ctx-lh-parstriangularis	0.0457	10,013	Between Network	Interhemispheric	FALSE
ctx-rh-caudalmiddlefrontal_ctx-lh-pericalcarine	0.0226	10,084	Between Network	Interhemispheric	FALSE
ctx-rh-caudalmiddlefrontal_ctx-lh-postcentral	0.0161	10,062	Between Network	Interhemispheric	FALSE
ctx-rh-caudalmiddlefrontal_ctx-lh-posteriorcingulate	0.0696	0.9975	Between Network	Interhemispheric	TRUE
ctx-rh-caudalmiddlefrontal_ctx-lh-precentral	0.034	10,112	Between Network	Interhemispheric	FALSE
ctx-rh-caudalmiddlefrontal_ctx-lh-precuneus	0.0756	10,028	Between Network	Interhemispheric	TRUE
ctx-rh-caudalmiddlefrontal_ctx-lh-rostralanteriorcingulate	0.0676	10,077	Between Network	Interhemispheric	TRUE
ctx-rh-caudalmiddlefrontal_Left-Putamen	0.0208	10,035	Cortico-Subcortical	Cortico-subcortical	FALSE
ctx-rh-caudalmiddlefrontal_ctx-lh-rostralmiddlefrontal	0.0573	0.9977	Frontal Parietal	Interhemispheric	TRUE
ctx-rh-caudalmiddlefrontal_ctx-lh-superiorfrontal	0.0407	10,194	Between Network	Interhemispheric	TRUE
ctx-rh-caudalmiddlefrontal_ctx-lh-superiorparietal	0.0651	10,133	Between Network	Interhemispheric	TRUE
ctx-rh-caudalmiddlefrontal_ctx-lh-superiortemporal	0.0258	0.9984	Between Network	Interhemispheric	FALSE
ctx-rh-caudalmiddlefrontal_ctx-lh-supramarginal	0.0716	10,005	Between Network	Interhemispheric	TRUE
ctx-rh-caudalmiddlefrontal_ctx-lh-frontalpole	0.1266	10,014	Between Network	Interhemispheric	FALSE
ctx-rh-caudalmiddlefrontal_ctx-lh-temporalpole	0.0319	10,002	Between Network	Interhemispheric	FALSE
ctx-rh-caudalmiddlefrontal_ctx-lh-transversetemporal	0.035	0.9944	Between Network	Interhemispheric	FALSE
ctx-rh-caudalmiddlefrontal_ctx-lh-insula	0.0629	0.9977	Between Network	Interhemispheric	TRUE
ctx-rh-caudalmiddlefrontal_ctx-rh-bankssts	0.112	0.995	Between Network	Right	TRUE
ctx-rh-caudalmiddlefrontal_Left-Pallidum	0.0287	0.9931	Cortico-Subcortical	Cortico-subcortical	FALSE
ctx-rh-caudalmiddlefrontal_ctx-rh-caudalanteriorcingulate	0.0534	0.9941	Between Network	Right	TRUE
ctx-rh-caudalmiddlefrontal_Left-Hippocampus	0.0617	10,011	Cortico-Subcortical	Cortico-subcortical	TRUE
ctx-rh-caudalmiddlefrontal_Left-Amygdala	0.0176	10,003	Cortico-Subcortical	Cortico-subcortical	FALSE
ctx-rh-caudalmiddlefrontal_Left-Accumbens-area	0.0234	0.9914	Cortico-Subcortical	Cortico-subcortical	FALSE
ctx-rh-caudalmiddlefrontal_Right-Thalamus	0.0022	10,106	Cortico-Subcortical	Cortico-subcortical	FALSE
ctx-rh-caudalmiddlefrontal_Right-Caudate	0.0407	0.994	Cortico-Subcortical	Cortico-subcortical	FALSE
ctx-rh-cuneus_Right-Putamen	0	10,101	Cortico-Subcortical	Cortico-subcortical	FALSE
ctx-rh-cuneus_Right-Pallidum	0	10,067	Cortico-Subcortical	Cortico-subcortical	FALSE
ctx-rh-cuneus_Right-Hippocampus	0.0268	0.9931	Cortico-Subcortical	Cortico-subcortical	FALSE
ctx-rh-cuneus_Right-Amygdala	0.0161	10,033	Cortico-Subcortical	Cortico-subcortical	FALSE
ctx-rh-cuneus_Right-Accumbens-area	0.0413	0.9947	Cortico-Subcortical	Cortico-subcortical	FALSE
ctx-rh-cuneus_ctx-lh-bankssts	0.0477	10,004	Between Network	Interhemispheric	FALSE
ctx-rh-cuneus_ctx-lh-caudalanteriorcingulate	0.0218	0.9986	Between Network	Interhemispheric	FALSE
ctx-rh-cuneus_ctx-lh-caudalmiddlefrontal	0.0347	0.9968	Between Network	Interhemispheric	FALSE
ctx-rh-cuneus_ctx-lh-cuneus	0.0344	10,253	Visual	Interhemispheric	FALSE
ctx-rh-cuneus_ctx-lh-entorhinal	0	10,035	Between Network	Interhemispheric	FALSE
ctx-rh-cuneus_Left-Thalamus	0.0061	10,048	Cortico-Subcortical	Cortico-subcortical	FALSE
ctx-rh-cuneus_ctx-lh-fusiform	0.0196	0.9951	Visual	Interhemispheric	FALSE
ctx-rh-cuneus_ctx-lh-inferiorparietal	0.048	1,003	Between Network	Interhemispheric	TRUE
ctx-rh-cuneus_ctx-lh-inferiortemporal	0.0461	0.9903	Between Network	Interhemispheric	FALSE
ctx-rh-cuneus_ctx-lh-isthmuscingulate	0.017	10,077	Between Network	Interhemispheric	FALSE
ctx-rh-cuneus_ctx-lh-lateraloccipital	0.0043	1,003	Visual	Interhemispheric	FALSE
ctx-rh-cuneus_ctx-lh-lateralorbitofrontal	0	10,038	Between Network	Interhemispheric	FALSE
ctx-rh-cuneus_ctx-lh-lingual	0	10,007	Visual	Interhemispheric	FALSE
ctx-rh-cuneus_ctx-lh-medialorbitofrontal	0.0071	0.9969	Between Network	Interhemispheric	FALSE
ctx-rh-cuneus_ctx-lh-middletemporal	0.0049	0.9997	Between Network	Interhemispheric	FALSE
ctx-rh-cuneus_ctx-lh-parahippocampal	0.0388	0.9928	Between Network	Interhemispheric	FALSE
ctx-rh-cuneus_Left-Caudate	0.0215	0.9944	Cortico-Subcortical	Cortico-subcortical	FALSE
ctx-rh-cuneus_ctx-lh-paracentral	0.0628	0.9995	Between Network	Interhemispheric	TRUE
ctx-rh-cuneus_ctx-lh-parsopercularis	0.02	10,043	Between Network	Interhemispheric	FALSE
ctx-rh-cuneus_ctx-lh-parsorbitalis	0.0308	0.9906	Between Network	Interhemispheric	FALSE
ctx-rh-cuneus_ctx-lh-parstriangularis	0.0154	0.9999	Between Network	Interhemispheric	FALSE
ctx-rh-cuneus_ctx-lh-pericalcarine	0.0467	10,014	Visual	Interhemispheric	TRUE
ctx-rh-cuneus_ctx-lh-postcentral	0.0442	1,005	Between Network	Interhemispheric	TRUE
ctx-rh-cuneus_ctx-lh-posteriorcingulate	0.0344	10,033	Between Network	Interhemispheric	FALSE
ctx-rh-cuneus_ctx-lh-precentral	0.024	10,121	Between Network	Interhemispheric	FALSE
ctx-rh-cuneus_ctx-lh-precuneus	0.0061	1,015	Between Network	Interhemispheric	FALSE
ctx-rh-cuneus_ctx-lh-rostralanteriorcingulate	0.0521	0.993	Between Network	Interhemispheric	FALSE
ctx-rh-cuneus_Left-Putamen	0.0107	0.9958	Cortico-Subcortical	Cortico-subcortical	FALSE
ctx-rh-cuneus_ctx-lh-rostralmiddlefrontal	0.0234	0.9968	Between Network	Interhemispheric	FALSE
ctx-rh-cuneus_ctx-lh-superiorfrontal	0	10,057	Between Network	Interhemispheric	FALSE
ctx-rh-cuneus_ctx-lh-superiorparietal	0.0354	10,064	Between Network	Interhemispheric	TRUE
ctx-rh-cuneus_ctx-lh-superiortemporal	0.0326	1,004	Between Network	Interhemispheric	FALSE
ctx-rh-cuneus_ctx-lh-supramarginal	0.0347	0.9992	Between Network	Interhemispheric	FALSE
ctx-rh-cuneus_ctx-lh-frontalpole	0.0069	10,033	Between Network	Interhemispheric	FALSE
ctx-rh-cuneus_ctx-lh-temporalpole	0.0177	0.9928	Between Network	Interhemispheric	FALSE
ctx-rh-cuneus_ctx-lh-transversetemporal	0.0186	10,072	Between Network	Interhemispheric	FALSE
ctx-rh-cuneus_ctx-lh-insula	0.0327	0.9997	Between Network	Interhemispheric	FALSE
ctx-rh-cuneus_ctx-rh-bankssts	0.0471	1,007	Between Network	Right	TRUE
ctx-rh-cuneus_Left-Pallidum	0.0041	0.9995	Cortico-Subcortical	Cortico-subcortical	FALSE
ctx-rh-cuneus_ctx-rh-caudalanteriorcingulate	0.0546	0.9913	Between Network	Right	FALSE
ctx-rh-cuneus_ctx-rh-caudalmiddlefrontal	0.0242	10,002	Between Network	Right	FALSE
ctx-rh-cuneus_Left-Hippocampus	0.0106	10,037	Cortico-Subcortical	Cortico-subcortical	FALSE
ctx-rh-cuneus_Left-Amygdala	0.062	0.9831	Cortico-Subcortical	Cortico-subcortical	FALSE
ctx-rh-cuneus_Left-Accumbens-area	0.0062	1,005	Cortico-Subcortical	Cortico-subcortical	FALSE
ctx-rh-cuneus_Right-Thalamus	0.0376	0.9962	Cortico-Subcortical	Cortico-subcortical	FALSE
ctx-rh-cuneus_Right-Caudate	0.0241	10,009	Cortico-Subcortical	Cortico-subcortical	FALSE
ctx-rh-entorhinal_Right-Putamen	0	1,001	Cortico-Subcortical	Cortico-subcortical	FALSE
ctx-rh-entorhinal_Right-Pallidum	0	0.9975	Cortico-Subcortical	Cortico-subcortical	FALSE
ctx-rh-entorhinal_Right-Hippocampus	0.0185	10,094	Cortico-Subcortical	Cortico-subcortical	FALSE
ctx-rh-entorhinal_Right-Amygdala	0.0205	0.9969	Cortico-Subcortical	Cortico-subcortical	FALSE
ctx-rh-entorhinal_Right-Accumbens-area	0.0199	0.9886	Cortico-Subcortical	Cortico-subcortical	FALSE
ctx-rh-entorhinal_ctx-lh-bankssts	0.0174	0.9917	Between Network	Interhemispheric	FALSE
ctx-rh-entorhinal_ctx-lh-caudalanteriorcingulate	0.0273	0.9962	Between Network	Interhemispheric	FALSE
ctx-rh-entorhinal_ctx-lh-caudalmiddlefrontal	0	10,098	Between Network	Interhemispheric	FALSE
ctx-rh-entorhinal_ctx-lh-cuneus	0	10,049	Between Network	Interhemispheric	FALSE
ctx-rh-entorhinal_ctx-lh-entorhinal	0.0107	10,092	Limbic	Interhemispheric	FALSE
ctx-rh-entorhinal_Left-Thalamus	0.0056	10,018	Cortico-Subcortical	Cortico-subcortical	FALSE
ctx-rh-entorhinal_ctx-lh-fusiform	0.0007	0.9991	Between Network	Interhemispheric	FALSE
ctx-rh-entorhinal_ctx-lh-inferiorparietal	0.0069	0.9977	Between Network	Interhemispheric	FALSE
ctx-rh-entorhinal_ctx-lh-inferiortemporal	0.0305	0.9956	Limbic	Interhemispheric	FALSE
ctx-rh-entorhinal_ctx-lh-isthmuscingulate	0.0135	0.9945	Between Network	Interhemispheric	FALSE
ctx-rh-entorhinal_ctx-lh-lateraloccipital	0.0062	0.9971	Between Network	Interhemispheric	FALSE
ctx-rh-entorhinal_ctx-lh-lateralorbitofrontal	0.0164	0.9962	Limbic	Interhemispheric	FALSE
ctx-rh-entorhinal_ctx-lh-lingual	0.0093	10,014	Between Network	Interhemispheric	FALSE
ctx-rh-entorhinal_ctx-lh-medialorbitofrontal	0.032	0.984	Limbic	Interhemispheric	FALSE
ctx-rh-entorhinal_ctx-lh-middletemporal	0.0086	0.996	Between Network	Interhemispheric	FALSE
ctx-rh-entorhinal_ctx-lh-parahippocampal	0	10,096	Between Network	Interhemispheric	FALSE
ctx-rh-entorhinal_Left-Caudate	0	1,005	Cortico-Subcortical	Cortico-subcortical	FALSE
ctx-rh-entorhinal_ctx-lh-paracentral	0.0288	0.9948	Between Network	Interhemispheric	FALSE
ctx-rh-entorhinal_ctx-lh-parsopercularis	0	0.9986	Between Network	Interhemispheric	FALSE
ctx-rh-entorhinal_ctx-lh-parsorbitalis	0	0.9988	Between Network	Interhemispheric	FALSE
ctx-rh-entorhinal_ctx-lh-parstriangularis	0.0057	0.9945	Between Network	Interhemispheric	FALSE
ctx-rh-entorhinal_ctx-lh-pericalcarine	0.0041	10,046	Between Network	Interhemispheric	FALSE
ctx-rh-entorhinal_ctx-lh-postcentral	0.0131	0.9963	Between Network	Interhemispheric	FALSE
ctx-rh-entorhinal_ctx-lh-posteriorcingulate	0	1,007	Between Network	Interhemispheric	FALSE
ctx-rh-entorhinal_ctx-lh-precentral	0.0266	0.9948	Between Network	Interhemispheric	FALSE
ctx-rh-entorhinal_ctx-lh-precuneus	0.0019	0.9983	Between Network	Interhemispheric	FALSE
ctx-rh-entorhinal_ctx-lh-rostralanteriorcingulate	0.0164	10,013	Between Network	Interhemispheric	FALSE
ctx-rh-entorhinal_Left-Putamen	0.0112	0.9942	Cortico-Subcortical	Cortico-subcortical	FALSE
ctx-rh-entorhinal_ctx-lh-rostralmiddlefrontal	0.0115	10,003	Between Network	Interhemispheric	FALSE
ctx-rh-entorhinal_ctx-lh-superiorfrontal	0.0173	0.9955	Between Network	Interhemispheric	FALSE
ctx-rh-entorhinal_ctx-lh-superiorparietal	0.0498	0.9917	Between Network	Interhemispheric	FALSE
ctx-rh-entorhinal_ctx-lh-superiortemporal	0.0011	10,042	Between Network	Interhemispheric	FALSE
ctx-rh-entorhinal_ctx-lh-supramarginal	0	10,129	Between Network	Interhemispheric	FALSE
ctx-rh-entorhinal_ctx-lh-frontalpole	0.007	0.9992	Limbic	Interhemispheric	FALSE
ctx-rh-entorhinal_ctx-lh-temporalpole	0.0207	0.9965	Limbic	Interhemispheric	FALSE
ctx-rh-entorhinal_ctx-lh-transversetemporal	0.0212	0.9951	Between Network	Interhemispheric	FALSE
ctx-rh-entorhinal_ctx-lh-insula	0.0302	0.9939	Between Network	Interhemispheric	FALSE
ctx-rh-entorhinal_ctx-rh-bankssts	0.0377	0.9956	Between Network	Right	FALSE
ctx-rh-entorhinal_Left-Pallidum	0	10,042	Cortico-Subcortical	Cortico-subcortical	FALSE
ctx-rh-entorhinal_ctx-rh-caudalanteriorcingulate	0	0.9972	Between Network	Right	FALSE
ctx-rh-entorhinal_ctx-rh-caudalmiddlefrontal	0.006	0.9982	Between Network	Right	FALSE
ctx-rh-entorhinal_ctx-rh-cuneus	0	10,084	Between Network	Right	FALSE
ctx-rh-entorhinal_Left-Hippocampus	0.0108	10,037	Cortico-Subcortical	Cortico-subcortical	FALSE
ctx-rh-entorhinal_Left-Amygdala	0.0347	0.9918	Cortico-Subcortical	Cortico-subcortical	FALSE
ctx-rh-entorhinal_Left-Accumbens-area	0.0041	0.9913	Cortico-Subcortical	Cortico-subcortical	FALSE
ctx-rh-entorhinal_Right-Thalamus	0.0206	10,062	Cortico-Subcortical	Cortico-subcortical	FALSE
ctx-rh-entorhinal_Right-Caudate	0.0012	0.9984	Cortico-Subcortical	Cortico-subcortical	FALSE
ctx-rh-fusiform_Right-Putamen	0.0053	10,062	Cortico-Subcortical	Cortico-subcortical	FALSE
ctx-rh-fusiform_Right-Pallidum	0.0167	1,004	Cortico-Subcortical	Cortico-subcortical	FALSE
ctx-rh-fusiform_Right-Hippocampus	0.017	10,005	Cortico-Subcortical	Cortico-subcortical	FALSE
ctx-rh-fusiform_Right-Amygdala	0.0261	10,036	Cortico-Subcortical	Cortico-subcortical	FALSE
ctx-rh-fusiform_Right-Accumbens-area	0.0026	10,075	Cortico-Subcortical	Cortico-subcortical	FALSE
ctx-rh-fusiform_ctx-lh-bankssts	0.0684	10,006	Between Network	Interhemispheric	TRUE
ctx-rh-fusiform_ctx-lh-caudalanteriorcingulate	0.0087	10,075	Between Network	Interhemispheric	FALSE
ctx-rh-fusiform_ctx-lh-caudalmiddlefrontal	0.024	10,009	Between Network	Interhemispheric	FALSE
ctx-rh-fusiform_ctx-lh-cuneus	0.0121	10,034	Visual	Interhemispheric	FALSE
ctx-rh-fusiform_ctx-lh-entorhinal	0	0.9983	Between Network	Interhemispheric	FALSE
ctx-rh-fusiform_Left-Thalamus	0	10,125	Cortico-Subcortical	Cortico-subcortical	FALSE
ctx-rh-fusiform_ctx-lh-fusiform	0.0514	0.9973	Visual	Interhemispheric	TRUE
ctx-rh-fusiform_ctx-lh-inferiorparietal	0.0783	0.9967	Between Network	Interhemispheric	TRUE
ctx-rh-fusiform_ctx-lh-inferiortemporal	0.0212	0.9988	Between Network	Interhemispheric	FALSE
ctx-rh-fusiform_ctx-lh-isthmuscingulate	0.0306	0.9954	Between Network	Interhemispheric	FALSE
ctx-rh-fusiform_ctx-lh-lateraloccipital	0.057	0.9948	Visual	Interhemispheric	TRUE
ctx-rh-fusiform_ctx-lh-lateralorbitofrontal	0.0379	0.9949	Between Network	Interhemispheric	FALSE
ctx-rh-fusiform_ctx-lh-lingual	0.0239	10,012	Visual	Interhemispheric	FALSE
ctx-rh-fusiform_ctx-lh-medialorbitofrontal	0.0315	0.9989	Between Network	Interhemispheric	FALSE
ctx-rh-fusiform_ctx-lh-middletemporal	0.0083	10,053	Between Network	Interhemispheric	FALSE
ctx-rh-fusiform_ctx-lh-parahippocampal	0.0285	10,013	Between Network	Interhemispheric	FALSE
ctx-rh-fusiform_Left-Caudate	0	0.9969	Cortico-Subcortical	Cortico-subcortical	FALSE
ctx-rh-fusiform_ctx-lh-paracentral	0.0525	0.9908	Between Network	Interhemispheric	FALSE
ctx-rh-fusiform_ctx-lh-parsopercularis	0	10,085	Between Network	Interhemispheric	FALSE
ctx-rh-fusiform_ctx-lh-parsorbitalis	0	10,162	Between Network	Interhemispheric	FALSE
ctx-rh-fusiform_ctx-lh-parstriangularis	0	10,057	Between Network	Interhemispheric	FALSE
ctx-rh-fusiform_ctx-lh-pericalcarine	0.0486	0.9966	Visual	Interhemispheric	FALSE
ctx-rh-fusiform_ctx-lh-postcentral	0.067	0.9959	Between Network	Interhemispheric	TRUE
ctx-rh-fusiform_ctx-lh-posteriorcingulate	0.0324	0.9991	Between Network	Interhemispheric	FALSE
ctx-rh-fusiform_ctx-lh-precentral	0.0514	0.9994	Between Network	Interhemispheric	TRUE
ctx-rh-fusiform_ctx-lh-precuneus	0.0403	0.9916	Between Network	Interhemispheric	FALSE
ctx-rh-fusiform_ctx-lh-rostralanteriorcingulate	0.0391	0.9998	Between Network	Interhemispheric	FALSE
ctx-rh-fusiform_Left-Putamen	0.0185	10,033	Cortico-Subcortical	Cortico-subcortical	FALSE
ctx-rh-fusiform_ctx-lh-rostralmiddlefrontal	0.0304	10,018	Between Network	Interhemispheric	FALSE
ctx-rh-fusiform_ctx-lh-superiorfrontal	0	1,009	Between Network	Interhemispheric	FALSE
ctx-rh-fusiform_ctx-lh-superiorparietal	0.0339	10,045	Between Network	Interhemispheric	FALSE
ctx-rh-fusiform_ctx-lh-superiortemporal	0	1,007	Between Network	Interhemispheric	FALSE
ctx-rh-fusiform_ctx-lh-supramarginal	0.0519	10,063	Between Network	Interhemispheric	TRUE
ctx-rh-fusiform_ctx-lh-frontalpole	0.0004	10,067	Between Network	Interhemispheric	FALSE
ctx-rh-fusiform_ctx-lh-temporalpole	0.0094	0.9993	Between Network	Interhemispheric	FALSE
ctx-rh-fusiform_ctx-lh-transversetemporal	0.0496	0.9965	Between Network	Interhemispheric	FALSE
ctx-rh-fusiform_ctx-lh-insula	0.0098	0.9941	Between Network	Interhemispheric	FALSE
ctx-rh-fusiform_ctx-rh-bankssts	0.0456	10,096	Between Network	Right	TRUE
ctx-rh-fusiform_Left-Pallidum	0.0357	0.9961	Cortico-Subcortical	Cortico-subcortical	FALSE
ctx-rh-fusiform_ctx-rh-caudalanteriorcingulate	0.0313	0.9996	Between Network	Right	FALSE
ctx-rh-fusiform_ctx-rh-caudalmiddlefrontal	0.0687	0.9934	Between Network	Right	TRUE
ctx-rh-fusiform_ctx-rh-cuneus	0.0187	10,002	Visual	Right	FALSE
ctx-rh-fusiform_ctx-rh-entorhinal	0	10,017	Between Network	Right	FALSE
ctx-rh-fusiform_Left-Hippocampus	0.0385	0.9944	Cortico-Subcortical	Cortico-subcortical	FALSE
ctx-rh-fusiform_Left-Amygdala	0.0422	0.996	Cortico-Subcortical	Cortico-subcortical	TRUE
ctx-rh-fusiform_Left-Accumbens-area	0	10,031	Cortico-Subcortical	Cortico-subcortical	FALSE
ctx-rh-fusiform_Right-Thalamus	0	10,092	Cortico-Subcortical	Cortico-subcortical	FALSE
ctx-rh-fusiform_Right-Caudate	0.0043	10,067	Cortico-Subcortical	Cortico-subcortical	FALSE
ctx-rh-inferiorparietal_Right-Putamen	0.0497	0.9968	Cortico-Subcortical	Cortico-subcortical	TRUE
ctx-rh-inferiorparietal_Right-Pallidum	0.0228	0.9936	Cortico-Subcortical	Cortico-subcortical	FALSE
ctx-rh-inferiorparietal_Right-Hippocampus	0.0681	10,053	Cortico-Subcortical	Cortico-subcortical	TRUE
ctx-rh-inferiorparietal_Right-Amygdala	0.0262	0.9976	Cortico-Subcortical	Cortico-subcortical	FALSE
ctx-rh-inferiorparietal_Right-Accumbens-area	0.0095	1,001	Cortico-Subcortical	Cortico-subcortical	FALSE
ctx-rh-inferiorparietal_ctx-lh-bankssts	0.0538	10,026	Default Mode	Interhemispheric	TRUE
ctx-rh-inferiorparietal_ctx-lh-caudalanteriorcingulate	0.0547	0.9976	Between Network	Interhemispheric	TRUE
ctx-rh-inferiorparietal_ctx-lh-caudalmiddlefrontal	0.0655	10,001	Default Mode	Interhemispheric	TRUE
ctx-rh-inferiorparietal_ctx-lh-cuneus	0.0522	10,041	Between Network	Interhemispheric	TRUE
ctx-rh-inferiorparietal_ctx-lh-entorhinal	0	1,007	Between Network	Interhemispheric	FALSE
ctx-rh-inferiorparietal_Left-Thalamus	0.0256	10,005	Cortico-Subcortical	Cortico-subcortical	FALSE
ctx-rh-inferiorparietal_ctx-lh-fusiform	0.0412	10,073	Between Network	Interhemispheric	TRUE
ctx-rh-inferiorparietal_ctx-lh-inferiorparietal	0.0997	0.9922	Default Mode	Interhemispheric	TRUE
ctx-rh-inferiorparietal_ctx-lh-inferiortemporal	0.0781	0.9923	Between Network	Interhemispheric	TRUE
ctx-rh-inferiorparietal_ctx-lh-isthmuscingulate	0.0851	10,004	Default Mode	Interhemispheric	TRUE
ctx-rh-inferiorparietal_ctx-lh-lateraloccipital	0.0514	0.9949	Between Network	Interhemispheric	FALSE
ctx-rh-inferiorparietal_ctx-lh-lateralorbitofrontal	0.0461	10,027	Between Network	Interhemispheric	FALSE
ctx-rh-inferiorparietal_ctx-lh-lingual	0.0414	0.9992	Between Network	Interhemispheric	TRUE
ctx-rh-inferiorparietal_ctx-lh-medialorbitofrontal	0	0.9966	Between Network	Interhemispheric	FALSE
ctx-rh-inferiorparietal_ctx-lh-middletemporal	0.0528	10,049	Default Mode	Interhemispheric	TRUE
ctx-rh-inferiorparietal_ctx-lh-parahippocampal	0.0575	10,062	Default Mode	Interhemispheric	TRUE
ctx-rh-inferiorparietal_Left-Caudate	0.0307	0.9911	Cortico-Subcortical	Cortico-subcortical	FALSE
ctx-rh-inferiorparietal_ctx-lh-paracentral	0.0307	0.9964	Between Network	Interhemispheric	FALSE
ctx-rh-inferiorparietal_ctx-lh-parsopercularis	0.0307	10,028	Between Network	Interhemispheric	FALSE
ctx-rh-inferiorparietal_ctx-lh-parsorbitalis	0.0582	10,023	Default Mode	Interhemispheric	TRUE
ctx-rh-inferiorparietal_ctx-lh-parstriangularis	0.0747	0.9938	Default Mode	Interhemispheric	TRUE
ctx-rh-inferiorparietal_ctx-lh-pericalcarine	0.0248	10,005	Between Network	Interhemispheric	FALSE
ctx-rh-inferiorparietal_ctx-lh-postcentral	0.051	0.9983	Between Network	Interhemispheric	TRUE
ctx-rh-inferiorparietal_ctx-lh-posteriorcingulate	0.0607	1,002	Between Network	Interhemispheric	TRUE
ctx-rh-inferiorparietal_ctx-lh-precentral	0.0358	10,064	Between Network	Interhemispheric	FALSE
ctx-rh-inferiorparietal_ctx-lh-precuneus	0.0964	0.9874	Default Mode	Interhemispheric	TRUE
ctx-rh-inferiorparietal_ctx-lh-rostralanteriorcingulate	0.0616	10,046	Default Mode	Interhemispheric	TRUE
ctx-rh-inferiorparietal_Left-Putamen	0.0469	0.9965	Cortico-Subcortical	Cortico-subcortical	TRUE
ctx-rh-inferiorparietal_ctx-lh-rostralmiddlefrontal	0.0547	10,003	Between Network	Interhemispheric	TRUE
ctx-rh-inferiorparietal_ctx-lh-superiorfrontal	0.0664	10,033	Default Mode	Interhemispheric	TRUE
ctx-rh-inferiorparietal_ctx-lh-superiorparietal	0.0552	10,038	Between Network	Interhemispheric	TRUE
ctx-rh-inferiorparietal_ctx-lh-superiortemporal	0.0225	10,029	Between Network	Interhemispheric	FALSE
ctx-rh-inferiorparietal_ctx-lh-supramarginal	0.0616	0.9932	Between Network	Interhemispheric	TRUE
ctx-rh-inferiorparietal_ctx-lh-frontalpole	0.0511	0.9868	Between Network	Interhemispheric	FALSE
ctx-rh-inferiorparietal_ctx-lh-temporalpole	0.0302	0.995	Between Network	Interhemispheric	FALSE
ctx-rh-inferiorparietal_ctx-lh-transversetemporal	0.0477	0.9909	Between Network	Interhemispheric	FALSE
ctx-rh-inferiorparietal_ctx-lh-insula	0.0698	0.9919	Between Network	Interhemispheric	TRUE
ctx-rh-inferiorparietal_ctx-rh-bankssts	0.1167	0.9977	Between Network	Right	TRUE
ctx-rh-inferiorparietal_Left-Pallidum	0.0091	0.9972	Cortico-Subcortical	Cortico-subcortical	FALSE
ctx-rh-inferiorparietal_ctx-rh-caudalanteriorcingulate	0.0552	1,001	Between Network	Right	TRUE
ctx-rh-inferiorparietal_ctx-rh-caudalmiddlefrontal	0.055	10,141	Between Network	Right	TRUE
ctx-rh-inferiorparietal_ctx-rh-cuneus	0.0627	0.9992	Between Network	Right	TRUE
ctx-rh-inferiorparietal_ctx-rh-entorhinal	0.0787	0.998	Between Network	Right	FALSE
ctx-rh-inferiorparietal_ctx-rh-fusiform	0.0623	1,003	Between Network	Right	TRUE
ctx-rh-inferiorparietal_Left-Hippocampus	0.0665	0.9969	Cortico-Subcortical	Cortico-subcortical	TRUE
ctx-rh-inferiorparietal_Left-Amygdala	0	10,013	Cortico-Subcortical	Cortico-subcortical	FALSE
ctx-rh-inferiorparietal_Left-Accumbens-area	0.0134	0.9932	Cortico-Subcortical	Cortico-subcortical	FALSE
ctx-rh-inferiorparietal_Right-Thalamus	0.0182	10,004	Cortico-Subcortical	Cortico-subcortical	FALSE
ctx-rh-inferiorparietal_Right-Caudate	0.0266	0.9963	Cortico-Subcortical	Cortico-subcortical	FALSE
ctx-rh-inferiortemporal_Right-Putamen	0	10,073	Cortico-Subcortical	Cortico-subcortical	FALSE
ctx-rh-inferiortemporal_Right-Pallidum	0	10,098	Cortico-Subcortical	Cortico-subcortical	FALSE
ctx-rh-inferiortemporal_Right-Hippocampus	0.0261	0.9941	Cortico-Subcortical	Cortico-subcortical	FALSE
ctx-rh-inferiortemporal_Right-Amygdala	0.0186	0.994	Cortico-Subcortical	Cortico-subcortical	FALSE
ctx-rh-inferiortemporal_Right-Accumbens-area	0.0252	0.995	Cortico-Subcortical	Cortico-subcortical	FALSE
ctx-rh-inferiortemporal_ctx-lh-bankssts	0.038	0.9971	Between Network	Interhemispheric	FALSE
ctx-rh-inferiortemporal_ctx-lh-caudalanteriorcingulate	0.0717	0.9957	Between Network	Interhemispheric	TRUE
ctx-rh-inferiortemporal_ctx-lh-caudalmiddlefrontal	0.1091	0.9915	Between Network	Interhemispheric	TRUE
ctx-rh-inferiortemporal_ctx-lh-cuneus	0.0192	10,075	Between Network	Interhemispheric	FALSE
ctx-rh-inferiortemporal_ctx-lh-entorhinal	0.0147	0.9931	Limbic	Interhemispheric	FALSE
ctx-rh-inferiortemporal_Left-Thalamus	0	10,055	Cortico-Subcortical	Cortico-subcortical	FALSE
ctx-rh-inferiortemporal_ctx-lh-fusiform	0.0113	1,012	Between Network	Interhemispheric	FALSE
ctx-rh-inferiortemporal_ctx-lh-inferiorparietal	0.067	0.9974	Between Network	Interhemispheric	TRUE
ctx-rh-inferiortemporal_ctx-lh-inferiortemporal	0.0955	0.9821	Limbic	Interhemispheric	TRUE
ctx-rh-inferiortemporal_ctx-lh-isthmuscingulate	0.0129	10,018	Between Network	Interhemispheric	FALSE
ctx-rh-inferiortemporal_ctx-lh-lateraloccipital	0.0268	1,011	Between Network	Interhemispheric	FALSE
ctx-rh-inferiortemporal_ctx-lh-lateralorbitofrontal	0.0354	0.9974	Limbic	Interhemispheric	FALSE
ctx-rh-inferiortemporal_ctx-lh-lingual	0.0204	10,127	Between Network	Interhemispheric	FALSE
ctx-rh-inferiortemporal_ctx-lh-medialorbitofrontal	0	10,107	Limbic	Interhemispheric	FALSE
ctx-rh-inferiortemporal_ctx-lh-middletemporal	0.0217	10,074	Between Network	Interhemispheric	FALSE
ctx-rh-inferiortemporal_ctx-lh-parahippocampal	0.0232	10,047	Between Network	Interhemispheric	FALSE
ctx-rh-inferiortemporal_Left-Caudate	0.0119	0.9946	Cortico-Subcortical	Cortico-subcortical	FALSE
ctx-rh-inferiortemporal_ctx-lh-paracentral	0.028	10,016	Between Network	Interhemispheric	FALSE
ctx-rh-inferiortemporal_ctx-lh-parsopercularis	0.0335	10,035	Between Network	Interhemispheric	TRUE
ctx-rh-inferiortemporal_ctx-lh-parsorbitalis	0.0157	10,019	Between Network	Interhemispheric	FALSE
ctx-rh-inferiortemporal_ctx-lh-parstriangularis	0.0581	0.9998	Between Network	Interhemispheric	FALSE
ctx-rh-inferiortemporal_ctx-lh-pericalcarine	0.0186	10,003	Between Network	Interhemispheric	FALSE
ctx-rh-inferiortemporal_ctx-lh-postcentral	0.0588	0.9982	Between Network	Interhemispheric	TRUE
ctx-rh-inferiortemporal_ctx-lh-posteriorcingulate	0.0312	10,015	Between Network	Interhemispheric	FALSE
ctx-rh-inferiortemporal_ctx-lh-precentral	0.0672	0.9942	Between Network	Interhemispheric	TRUE
ctx-rh-inferiortemporal_ctx-lh-precuneus	0.0203	10,088	Between Network	Interhemispheric	FALSE
ctx-rh-inferiortemporal_ctx-lh-rostralanteriorcingulate	0.0231	0.9983	Between Network	Interhemispheric	FALSE
ctx-rh-inferiortemporal_Left-Putamen	0.0075	10,035	Cortico-Subcortical	Cortico-subcortical	FALSE
ctx-rh-inferiortemporal_ctx-lh-rostralmiddlefrontal	0.0602	0.9976	Between Network	Interhemispheric	TRUE
ctx-rh-inferiortemporal_ctx-lh-superiorfrontal	0.0164	10,046	Between Network	Interhemispheric	FALSE
ctx-rh-inferiortemporal_ctx-lh-superiorparietal	0.0351	10,075	Between Network	Interhemispheric	FALSE
ctx-rh-inferiortemporal_ctx-lh-superiortemporal	0.0542	0.9922	Between Network	Interhemispheric	FALSE
ctx-rh-inferiortemporal_ctx-lh-supramarginal	0.047	1,009	Between Network	Interhemispheric	TRUE
ctx-rh-inferiortemporal_ctx-lh-frontalpole	0.0271	0.9948	Limbic	Interhemispheric	FALSE
ctx-rh-inferiortemporal_ctx-lh-temporalpole	0	10,092	Limbic	Interhemispheric	FALSE
ctx-rh-inferiortemporal_ctx-lh-transversetemporal	0.0002	10,058	Between Network	Interhemispheric	FALSE
ctx-rh-inferiortemporal_ctx-lh-insula	0.0538	10,003	Between Network	Interhemispheric	TRUE
ctx-rh-inferiortemporal_ctx-rh-bankssts	0.062	0.9922	Between Network	Right	TRUE
ctx-rh-inferiortemporal_Left-Pallidum	0	10,096	Cortico-Subcortical	Cortico-subcortical	FALSE
ctx-rh-inferiortemporal_ctx-rh-caudalanteriorcingulate	0.0855	0.9915	Between Network	Right	TRUE
ctx-rh-inferiortemporal_ctx-rh-caudalmiddlefrontal	0.1201	1,002	Between Network	Right	TRUE
ctx-rh-inferiortemporal_ctx-rh-cuneus	0.0299	10,039	Between Network	Right	FALSE
ctx-rh-inferiortemporal_ctx-rh-entorhinal	0.0314	0.9878	Limbic	Right	FALSE
ctx-rh-inferiortemporal_ctx-rh-fusiform	0.0492	1,005	Between Network	Right	TRUE
ctx-rh-inferiortemporal_ctx-rh-inferiorparietal	0.1145	0.9931	Between Network	Right	TRUE
ctx-rh-inferiortemporal_Left-Hippocampus	0.0285	0.9939	Cortico-Subcortical	Cortico-subcortical	FALSE
ctx-rh-inferiortemporal_Left-Amygdala	0.0305	0.9985	Cortico-Subcortical	Cortico-subcortical	FALSE
ctx-rh-inferiortemporal_Left-Accumbens-area	0.0177	0.9967	Cortico-Subcortical	Cortico-subcortical	FALSE
ctx-rh-inferiortemporal_Right-Thalamus	0	10,045	Cortico-Subcortical	Cortico-subcortical	FALSE
ctx-rh-inferiortemporal_Right-Caudate	0.0235	0.9963	Cortico-Subcortical	Cortico-subcortical	FALSE
ctx-rh-isthmuscingulate_Right-Putamen	0.0544	0.9877	Cortico-Subcortical	Cortico-subcortical	FALSE
ctx-rh-isthmuscingulate_Right-Pallidum	0	10,019	Cortico-Subcortical	Cortico-subcortical	FALSE
ctx-rh-isthmuscingulate_Right-Hippocampus	0.0487	10,094	Cortico-Subcortical	Cortico-subcortical	TRUE
ctx-rh-isthmuscingulate_Right-Amygdala	0.0094	1,001	Cortico-Subcortical	Cortico-subcortical	FALSE
ctx-rh-isthmuscingulate_Right-Accumbens-area	0.029	10,076	Cortico-Subcortical	Cortico-subcortical	FALSE
ctx-rh-isthmuscingulate_ctx-lh-bankssts	0.0042	1.01	Default Mode	Interhemispheric	FALSE
ctx-rh-isthmuscingulate_ctx-lh-caudalanteriorcingulate	0.0421	10,014	Between Network	Interhemispheric	FALSE
ctx-rh-isthmuscingulate_ctx-lh-caudalmiddlefrontal	0.0814	0.9997	Default Mode	Interhemispheric	TRUE
ctx-rh-isthmuscingulate_ctx-lh-cuneus	0.0476	10,012	Between Network	Interhemispheric	FALSE
ctx-rh-isthmuscingulate_ctx-lh-entorhinal	0	10,046	Between Network	Interhemispheric	FALSE
ctx-rh-isthmuscingulate_Left-Thalamus	0	10,031	Cortico-Subcortical	Cortico-subcortical	FALSE
ctx-rh-isthmuscingulate_ctx-lh-fusiform	0.0148	0.9982	Between Network	Interhemispheric	FALSE
ctx-rh-isthmuscingulate_ctx-lh-inferiorparietal	0.0545	10,004	Default Mode	Interhemispheric	TRUE
ctx-rh-isthmuscingulate_ctx-lh-inferiortemporal	0.0388	10,046	Between Network	Interhemispheric	TRUE
ctx-rh-isthmuscingulate_ctx-lh-isthmuscingulate	0.0304	10,075	Default Mode	Interhemispheric	FALSE
ctx-rh-isthmuscingulate_ctx-lh-lateraloccipital	0.0099	10,005	Between Network	Interhemispheric	FALSE
ctx-rh-isthmuscingulate_ctx-lh-lateralorbitofrontal	0.0417	1,007	Between Network	Interhemispheric	TRUE
ctx-rh-isthmuscingulate_ctx-lh-lingual	0.0441	0.9912	Between Network	Interhemispheric	FALSE
ctx-rh-isthmuscingulate_ctx-lh-medialorbitofrontal	0.0265	10,091	Between Network	Interhemispheric	FALSE
ctx-rh-isthmuscingulate_ctx-lh-middletemporal	0.062	1,008	Default Mode	Interhemispheric	TRUE
ctx-rh-isthmuscingulate_ctx-lh-parahippocampal	0.0824	1	Default Mode	Interhemispheric	TRUE
ctx-rh-isthmuscingulate_Left-Caudate	0.0308	0.9979	Cortico-Subcortical	Cortico-subcortical	FALSE
ctx-rh-isthmuscingulate_ctx-lh-paracentral	0.0681	0.9892	Between Network	Interhemispheric	FALSE
ctx-rh-isthmuscingulate_ctx-lh-parsopercularis	0.0588	10,011	Between Network	Interhemispheric	TRUE
ctx-rh-isthmuscingulate_ctx-lh-parsorbitalis	0.0285	10,088	Default Mode	Interhemispheric	FALSE
ctx-rh-isthmuscingulate_ctx-lh-parstriangularis	0.0818	0.9978	Default Mode	Interhemispheric	TRUE
ctx-rh-isthmuscingulate_ctx-lh-pericalcarine	0.0249	0.993	Between Network	Interhemispheric	FALSE
ctx-rh-isthmuscingulate_ctx-lh-postcentral	0.0574	0.9933	Between Network	Interhemispheric	TRUE
ctx-rh-isthmuscingulate_ctx-lh-posteriorcingulate	0.0658	0.9943	Between Network	Interhemispheric	TRUE
ctx-rh-isthmuscingulate_ctx-lh-precentral	0.051	0.9972	Between Network	Interhemispheric	TRUE
ctx-rh-isthmuscingulate_ctx-lh-precuneus	0.0664	1.01	Default Mode	Interhemispheric	TRUE
ctx-rh-isthmuscingulate_ctx-lh-rostralanteriorcingulate	0.0664	0.9928	Default Mode	Interhemispheric	TRUE
ctx-rh-isthmuscingulate_Left-Putamen	0.0481	0.9882	Cortico-Subcortical	Cortico-subcortical	FALSE
ctx-rh-isthmuscingulate_ctx-lh-rostralmiddlefrontal	0.086	0.9958	Between Network	Interhemispheric	TRUE
ctx-rh-isthmuscingulate_ctx-lh-superiorfrontal	0.0615	10,021	Default Mode	Interhemispheric	TRUE
ctx-rh-isthmuscingulate_ctx-lh-superiorparietal	0.0388	10,026	Between Network	Interhemispheric	TRUE
ctx-rh-isthmuscingulate_ctx-lh-superiortemporal	0.039	10,043	Between Network	Interhemispheric	TRUE
ctx-rh-isthmuscingulate_ctx-lh-supramarginal	0.046	10,006	Between Network	Interhemispheric	TRUE
ctx-rh-isthmuscingulate_ctx-lh-frontalpole	0.0247	10,034	Between Network	Interhemispheric	FALSE
ctx-rh-isthmuscingulate_ctx-lh-temporalpole	0.0564	0.9944	Between Network	Interhemispheric	FALSE
ctx-rh-isthmuscingulate_ctx-lh-transversetemporal	0.0197	0.998	Between Network	Interhemispheric	FALSE
ctx-rh-isthmuscingulate_ctx-lh-insula	0.037	0.9936	Between Network	Interhemispheric	FALSE
ctx-rh-isthmuscingulate_ctx-rh-bankssts	0.0548	10,051	Between Network	Right	TRUE
ctx-rh-isthmuscingulate_Left-Pallidum	0.0152	0.9893	Cortico-Subcortical	Cortico-subcortical	FALSE
ctx-rh-isthmuscingulate_ctx-rh-caudalanteriorcingulate	0.0439	0.9991	Between Network	Right	TRUE
ctx-rh-isthmuscingulate_ctx-rh-caudalmiddlefrontal	0.0558	10,119	Between Network	Right	TRUE
ctx-rh-isthmuscingulate_ctx-rh-cuneus	0.0371	10,022	Between Network	Right	TRUE
ctx-rh-isthmuscingulate_ctx-rh-entorhinal	0	10,053	Between Network	Right	FALSE
ctx-rh-isthmuscingulate_ctx-rh-fusiform	0.0315	0.9918	Between Network	Right	FALSE
ctx-rh-isthmuscingulate_ctx-rh-inferiorparietal	0.0627	10,017	Default Mode	Right	TRUE
ctx-rh-isthmuscingulate_ctx-rh-inferiortemporal	0.0222	0.9959	Between Network	Right	FALSE
ctx-rh-isthmuscingulate_Left-Hippocampus	0.0382	10,057	Cortico-Subcortical	Cortico-subcortical	TRUE
ctx-rh-isthmuscingulate_Left-Amygdala	0	0.993	Cortico-Subcortical	Cortico-subcortical	FALSE
ctx-rh-isthmuscingulate_Left-Accumbens-area	0.0073	10,042	Cortico-Subcortical	Cortico-subcortical	FALSE
ctx-rh-isthmuscingulate_Right-Thalamus	0	0.9982	Cortico-Subcortical	Cortico-subcortical	FALSE
ctx-rh-isthmuscingulate_Right-Caudate	0.0325	10,004	Cortico-Subcortical	Cortico-subcortical	FALSE
ctx-rh-lateraloccipital_Right-Putamen	0.0005	0.9986	Cortico-Subcortical	Cortico-subcortical	FALSE
ctx-rh-lateraloccipital_Right-Pallidum	0.0093	0.9943	Cortico-Subcortical	Cortico-subcortical	FALSE
ctx-rh-lateraloccipital_Right-Hippocampus	0.0476	0.9914	Cortico-Subcortical	Cortico-subcortical	FALSE
ctx-rh-lateraloccipital_Right-Amygdala	0.0135	0.9988	Cortico-Subcortical	Cortico-subcortical	FALSE
ctx-rh-lateraloccipital_Right-Accumbens-area	0	10,069	Cortico-Subcortical	Cortico-subcortical	FALSE
ctx-rh-lateraloccipital_ctx-lh-bankssts	0.0618	0.996	Between Network	Interhemispheric	TRUE
ctx-rh-lateraloccipital_ctx-lh-caudalanteriorcingulate	0.0313	10,055	Between Network	Interhemispheric	FALSE
ctx-rh-lateraloccipital_ctx-lh-caudalmiddlefrontal	0.0113	10,054	Between Network	Interhemispheric	FALSE
ctx-rh-lateraloccipital_ctx-lh-cuneus	0.004	10,087	Visual	Interhemispheric	FALSE
ctx-rh-lateraloccipital_ctx-lh-entorhinal	0	0.9985	Between Network	Interhemispheric	FALSE
ctx-rh-lateraloccipital_Left-Thalamus	0.015	10,014	Cortico-Subcortical	Cortico-subcortical	FALSE
ctx-rh-lateraloccipital_ctx-lh-fusiform	0.058	0.9954	Visual	Interhemispheric	TRUE
ctx-rh-lateraloccipital_ctx-lh-inferiorparietal	0.0526	0.9986	Between Network	Interhemispheric	TRUE
ctx-rh-lateraloccipital_ctx-lh-inferiortemporal	0.0191	0.9958	Between Network	Interhemispheric	FALSE
ctx-rh-lateraloccipital_ctx-lh-isthmuscingulate	0.0106	10,031	Between Network	Interhemispheric	FALSE
ctx-rh-lateraloccipital_ctx-lh-lateraloccipital	0	10,069	Visual	Interhemispheric	FALSE
ctx-rh-lateraloccipital_ctx-lh-lateralorbitofrontal	0.0164	10,023	Between Network	Interhemispheric	FALSE
ctx-rh-lateraloccipital_ctx-lh-lingual	0.0101	10,076	Visual	Interhemispheric	FALSE
ctx-rh-lateraloccipital_ctx-lh-medialorbitofrontal	0	10,026	Between Network	Interhemispheric	FALSE
ctx-rh-lateraloccipital_ctx-lh-middletemporal	0.0287	0.996	Between Network	Interhemispheric	FALSE
ctx-rh-lateraloccipital_ctx-lh-parahippocampal	0.0292	10,015	Between Network	Interhemispheric	FALSE
ctx-rh-lateraloccipital_Left-Caudate	0.0009	0.9982	Cortico-Subcortical	Cortico-subcortical	FALSE
ctx-rh-lateraloccipital_ctx-lh-paracentral	0.0439	0.9976	Between Network	Interhemispheric	TRUE
ctx-rh-lateraloccipital_ctx-lh-parsopercularis	0.0026	1,007	Between Network	Interhemispheric	FALSE
ctx-rh-lateraloccipital_ctx-lh-parsorbitalis	0	10,092	Between Network	Interhemispheric	FALSE
ctx-rh-lateraloccipital_ctx-lh-parstriangularis	0.016	0.9966	Between Network	Interhemispheric	FALSE
ctx-rh-lateraloccipital_ctx-lh-pericalcarine	0.0331	0.9999	Visual	Interhemispheric	FALSE
ctx-rh-lateraloccipital_ctx-lh-postcentral	0.0448	10,024	Between Network	Interhemispheric	FALSE
ctx-rh-lateraloccipital_ctx-lh-posteriorcingulate	0.0134	10,063	Between Network	Interhemispheric	FALSE
ctx-rh-lateraloccipital_ctx-lh-precentral	0.0356	10,108	Between Network	Interhemispheric	FALSE
ctx-rh-lateraloccipital_ctx-lh-precuneus	0.0182	10,005	Between Network	Interhemispheric	FALSE
ctx-rh-lateraloccipital_ctx-lh-rostralanteriorcingulate	0.0123	10,047	Between Network	Interhemispheric	FALSE
ctx-rh-lateraloccipital_Left-Putamen	0	10,085	Cortico-Subcortical	Cortico-subcortical	FALSE
ctx-rh-lateraloccipital_ctx-lh-rostralmiddlefrontal	0	0.9981	Between Network	Interhemispheric	FALSE
ctx-rh-lateraloccipital_ctx-lh-superiorfrontal	0	10,086	Between Network	Interhemispheric	FALSE
ctx-rh-lateraloccipital_ctx-lh-superiorparietal	0.0306	0.999	Between Network	Interhemispheric	FALSE
ctx-rh-lateraloccipital_ctx-lh-superiortemporal	0.0267	10,043	Between Network	Interhemispheric	FALSE
ctx-rh-lateraloccipital_ctx-lh-supramarginal	0.0378	1	Between Network	Interhemispheric	FALSE
ctx-rh-lateraloccipital_ctx-lh-frontalpole	0.006	0.9984	Between Network	Interhemispheric	FALSE
ctx-rh-lateraloccipital_ctx-lh-temporalpole	0	10,098	Between Network	Interhemispheric	FALSE
ctx-rh-lateraloccipital_ctx-lh-transversetemporal	0.0216	10,023	Between Network	Interhemispheric	FALSE
ctx-rh-lateraloccipital_ctx-lh-insula	0.0366	10,037	Between Network	Interhemispheric	TRUE
ctx-rh-lateraloccipital_ctx-rh-bankssts	0.0319	10,159	Between Network	Right	FALSE
ctx-rh-lateraloccipital_Left-Pallidum	0.0361	0.9952	Cortico-Subcortical	Cortico-subcortical	FALSE
ctx-rh-lateraloccipital_ctx-rh-caudalanteriorcingulate	0.0265	10,077	Between Network	Right	FALSE
ctx-rh-lateraloccipital_ctx-rh-caudalmiddlefrontal	0.0382	0.9987	Between Network	Right	FALSE
ctx-rh-lateraloccipital_ctx-rh-cuneus	0.0044	10,039	Visual	Right	FALSE
ctx-rh-lateraloccipital_ctx-rh-entorhinal	0.0064	0.9985	Between Network	Right	FALSE
ctx-rh-lateraloccipital_ctx-rh-fusiform	0.0616	0.993	Visual	Right	TRUE
ctx-rh-lateraloccipital_ctx-rh-inferiorparietal	0.0479	0.9989	Between Network	Right	FALSE
ctx-rh-lateraloccipital_ctx-rh-inferiortemporal	0.0468	1.01	Between Network	Right	TRUE
ctx-rh-lateraloccipital_ctx-rh-isthmuscingulate	0	10,012	Between Network	Right	FALSE
ctx-rh-lateraloccipital_Left-Hippocampus	0.0308	0.9971	Cortico-Subcortical	Cortico-subcortical	FALSE
ctx-rh-lateraloccipital_Left-Amygdala	0.0384	0.9937	Cortico-Subcortical	Cortico-subcortical	FALSE
ctx-rh-lateraloccipital_Left-Accumbens-area	0.011	0.999	Cortico-Subcortical	Cortico-subcortical	FALSE
ctx-rh-lateraloccipital_Right-Thalamus	0	10,057	Cortico-Subcortical	Cortico-subcortical	FALSE
ctx-rh-lateraloccipital_Right-Caudate	0.0172	10,064	Cortico-Subcortical	Cortico-subcortical	FALSE
ctx-rh-lateralorbitofrontal_Right-Putamen	0.0024	10,005	Cortico-Subcortical	Cortico-subcortical	FALSE
ctx-rh-lateralorbitofrontal_Right-Pallidum	0	10,121	Cortico-Subcortical	Cortico-subcortical	FALSE
ctx-rh-lateralorbitofrontal_Right-Hippocampus	0.0303	0.9965	Cortico-Subcortical	Cortico-subcortical	FALSE
ctx-rh-lateralorbitofrontal_Right-Amygdala	0.0426	10,004	Cortico-Subcortical	Cortico-subcortical	FALSE
ctx-rh-lateralorbitofrontal_Right-Accumbens-area	0.0221	10,016	Cortico-Subcortical	Cortico-subcortical	FALSE
ctx-rh-lateralorbitofrontal_ctx-lh-bankssts	0.0251	10,053	Between Network	Interhemispheric	FALSE
ctx-rh-lateralorbitofrontal_ctx-lh-caudalanteriorcingulate	0.0579	10,089	Between Network	Interhemispheric	TRUE
ctx-rh-lateralorbitofrontal_ctx-lh-caudalmiddlefrontal	0.0365	10,102	Between Network	Interhemispheric	TRUE
ctx-rh-lateralorbitofrontal_ctx-lh-cuneus	0.019	10,029	Between Network	Interhemispheric	FALSE
ctx-rh-lateralorbitofrontal_ctx-lh-entorhinal	0	10,104	Limbic	Interhemispheric	FALSE
ctx-rh-lateralorbitofrontal_Left-Thalamus	0.0082	10,025	Cortico-Subcortical	Cortico-subcortical	FALSE
ctx-rh-lateralorbitofrontal_ctx-lh-fusiform	0.0191	0.9993	Between Network	Interhemispheric	FALSE
ctx-rh-lateralorbitofrontal_ctx-lh-inferiorparietal	0.1	0.9948	Between Network	Interhemispheric	TRUE
ctx-rh-lateralorbitofrontal_ctx-lh-inferiortemporal	0.0297	10,023	Limbic	Interhemispheric	FALSE
ctx-rh-lateralorbitofrontal_ctx-lh-isthmuscingulate	0.0792	0.9914	Between Network	Interhemispheric	TRUE
ctx-rh-lateralorbitofrontal_ctx-lh-lateraloccipital	0.0378	0.9989	Between Network	Interhemispheric	TRUE
ctx-rh-lateralorbitofrontal_ctx-lh-lateralorbitofrontal	0.0423	0.9941	Limbic	Interhemispheric	FALSE
ctx-rh-lateralorbitofrontal_ctx-lh-lingual	0.0241	10,035	Between Network	Interhemispheric	FALSE
ctx-rh-lateralorbitofrontal_ctx-lh-medialorbitofrontal	0.0798	0.9903	Limbic	Interhemispheric	TRUE
ctx-rh-lateralorbitofrontal_ctx-lh-middletemporal	0.0675	0.9924	Between Network	Interhemispheric	FALSE
ctx-rh-lateralorbitofrontal_ctx-lh-parahippocampal	0.0247	10,027	Between Network	Interhemispheric	FALSE
ctx-rh-lateralorbitofrontal_Left-Caudate	0	10,062	Cortico-Subcortical	Cortico-subcortical	FALSE
ctx-rh-lateralorbitofrontal_ctx-lh-paracentral	0.0421	10,015	Between Network	Interhemispheric	TRUE
ctx-rh-lateralorbitofrontal_ctx-lh-parsopercularis	0.0589	0.9973	Between Network	Interhemispheric	TRUE
ctx-rh-lateralorbitofrontal_ctx-lh-parsorbitalis	0.0436	10,003	Between Network	Interhemispheric	FALSE
ctx-rh-lateralorbitofrontal_ctx-lh-parstriangularis	0.0464	0.9967	Between Network	Interhemispheric	FALSE
ctx-rh-lateralorbitofrontal_ctx-lh-pericalcarine	0.0277	10,038	Between Network	Interhemispheric	FALSE
ctx-rh-lateralorbitofrontal_ctx-lh-postcentral	0.0475	0.9981	Between Network	Interhemispheric	FALSE
ctx-rh-lateralorbitofrontal_ctx-lh-posteriorcingulate	0.0421	1,003	Between Network	Interhemispheric	FALSE
ctx-rh-lateralorbitofrontal_ctx-lh-precentral	0.0581	0.9994	Between Network	Interhemispheric	TRUE
ctx-rh-lateralorbitofrontal_ctx-lh-precuneus	0.0679	0.9946	Between Network	Interhemispheric	TRUE
ctx-rh-lateralorbitofrontal_ctx-lh-rostralanteriorcingulate	0.0777	0.992	Between Network	Interhemispheric	TRUE
ctx-rh-lateralorbitofrontal_Left-Putamen	0.025	0.9999	Cortico-Subcortical	Cortico-subcortical	FALSE
ctx-rh-lateralorbitofrontal_ctx-lh-rostralmiddlefrontal	0	1,013	Between Network	Interhemispheric	FALSE
ctx-rh-lateralorbitofrontal_ctx-lh-superiorfrontal	0.0758	0.9912	Between Network	Interhemispheric	TRUE
ctx-rh-lateralorbitofrontal_ctx-lh-superiorparietal	0.0521	0.9964	Between Network	Interhemispheric	TRUE
ctx-rh-lateralorbitofrontal_ctx-lh-superiortemporal	0.0411	0.994	Between Network	Interhemispheric	FALSE
ctx-rh-lateralorbitofrontal_ctx-lh-supramarginal	0.0233	10,086	Between Network	Interhemispheric	FALSE
ctx-rh-lateralorbitofrontal_ctx-lh-frontalpole	0.0454	0.9963	Limbic	Interhemispheric	FALSE
ctx-rh-lateralorbitofrontal_ctx-lh-temporalpole	0.0131	10,016	Limbic	Interhemispheric	FALSE
ctx-rh-lateralorbitofrontal_ctx-lh-transversetemporal	0.0509	0.9933	Between Network	Interhemispheric	TRUE
ctx-rh-lateralorbitofrontal_ctx-lh-insula	0.07	10,072	Between Network	Interhemispheric	TRUE
ctx-rh-lateralorbitofrontal_ctx-rh-bankssts	0	10,059	Between Network	Right	FALSE
ctx-rh-lateralorbitofrontal_Left-Pallidum	0.0141	0.9938	Cortico-Subcortical	Cortico-subcortical	FALSE
ctx-rh-lateralorbitofrontal_ctx-rh-caudalanteriorcingulate	0.079	10,037	Between Network	Right	TRUE
ctx-rh-lateralorbitofrontal_ctx-rh-caudalmiddlefrontal	0.0395	10,007	Between Network	Right	FALSE
ctx-rh-lateralorbitofrontal_ctx-rh-cuneus	0.0112	10,007	Between Network	Right	FALSE
ctx-rh-lateralorbitofrontal_ctx-rh-entorhinal	0	10,016	Limbic	Right	FALSE
ctx-rh-lateralorbitofrontal_ctx-rh-fusiform	0.0193	10,045	Between Network	Right	FALSE
ctx-rh-lateralorbitofrontal_ctx-rh-inferiorparietal	0.0693	0.9944	Between Network	Right	TRUE
ctx-rh-lateralorbitofrontal_ctx-rh-inferiortemporal	0.0428	10,091	Limbic	Right	TRUE
ctx-rh-lateralorbitofrontal_ctx-rh-isthmuscingulate	0.0532	10,027	Between Network	Right	TRUE
ctx-rh-lateralorbitofrontal_ctx-rh-lateraloccipital	0.0427	0.995	Between Network	Right	TRUE
ctx-rh-lateralorbitofrontal_Left-Hippocampus	0.0155	0.998	Cortico-Subcortical	Cortico-subcortical	FALSE
ctx-rh-lateralorbitofrontal_Left-Amygdala	0.0522	0.988	Cortico-Subcortical	Cortico-subcortical	FALSE
ctx-rh-lateralorbitofrontal_Left-Accumbens-area	0.0346	0.9877	Cortico-Subcortical	Cortico-subcortical	FALSE
ctx-rh-lateralorbitofrontal_Right-Thalamus	0	0.9996	Cortico-Subcortical	Cortico-subcortical	FALSE
ctx-rh-lateralorbitofrontal_Right-Caudate	0	10,063	Cortico-Subcortical	Cortico-subcortical	FALSE
Left-Hippocampus_Left-Thalamus	0.0236	10,103	Subcortical	Subcortical	FALSE
Left-Hippocampus_Left-Caudate	0.0398	0.9853	Subcortical	Subcortical	FALSE
Left-Hippocampus_Left-Putamen	0.015	0.998	Subcortical	Subcortical	FALSE
Left-Hippocampus_Left-Pallidum	0.0283	0.9967	Subcortical	Subcortical	FALSE
ctx-rh-lingual_Right-Putamen	0	10,103	Cortico-Subcortical	Cortico-subcortical	FALSE
ctx-rh-lingual_Right-Pallidum	0.0103	10,063	Cortico-Subcortical	Cortico-subcortical	FALSE
ctx-rh-lingual_Right-Hippocampus	0.0327	0.9969	Cortico-Subcortical	Cortico-subcortical	FALSE
ctx-rh-lingual_Right-Amygdala	0.0104	10,064	Cortico-Subcortical	Cortico-subcortical	FALSE
ctx-rh-lingual_Right-Accumbens-area	0.0227	10,012	Cortico-Subcortical	Cortico-subcortical	FALSE
ctx-rh-lingual_ctx-lh-bankssts	0.0271	10,069	Between Network	Interhemispheric	FALSE
ctx-rh-lingual_ctx-lh-caudalanteriorcingulate	0	10,156	Between Network	Interhemispheric	FALSE
ctx-rh-lingual_ctx-lh-caudalmiddlefrontal	0.0422	0.9975	Between Network	Interhemispheric	TRUE
ctx-rh-lingual_ctx-lh-cuneus	0	10,083	Visual	Interhemispheric	FALSE
ctx-rh-lingual_ctx-lh-entorhinal	0	10,054	Between Network	Interhemispheric	FALSE
ctx-rh-lingual_Left-Thalamus	0.0167	10,033	Cortico-Subcortical	Cortico-subcortical	FALSE
ctx-rh-lingual_ctx-lh-fusiform	0.0453	0.9896	Visual	Interhemispheric	FALSE
ctx-rh-lingual_ctx-lh-inferiorparietal	0.0522	10,046	Between Network	Interhemispheric	TRUE
ctx-rh-lingual_ctx-lh-inferiortemporal	0.0184	0.9974	Between Network	Interhemispheric	FALSE
ctx-rh-lingual_ctx-lh-isthmuscingulate	0.0147	10,053	Between Network	Interhemispheric	FALSE
ctx-rh-lingual_ctx-lh-lateraloccipital	0.0101	10,021	Visual	Interhemispheric	FALSE
ctx-rh-lingual_ctx-lh-lateralorbitofrontal	0.0128	10,012	Between Network	Interhemispheric	FALSE
ctx-rh-lingual_ctx-lh-lingual	0.0314	10,039	Visual	Interhemispheric	FALSE
ctx-rh-lingual_ctx-lh-medialorbitofrontal	0.0126	0.9948	Between Network	Interhemispheric	FALSE
ctx-rh-lingual_ctx-lh-middletemporal	0.0112	10,007	Between Network	Interhemispheric	FALSE
ctx-rh-lingual_ctx-lh-parahippocampal	0.0311	0.9881	Between Network	Interhemispheric	FALSE
ctx-rh-lingual_Left-Caudate	0.0021	0.995	Cortico-Subcortical	Cortico-subcortical	FALSE
ctx-rh-lingual_ctx-lh-paracentral	0.0422	0.9995	Between Network	Interhemispheric	TRUE
ctx-rh-lingual_ctx-lh-parsopercularis	0.007	10,077	Between Network	Interhemispheric	FALSE
ctx-rh-lingual_ctx-lh-parsorbitalis	0.0101	0.9955	Between Network	Interhemispheric	FALSE
ctx-rh-lingual_ctx-lh-parstriangularis	0.0258	0.9983	Between Network	Interhemispheric	FALSE
ctx-rh-lingual_ctx-lh-pericalcarine	0.0411	0.9982	Visual	Interhemispheric	TRUE
ctx-rh-lingual_ctx-lh-postcentral	0.0407	10,027	Between Network	Interhemispheric	TRUE
ctx-rh-lingual_ctx-lh-posteriorcingulate	0.0099	10,103	Between Network	Interhemispheric	FALSE
ctx-rh-lingual_ctx-lh-precentral	0.0194	10,141	Between Network	Interhemispheric	FALSE
ctx-rh-lingual_ctx-lh-precuneus	0.0223	10,061	Between Network	Interhemispheric	FALSE
ctx-rh-lingual_ctx-lh-rostralanteriorcingulate	0.0478	0.9961	Between Network	Interhemispheric	FALSE
ctx-rh-lingual_Left-Putamen	0	10,134	Cortico-Subcortical	Cortico-subcortical	FALSE
ctx-rh-lingual_ctx-lh-rostralmiddlefrontal	0.0111	0.9903	Between Network	Interhemispheric	FALSE
ctx-rh-lingual_ctx-lh-superiorfrontal	0.0132	0.9997	Between Network	Interhemispheric	FALSE
ctx-rh-lingual_ctx-lh-superiorparietal	0.0316	10,023	Between Network	Interhemispheric	TRUE
ctx-rh-lingual_ctx-lh-superiortemporal	0.0263	10,025	Between Network	Interhemispheric	FALSE
ctx-rh-lingual_ctx-lh-supramarginal	0.0255	10,035	Between Network	Interhemispheric	FALSE
ctx-rh-lingual_ctx-lh-frontalpole	0.0126	1,002	Between Network	Interhemispheric	FALSE
ctx-rh-lingual_ctx-lh-temporalpole	0.0272	0.9942	Between Network	Interhemispheric	FALSE
ctx-rh-lingual_ctx-lh-transversetemporal	0.0125	1,011	Between Network	Interhemispheric	FALSE
ctx-rh-lingual_ctx-lh-insula	0.0183	10,062	Between Network	Interhemispheric	FALSE
ctx-rh-lingual_ctx-rh-bankssts	0.0513	1,005	Between Network	Right	TRUE
ctx-rh-lingual_Left-Pallidum	0.0206	0.9941	Cortico-Subcortical	Cortico-subcortical	FALSE
ctx-rh-lingual_ctx-rh-caudalanteriorcingulate	0.0139	10,054	Between Network	Right	FALSE
ctx-rh-lingual_ctx-rh-caudalmiddlefrontal	0.0195	10,054	Between Network	Right	FALSE
ctx-rh-lingual_ctx-rh-cuneus	0	10,077	Visual	Right	FALSE
ctx-rh-lingual_ctx-rh-entorhinal	0.0076	10,005	Between Network	Right	FALSE
ctx-rh-lingual_ctx-rh-fusiform	0.0389	0.9953	Visual	Right	FALSE
ctx-rh-lingual_ctx-rh-inferiorparietal	0.0389	10,037	Between Network	Right	FALSE
ctx-rh-lingual_ctx-rh-inferiortemporal	0.0381	10,086	Between Network	Right	FALSE
ctx-rh-lingual_ctx-rh-isthmuscingulate	0.0299	0.9972	Between Network	Right	FALSE
ctx-rh-lingual_ctx-rh-lateraloccipital	0.0113	10,048	Visual	Right	FALSE
ctx-rh-lingual_ctx-rh-lateralorbitofrontal	0.0155	10,015	Between Network	Right	FALSE
ctx-rh-lingual_Left-Hippocampus	0.0124	10,045	Cortico-Subcortical	Cortico-subcortical	FALSE
ctx-rh-lingual_Left-Amygdala	0.0325	0.9939	Cortico-Subcortical	Cortico-subcortical	FALSE
ctx-rh-lingual_Left-Accumbens-area	0	10,041	Cortico-Subcortical	Cortico-subcortical	FALSE
ctx-rh-lingual_Right-Thalamus	0	10,001	Cortico-Subcortical	Cortico-subcortical	FALSE
ctx-rh-lingual_Right-Caudate	0.0254	0.9888	Cortico-Subcortical	Cortico-subcortical	FALSE
ctx-rh-medialorbitofrontal_Right-Putamen	0.0433	0.9944	Cortico-Subcortical	Cortico-subcortical	FALSE
ctx-rh-medialorbitofrontal_Right-Pallidum	0	10,034	Cortico-Subcortical	Cortico-subcortical	FALSE
ctx-rh-medialorbitofrontal_Right-Hippocampus	0.0451	0.9983	Cortico-Subcortical	Cortico-subcortical	TRUE
ctx-rh-medialorbitofrontal_Right-Amygdala	0.0295	0.9928	Cortico-Subcortical	Cortico-subcortical	FALSE
ctx-rh-medialorbitofrontal_Right-Accumbens-area	0.0214	10,133	Cortico-Subcortical	Cortico-subcortical	FALSE
ctx-rh-medialorbitofrontal_ctx-lh-bankssts	0.0312	10,058	Between Network	Interhemispheric	FALSE
ctx-rh-medialorbitofrontal_ctx-lh-caudalanteriorcingulate	0.0416	0.9937	Between Network	Interhemispheric	FALSE
ctx-rh-medialorbitofrontal_ctx-lh-caudalmiddlefrontal	0.0463	10,118	Between Network	Interhemispheric	TRUE
ctx-rh-medialorbitofrontal_ctx-lh-cuneus	0.0392	0.9957	Between Network	Interhemispheric	FALSE
ctx-rh-medialorbitofrontal_ctx-lh-entorhinal	0.0251	0.9894	Limbic	Interhemispheric	FALSE
ctx-rh-medialorbitofrontal_Left-Thalamus	0	10,132	Cortico-Subcortical	Cortico-subcortical	FALSE
ctx-rh-medialorbitofrontal_ctx-lh-fusiform	0	10,066	Between Network	Interhemispheric	FALSE
ctx-rh-medialorbitofrontal_ctx-lh-inferiorparietal	0.0554	10,047	Between Network	Interhemispheric	TRUE
ctx-rh-medialorbitofrontal_ctx-lh-inferiortemporal	0.0316	10,064	Limbic	Interhemispheric	FALSE
ctx-rh-medialorbitofrontal_ctx-lh-isthmuscingulate	0.0679	10,004	Between Network	Interhemispheric	TRUE
ctx-rh-medialorbitofrontal_ctx-lh-lateraloccipital	0.0066	10,028	Between Network	Interhemispheric	FALSE
ctx-rh-medialorbitofrontal_ctx-lh-lateralorbitofrontal	0.0418	10,029	Limbic	Interhemispheric	FALSE
ctx-rh-medialorbitofrontal_ctx-lh-lingual	0	10,004	Between Network	Interhemispheric	FALSE
ctx-rh-medialorbitofrontal_ctx-lh-medialorbitofrontal	0.0412	10,072	Limbic	Interhemispheric	TRUE
ctx-rh-medialorbitofrontal_ctx-lh-middletemporal	0.0569	10,108	Between Network	Interhemispheric	TRUE
ctx-rh-medialorbitofrontal_ctx-lh-parahippocampal	0.0469	0.9921	Between Network	Interhemispheric	FALSE
ctx-rh-medialorbitofrontal_Left-Caudate	0.0377	0.9884	Cortico-Subcortical	Cortico-subcortical	FALSE
ctx-rh-medialorbitofrontal_ctx-lh-paracentral	0.0371	0.9972	Between Network	Interhemispheric	FALSE
ctx-rh-medialorbitofrontal_ctx-lh-parsopercularis	0.031	10,106	Between Network	Interhemispheric	FALSE
ctx-rh-medialorbitofrontal_ctx-lh-parsorbitalis	0.0552	10,061	Between Network	Interhemispheric	TRUE
ctx-rh-medialorbitofrontal_ctx-lh-parstriangularis	0.0815	10,023	Between Network	Interhemispheric	TRUE
ctx-rh-medialorbitofrontal_ctx-lh-pericalcarine	0.0152	0.9946	Between Network	Interhemispheric	FALSE
ctx-rh-medialorbitofrontal_ctx-lh-postcentral	0.0622	0.9908	Between Network	Interhemispheric	FALSE
ctx-rh-medialorbitofrontal_ctx-lh-posteriorcingulate	0.0632	0.9979	Between Network	Interhemispheric	TRUE
ctx-rh-medialorbitofrontal_ctx-lh-precentral	0.0451	10,049	Between Network	Interhemispheric	TRUE
ctx-rh-medialorbitofrontal_ctx-lh-precuneus	0.0645	10,191	Between Network	Interhemispheric	TRUE
ctx-rh-medialorbitofrontal_ctx-lh-rostralanteriorcingulate	0.0462	0.9958	Between Network	Interhemispheric	FALSE
ctx-rh-medialorbitofrontal_Left-Putamen	0.0237	0.9935	Cortico-Subcortical	Cortico-subcortical	FALSE
ctx-rh-medialorbitofrontal_ctx-lh-rostralmiddlefrontal	0.0581	10,098	Between Network	Interhemispheric	TRUE
ctx-rh-medialorbitofrontal_ctx-lh-superiorfrontal	0.0718	10,009	Between Network	Interhemispheric	TRUE
ctx-rh-medialorbitofrontal_ctx-lh-superiorparietal	0.0313	0.9948	Between Network	Interhemispheric	FALSE
ctx-rh-medialorbitofrontal_ctx-lh-superiortemporal	0.0576	0.9888	Between Network	Interhemispheric	TRUE
ctx-rh-medialorbitofrontal_ctx-lh-supramarginal	0.064	10,022	Between Network	Interhemispheric	TRUE
ctx-rh-medialorbitofrontal_ctx-lh-frontalpole	0.0092	10,045	Limbic	Interhemispheric	FALSE
ctx-rh-medialorbitofrontal_ctx-lh-temporalpole	0.0658	0.9864	Limbic	Interhemispheric	FALSE
ctx-rh-medialorbitofrontal_ctx-lh-transversetemporal	0.0205	0.9999	Between Network	Interhemispheric	FALSE
ctx-rh-medialorbitofrontal_ctx-lh-insula	0.0539	0.9925	Between Network	Interhemispheric	TRUE
ctx-rh-medialorbitofrontal_ctx-rh-bankssts	0.0478	0.9997	Between Network	Right	TRUE
ctx-rh-medialorbitofrontal_Left-Pallidum	0	10,056	Cortico-Subcortical	Cortico-subcortical	FALSE
ctx-rh-medialorbitofrontal_ctx-rh-caudalanteriorcingulate	0.042	10,002	Between Network	Right	TRUE
ctx-rh-medialorbitofrontal_ctx-rh-caudalmiddlefrontal	0.0783	10,032	Between Network	Right	TRUE
ctx-rh-medialorbitofrontal_ctx-rh-cuneus	0.0369	0.9942	Between Network	Right	FALSE
ctx-rh-medialorbitofrontal_ctx-rh-entorhinal	0.01	0.9978	Limbic	Right	FALSE
ctx-rh-medialorbitofrontal_ctx-rh-fusiform	0.0377	10,006	Between Network	Right	TRUE
ctx-rh-medialorbitofrontal_ctx-rh-inferiorparietal	0.0886	0.9988	Between Network	Right	TRUE
ctx-rh-medialorbitofrontal_ctx-rh-inferiortemporal	0.0149	10,065	Limbic	Right	FALSE
ctx-rh-medialorbitofrontal_ctx-rh-isthmuscingulate	0.0549	10,061	Between Network	Right	TRUE
ctx-rh-medialorbitofrontal_ctx-rh-lateraloccipital	0.0137	0.998	Between Network	Right	FALSE
ctx-rh-medialorbitofrontal_ctx-rh-lateralorbitofrontal	0.0456	10,089	Limbic	Right	TRUE
ctx-rh-medialorbitofrontal_Left-Hippocampus	0.0453	0.9996	Cortico-Subcortical	Cortico-subcortical	TRUE
ctx-rh-medialorbitofrontal_ctx-rh-lingual	0.0185	10,013	Between Network	Right	FALSE
ctx-rh-medialorbitofrontal_Left-Amygdala	0.0484	0.9897	Cortico-Subcortical	Cortico-subcortical	FALSE
ctx-rh-medialorbitofrontal_Left-Accumbens-area	0.012	10,045	Cortico-Subcortical	Cortico-subcortical	FALSE
ctx-rh-medialorbitofrontal_Right-Thalamus	0	10,089	Cortico-Subcortical	Cortico-subcortical	FALSE
ctx-rh-medialorbitofrontal_Right-Caudate	0.0465	0.9884	Cortico-Subcortical	Cortico-subcortical	FALSE
ctx-rh-middletemporal_Right-Putamen	0.0487	10,027	Cortico-Subcortical	Cortico-subcortical	TRUE
ctx-rh-middletemporal_Right-Pallidum	0.0006	0.9975	Cortico-Subcortical	Cortico-subcortical	FALSE
ctx-rh-middletemporal_Right-Hippocampus	0.0309	10,082	Cortico-Subcortical	Cortico-subcortical	FALSE
ctx-rh-middletemporal_Right-Amygdala	0.0208	10,004	Cortico-Subcortical	Cortico-subcortical	FALSE
ctx-rh-middletemporal_Right-Accumbens-area	0.0144	0.995	Cortico-Subcortical	Cortico-subcortical	FALSE
ctx-rh-middletemporal_ctx-lh-bankssts	0.0335	10,036	Default Mode	Interhemispheric	TRUE
ctx-rh-middletemporal_ctx-lh-caudalanteriorcingulate	0.081	10,038	Between Network	Interhemispheric	TRUE
ctx-rh-middletemporal_ctx-lh-caudalmiddlefrontal	0.1133	10,053	Default Mode	Interhemispheric	TRUE
ctx-rh-middletemporal_ctx-lh-cuneus	0.0169	10,086	Between Network	Interhemispheric	FALSE
ctx-rh-middletemporal_ctx-lh-entorhinal	0	10,052	Between Network	Interhemispheric	FALSE
ctx-rh-middletemporal_Left-Thalamus	0.0008	10,144	Cortico-Subcortical	Cortico-subcortical	FALSE
ctx-rh-middletemporal_ctx-lh-fusiform	0.0226	10,002	Between Network	Interhemispheric	FALSE
ctx-rh-middletemporal_ctx-lh-inferiorparietal	0.1155	10,018	Default Mode	Interhemispheric	TRUE
ctx-rh-middletemporal_ctx-lh-inferiortemporal	0.0541	0.9987	Between Network	Interhemispheric	TRUE
ctx-rh-middletemporal_ctx-lh-isthmuscingulate	0.0919	10,047	Default Mode	Interhemispheric	TRUE
ctx-rh-middletemporal_ctx-lh-lateraloccipital	0.0382	0.9922	Between Network	Interhemispheric	FALSE
ctx-rh-middletemporal_ctx-lh-lateralorbitofrontal	0.0356	10,002	Between Network	Interhemispheric	FALSE
ctx-rh-middletemporal_ctx-lh-lingual	0	10,092	Between Network	Interhemispheric	FALSE
ctx-rh-middletemporal_ctx-lh-medialorbitofrontal	0.1132	0.9992	Between Network	Interhemispheric	TRUE
ctx-rh-middletemporal_ctx-lh-middletemporal	0.0992	0.9945	Default Mode	Interhemispheric	TRUE
ctx-rh-middletemporal_ctx-lh-parahippocampal	0.0223	10,092	Default Mode	Interhemispheric	FALSE
ctx-rh-middletemporal_Left-Caudate	0.0011	10,039	Cortico-Subcortical	Cortico-subcortical	FALSE
ctx-rh-middletemporal_ctx-lh-paracentral	0.071	0.9988	Between Network	Interhemispheric	TRUE
ctx-rh-middletemporal_ctx-lh-parsopercularis	0.0536	0.9967	Between Network	Interhemispheric	TRUE
ctx-rh-middletemporal_ctx-lh-parsorbitalis	0.078	10,125	Default Mode	Interhemispheric	TRUE
ctx-rh-middletemporal_ctx-lh-parstriangularis	0.084	0.9944	Default Mode	Interhemispheric	TRUE
ctx-rh-middletemporal_ctx-lh-pericalcarine	0.0133	10,072	Between Network	Interhemispheric	FALSE
ctx-rh-middletemporal_ctx-lh-postcentral	0.0825	0.9972	Between Network	Interhemispheric	TRUE
ctx-rh-middletemporal_ctx-lh-posteriorcingulate	0.0345	10,068	Between Network	Interhemispheric	TRUE
ctx-rh-middletemporal_ctx-lh-precentral	0.0665	10,064	Between Network	Interhemispheric	TRUE
ctx-rh-middletemporal_ctx-lh-precuneus	0.1077	0.9976	Default Mode	Interhemispheric	TRUE
ctx-rh-middletemporal_ctx-lh-rostralanteriorcingulate	0.0597	0.9993	Default Mode	Interhemispheric	TRUE
ctx-rh-middletemporal_Left-Putamen	0.0384	10,083	Cortico-Subcortical	Cortico-subcortical	FALSE
ctx-rh-middletemporal_ctx-lh-rostralmiddlefrontal	0.0719	0.9973	Between Network	Interhemispheric	TRUE
ctx-rh-middletemporal_ctx-lh-superiorfrontal	0.1031	0.9942	Default Mode	Interhemispheric	TRUE
ctx-rh-middletemporal_ctx-lh-superiorparietal	0.0661	0.9993	Between Network	Interhemispheric	TRUE
ctx-rh-middletemporal_ctx-lh-superiortemporal	0.0397	10,046	Between Network	Interhemispheric	TRUE
ctx-rh-middletemporal_ctx-lh-supramarginal	0.1397	0.992	Between Network	Interhemispheric	TRUE
ctx-rh-middletemporal_ctx-lh-frontalpole	0.036	10,027	Between Network	Interhemispheric	TRUE
ctx-rh-middletemporal_ctx-lh-temporalpole	0.05	10,029	Between Network	Interhemispheric	TRUE
ctx-rh-middletemporal_ctx-lh-transversetemporal	0.0585	10,002	Between Network	Interhemispheric	TRUE
ctx-rh-middletemporal_ctx-lh-insula	0.0774	1,012	Between Network	Interhemispheric	TRUE
ctx-rh-middletemporal_ctx-rh-bankssts	0.0293	10,153	Between Network	Right	FALSE
ctx-rh-middletemporal_Left-Pallidum	0	10,072	Cortico-Subcortical	Cortico-subcortical	FALSE
ctx-rh-middletemporal_ctx-rh-caudalanteriorcingulate	0.0719	10,066	Between Network	Right	TRUE
ctx-rh-middletemporal_ctx-rh-caudalmiddlefrontal	0.1409	10,017	Between Network	Right	TRUE
ctx-rh-middletemporal_ctx-rh-cuneus	0.0109	10,087	Between Network	Right	FALSE
ctx-rh-middletemporal_ctx-rh-entorhinal	0.0355	0.991	Between Network	Right	FALSE
ctx-rh-middletemporal_ctx-rh-fusiform	0.027	10,069	Between Network	Right	FALSE
ctx-rh-middletemporal_ctx-rh-inferiorparietal	0.1543	0.9969	Default Mode	Right	TRUE
ctx-rh-middletemporal_ctx-rh-inferiortemporal	0.0309	10,102	Between Network	Right	FALSE
ctx-rh-middletemporal_ctx-rh-isthmuscingulate	0.1014	0.9992	Default Mode	Right	TRUE
ctx-rh-middletemporal_ctx-rh-lateraloccipital	0.0593	0.9899	Between Network	Right	TRUE
ctx-rh-middletemporal_ctx-rh-lateralorbitofrontal	0.0413	10,012	Between Network	Right	TRUE
ctx-rh-middletemporal_Left-Hippocampus	0.0285	10,117	Cortico-Subcortical	Cortico-subcortical	FALSE
ctx-rh-middletemporal_ctx-rh-lingual	0.0151	10,083	Between Network	Right	FALSE
ctx-rh-middletemporal_ctx-rh-medialorbitofrontal	0.1043	10,011	Between Network	Right	TRUE
ctx-rh-middletemporal_Left-Amygdala	0.0256	10,051	Cortico-Subcortical	Cortico-subcortical	FALSE
ctx-rh-middletemporal_Left-Accumbens-area	0.0067	0.9978	Cortico-Subcortical	Cortico-subcortical	FALSE
ctx-rh-middletemporal_Right-Thalamus	0	10,168	Cortico-Subcortical	Cortico-subcortical	FALSE
ctx-rh-middletemporal_Right-Caudate	0.0166	10,012	Cortico-Subcortical	Cortico-subcortical	FALSE
ctx-rh-parahippocampal_Right-Putamen	0.0516	10,011	Cortico-Subcortical	Cortico-subcortical	FALSE
ctx-rh-parahippocampal_Right-Pallidum	0.0215	10,001	Cortico-Subcortical	Cortico-subcortical	FALSE
ctx-rh-parahippocampal_Right-Hippocampus	0.0197	10,091	Cortico-Subcortical	Cortico-subcortical	FALSE
ctx-rh-parahippocampal_Right-Amygdala	0	10,051	Cortico-Subcortical	Cortico-subcortical	FALSE
ctx-rh-parahippocampal_Right-Accumbens-area	0.0168	0.9962	Cortico-Subcortical	Cortico-subcortical	FALSE
ctx-rh-parahippocampal_ctx-lh-bankssts	0.0033	1,001	Between Network	Interhemispheric	FALSE
ctx-rh-parahippocampal_ctx-lh-caudalanteriorcingulate	0.0347	0.9899	Between Network	Interhemispheric	FALSE
ctx-rh-parahippocampal_ctx-lh-caudalmiddlefrontal	0	10,087	Between Network	Interhemispheric	FALSE
ctx-rh-parahippocampal_ctx-lh-cuneus	0.0413	0.992	Visual	Interhemispheric	FALSE
ctx-rh-parahippocampal_ctx-lh-entorhinal	0	10,032	Between Network	Interhemispheric	FALSE
ctx-rh-parahippocampal_Left-Thalamus	0.0023	0.9978	Cortico-Subcortical	Cortico-subcortical	FALSE
ctx-rh-parahippocampal_ctx-lh-fusiform	0.0149	10,079	Visual	Interhemispheric	FALSE
ctx-rh-parahippocampal_ctx-lh-inferiorparietal	0.0768	0.9978	Between Network	Interhemispheric	TRUE
ctx-rh-parahippocampal_ctx-lh-inferiortemporal	0.034	0.9969	Between Network	Interhemispheric	FALSE
ctx-rh-parahippocampal_ctx-lh-isthmuscingulate	0.0307	10,052	Between Network	Interhemispheric	FALSE
ctx-rh-parahippocampal_ctx-lh-lateraloccipital	0.0216	0.998	Visual	Interhemispheric	FALSE
ctx-rh-parahippocampal_ctx-lh-lateralorbitofrontal	0.0361	0.9951	Between Network	Interhemispheric	FALSE
ctx-rh-parahippocampal_ctx-lh-lingual	0.0221	0.9934	Visual	Interhemispheric	FALSE
ctx-rh-parahippocampal_ctx-lh-medialorbitofrontal	0	10,051	Between Network	Interhemispheric	FALSE
ctx-rh-parahippocampal_ctx-lh-middletemporal	0.005	10,118	Between Network	Interhemispheric	FALSE
ctx-rh-parahippocampal_ctx-lh-parahippocampal	0.0818	10,006	Between Network	Interhemispheric	TRUE
ctx-rh-parahippocampal_Left-Caudate	0.0106	0.9951	Cortico-Subcortical	Cortico-subcortical	FALSE
ctx-rh-parahippocampal_ctx-lh-paracentral	0.0012	10,114	Between Network	Interhemispheric	FALSE
ctx-rh-parahippocampal_ctx-lh-parsopercularis	0.0232	10,025	Between Network	Interhemispheric	FALSE
ctx-rh-parahippocampal_ctx-lh-parsorbitalis	0.0227	10,047	Between Network	Interhemispheric	FALSE
ctx-rh-parahippocampal_ctx-lh-parstriangularis	0.0466	10,014	Between Network	Interhemispheric	FALSE
ctx-rh-parahippocampal_ctx-lh-pericalcarine	0.0161	0.9977	Visual	Interhemispheric	FALSE
ctx-rh-parahippocampal_ctx-lh-postcentral	0.0382	10,054	Between Network	Interhemispheric	TRUE
ctx-rh-parahippocampal_ctx-lh-posteriorcingulate	0.0462	0.9949	Between Network	Interhemispheric	FALSE
ctx-rh-parahippocampal_ctx-lh-precentral	0.0325	10,091	Between Network	Interhemispheric	FALSE
ctx-rh-parahippocampal_ctx-lh-precuneus	0.05	10,136	Between Network	Interhemispheric	TRUE
ctx-rh-parahippocampal_ctx-lh-rostralanteriorcingulate	0.0381	0.9965	Between Network	Interhemispheric	FALSE
ctx-rh-parahippocampal_Left-Putamen	0	10,011	Cortico-Subcortical	Cortico-subcortical	FALSE
ctx-rh-parahippocampal_ctx-lh-rostralmiddlefrontal	0.0155	10,101	Between Network	Interhemispheric	FALSE
ctx-rh-parahippocampal_ctx-lh-superiorfrontal	0	10,133	Between Network	Interhemispheric	FALSE
ctx-rh-parahippocampal_ctx-lh-superiorparietal	0.0164	10,011	Between Network	Interhemispheric	FALSE
ctx-rh-parahippocampal_ctx-lh-superiortemporal	0	10,024	Between Network	Interhemispheric	FALSE
ctx-rh-parahippocampal_ctx-lh-supramarginal	0.0153	1,003	Between Network	Interhemispheric	FALSE
ctx-rh-parahippocampal_ctx-lh-frontalpole	0.0166	0.9988	Between Network	Interhemispheric	FALSE
ctx-rh-parahippocampal_ctx-lh-temporalpole	0	1,012	Between Network	Interhemispheric	FALSE
ctx-rh-parahippocampal_ctx-lh-transversetemporal	0.024	0.9964	Between Network	Interhemispheric	FALSE
ctx-rh-parahippocampal_ctx-lh-insula	0.055	0.9952	Between Network	Interhemispheric	TRUE
ctx-rh-parahippocampal_ctx-rh-bankssts	0.058	0.9931	Between Network	Right	FALSE
ctx-rh-parahippocampal_Left-Pallidum	0.0067	0.9963	Cortico-Subcortical	Cortico-subcortical	FALSE
ctx-rh-parahippocampal_ctx-rh-caudalanteriorcingulate	0.0184	0.9968	Between Network	Right	FALSE
ctx-rh-parahippocampal_ctx-rh-caudalmiddlefrontal	0.0099	10,109	Between Network	Right	FALSE
ctx-rh-parahippocampal_ctx-rh-cuneus	0.0302	0.9957	Visual	Right	FALSE
ctx-rh-parahippocampal_ctx-rh-entorhinal	0	10,083	Between Network	Right	FALSE
ctx-rh-parahippocampal_ctx-rh-fusiform	0.0107	1,003	Visual	Right	FALSE
ctx-rh-parahippocampal_ctx-rh-inferiorparietal	0.0369	10,092	Between Network	Right	TRUE
ctx-rh-parahippocampal_ctx-rh-inferiortemporal	0.0073	10,029	Between Network	Right	FALSE
ctx-rh-parahippocampal_ctx-rh-isthmuscingulate	0.0415	10,103	Between Network	Right	TRUE
ctx-rh-parahippocampal_ctx-rh-lateraloccipital	0.0215	0.9985	Visual	Right	FALSE
ctx-rh-parahippocampal_ctx-rh-lateralorbitofrontal	0.04	0.9976	Between Network	Right	FALSE
ctx-rh-parahippocampal_Left-Hippocampus	0.0028	10,113	Cortico-Subcortical	Cortico-subcortical	FALSE
ctx-rh-parahippocampal_ctx-rh-lingual	0.0446	0.9929	Visual	Right	FALSE
ctx-rh-parahippocampal_ctx-rh-medialorbitofrontal	0.0358	10,048	Between Network	Right	FALSE
ctx-rh-parahippocampal_ctx-rh-middletemporal	0.0295	10,082	Between Network	Right	FALSE
ctx-rh-parahippocampal_Left-Amygdala	0.0075	10,025	Cortico-Subcortical	Cortico-subcortical	FALSE
ctx-rh-parahippocampal_Left-Accumbens-area	0	10,025	Cortico-Subcortical	Cortico-subcortical	FALSE
ctx-rh-parahippocampal_Right-Thalamus	0.009	10,019	Cortico-Subcortical	Cortico-subcortical	FALSE
ctx-rh-parahippocampal_Right-Caudate	0.0169	0.9988	Cortico-Subcortical	Cortico-subcortical	FALSE
ctx-rh-paracentral_Right-Putamen	0.0606	10,043	Cortico-Subcortical	Cortico-subcortical	TRUE
ctx-rh-paracentral_Right-Pallidum	0.0217	10,043	Cortico-Subcortical	Cortico-subcortical	FALSE
ctx-rh-paracentral_Right-Hippocampus	0.0466	10,038	Cortico-Subcortical	Cortico-subcortical	TRUE
ctx-rh-paracentral_Right-Amygdala	0.0335	10,051	Cortico-Subcortical	Cortico-subcortical	FALSE
ctx-rh-paracentral_Right-Accumbens-area	0	10,049	Cortico-Subcortical	Cortico-subcortical	FALSE
ctx-rh-paracentral_ctx-lh-bankssts	0.092	0.9956	Between Network	Interhemispheric	TRUE
ctx-rh-paracentral_ctx-lh-caudalanteriorcingulate	0.0391	10,193	Between Network	Interhemispheric	FALSE
ctx-rh-paracentral_ctx-lh-caudalmiddlefrontal	0.0715	0.9937	Between Network	Interhemispheric	TRUE
ctx-rh-paracentral_ctx-lh-cuneus	0.0541	1,005	Between Network	Interhemispheric	TRUE
ctx-rh-paracentral_ctx-lh-entorhinal	0.0267	0.9967	Between Network	Interhemispheric	FALSE
ctx-rh-paracentral_Left-Thalamus	0.0813	10,036	Cortico-Subcortical	Cortico-subcortical	TRUE
ctx-rh-paracentral_ctx-lh-fusiform	0.0595	0.9984	Between Network	Interhemispheric	TRUE
ctx-rh-paracentral_ctx-lh-inferiorparietal	0.0681	0.9925	Between Network	Interhemispheric	TRUE
ctx-rh-paracentral_ctx-lh-inferiortemporal	0.0249	10,009	Between Network	Interhemispheric	FALSE
ctx-rh-paracentral_ctx-lh-isthmuscingulate	0.1025	0.9838	Between Network	Interhemispheric	TRUE
ctx-rh-paracentral_ctx-lh-lateraloccipital	0.0577	0.9983	Between Network	Interhemispheric	TRUE
ctx-rh-paracentral_ctx-lh-lateralorbitofrontal	0.0154	10,062	Between Network	Interhemispheric	FALSE
ctx-rh-paracentral_ctx-lh-lingual	0.046	10,043	Between Network	Interhemispheric	TRUE
ctx-rh-paracentral_ctx-lh-medialorbitofrontal	0.0511	10,014	Between Network	Interhemispheric	TRUE
ctx-rh-paracentral_ctx-lh-middletemporal	0.0704	0.9995	Between Network	Interhemispheric	TRUE
ctx-rh-paracentral_ctx-lh-parahippocampal	0.0213	0.9968	Between Network	Interhemispheric	FALSE
ctx-rh-paracentral_Left-Caudate	0.061	0.9954	Cortico-Subcortical	Cortico-subcortical	TRUE
ctx-rh-paracentral_ctx-lh-paracentral	0.0446	10,058	Somatomotor	Interhemispheric	TRUE
ctx-rh-paracentral_ctx-lh-parsopercularis	0.0493	0.9943	Between Network	Interhemispheric	TRUE
ctx-rh-paracentral_ctx-lh-parsorbitalis	0.0241	10,096	Between Network	Interhemispheric	FALSE
ctx-rh-paracentral_ctx-lh-parstriangularis	0.0601	0.9968	Between Network	Interhemispheric	TRUE
ctx-rh-paracentral_ctx-lh-pericalcarine	0.0462	10,079	Between Network	Interhemispheric	TRUE
ctx-rh-paracentral_ctx-lh-postcentral	0.0503	10,098	Somatomotor	Interhemispheric	TRUE
ctx-rh-paracentral_ctx-lh-posteriorcingulate	0.047	10,059	Between Network	Interhemispheric	TRUE
ctx-rh-paracentral_ctx-lh-precentral	0.0359	10,048	Somatomotor	Interhemispheric	FALSE
ctx-rh-paracentral_ctx-lh-precuneus	0.0777	0.9856	Between Network	Interhemispheric	FALSE
ctx-rh-paracentral_ctx-lh-rostralanteriorcingulate	0.056	0.9935	Between Network	Interhemispheric	TRUE
ctx-rh-paracentral_Left-Putamen	0.0616	10,034	Cortico-Subcortical	Cortico-subcortical	TRUE
ctx-rh-paracentral_ctx-lh-rostralmiddlefrontal	0.0564	10,006	Between Network	Interhemispheric	TRUE
ctx-rh-paracentral_ctx-lh-superiorfrontal	0.0125	0.9985	Between Network	Interhemispheric	FALSE
ctx-rh-paracentral_ctx-lh-superiorparietal	0.0784	0.9988	Between Network	Interhemispheric	TRUE
ctx-rh-paracentral_ctx-lh-superiortemporal	0.0292	0.9997	Somatomotor	Interhemispheric	FALSE
ctx-rh-paracentral_ctx-lh-supramarginal	0.0657	10,008	Between Network	Interhemispheric	TRUE
ctx-rh-paracentral_ctx-lh-frontalpole	0.0555	0.9938	Between Network	Interhemispheric	TRUE
ctx-rh-paracentral_ctx-lh-temporalpole	0.0609	0.9875	Between Network	Interhemispheric	FALSE
ctx-rh-paracentral_ctx-lh-transversetemporal	0.0529	0.9973	Somatomotor	Interhemispheric	TRUE
ctx-rh-paracentral_ctx-lh-insula	0.0773	0.9951	Between Network	Interhemispheric	TRUE
ctx-rh-paracentral_ctx-rh-bankssts	0.0585	10,073	Somatomotor	Right	TRUE
ctx-rh-paracentral_Left-Pallidum	0	10,077	Cortico-Subcortical	Cortico-subcortical	FALSE
ctx-rh-paracentral_ctx-rh-caudalanteriorcingulate	0.066	10,058	Between Network	Right	TRUE
ctx-rh-paracentral_ctx-rh-caudalmiddlefrontal	0.0475	10,005	Between Network	Right	TRUE
ctx-rh-paracentral_ctx-rh-cuneus	0.054	10,042	Between Network	Right	TRUE
ctx-rh-paracentral_ctx-rh-entorhinal	0.0187	0.9997	Between Network	Right	FALSE
ctx-rh-paracentral_ctx-rh-fusiform	0.0669	0.9929	Between Network	Right	TRUE
ctx-rh-paracentral_ctx-rh-inferiorparietal	0.0555	0.9896	Between Network	Right	FALSE
ctx-rh-paracentral_ctx-rh-inferiortemporal	0.0565	0.9923	Between Network	Right	FALSE
ctx-rh-paracentral_ctx-rh-isthmuscingulate	0.056	0.9916	Between Network	Right	FALSE
ctx-rh-paracentral_ctx-rh-lateraloccipital	0.0596	0.9965	Between Network	Right	TRUE
ctx-rh-paracentral_ctx-rh-lateralorbitofrontal	0.0403	10,032	Between Network	Right	TRUE
ctx-rh-paracentral_Left-Hippocampus	0.0534	0.9928	Cortico-Subcortical	Cortico-subcortical	FALSE
ctx-rh-paracentral_ctx-rh-lingual	0.0442	10,027	Between Network	Right	TRUE
ctx-rh-paracentral_ctx-rh-medialorbitofrontal	0.0495	0.9964	Between Network	Right	FALSE
ctx-rh-paracentral_ctx-rh-middletemporal	0.0885	0.9917	Between Network	Right	TRUE
ctx-rh-paracentral_ctx-rh-parahippocampal	0.0095	10,021	Between Network	Right	FALSE
ctx-rh-paracentral_Left-Amygdala	0.0097	10,057	Cortico-Subcortical	Cortico-subcortical	FALSE
ctx-rh-paracentral_Left-Accumbens-area	0.0213	0.9943	Cortico-Subcortical	Cortico-subcortical	FALSE
ctx-rh-paracentral_Right-Thalamus	0.0678	10,049	Cortico-Subcortical	Cortico-subcortical	TRUE
ctx-rh-paracentral_Right-Caudate	0.0613	0.9949	Cortico-Subcortical	Cortico-subcortical	TRUE
ctx-rh-parsopercularis_Right-Putamen	0	10,136	Cortico-Subcortical	Cortico-subcortical	FALSE
ctx-rh-parsopercularis_Right-Pallidum	0	10,091	Cortico-Subcortical	Cortico-subcortical	FALSE
ctx-rh-parsopercularis_Right-Hippocampus	0.0235	10,012	Cortico-Subcortical	Cortico-subcortical	FALSE
ctx-rh-parsopercularis_Right-Amygdala	0.0207	0.9945	Cortico-Subcortical	Cortico-subcortical	FALSE
ctx-rh-parsopercularis_Right-Accumbens-area	0.0329	10,024	Cortico-Subcortical	Cortico-subcortical	FALSE
ctx-rh-parsopercularis_ctx-lh-bankssts	0.0504	10,094	Between Network	Interhemispheric	TRUE
ctx-rh-parsopercularis_ctx-lh-caudalanteriorcingulate	0.0837	0.9997	Ventral Attention	Interhemispheric	TRUE
ctx-rh-parsopercularis_ctx-lh-caudalmiddlefrontal	0.0984	0.9904	Between Network	Interhemispheric	TRUE
ctx-rh-parsopercularis_ctx-lh-cuneus	0	10,221	Between Network	Interhemispheric	FALSE
[truncated: 1,322 more rows]
